# Supplementary material for: Uncovering the Genomic Regions Associated with Yield Maintenance in Rice Under Drought Stress Using an Integrated Meta-Analysis Approach
Source: Rice (N Y). 2024 Jan 16;17:7. doi: 10.1186/s12284-024-00684-1 (PMC10792158; doi:10.1186/s12284-024-00684-1)
Supplement: Supplementary file 4 — Additional file 4: Table S1. Classification of the studied traits. [file 12284_2024_684_MOESM4_ESM.xlsx]

## Sheet: Identicalization of traits
Supplementary Table S1. Classification of the studied traits.
NO	Unification and new naming of traits	Abbreviation for traits	Naming traits in articles
1	Biomass yield	BY	Chlorophyll content, Carbon isotope discrimination, Photosynthesis, Water status, Biomass yield
2	Canopy temperature	CT	Canopy temperature
3	Drought respond index	DRI	Drought respond index, Leaf drying score, Leaf rolling
4	Flag leaf size	FLZ	Leaf size, relative leaf width
5	Grain yield	GY	Grain number, Grain weight, Grain yield
6	Heading/Flowering	HD	Heading/Flowering
7	Harvest Index	HI	Harvest Index
8	Plant height	PH	Plant height
9	Panicle number	PN	Panicle length, Panicle number, Tiller number
10	Spikelet fertility	SF	Spikelet fertility

## Sheet: Original QTLs
Supplementary Table S1. Summarizing the data of traits and initial QTLs on the 12 rice chromosomes used in meta-analysis
QTL number	Study	Naming traits in articles	Unification and new naming of traits	Abbreviation for traits	Chromosome	LOD	R2	population	Population type	Position	Position lerf marker	Position right marker
1	Hu et al. 2009	Chlorophyll content	Biomass yield	BY	2	2.69	4.81	Zhenshan 97B x IRAT110	RIL	51.8064	50.8633	52.7495
2	Hu et al. 2009	Chlorophyll content	Biomass yield	BY	3	5.02	8.26	Zhenshan 97B x IRAT110	RIL	46.48	46.0931	46.867
3	Hu et al. 2009	Chlorophyll content	Biomass yield	BY	3	5.43	9.35	Zhenshan 97B x IRAT110	RIL	103.059	97.4555	108.663
4	Hu et al. 2009	Chlorophyll content	Biomass yield	BY	4	2.13	3.98	Zhenshan 97B x IRAT110	RIL	105.368	98.2928	112.444
5	Hu et al. 2009	Chlorophyll content	Biomass yield	BY	5	5.94	14.53	Zhenshan 97B x IRAT110	RIL	28.7906	28.3	29.2813
6	Takai et al.2006	Carbon isotope discrimination	Biomass yield	BY	2	2.67	5.9	Milyang 23 x Adhikari	RIL	34.8444	34.1684	35.5205
7	Takai et al.2006	Carbon isotope discrimination	Biomass yield	BY	2	2.53	7.1	Milyang 23 x Adhikari	RIL	130.623	124.618	136.627
8	This et al. 2011	Carbon isotope discrimination	Biomass yield	BY	4	5.23	11	IR 64 x Azucena	RIL	28.2203	23.9023	32.5383
9	This et al.2011	Carbon isotope discrimination	Biomass yield	BY	4	3.08	8	IR 64 x Azucena	RIL	51.0482	47.8828	54.2136
10	This et al. 2011	Carbon isotope discrimination	Biomass yield	BY	4	3.73	8	IR 64 x Azucena	RIL	74.353	71.6165	77.0895
11	This et al. 2011	Carbon isotope discrimination	Biomass yield	BY	4	4.51	11	IR 64 x Azucena	RIL	95.7839	93.275	98.2928
12	This et al. 2010	Carbon isotope discrimination	Biomass yield	BY	4	4.21	13	IR 64 x Azucena	DH	113.2	112.55	113.85
13	This et al. 2010	Carbon isotope discrimination	Biomass yield	BY	5	5.71	19	IR 64 x Azucena	DH	74.8105	74.267	75.3541
14	This et al. 2010	Carbon isotope discrimination	Biomass yield	BY	5	5.76	15	IR 64 x Azucena	RIL	75.8989	74.1748	77.623
15	This et al. 2010	Carbon isotope discrimination	Biomass yield	BY	5	5.07	13	IR 64 x Azucena	RIL	75.8989	74.1748	77.623
16	This et al. 2010	Carbon isotope discrimination	Biomass yield	BY	5	1.89	10	IR 64 x Azucena	DH	77.9686	78.5737	77.3635
17	Takai et al.2006	Carbon isotope discrimination	Biomass yield	BY	6	4.59	10.6	Milyang 23 x Adhikari	RIL	103.22	98.5023	107.939
18	This et al. 2010	Carbon isotope discrimination	Biomass yield	BY	8	3.38	15	IR 64 x Azucena	DH	56.4309	63.763	49.0988
19	This et al. 2010	Carbon isotope discrimination	Biomass yield	BY	8	3.05	6	IR 64 x Azucena	RIL	83.5326	81.0951	85.9701
20	Zhao et al. 2008	Chlorophyll content	Biomass yield	BY	3	10.88	11.9	Tequing x Lemont	RIL	51.5513	39.4179	63.6848
21	Zhao et al. 2008	Photosynthesis	Biomass yield	BY	5	10.37	9.3	Tequing x Lemont	RIL	31.0664	29.2813	32.8516
22	Gu et al. 2012	Photosynthesis	Biomass yield	BY	6	2.29	10.6	Shennong265 x Haogelao	RIL	35.1151	33.032	37.1982
23	Zhao et al. 2008	Chlorophyll content	Biomass yield	BY	6	7.28	7.3	Tequing x Lemont	RIL	59.0038	59.0038	59.0038
24	Gu et al. 2012	Photosynthesis	Biomass yield	BY	9	4.79	18.2	Shennong265 x Haogelao	RIL	79.2246	78.8795	79.5696
25	Gu et al. 2012	Photosynthesis	Biomass yield	BY	9	2.27	9.4	Shennong265 x Haogelao	RIL	79.2246	78.8795	79.5696
26	Gu et al. 2012	Photosynthesis	Biomass yield	BY	9	2.33	9.3	Shennong265 x Haogelao	RIL	79.2246	78.8795	79.5696
27	Hu et al. 2009	Photosynthesis	Biomass yield	BY	10	4.39	13.18	Zhenshan 97B x IRAT110	RIL	27.8297	26.1472	29.5122
28	Zhao et al.2008	Photosynthesis	Biomass yield	BY	10	10.47	8.8	Tequing x Lemont	RIL	33.1122	33.1122	33.1122
29	Zhao et al. 2008	Photosynthesis	Biomass yield	BY	11	12.99	1.5	Tequing x Lemont	RIL	66.8927	65.4279	68.3576
30	Hu et al. 2009	Photosynthesis	Biomass yield	BY	11	6.37	14.99	Zhenshan 97B x IRAT110	RIL	104.089	91.4808	116.697
31	Zhao et al. 2008	Chlorophyll content	Biomass yield	BY	11	9.87	9.4	Tequing x Lemont	RIL	120.584	121.589	119.579
32	Zhao et al. 2008	Photosynthesis	Biomass yield	BY	12	10.51	9.1	Tequing x Lemont	RIL	53.4145	53.6847	53.1443
33	Yue et al.2005	Canopy temperature	Canopy temperature	CT	1	4.8	14.14	Zhenshan 97 × IRAT109	RIL	85.0104	76.0459	93.9749
34	Yue et al.2005	Canopy temperature	Canopy temperature	CT	2	3	8.6	Zhenshan 97 × IRAT109	RIL	33.8539	32.1873	35.5205
35	Gomez et al. 2010	Canopy temperature	Canopy temperature	CT	2	3.21	9.1	IR20 x Nootripathu	RIL	122.327	124.618	120.037
36	Gomez et al. 2010	Canopy temperature	Canopy temperature	CT	2	2.65	8.9	IR20 x Nootripathu	RIL	122.327	124.618	120.037
37	Saikumar et al.2014	Canopy temperature	Canopy temperature	CT	3	6.7	16.9	Swarna×WAB450-I-B-P-157-2-6	RIL	4.7	2.2	7.2
38	Dixit et al.2015	Canopy temperature	Canopy temperature	CT	3	3	3.53	Moroberekan×Swarna	RIL	12.9	12.5	13.3
39	Dixit et al.2015	Canopy temperature	Canopy temperature	CT	3	3	5.03	Moroberekan×Swarna	RIL	12.9	12.5	13.3
40	Liu et al.2005	Canopy temperature	Canopy temperature	CT	4	11.99	25	Zhenshan97B × IRAT109	RIL	69.9061	68.1958	71.6165
41	Liu et al.2005	Canopy temperature	Canopy temperature	CT	4	10.27	15.71	Zhenshan97B × IRAT109	RIL	91.6433	90.0115	93.275
42	Yue et al.2005	Canopy temperature	Canopy temperature	CT	5	2.4	5.87	Zhenshan 97 × IRAT109	RIL	66.5165	60.1507	72.8823
43	Yue et al.2005	Canopy temperature	Canopy temperature	CT	6	2.6	8.64	Zhenshan 97 × IRAT109	RIL	96.7741	96.7741	96.7741
44	Dixit et al.2015	Canopy temperature	Canopy temperature	CT	7	3	4.26	Moroberekan×Swarna	RIL	44.4	44.4	44.4
45	Prince et al.2015	Canopy temperature	Canopy temperature	CT	7	2.6	11	IR20×Nootripathu	RIL	67	67	67
46	Saikumar et al.2014	Canopy temperature	Canopy temperature	CT	8	38.7	76	Swarna×WAB450-I-B-P-157-2-7	RIL	65.7474	63.9974	67.4974
47	Yue et al.2005	Canopy temperature	Canopy temperature	CT	8	4.3	14.91	Zhenshan 97 × IRAT109	RIL	77.9951	74.8951	81.0951
48	Liu et al.2005	Canopy temperature	Canopy temperature	CT	8	3.22	5	Zhenshan97B × IRAT109	RIL	90.7743	88.0777	93.471
49	Liu et al.2005	Canopy temperature	Canopy temperature	CT	9	6.1	11.76	Zhenshan97B × IRAT109	RIL	83.2503	81.995	84.5056
50	Srinivasan et al 2008	Canopy temperature	Canopy temperature	CT	9	2.62	10.5	CT9993-5-10-1-M x IR62266-42-6-2	DH	99.9881	99.9881	99.9881
51	Liu et al.2005	Canopy temperature	Canopy temperature	CT	10	5.05	7.18	Zhenshan97B × IRAT109	RIL	20.0195	16.4541	23.5849
52	Liu et al.2005	Canopy temperature	Canopy temperature	CT	10	5.54	7.96	Zhenshan97B × IRAT109	RIL	61.7566	59.8284	63.6848
53	Yue et al.2005	Canopy temperature	Canopy temperature	CT	11	2.5	8.18	Zhenshan 97 × IRAT109	RIL	96.7175	91.4808	101.954
54	Yue et al.2005	Drought respond index	Drought respond index	DRI	1	3	9.25	Zhenshan 97 × IRAT109	RIL	111.924	105.485	118.363
55	Yue et al.2005	Drought respond index	Drought respond index	DRI	2	3.8	12.07	Zhenshan 97 × IRAT109	RIL	33.8539	32.1873	35.5205
56	Kim et al.2017	Drought respond index	Drought respond index	DRI	2	3.3	8.8	Samgang × Nagdong	DH	51.3455	51.3455	51.3455
57	Qun et al.2011	Drought respond index	Drought respond index	DRI	2	2.51	4.99	Maybelle x Baiyeqiu	DH	51.6094	51.3455	51.8734
58	Yue et al.2005	Drought respond index	Drought respond index	DRI	2	3.7	12.33	Zhenshan 97 × IRAT109	RIL	119.657	115.715	123.599
59	Qun et al.2011	Drought respond index	Drought respond index	DRI	3	2.45	4.43	Maybelle x Baiyeqiu	DH	59.8235	50.5548	69.0923
60	Qun et al.2011	Drought respond index	Drought respond index	DRI	3	4.53	13.19	Maybelle x Baiyeqiu	DH	59.8235	50.5548	69.0923
61	Hemamalini et al. 2000	Drought respond index	Drought respond index	DRI	4	1.8	14.4	IR64 x Azucena	DH	29.9593	28.6175	31.3011
62	Qun et al.2011	Drought respond index	Drought respond index	DRI	5	6.04	10.79	Maybelle x Baiyeqiu	DH	77.3206	76.4606	78.1807
63	Qun et al.2011	Drought respond index	Drought respond index	DRI	5	3.26	5.85	Maybelle x Baiyeqiu	DH	77.3206	76.4606	78.1807
64	Yue et al.2005	Drought respond index	Drought respond index	DRI	6	2.9	9.03	Zhenshan 97 × IRAT109	RIL	96.7741	96.7741	96.7741
65	Qun et al.2011	Drought respond index	Drought respond index	DRI	6	3.99	6.16	Maybelle x Baiyeqiu	DH	103.22	98.5023	107.939
66	Qun et al.2011	Drought respond index	Drought respond index	DRI	6	2.66	5.95	Maybelle x Baiyeqiu	DH	103.22	98.5023	107.939
67	Yue et al.2005	Drought respond index	Drought respond index	DRI	8	5.3	19.05	Zhenshan 97 × IRAT109	RIL	77.9951	74.8951	81.0951
68	Qun et al.2011	Drought respond index	Drought respond index	DRI	8	3.27	5.8	Maybelle x Baiyeqiu	DH	93.1111	93.471	92.7511
69	Yue et al.2005	Drought respond index	Drought respond index	DRI	9	2.4	4.9	Zhenshan 97 × IRAT109	RIL	90.5672	86.3548	94.7796
70	Yue et al.2005	Drought respond index	Drought respond index	DRI	10	4.5	15.49	Zhenshan 97 × IRAT109	RIL	27.8297	26.1472	29.5122
71	Kim et al.2017	Drought respond index	Drought respond index	DRI	11	7.1	19.9	Samgang × Nagdong	DH	60.5322	65.4279	55.6365
72	Hemamalini et al. 2000	Drought respond index	Drought respond index	DRI	12	2.03	16.1	IR64 x Azucena	DH	88.8236	91.6703	85.9769
73	Yue et al.2008	Flag leaf length	Flag leaf size	FLZ	2	3	7.66	IRAT109 × Zhenshan 97	RIL	33.8539	32.1873	35.5205
74	Yue et al.2008	Flag leaf length	Flag leaf size	FLZ	2	2.4	16.07	IRAT109 × Zhenshan 97	RIL	108.761	108.761	108.761
75	Yue et al.2008	Flag leaf length	Flag leaf size	FLZ	3	3.8	7.65	IRAT109 × Zhenshan 97	RIL	47.2045	47.6018	46.8072
76	Yue et al.2008	Flag leaf length	Flag leaf size	FLZ	3	3	6.62	IRAT109 × Zhenshan 97	RIL	104.013	98.5047	109.522
77	Yue et al.2008	Flag leaf length	Flag leaf size	FLZ	3	2.4	5.55	IRAT109 × Zhenshan 97	RIL	104.013	98.5047	109.522
78	Yue et al.2008	Flag leaf length	Flag leaf size	FLZ	4	4.4	10.21	IRAT109 × Zhenshan 97	RIL	104.992	98.2928	111.69
79	Yue et al.2008	Flag leaf length	Flag leaf size	FLZ	6	3	5.49	IRAT109 × Zhenshan 97	RIL	65.572	65.572	65.572
80	Yue et al.2008	Flag leaf length	Flag leaf size	FLZ	7	3.2	6.4	IRAT109 × Zhenshan 97	RIL	102.8	94.6546	110.945
81	Yue et al.2008	Flag leaf length	Flag leaf size	FLZ	10	2.3	7.1	IRAT109 × Zhenshan 97	RIL	67.7654	62.5497	72.9812
82	Yue et al.2008	Flag leaf width	Flag leaf size	FLZ	1	2.9	5.41	IRAT109 × Zhenshan 97	RIL	100.367	95.2498	105.485
83	Yue et al.2008	Flag leaf width	Flag leaf size	FLZ	1	2.1	7.8	IRAT109 × Zhenshan 97	RIL	106.965	111.141	102.789
84	This et al. 2011	Flag leaf width	Flag leaf size	FLZ	2	3.4	6	IR 64 x Azucena	RIL	49.4378	47.5302	51.3455
85	This et al.2011	Flag leaf width	Flag leaf size	FLZ	2	3.8	8	IR 64 x Azucena	RIL	75.338	69.7261	80.95
86	Yue et al.2008	Flag leaf width	Flag leaf size	FLZ	2	2.3	4.71	IRAT109 × Zhenshan 97	RIL	130.623	124.618	136.627
87	Yue et al.2008	Flag leaf width	Flag leaf size	FLZ	3	7.4	11.27	IRAT109 × Zhenshan 97	RIL	47.2045	47.6018	46.8072
88	This et al. 2011	Flag leaf width	Flag leaf size	FLZ	4	15.91	31	IR 64 x Azucena	RIL	28.2203	23.9023	32.5383
89	This et al. 2011	Flag leaf width	Flag leaf size	FLZ	4	7.77	18	IR 64 x Azucena	RIL	28.2203	23.9023	32.5383
90	This et al. 2011	Flag leaf width	Flag leaf size	FLZ	4	5.32	12	IR 64 x Azucena	RIL	95.7839	93.275	98.2928
91	Yue et al.2008	Flag leaf width	Flag leaf size	FLZ	4	17.1	29.82	IRAT109 × Zhenshan 97	RIL	104.992	98.2928	111.69
92	This et al. 2010	Flag leaf width	Flag leaf size	FLZ	4	7.3	21	IR 64 x Azucena	DH	110.586	108.877	112.295
93	This et al. 2010	Flag leaf width	Flag leaf size	FLZ	5	3.46	7	IR 64 x Azucena	RIL	72.5772	70.9797	74.1748
94	Yue et al.2008	Flag leaf width	Flag leaf size	FLZ	5	8.2	14.27	IRAT109 × Zhenshan 97	RIL	85.3502	76.4606	94.2398
95	Yue et al.2008	Flag leaf width	Flag leaf size	FLZ	6	2.6	3.55	IRAT109 × Zhenshan 97	RIL	27.5	21.9679	33.032
96	Yue et al.2008	Flag leaf width	Flag leaf size	FLZ	9	2	2.58	IRAT109 × Zhenshan 97	RIL	47.6858	45.1691	50.2024
97	Yue et al.2008	Flag leaf width	Flag leaf size	FLZ	9	2	5.07	IRAT109 × Zhenshan 97	RIL	47.6858	45.1691	50.2024
98	Yue et al.2008	Flag leaf width	Flag leaf size	FLZ	10	2.3	6.84	IRAT109 × Zhenshan 97	RIL	25.0776	24.0079	26.1472
99	This et al. 2010	Flag leaf width	Flag leaf size	FLZ	12	4.52	12	IR 64 x Azucena	DH	89.9392	88.208	91.6703
100	This et al. 2010	Flag leaf length	Flag leaf size	FLZ	1	5.81	13	IR 64 x Azucena	RIL	106.281	111.141	101.42
101	This et al. 2010	Flag leaf length	Flag leaf size	FLZ	1	3.2	8	IR 64 x Azucena	RIL	106.281	111.141	101.42
102	Yue et al.2008	Flag leaf length	Flag leaf size	FLZ	2	2.3	5.33	IRAT109 × Zhenshan 97	RIL	55.4314	51.8734	58.9893
103	This et al. 2010	Flag leaf length	Flag leaf size	FLZ	2	6.74	17	IR 64 x Azucena	DH	124.22	125.026	123.413
104	This et al. 2011	Flag leaf length	Flag leaf size	FLZ	2	3.45	7	IR 64 x Azucena	RIL	133.187	129.746	136.627
105	This et al. 2011	Flag leaf length	Flag leaf size	FLZ	3	5.64	14	IR 64 x Azucena	RIL	119.197	110.555	127.84
106	This et al. 2011	Flag leaf length	Flag leaf size	FLZ	3	3.56	9	IR 64 x Azucena	RIL	119.197	110.555	127.84
107	This et al. 2010	Flag leaf length	Flag leaf size	FLZ	3	3.96	10	IR 64 x Azucena	DH	127.884	127.84	127.928
108	Yue et al.2008	Flag leaf length	Flag leaf size	FLZ	7	2.9	6.71	IRAT109 × Zhenshan 97	RIL	51.6985	47.797	55.6
109	This et al. 2011	Flag leaf length	Flag leaf size	FLZ	12	5.27	13	IR 64 x Azucena	RIL	89.9392	88.208	91.6703
110	This et al. 2011	Flag leaf length	Flag leaf size	FLZ	12	4.41	11	IR 64 x Azucena	RIL	89.9392	88.208	91.6703
111	Tain et al.2005	Grain number	Grain yield	GY	1	3	8	Dongxiang × DXCWR	RIL	14.7885	14.7885	14.7885
112	Wang et al.2013	Grain number	Grain yield	GY	1	6.26	12.89	Teqing x Tarom Molaei	RIL	99.73	93.9749	105.485
113	Wang et al.2013	Grain number	Grain yield	GY	1	4.43	8.65	IR 64 x Tarom molaei	RIL	99.73	93.9749	105.485
114	Lin et al.2007	Grain number	Grain yield	GY	1	8.41	20.3	M23×TC189	F2	105.2	105.2	105.2
115	xing et al. 2013	Grain number	Grain yield	GY	1	3.53	8.58	XiaobaijingzixKongyu131	RIL	128.316	130.442	126.191
116	xing et al. 2013	Grain number	Grain yield	GY	1	9.95	5.44	XiaobaijingzixKongyu131	RIL	136.328	123.355	149.3
117	Wang et al.2013	Grain number	Grain yield	GY	2	2.58	5.62	Teqing x Tarom Molaei	RIL	32.0675	31.9477	32.1873
118	Kurniawan et al. 2014	Grain number	Grain yield	GY	2	3.1	8.9	IR64 × Cabacu	RIL	33	33	33
119	Trijatmiko et al.2014	Grain number	Grain yield	GY	2	3.1	8.9	IR64X IRAT177	RIL	39.8588	32.1873	47.5302
120	Wang et al.2013	Grain number	Grain yield	GY	3	3.64	6.5	IR 64 x Tarom molaei	RIL	121.724	115.52	127.928
121	Babu et al.2003	Grain number	Grain yield	GY	4	3.58	13.6	CT9993 x IR62266	DH	111.7	108.877	114.524
122	Liu et al.2008	Grain number	Grain yield	GY	4	5.91	13.31	Zhenshan 97B x IRAT109	RIL	134.975	134.975	134.975
123	Tain et al.2005	Grain number	Grain yield	GY	5	3	8	Dongxiang × DXCWR	RIL	51.2978	51.2978	51.2978
124	Wang et al.2013	Grain number	Grain yield	GY	6	5.06	8.83	IR 64 x Tarom molaei	RIL	54.2512	48.8026	59.6998
125	Tain et al.2005	Grain number	Grain yield	GY	7	3	5	Dongxiang × DXCWR	RIL	67.9552	67.9552	67.9552
126	Kurniawan et al. 2014	Grain number	Grain yield	GY	8	5.3	14.7	IR64 × Cabacu	RIL	47.8	47.8	47.8
127	Kurniawan et al. 2014	Grain number	Grain yield	GY	8	4	11.2	IR64 × Cabacu	RIL	47.8	47.8	47.8
128	Trijatmiko et al.2014	Grain number	Grain yield	GY	8	5.3	14.7	IR64X IRAT177	RIL	63.763	63.763	63.763
129	Trijatmiko et al.2014	Grain number	Grain yield	GY	8	4	11.2	IR64X IRAT177	RIL	63.763	63.763	63.763
130	Tain et al.2005	Grain number	Grain yield	GY	8	3	6	Dongxiang × DXCWR	RIL	68.8832	68.8832	68.8832
131	Kurniawan et al. 2014	Grain number	Grain yield	GY	8	7.7	20.5	IR64 × Cabacu	RIL	69.2	69.2	69.2
132	Kurniawan et al. 2014	Grain number	Grain yield	GY	8	6	16.4	IR64 × Cabacu	RIL	69.2	69.2	69.2
133	Trijatmiko et al.2014	Grain number	Grain yield	GY	8	7.7	20.5	IR64X IRAT177	RIL	80.4326	74.8951	85.9701
134	Trijatmiko et al.2014	Grain number	Grain yield	GY	8	6	16.4	IR64X IRAT177	RIL	80.4326	74.8951	85.9701
135	Tain et al.2005	Grain number	Grain yield	GY	8	3	28	Dongxiang × DXCWR	RIL	81.0951	81.0951	81.0951
136	Tain et al.2005	Grain number	Grain yield	GY	8	3	25	Dongxiang × DXCWR	RIL	81.0951	81.0951	81.0951
137	Liu et al.2008	Grain number	Grain yield	GY	8	6.21	14.34	Zhenshan 97B x IRAT109	RIL	83.5475	81.0951	86
138	Tain et al.2005	Grain number	Grain yield	GY	9	3	4	Dongxiang × DXCWR	RIL	71.8055	71.8055	71.8055
139	Wang et al.2013	Grain number	Grain yield	GY	9	6.28	11.77	Teqing x Tarom Molaei	RIL	83.6726	81.995	85.3503
140	Wang et al.2013	Grain number	Grain yield	GY	9	5.27	10.15	IR 64 x Tarom molaei	RIL	83.6726	81.995	85.3503
141	Lin et al.2007	Spikelet fertility	Grain yield	GY	10	5.92	19.2	M23×TC189	F2	23.5849	23.5849	23.5849
142	Wang et al.2013	Grain number	Grain yield	GY	11	2.8	13.56	Teqing x Tarom Molaei	RIL	8.02002	8.02002	8.02002
143	Wang et al.2013	Grain number	Grain yield	GY	11	2.8	6.35	IR 64 x Tarom molaei	RIL	8.02002	8.02002	8.02002
144	Sandhu et al.2013	Grain number	Grain yield	GY	11	3	34.7	Pusa Basmati1460 x MASARB 25	RIL	48.9246	48.9246	48.9246
145	Lin et al.2007	Grain weight	Grain yield	GY	1	8.7	19.2	M23×TC189	F2	32.3	32.3	32.3
146	Yue et al.2006	Grain weight	Grain yield	GY	2	2.5	5.97	Zhenshan 97xIRAT109	RIL	48.231	45.1166	51.3455
147	Sabouri et al.2013	Grain number	Grain yield	GY	2	14.58	14.78	Anbarbu×Spidroud	RIL	81.45	77.8	85.1
148	Zou et al.2005	Grain weight	Grain yield	GY	2	3.07	3.28	Zhenshan 97B x IRAT109	RIL	117.751	111.903	123.599
149	Prince et al.2015	Grain weight	Grain yield	GY	2	3.2	5.9	IR20×Nootripathu	RIL	118.1	118.1	118.1
150	Yue et al.2006	Grain weight	Grain yield	GY	3	2.9	11.78	Zhenshan 97xIRAT109	RIL	47.2045	47.6018	46.8072
151	Zou et al.2005	Grain weight	Grain yield	GY	3	6.39	8.48	Zhenshan 97B x IRAT109	RIL	103.489	97.4555	109.522
152	Tain et al.2005	Grain weight	Grain yield	GY	4	3	5	Dongxiang × DXCWR	RIL	35.6628	35.6628	35.6628
153	Zhou et al. 2011	Grain weight	Grain yield	GY	4	3.4	9.08	Zhenshan 97B x IRAT109	RIL	63.2486	58.3015	68.1958
154	Zou et al.2005	Grain weight	Grain yield	GY	4	6.22	9.18	Zhenshan 97B x IRAT109	RIL	63.2486	58.3015	68.1958
155	Wang et al.2013	Grain weight	Grain yield	GY	5	6	12.89	Teqing x Tarom Molaei	RIL	34.6159	34.6159	34.6159
156	Tain et al.2005	Grain weight	Grain yield	GY	5	3	11	Dongxiang × DXCWR	RIL	51.2978	51.2978	51.2978
157	Yue et al.2006	Grain weight	Grain yield	GY	5	3.2	9.34	Zhenshan 97xIRAT109	RIL	66.5165	60.1507	72.8823
158	Prince et al.2015	Grain weight	Grain yield	GY	6	18.3	36.1	IR20×Nootripathu	RIL	21.9679	21.9679	21.9679
159	Lin et al.2007	Grain weight	Grain yield	GY	6	4.11	11.2	M23×TC189	F2	48.8026	48.8026	48.8026
160	Wang et al.2013	Grain weight	Grain yield	GY	6	3.59	5.05	IR 64 x Tarom molaei	RIL	54.2512	48.8026	59.6998
161	Zhou et al. 2011	Grain weight	Grain yield	GY	6	2.8	9.12	Zhenshan 97B x IRAT109	RIL	67.0402	65.572	68.5084
162	Zhou et al. 2011	Grain weight	Grain yield	GY	6	2.8	8.48	Zhenshan 97B x IRAT109	RIL	92.4837	90.1426	94.8248
163	xing et al. 2013	Grain weight	Grain yield	GY	7	5.51	6.17	XiaobaijingzixKongyu131	RIL	46.15	42.6	49.7
164	Yue et al.2006	Grain weight	Grain yield	GY	7	2.6	8.36	Zhenshan 97xIRAT109	RIL	51.6985	47.797	55.6
165	Zhou et al. 2011	Grain weight	Grain yield	GY	7	2.2	6.7	Zhenshan 97B x IRAT109	RIL	61.9337	60.9407	62.9266
166	Zhou et al. 2011	Grain weight	Grain yield	GY	7	2.2	4.97	Zhenshan 97B x IRAT109	RIL	61.9337	60.9407	62.9266
167	Wang et al.2013	Grain weight	Grain yield	GY	7	4.14	8.82	IR 64 x Tarom molaei	RIL	84.7321	83.6365	85.8277
168	Wang et al.2013	Grain weight	Grain yield	GY	7	4.78	6.89	Teqing x Tarom Molaei	RIL	84.7321	83.6365	85.8277
169	Lin et al.2007	Grain weight	Grain yield	GY	8	4.46	11.3	M23×TC189	F2	45.8974	45.8974	45.8974
170	Tain et al.2005	Grain weight	Grain yield	GY	8	3	8	Dongxiang × DXCWR	RIL	81.0951	81.0951	81.0951
171	Wang et al.2013	Grain weight	Grain yield	GY	8	2.52	6.29	IR 64 x Tarom molaei	RIL	86.3155	83.2354	89.3957
172	Zhou et al. 2011	Grain weight	Grain yield	GY	8	3.9	9.2	Zhenshan 97B x IRAT109	RIL	86.9739	85.8701	88.0777
173	Zhou et al. 2011	Grain weight	Grain yield	GY	8	3.9	5.95	Zhenshan 97B x IRAT109	RIL	86.9739	85.8701	88.0777
174	Yue et al.2006	Grain weight	Grain yield	GY	9	2.5	9.99	Zhenshan 97xIRAT109	RIL	45.3177	45.4663	45.1691
175	Sangodele et al. 2014	Grain weight	Grain yield	GY	9	3.81	37.22	Swarna x WAB 450	RIL	65.9761	62.7031	69.249
176	Tain et al.2005	Grain weight	Grain yield	GY	9	3	8	Dongxiang × DXCWR	RIL	71.8055	71.8055	71.8055
177	Wang et al.2013	Grain weight	Grain yield	GY	9	4.2	10.8	IR 64 x Tarom molaei	RIL	74.4093	69.249	79.5696
178	Lin et al.2007	Grain weight	Grain yield	GY	10	4.65	13.2	M23×TC189	F2	23.0976	23.0976	23.0976
179	Dixit et al.2015	Grain weight	Grain yield	GY	10	3	2.15	Moroberekan×Swarna	RIL	65.5	69	62
180	Wang et al.2013	Grain weight	Grain yield	GY	11	2.69	5.67	Teqing x Tarom Molaei	RIL	83.2379	74.9951	91.4808
181	Verma et al.2014	Grain yield	Grain yield	GY	1	3.41	11.1	Danteshwari × Dagad deshi	RIL	5.1	2.1	8.1
182	Verma et al.2014	Grain yield	Grain yield	GY	1	3.5	6.31	Danteshwari × Dagad deshi	RIL	8.8	8.1	9.5
183	Lang et al. 2013	Grain yield	Grain yield	GY	1	3	3.82	OM1490 x WAB880-1-38-18-20-P1-HB	RIL	21.4697	19.9318	23.0076
184	Yadav et al.2019	Grain yield	Grain yield	GY	1	7.17	4.52	Swarna×Dular	BC	21.9	21.4	22.4
185	Solis et al. 2018	Grain yield	Grain yield	GY	1	3.6	7.1	Cocodrie × Vandana.	F2	33	33	33
186	Lang et al. 2013	Grain yield	Grain yield	GY	1	3	2.47	OM1490 x WAB880-1-38-18-20-P1-HB	RIL	34.9866	33.7235	36.2497
187	Sandhu et al.2014	Grain yield	Grain yield	GY	1	3	7.1	MTU1010 x Kali	RIL	70.7759	70.7759	70.7759
188	Sandhu et al.2014	Grain yield	Grain yield	GY	1	3	6.3	MTU1010 x Kali	RIL	70.7759	70.7759	70.7759
189	Verma et al.2014	Grain yield	Grain yield	GY	1	4.64	19.96	Danteshwari × Dagad deshi	RIL	76.1856	74.7032	77.6681
190	Verma et al.2014	Grain yield	Grain yield	GY	1	3.23	8.98	Danteshwari × Dagad deshi	RIL	76.7838	77.6681	75.8995
191	Prince et al.2015	Grain yield	Grain yield	GY	1	3.37	6.3	IR20×Nootripathu	RIL	91.2676	91.2676	91.2676
192	Wang et al.2013	Grain yield	Grain yield	GY	1	9.66	10.16	IR 64 x Tarom molaei	RIL	99.73	93.9749	105.485
193	Ghimire et al. 2012	Grain yield	Grain yield	GY	1	3	9.3	IR64 x Dhagaddeshi	RIL	101.269	102.789	99.7501
194	Ghimire et al. 2012	Grain yield	Grain yield	GY	1	3	32	Swarna x Dhagaddeshi	RIL	102.104	101.42	102.789
195	Lang et al. 2013	Grain yield	Grain yield	GY	1	3	6.99	OM1490 x WAB880-1-38-18-20-P1-HB	RIL	105.426	105.485	105.367
196	Yadav et al.2019	Grain yield	Grain yield	GY	1	2.82	4.82	IR11N121×Aus196	BC	106.6	104.1	109.1
197	Sandhu et al. 2014	Grain yield	Grain yield	GY	1	3	7.7	IR64 x Kali	RIL	106.658	97.7087	115.608
198	Sandhu et al. 2014	Grain yield	Grain yield	GY	1	3	6.5	IR64 x Kali	RIL	106.658	97.7087	115.608
199	Sandhu et al. 2014	Grain yield	Grain yield	GY	1	3	5.3	IR64 x Kali	RIL	106.658	97.7087	115.608
200	Sandhu et al.2014	Grain yield	Grain yield	GY	1	3	4.5	MTU1010 x Kali	RIL	106.658	97.7087	115.608
201	Vikram et al.2015	Grain yield	Grain yield	GY	1	3	35.4	N22×Swarna	RIL	108.514	115.608	101.42
202	Vikram et al.2015	Grain yield	Grain yield	GY	1	3	21.2	N22×MTU1010	RIL	108.514	115.608	101.42
203	Vikram et al.2015	Grain yield	Grain yield	GY	1	3	18.8	N22×MTU1010	RIL	108.514	115.608	101.42
204	Vikram et al.2015	Grain yield	Grain yield	GY	1	3	19.1	N22×Swarna	RIL	108.514	115.608	101.42
205	Vikram et al.2015	Grain yield	Grain yield	GY	1	3	14.3	N22×MTU1010	RIL	108.514	115.608	101.42
206	Vikram et al.2015	Grain yield	Grain yield	GY	1	3	11.7	N22×MTU1010	RIL	108.514	115.608	101.42
207	Vikram et al.2015	Grain yield	Grain yield	GY	1	3	9.1	N22×MTU1010	RIL	108.514	115.608	101.42
208	Vikram et al.2015	Grain yield	Grain yield	GY	1	3	8.1	N22×MTU1010	RIL	108.514	115.608	101.42
209	Vikram et al.2015	Grain yield	Grain yield	GY	1	3	9.1	N22×IR64	RIL	108.514	115.608	101.42
210	Vikram et al.2015	Grain yield	Grain yield	GY	1	3	8.8	N22×IR64	RIL	108.514	115.608	101.42
211	Vikram et al.2015	Grain yield	Grain yield	GY	1	3	6	N22×Swarna	RIL	108.514	115.608	101.42
212	Vikram et al.2015	Grain yield	Grain yield	GY	1	3	5.1	N22×IR64	RIL	108.514	115.608	101.42
213	Yue et al.2005	Grain yield	Grain yield	GY	1	3.2	10.18	Zhenshan 97 × IRAT109	RIL	111.924	105.485	118.363
214	Solis et al. 2018	Grain yield	Grain yield	GY	1	2.6	7	Cocodrie × Vandana.	F2	128.459	123.119	133.8
215	Xu et al. 2005	Grain yield	Grain yield	GY	1	3	11.71	Teqing x Lemont	RIL	129.942	130.895	128.988
216	Verma et al.2014	Grain yield	Grain yield	GY	1	5.99	20.26	Danteshwari × Dagad deshi	RIL	137.971	145.5	130.442
217	Verma et al.2014	Grain yield	Grain yield	GY	1	5.09	15.08	Danteshwari × Dagad deshi	RIL	137.971	145.5	130.442
218	Verma et al.2014	Grain yield	Grain yield	GY	1	3.06	8.98	Danteshwari × Dagad deshi	RIL	137.971	145.5	130.442
219	Prince et al.2015	Grain yield	Grain yield	GY	1	6.53	20.9	IR20×Nootripathu	RIL	141.7	141.7	141.7
220	Prince et al.2015	Grain yield	Grain yield	GY	1	8.41	17.8	IR20×Nootripathu	RIL	145.5	145.5	145.5
221	Vikram et al. 2011	Grain yield	Grain yield	GY	1	3	24.3	N22xIR64	RIL	154.8	148.2	161.4
222	Vikram et al. 2011	Grain yield	Grain yield	GY	1	3	12.6	N22xMTU1010	RIL	154.8	148.2	161.4
223	Vikram et al. 2011	Grain yield	Grain yield	GY	1	3	13.4	N22xSwarna	RIL	154.8	148.2	161.4
224	Yadav et al.2019	Grain yield	Grain yield	GY	1	3.89	10.9	Swarna×Dular	BC	158.4	156.4	160.4
225	Yadav et al.2019	Grain yield	Grain yield	GY	1	3.13	9.45	Swarna×Dular	BC	161.35	161.2	161.5
226	Suji 2011 et al.2011	Grain yield	Grain yield	GY	1	3	10.4	Norungan × IR62266	RIL	161.4	161.4	161.4
227	Yadav et al.2019	Grain yield	Grain yield	GY	1	2.95	5.55	IR11N121×Aus196	BC	165.85	163.1	168.6
228	Kurniawan et al. 2014	Grain yield	Grain yield	GY	1	3.2	9.1	IR64 × Cabacu	RIL	175	175	175
229	Bhattarai et al.2018	Grain yield	Grain yield	GY	1	2.1	6.1	Cocodrie×N-22	RIL	183.6	183.6	183.6
230	Baghyalakshmi et al. 2016	Grain yield	Grain yield	GY	2	4	19	IR64 x Apo	RIL	26.5602	17.6	35.5205
231	Palanog et al.2014	Grain yield	Grain yield	GY	2	4	17	Kali Aus×MTU1010	RIL	31.8089	31.6702	31.9477
232	Palanog et al.2014	Grain yield	Grain yield	GY	2	4	16	Kali Aus×MTU1010	RIL	31.8089	31.6702	31.9477
233	Palanog et al.2014	Grain yield	Grain yield	GY	2	4	14	Kali Aus×MTU1010	RIL	31.8089	31.6702	31.9477
234	Swamy et al.2013	Grain yield	Grain yield	GY	2	3.4	6	IR77298-5-6-B-18×IR64	RIL	31.9477	31.9477	31.9477
235	Swamy et al.2013	Grain yield	Grain yield	GY	2	5.4	9.3	IR77298-5-6-B-18×IR64	RIL	32.0675	31.9477	32.1873
236	Swamy et al.2013	Grain yield	Grain yield	GY	2	5.3	9.1	IR77298-5-6-B-18×IR64	RIL	32.0675	31.9477	32.1873
237	Swamy et al.2013	Grain yield	Grain yield	GY	2	1.47	3	IR77298-14-1-2-B-10×IR64	RIL	32.0675	31.9477	32.1873
238	Sandhu et al. 2013	Grain yield	Grain yield	GY	2	3	22.8	Pusa Basmati1460 x MASARB 25	RIL	32.5052	32.1873	32.823
239	Swamy et al.2013	Grain yield	Grain yield	GY	2	6.5	11.2	IR77298-14-1-2×IR64	RIL	33.7341	31.9477	35.5205
240	Dixit et al.2012	Grain yield	Grain yield	GY	2	7.6	10.2	Aday sel × IR64	RIL	33.8539	32.1873	35.5205
241	Dixit et al.2012	Grain yield	Grain yield	GY	2	6.6	6.9	Apo×Swarna	BC	50.8228	50.3	51.3455
242	Dixit et al.2012	Grain yield	Grain yield	GY	2	2.8	2.2	Apo×Swarna	BC	50.8228	50.3	51.3455
243	Zou et al.2005	Grain yield	Grain yield	GY	2	4.26	4.91	Zhenshan 97B x IRAT109	RIL	57.1268	55.2642	58.9893
244	Wang et al.2013	Grain yield	Grain yield	GY	2	3.72	8.03	Teqing x Tarom Molaei	RIL	59.1412	51.3455	66.9368
245	Yadav et al.2019	Grain yield	Grain yield	GY	2	6.81	8.84	IR11N121×Aus196	BC	67.2	66.3	68.1
246	Yadav et al.2019	Grain yield	Grain yield	GY	2	2.92	14.92	IR11N121×Aus196	BC	69.4	68.9	69.9
247	Verma et al.2014	Grain yield	Grain yield	GY	2	3.61	8.93	Danteshwari × Dagad deshi	RIL	109.36	104	114.719
248	Sandhu et al. 2014	Grain yield	Grain yield	GY	2	3	7.4	IR64 x Kali	RIL	109.688	103.661	115.715
249	Sandhu et al. 2014	Grain yield	Grain yield	GY	2	3	6.3	IR64 x Kali	RIL	109.688	103.661	115.715
250	Sandhu et al. 2014	Grain yield	Grain yield	GY	2	3	5	IR64 x Kali	RIL	109.688	103.661	115.715
251	Sandhu et al. 2014	Grain yield	Grain yield	GY	2	3	4.8	IR64 x Kali	RIL	109.688	103.661	115.715
252	Sandhu et al. 2014	Grain yield	Grain yield	GY	2	3	4.3	IR64 x Kali	RIL	109.688	103.661	115.715
253	Sandhu et al. 2014	Grain yield	Grain yield	GY	2	3	4	IR64 x Kali	RIL	109.688	103.661	115.715
254	Sandhu et al.2014	Grain yield	Grain yield	GY	2	3	6.2	MTU1010 x Kali	RIL	109.688	103.661	115.715
255	Sandhu et al.2014	Grain yield	Grain yield	GY	2	3	6	MTU1010 x Kali	RIL	109.688	103.661	115.715
256	Sandhu et al.2014	Grain yield	Grain yield	GY	2	3	5.8	MTU1010 x Kali	RIL	109.688	103.661	115.715
257	Sandhu et al.2014	Grain yield	Grain yield	GY	2	3	10.9	Kali Aus/2×MTU1010	RIL	109.688	115.715	103.661
258	Zou et al.2005	Grain yield	Grain yield	GY	2	4.23	5.05	Zhenshan 97B x IRAT109	RIL	110.332	108.761	111.903
259	Vikram et al. 2011	Grain yield	Grain yield	GY	2	3	4.6	N22xIR64	RIL	113.739	103.661	123.817
260	Palanog et al.2014	Grain yield	Grain yield	GY	2	4	9	Kali Aus×IR64	RIL	119.2	115.715	122.685
261	Palanog et al.2014	Grain yield	Grain yield	GY	2	4	8	Kali Aus×IR64	RIL	119.2	115.715	122.685
262	Palanog et al.2014	Grain yield	Grain yield	GY	2	4	6	Kali Aus×IR64	RIL	119.2	115.715	122.685
263	Bernier et al.2007	Grain yield	Grain yield	GY	2	6.3	8	VandanaxWayx Rarem	RIL	120.323	110.9	129.746
264	Mishra et al. 2013	Grain yield	Grain yield	GY	2	3	6.5	IR74371-46-1-1 × Sabitri	RIL	123.923	118.1	129.746
265	Yue et al.2006	Grain yield	Grain yield	GY	2	3.8	13.64	Zhenshan 97xIRAT109	RIL	130.623	124.618	136.627
266	Yue et al.2006	Grain yield	Grain yield	GY	2	2	5.81	Zhenshan 97xIRAT109	RIL	130.623	124.618	136.627
267	Bimpong et al.2011	Grain yield	Grain yield	GY	2	15.8351	22	IR64 x RAM 40 and RAM 90	RIL	139.661	140.097	139.226
268	Prince et al.2015	Grain yield	Grain yield	GY	2	3.3	18.4	IR20×Nootripathu	RIL	140.097	140.097	140.097
269	Saikumar et al.2014	Grain yield	Grain yield	GY	3	15.9	38	Swarna×WAB450-I-B-P-157-2-26	RIL	4.7	2.2	7.2
270	Saikumar et al.2014	Grain yield	Grain yield	GY	3	15.7	31.8	Swarna×WAB450-I-B-P-157-2-20	RIL	4.7	2.2	7.2
271	Saikumar et al.2014	Grain yield	Grain yield	GY	3	14.4	29.5	Swarna×WAB450-I-B-P-157-2-3	RIL	4.7	2.2	7.2
272	Saikumar et al.2014	Grain yield	Grain yield	GY	3	9.2	18.8	Swarna×WAB450-I-B-P-157-2-11	RIL	4.7	2.2	7.2
273	Dixit et al.2015	Grain yield	Grain yield	GY	3	3	6.88	Moroberekan×Swarna	RIL	7.55	0	15.1
274	Yadav et al.2019	Grain yield	Grain yield	GY	3	4.18	11.42	Swarna×Dular	BC	10.4	10.1	10.7
275	Yadav et al.2019	Grain yield	Grain yield	GY	3	7.8	13.5	Swarna×Dular	BC	10.65	10.4	10.9
276	Dixit et al.2014(b)	Grain yield	Grain yield	GY	3	3	16	Swarna × Moroberekan	RIL	15	15	15
277	Dixit et al.2014(b)	Grain yield	Grain yield	GY	3	3	14	Swarna × Moroberekan	RIL	15	15	15
278	Verma et al.2014	Grain yield	Grain yield	GY	3	3.06	7.51	Danteshwari × Dagad deshi	RIL	24.5	23	26
279	Vikram et al. 2011	Grain yield	Grain yield	GY	3	3	3.2	N22xSwarna	RIL	44.7478	42.6285	46.867
280	Bimpong et al.2011	Grain yield	Grain yield	GY	3	23.4273	42	IR64 x RAM 40 and RAM 90	RIL	45.3474	45.5738	45.1209
281	Mishra et al. 2013	Grain yield	Grain yield	GY	3	3	7.5	IR74371-46-1-1 × Sabitri	RIL	45.9939	46.867	45.1209
282	Lanceras et al. 2004(a)	Grain yield	Grain yield	GY	3	2.84	11.6	CT9993-5-10-1-M x IR62266-42-6-2	DH	46.4899	46.8072	46.1726
283	Lanceras et al. 2004(a)	Grain yield	Grain yield	GY	3	2.6	11.5	CT9993-5-10-1-M x IR62266-42-6-2	DH	46.4899	46.8072	46.1726
284	Yadaw et al. 2013	Grain yield	Grain yield	GY	3	10.1	48.6	Sabitri x IR77298-5-6-18	RIL	46.4899	46.8072	46.1726
285	Yadaw et al. 2013	Grain yield	Grain yield	GY	3	2.5	4.7	Sabitri x IR77298-5-6-18	RIL	46.4899	46.8072	46.1726
286	Yadaw et al. 2013	Grain yield	Grain yield	GY	3	3	4.7	Sabitri x IR77298-5-6-18	RIL	46.4899	46.8072	46.1726
287	Bernier et al.2007	Grain yield	Grain yield	GY	3	8.7	11	VandanaxWayx Rarem	RIL	47.6018	47.6018	47.6018
288	Lanceras et al.2004(b)	Grain yield	Grain yield	GY	3	2.84	11.6	CT9993 × IR62266	DH	48.4839	50.1605	46.8072
289	Lanceras et al.2004(b)	Grain yield	Grain yield	GY	3	2.6	11.5	CT9993 × IR62266	DH	48.4839	50.1605	46.8072
290	Verma et al.2014	Grain yield	Grain yield	GY	3	3.43	16.97	Danteshwari × Dagad deshi	RIL	49.1293	44	54.2587
291	Verma et al.2014	Grain yield	Grain yield	GY	3	3.81	11.34	Danteshwari × Dagad deshi	RIL	49.1293	44	54.2587
292	Verma et al.2014	Grain yield	Grain yield	GY	3	3.22	11.28	Danteshwari × Dagad deshi	RIL	49.1293	44	54.2587
293	Verma et al.2014	Grain yield	Grain yield	GY	3	3.24	8.84	Danteshwari × Dagad deshi	RIL	49.1293	44	54.2587
294	Verma et al.2014	Grain yield	Grain yield	GY	3	6.59	13.38	Danteshwari × Dagad deshi	RIL	49.295	49.0988	49.4912
295	Verma et al.2014	Grain yield	Grain yield	GY	3	4.34	13.28	Danteshwari × Dagad deshi	RIL	49.295	49.0988	49.4912
296	Verma et al.2014	Grain yield	Grain yield	GY	3	4.38	10.74	Danteshwari × Dagad deshi	RIL	49.295	49.0988	49.4912
297	Verma et al.2014	Grain yield	Grain yield	GY	3	4.29	15.19	Danteshwari × Dagad deshi	RIL	71.9007	74.03	69.7715
298	Yadav et al.2019	Grain yield	Grain yield	GY	3	2.52	4.52	IR11N121×Aus196	BC	94.4	92.9	95.9
299	Yue et al.2006	Grain yield	Grain yield	GY	3	2.6	9.84	Zhenshan 97xIRAT109	RIL	97.4555	97.4555	97.4555
300	Dixit et al.2014 (a)	Grain yield	Grain yield	GY	3	3.5	15	IR55419-04/2×TDK1	RIL	98.5047	98.5047	98.5047
301	Dixit et al.2014 (a)	Grain yield	Grain yield	GY	3	6.3	7.9	IR55419-04/2×TDK1	RIL	98.5047	98.5047	98.5047
302	Dixit et al.2014 (a)	Grain yield	Grain yield	GY	3	5.1	6.9	IR55419-04/2×TDK1	RIL	98.5047	98.5047	98.5047
303	Wang et al.2013	Grain yield	Grain yield	GY	3	4.68	8.23	IR 64 x Tarom molaei	RIL	121.724	115.52	127.928
304	Yadav et al.2019	Grain yield	Grain yield	GY	4	32.05	4.9	Swarna×Dular	BC	29.2	28.7	29.7
305	Swamy et al.2013	Grain yield	Grain yield	GY	4	6.5	11.2	IR77298-14-1-2×IR64	RIL	41.7728	35.6628	47.8828
306	Lanceras et al.2004(b)	Grain yield	Grain yield	GY	4	3.1	9.4	CT9993 × IR62266	DH	57.8288	48.6546	67.003
307	Lanceras et al.2004(b)	Grain yield	Grain yield	GY	4	2.57	7.2	CT9993 × IR62266	DH	63.9326	60.8622	67.003
308	Lanceras et al.2004(b)	Grain yield	Grain yield	GY	4	3.04	9.8	CT9993 × IR62266	DH	64.5766	62.1501	67.003
309	Lanceras et al. 2004(a)	Grain yield	Grain yield	GY	4	3.04	9.8	CT9993-5-10-1-M x IR62266-42-6-2	DH	67.5994	67.003	68.1958
310	Lanceras et al. 2004(a)	Grain yield	Grain yield	GY	4	3.1	9.4	CT9993-5-10-1-M x IR62266-42-6-2	DH	67.5994	67.003	68.1958
311	Yadav et al.2019	Grain yield	Grain yield	GY	4	2.98	4.98	IR11N121×Aus196	BC	76.8	76.3	77.3
312	Yadav et al.2019	Grain yield	Grain yield	GY	4	3.05	5.05	IR11N121×Aus196	BC	116.8	116.3	117.3
313	Yadav et al.2019	Grain yield	Grain yield	GY	4	2.87	4.34	Swarna×Dular	BC	119.2	118.7	119.7
314	Xu et al. 2005	Grain yield	Grain yield	GY	5	3	5.67	Teqing x Lemont	RIL	65.5652	60.1507	70.9797
315	Saikumar et al.2014	Grain yield	Grain yield	GY	6	5.8	13	Swarna×WAB450-I-B-P-157-2-12	RIL	9.05	6.6	11.5
316	Dixit et al.2014 (a)	Grain yield	Grain yield	GY	6	9.5	35.6	IR55419-04/2×TDK1	RIL	13.4879	7.52092	19.4548
317	Dixit et al.2014 (a)	Grain yield	Grain yield	GY	6	7.5	9.3	IR55419-04/2×TDK1	RIL	13.4879	7.52092	19.4548
318	Suji 2011 et al.2011	Grain yield	Grain yield	GY	6	4.5	8.1	Norungan × IR62266	RIL	15.9215	15.9215	15.9215
319	Suji 2011 et al.2011	Grain yield	Grain yield	GY	6	5	9.2	Norungan × IR62266	RIL	16.4053	16.4053	16.4053
320	Lang et al. 2013	Grain yield	Grain yield	GY	6	3	8.76	OM1490 x WAB880-1-38-18-20-P1-HB	RIL	16.6516	16.4053	16.8979
321	Xu et al. 2005	Grain yield	Grain yield	GY	6	3	7.65	Teqing x Lemont	RIL	16.7405	16.4053	17.0757
322	Suji 2011 et al.2011	Grain yield	Grain yield	GY	6	4.9	9.8	Norungan × IR62266	RIL	17.6619	17.6619	17.6619
323	Suji 2011 et al.2011	Grain yield	Grain yield	GY	6	4.2	8.4	Norungan × IR62266	RIL	17.6619	17.6619	17.6619
324	Suji 2011 et al.2011	Grain yield	Grain yield	GY	6	3.6	7.2	Norungan × IR62266	RIL	17.6619	17.6619	17.6619
325	Suji 2011 et al.2011	Grain yield	Grain yield	GY	6	3.7	6.9	Norungan × IR62266	RIL	17.6619	17.6619	17.6619
326	Suji 2011 et al.2011	Grain yield	Grain yield	GY	6	3.7	8.1	Norungan × IR62266	RIL	19.4548	19.4548	19.4548
327	Suji 2011 et al.2011	Grain yield	Grain yield	GY	6	3.5	7.9	Norungan × IR62266	RIL	19.4548	19.4548	19.4548
328	Suji 2011 et al.2011	Grain yield	Grain yield	GY	6	3.4	7.6	Norungan × IR62266	RIL	19.4548	19.4548	19.4548
329	Prince et al.2015	Grain yield	Grain yield	GY	6	10	20	IR20×Nootripathu	RIL	21.9679	21.9679	21.9679
330	Prince et al.2015	Grain yield	Grain yield	GY	6	7	14	IR20×Nootripathu	RIL	21.9679	21.9679	21.9679
331	Prince et al.2015	Grain yield	Grain yield	GY	6	3.1	5.4	IR20×Nootripathu	RIL	21.9679	21.9679	21.9679
332	Lang et al. 2013	Grain yield	Grain yield	GY	6	3	2.72	OM1490 x WAB880-1-38-18-20-P1-HB	RIL	32.5895	32.232	32.9469
333	Lin et al.2007	Grain yield	Grain yield	GY	6	4.54	12.3	M23×TC189	F2	48.8026	48.8026	48.8026
334	Prince et al.2015	Grain yield	Grain yield	GY	6	6	9.1	IR20×Nootripathu	RIL	54.1	54.1	54.1
335	Prince et al.2015	Grain yield	Grain yield	GY	6	3.99	6.7	IR20×Nootripathu	RIL	54.1	54.1	54.1
336	Dixit et al.2014 (a)	Grain yield	Grain yield	GY	6	4.8	19.9	IR55419-04/2×TDK1	RIL	55.1761	50.1921	60.16
337	Dixit et al.2014 (a)	Grain yield	Grain yield	GY	6	7	8.6	IR55419-04/2×TDK1	RIL	55.1761	50.1921	60.16
338	Yadav et al.2019	Grain yield	Grain yield	GY	6	21.26	4.91	Swarna×Dular	BC	57.8	57.3	58.3
339	Yadav et al.2019	Grain yield	Grain yield	GY	6	2.98	8.62	Swarna×Dular	BC	58.3	57.3	59.3
340	Bimpong et al.2011	Grain yield	Grain yield	GY	6	83.5575	15	IR64 x RAM 40 and RAM 90	RIL	74.2017	69.0551	79.3482
341	Lanceras et al.2004(b)	Grain yield	Grain yield	GY	6	3.26	11.3	CT9993 × IR62266	DH	97.8741	97.8741	97.8741
342	Yue et al.2005	Grain yield	Grain yield	GY	7	3.5	9.04	Zhenshan 97 × IRAT109	RIL	51.6985	47.797	55.6
343	xing et al. 2013	Grain yield	Grain yield	GY	7	7.48	14.76	XiaobaijingzixKongyu131	RIL	62.65	49.7	75.6
344	Bernier et al.2007	Grain yield	Grain yield	GY	7	4.2	2	VandanaxWayx Rarem	RIL	66.6	62.4	70.8
345	Tain et al.2005	Grain yield	Grain yield	GY	7	3	5	Dongxiang × DXCWR	RIL	67.9552	67.9552	67.9552
346	Suji 2011 et al.2011	Grain yield	Grain yield	GY	7	4.1	9.1	Norungan × IR62266	RIL	69.2	69.2	69.2
347	Suji 2011 et al.2011	Grain yield	Grain yield	GY	7	3.9	6.6	Norungan × IR62266	RIL	70	70	70
348	Suji 2011 et al.2011	Grain yield	Grain yield	GY	7	3.9	10.4	Norungan × IR62266	RIL	73.2	73.2	73.2
349	Baisakh et al. 2020	Grain yield	Grain yield	GY	7	2.661	12.652	Cocodrie × N22	F2	85.4007	83.6365	87.1648
350	Xu et al. 2005	Grain yield	Grain yield	GY	7	3	5.11	Teqing x Lemont	RIL	86.6515	85.8277	87.4752
351	Zhao et al. 2008	Grain yield	Grain yield	GY	7	12.17	13.1	Tequing x Lemont	RIL	88.6912	85.8277	91.5546
352	Prince et al.2015	Grain yield	Grain yield	GY	8	3.5	8.5	IR20×Nootripathu	RIL	16.4974	16.4974	16.4974
353	Baisakh et al. 2020	Grain yield	Grain yield	GY	8	5.777	13.264	Cocodrie × N22	F2	20.25	12.8501	27.65
354	Lang et al. 2013	Grain yield	Grain yield	GY	8	3	3.24	OM1490 x WAB880-1-38-18-20-P1-HB	RIL	25.6786	25.6786	25.6786
355	Bernier et al.2007	Grain yield	Grain yield	GY	8	3.7	7	VandanaxWayx Rarem	RIL	49.1974	49.1974	49.1974
356	Solis et al. 2018	Grain yield	Grain yield	GY	8	2.8	6.14	Cocodrie × Vandana.	F2	54	54	54
357	Yue et al.2005	Grain yield	Grain yield	GY	8	3.5	20.51	Zhenshan 97 × IRAT109	RIL	66.563	66.563	66.563
358	Tain et al.2005	Grain yield	Grain yield	GY	8	3	8	Dongxiang × DXCWR	RIL	68.8832	68.8832	68.8832
359	Sandhu et al. 2013	Grain yield	Grain yield	GY	8	4.7	34	Pusa Basmati1460 x MASARB 25	RIL	79.2647	74.8951	83.6344
360	Vikram et al.2012	Grain yield	Grain yield	GY	8	4.3	21.9	Swarna x Basmati 334	RIL	84.2355	75	93.471
361	Vikram et al.2012	Grain yield	Grain yield	GY	8	5.6	16.5	Swarna x Basmati 334	RIL	84.2355	75	93.471
362	Baghyalakshmi et al. 2016	Grain yield	Grain yield	GY	8	2.9	23	IR64xApo	RIL	87.6474	85.3974	89.8974
363	Xu et al. 2005	Grain yield	Grain yield	GY	8	3	12.59	Teqing x Lemont	RIL	89.7206	85.9701	93.471
364	Vikram et al.2012	Grain yield	Grain yield	GY	8	4.7	5.8	Swarna x Basmati 334	RIL	89.7355	86	93.471
365	Vikram et al.2012	Grain yield	Grain yield	GY	8	2.2	4.9	Swarna x Basmati 334	RIL	89.7355	86	93.471
366	Yue et al.2006	Grain yield	Grain yield	GY	8	3.4	9.42	Zhenshan 97xIRAT109	RIL	92.3491	88.0777	96.6205
367	Vikram et al.2012	Grain yield	Grain yield	GY	8	7.1	15.6	Swarna x Basmati 334	RIL	102.806	112.141	93.471
368	Vikram et al.2012	Grain yield	Grain yield	GY	8	5.1	7.1	Swarna x Basmati 334	RIL	103.306	113.141	93.471
369	Yadav et al.2019	Grain yield	Grain yield	GY	8	2.96	4.56	IR11N121×Aus196	BC	106.85	106.1	107.6
370	Yue et al.2006	Grain yield	Grain yield	GY	9	6.8	25.7	Zhenshan 97xIRAT109	RIL	47.6858	45.1691	50.2024
371	Yue et al.2006	Grain yield	Grain yield	GY	9	5	14.16	Zhenshan 97xIRAT109	RIL	47.6858	45.1691	50.2024
372	Dixit et al.2012	Grain yield	Grain yield	GY	9	7.3	8.9	Aday sel × IR64	RIL	68.0766	66.062	70.0912
373	Swamy et al.2013	Grain yield	Grain yield	GY	9	11.7	19	IR77298-5-6-B-18×IR77298-5-6-B-11(P2)	RIL	70.0912	70.0912	70.0912
374	Swamy et al.2013	Grain yield	Grain yield	GY	9	7.6	13	IR77298-5-6-B-18×IR64	RIL	70.0912	70.0912	70.0912
375	Swamy et al.2013	Grain yield	Grain yield	GY	9	4.7	8.2	IR77298-5-6-B-18×IR64	RIL	70.0912	70.0912	70.0912
376	Verma et al.2014	Grain yield	Grain yield	GY	9	3.53	9.8	Danteshwari × Dagad deshi	RIL	82.3142	81.995	82.6334
377	Xu et al. 2005	Grain yield	Grain yield	GY	9	3	20.86	Teqing x Lemont	RIL	83.2503	81.995	84.5056
378	Bimpong et al.2011	Grain yield	Grain yield	GY	9	20.6074	17	IR64 x RAM 40 and RAM 90	RIL	85.0262	79.5696	90.4828
379	Solis et al. 2018	Grain yield	Grain yield	GY	9	2.2	6.1	Cocodrie × Vandana.	F2	85.3503	85.3503	85.3503
380	Dixit et al.2012	Grain yield	Grain yield	GY	9	6.2	4.4	Aday sel × IR64	RIL	87.7785	76.7824	98.7746
381	Lanceras et al.2004(b)	Grain yield	Grain yield	GY	10	3.32	9.5	CT9993 × IR62266	DH	25.0694	27.0448	23.094
382	Vikram et al. 2011	Grain yield	Grain yield	GY	10	3	5	N22xMTU1010	RIL	27.0191	16.4541	37.5841
383	Xu et al. 2005	Grain yield	Grain yield	GY	10	3	4.5	Teqing x Lemont	RIL	31.3122	29.5122	33.1122
384	Swamy et al.2013	Grain yield	Grain yield	GY	10	10	17	IR77298-14-1-2-B-10×IR64	RIL	33.1122	33.1122	33.1122
385	Virkam et al.2011	Grain yield	Grain yield	GY	10	3	5	MTU 1010 x N22	RIL	37.5841	37.5841	37.5841
386	Bernier et al.2007	Grain yield	Grain yield	GY	10	4	2	VandanaxWayx Rarem	RIL	61.9906	58.9	65.0812
387	Lang et al. 2013	Grain yield	Grain yield	GY	10	3	2.61	OM1490 x WAB880-1-38-18-20-P1-HB	RIL	64.1878	63.2944	65.0812
388	Wang et al.2013	Grain yield	Grain yield	GY	10	3.12	6.19	Teqing x Tarom Molaei	RIL	65.683	63.6848	67.6812
389	Yue et al.2005	Grain yield	Grain yield	GY	10	3.7	32.06	Zhenshan 97 × IRAT109	RIL	65.683	67.6812	63.6848
390	Yue et al.2006	Grain yield	Grain yield	GY	10	2.5	8.29	Zhenshan 97xIRAT109	RIL	65.683	67.6812	63.6848
391	Wang et al.2013	Grain yield	Grain yield	GY	11	2.8	8.5	IR 64 x Tarom molaei	RIL	8.02002	8.02002	8.02002
392	Dixit et al.2014(b)	Grain yield	Grain yield	GY	11	3	25	Swarna × Moroberekan	RIL	17.4	17.4	17.4
393	Xu et al. 2005	Grain yield	Grain yield	GY	11	3	11.87	Teqing x Lemont	RIL	33.4801	29.4	37.5602
394	Xu et al. 2005	Grain yield	Grain yield	GY	11	3	12.03	Teqing x Lemont	RIL	66.8927	65.4279	68.3576
395	Verma et al.2014	Grain yield	Grain yield	GY	11	7.39	27.34	Danteshwari × Dagad deshi	RIL	76.2963	74.9951	77.5974
396	Verma et al.2014	Grain yield	Grain yield	GY	11	4.28	17.12	Danteshwari × Dagad deshi	RIL	76.2963	74.9951	77.5974
397	Yadav et al.2019	Grain yield	Grain yield	GY	11	7.35	9.35	IR11N121×Aus196	BC	97.1	95.6	98.6
398	Baisakh et al. 2020	Grain yield	Grain yield	GY	11	3.767	7.859	Cocodrie × N22	F2	101.849	95.349	108.349
399	Yadav et al.2019	Grain yield	Grain yield	GY	11	2.75	4.75	IR11N121×Aus196	BC	107.1	105.6	108.6
400	Lang et al. 2013	Grain yield	Grain yield	GY	12	3	13.891	OM1490 x WAB880-1-38-18-20-P1-HB	RIL	43.692	43.3204	44.0636
401	Bhattarai et al.2018	Grain yield	Grain yield	GY	12	2.36	5.3	Cocodrie×N-22	RIL	44.0918	44.0636	44.12
402	Dixit et al.2012	Grain yield	Grain yield	GY	12	13.4	28	Vandana × Way Rarem	RIL	54.6097	56.075	53.1443
403	Dixit et al.2012	Grain yield	Grain yield	GY	12	14.5	25.8	Vandana × Way Rarem	RIL	54.6097	56.075	53.1443
404	Dixit et al.2012	Grain yield	Grain yield	GY	12	5.1	8.1	Vandana × Way Rarem	RIL	54.6097	56.075	53.1443
405	xing et al. 2013	Grain yield	Grain yield	GY	12	2.92	9.27	XiaobaijingzixKongyu131	RIL	55.1672	53.1443	57.1901
406	Verma et al.2014	Grain yield	Grain yield	GY	12	3	7.29	Danteshwari × Dagad deshi	RIL	55.4374	53.6847	57.1901
407	Dixit et al.2012	Grain yield	Grain yield	GY	12	23.5	20.6	Vandana × Way Rarem	RIL	56.075	56.075	56.075
408	Dixit et al.2012	Grain yield	Grain yield	GY	12	7.7	15.1	Vandana × Way Rarem	RIL	57.3722	61.6	53.1443
409	Dixit et al.2012	Grain yield	Grain yield	GY	12	11.8	24.5	Vandana × Way Rarem	RIL	61.6	61.6	61.6
410	Dixit et al.2012	Grain yield	Grain yield	GY	12	11.7	24.2	Vandana × Way Rarem	RIL	61.6	61.6	61.6
411	Dixit et al.2012	Grain yield	Grain yield	GY	12	5.3	10.2	Vandana × Way Rarem	RIL	61.6	61.6	61.6
412	Dixit et al.2012	Grain yield	Grain yield	GY	12	6.3	6.8	Vandana × Way Rarem	RIL	61.6	61.6	61.6
413	Mishra et al. 2013	Grain yield	Grain yield	GY	12	3	23.8	IR74371-46-1-1 × Sabitri	RIL	61.6	61.6	61.6
414	Bernier et al.2007	Grain yield	Grain yield	GY	12	29.7	30	VandanaxWayx Rarem	RIL	62.1222	71.1	53.1443
415	Ghimire et al. 2012	Heading/Flowering	Heading/Flowering	HD	1	3	7.9	IR64 x Dhagaddeshi	RIL	101.269	102.789	99.7501
416	Ghimire et al. 2012	Heading/Flowering	Heading/Flowering	HD	1	3	6.8	IR64 x Dhagaddeshi	RIL	101.269	102.789	99.7501
417	Bernier et al.2007	Heading/Flowering	Heading/Flowering	HD	1	5.4	15	VandanaxWayx Rarem	RIL	101.64	101.42	101.86
418	Ghimire et al. 2012	Heading/Flowering	Heading/Flowering	HD	1	3	10.5	Swarna x Dhagaddeshi	RIL	102.104	101.42	102.789
419	Vikram et al. 2011	Heading/Flowering	Heading/Flowering	HD	1	3	7.6	N22xIR64	RIL	106.281	111.141	101.42
420	Vikram et al. 2011	Heading/Flowering	Heading/Flowering	HD	1	3	5.5	N22xMTU1010	RIL	106.281	111.141	101.42
421	Vikram et al. 2011	Heading/Flowering	Heading/Flowering	HD	1	3	3.5	N22xSwarna	RIL	106.281	111.141	101.42
422	Yue et al.2005	Heading/Flowering	Heading/Flowering	HD	1	4	8.99	Zhenshan 97 × IRAT109	RIL	111.924	105.485	118.363
423	Bernier et al.2007	Heading/Flowering	Heading/Flowering	HD	1	7.5	12	VandanaxWayx Rarem	RIL	115.608	115.608	115.608
424	Chakraborty and Zeng,2011	Heading/Flowering	Heading/Flowering	HD	1	3.5	18.3	CT9993-5-10-1-M x IR62266-42-6-2	DH	129.942	130.895	128.988
425	Chakraborty and Zeng,2011	Heading/Flowering	Heading/Flowering	HD	1	5.7	17.2	CT9993-5-10-1-M x IR62266-42-6-2	DH	129.942	130.895	128.988
426	Chakraborty and Zeng,2011	Heading/Flowering	Heading/Flowering	HD	1	4.6	16.3	CT9993-5-10-1-M x IR62266-42-6-2	DH	129.942	130.895	128.988
427	Yue et al.2005	Heading/Flowering	Heading/Flowering	HD	1	4.1	9.59	Zhenshan 97 × IRAT109	RIL	130.442	130.442	130.442
428	Yadav et al.2019	Heading/Flowering	Heading/Flowering	HD	1	15	5.21	IR11N121×Aus196	BC	164.6	163.1	166.1
429	Yadav et al.2019	Heading/Flowering	Heading/Flowering	HD	1	3	4.95	Swarna×Dular	BC	168.15	167.4	168.9
430	Dixit et al.2014(b)	Heading/Flowering	Heading/Flowering	HD	2	3	11	Swarna × Moroberekan	RIL	90	90	90
431	Sandhu et al.2014	Heading/Flowering	Heading/Flowering	HD	2	3	4	MTU1010 x Kali	RIL	103.661	103.661	103.661
432	Sandhu et al.2014	Heading/Flowering	Heading/Flowering	HD	2	3	7.8	MTU1010 x Kali	RIL	103.661	103.661	103.661
433	Sandhu et al.2014	Heading/Flowering	Heading/Flowering	HD	2	3	4.5	MTU1010 x Kali	RIL	103.661	103.661	103.661
434	Sandhu et al.2014	Heading/Flowering	Heading/Flowering	HD	2	3	12.3	Kali Aus/2×MTU1010	RIL	109.688	115.715	103.661
435	Palanog et al.2014	Heading/Flowering	Heading/Flowering	HD	2	3	3	Kali Aus×IR64	RIL	119.2	115.715	122.685
436	Saikumar et al.2014	Heading/Flowering	Heading/Flowering	HD	3	22	47.9	Swarna×WAB450-I-B-P-157-2-23	RIL	4.7	2.2	7.2
437	Saikumar et al.2014	Heading/Flowering	Heading/Flowering	HD	3	21.2	44.2	Swarna×WAB450-I-B-P-157-2-17	RIL	4.7	2.2	7.2
438	Saikumar et al.2014	Heading/Flowering	Heading/Flowering	HD	3	25	37.8	Swarna×WAB450-I-B-P-157-2-8	RIL	4.7	2.2	7.2
439	Saikumar et al.2014	Heading/Flowering	Heading/Flowering	HD	3	13.1	37.2	Swarna×WAB450-I-B-P-157-2-1	RIL	4.7	2.2	7.2
440	Bhattarai et al.2018	Heading/Flowering	Heading/Flowering	HD	3	4.4	12.5	Cocodrie×N-22	RIL	4.95	3.9	6
441	Yadav et al.2019	Heading/Flowering	Heading/Flowering	HD	3	3.68	5.96	Swarna×Dular	BC	7.9	6.9	8.9
442	Dixit et al.2015	Heading/Flowering	Heading/Flowering	HD	3	3	11.59	Moroberekan×Swarna	RIL	8.05	13.1	3
443	Dixit et al.2015	Heading/Flowering	Heading/Flowering	HD	3	3	11.32	Moroberekan×Swarna	RIL	8.55	14.1	3
444	Yadav et al.2019	Heading/Flowering	Heading/Flowering	HD	3	4.25	8.53	Swarna×Dular	BC	10	9.6	10.4
445	Dixit et al.2014(b)	Heading/Flowering	Heading/Flowering	HD	3	3	34	Swarna × Moroberekan	RIL	20	20	20
446	Dixit et al.2014(b)	Heading/Flowering	Heading/Flowering	HD	3	3	30	Swarna × Moroberekan	RIL	20	20	20
447	Dixit et al.2014(b)	Heading/Flowering	Heading/Flowering	HD	3	3	29	Swarna × Moroberekan	RIL	20	20	20
448	Vikram et al. 2011	Heading/Flowering	Heading/Flowering	HD	3	3	34.9	N22xSwarna	RIL	44.7478	42.6285	46.867
449	Venuprasad et al. 2002	Heading/Flowering	Heading/Flowering	HD	3	3.44	21	IR64 x Azucena	DH	46.4899	46.8072	46.1726
450	Chakraborty and Zeng,2011	Heading/Flowering	Heading/Flowering	HD	3	2.8	14.7	CT9993-5-10-1-M x IR62266-42-6-2	DH	47.3537	48.6144	46.0931
451	Chakraborty and Zeng,2011	Heading/Flowering	Heading/Flowering	HD	3	3.9	13.2	CT9993-5-10-1-M x IR62266-42-6-2	DH	47.3537	48.6144	46.0931
452	Lanceras et al. 2004(a)	Heading/Flowering	Heading/Flowering	HD	3	3.87	18.1	CT9993-5-10-1-M x IR62266-42-6-2	DH	47.3537	48.6144	46.0931
453	Lanceras et al. 2004(a)	Heading/Flowering	Heading/Flowering	HD	3	3.94	18.1	CT9993-5-10-1-M x IR62266-42-6-2	DH	47.3537	48.6144	46.0931
454	Lanceras et al. 2004(a)	Heading/Flowering	Heading/Flowering	HD	3	3.59	15.8	CT9993-5-10-1-M x IR62266-42-6-2	DH	47.3537	48.6144	46.0931
455	Lanceras et al. 2004(a)	Heading/Flowering	Heading/Flowering	HD	3	3.21	10.2	CT9993-5-10-1-M x IR62266-42-6-2	DH	47.3537	48.6144	46.0931
456	Sellamuthu et al.2011	Heading/Flowering	Heading/Flowering	HD	3	4.23	18.07	CT9993-5-10-1-M x IR62266-42-6-2	DH	47.3537	48.6144	46.0931
457	Bernier et al.2007	Heading/Flowering	Heading/Flowering	HD	3	63.6	85	VandanaxWayx Rarem	RIL	47.6018	47.6018	47.6018
458	Bernier et al.2007	Heading/Flowering	Heading/Flowering	HD	3	30	66	VandanaxWayx Rarem	RIL	47.6018	47.6018	47.6018
459	Lanceras et al. 2004(a)	Heading/Flowering	Heading/Flowering	HD	3	4.73	16.5	CT9993-5-10-1-M x IR62266-42-6-2	DH	47.7108	48.6144	46.8072
460	Lanceras et al.2004(b)	Heading/Flowering	Heading/Flowering	HD	3	4.73	16.5	CT9993 × IR62266	DH	47.7108	48.6144	46.8072
461	Lanceras et al.2004(b)	Heading/Flowering	Heading/Flowering	HD	3	3.87	18.1	CT9993 × IR62266	DH	49.5706	48.6144	50.5267
462	Lanceras et al.2004(b)	Heading/Flowering	Heading/Flowering	HD	3	3.94	18.1	CT9993 × IR62266	DH	49.5706	48.6144	50.5267
463	Lanceras et al.2004(b)	Heading/Flowering	Heading/Flowering	HD	3	3.59	15.8	CT9993 × IR62266	DH	50.1605	50.1605	50.1605
464	Lanceras et al.2004(b)	Heading/Flowering	Heading/Flowering	HD	3	3.21	10.2	CT9993 × IR62266	DH	50.1605	50.1605	50.1605
465	Vikram et al. 2011	Heading/Flowering	Heading/Flowering	HD	3	3	2.6	N22xMTU1010	RIL	51.8749	54.2587	49.4912
466	Yadaw et al. 2013	Heading/Flowering	Heading/Flowering	HD	3	4.8	3.1	Sabitri x IR77298-5-6-18	RIL	58.4927	54.2587	62.7267
467	Dixit et al.2014 (a)	Heading/Flowering	Heading/Flowering	HD	3	10	11.9	IR55419-04/2×TDK1	RIL	69.7715	69.7715	69.7715
468	Dixit et al.2014 (a)	Heading/Flowering	Heading/Flowering	HD	3	9.5	11.3	IR55419-04/2×TDK1	RIL	69.7715	69.7715	69.7715
469	Dixit et al.2014 (a)	Heading/Flowering	Heading/Flowering	HD	3	4.7	5.8	IR55419-04/2×TDK1	RIL	69.7715	69.7715	69.7715
470	Yadav et al.2019	Heading/Flowering	Heading/Flowering	HD	3	4.68	5.16	IR11N121×Aus196	BC	96.91	95.91	97.91
471	Dixit et al.2014 (a)	Heading/Flowering	Heading/Flowering	HD	3	3.4	14.6	IR55419-04/2×TDK1	RIL	98.5047	98.5047	98.5047
472	Dixit et al.2015	Heading/Flowering	Heading/Flowering	HD	4	3	15.09	Moroberekan×Swarna	RIL	17.2	22.4	12
473	Gomez et la. 2006	Heading/Flowering	Heading/Flowering	HD	4	2.6	14	Bala x Azucena	RIL	88.5713	87.1311	90.0115
474	Bernier et al.2007	Heading/Flowering	Heading/Flowering	HD	5	5.1	11	VandanaxWayx Rarem	RIL	7.35	2.2	12.5
475	Bernier et al.2007	Heading/Flowering	Heading/Flowering	HD	5	6.9	10	VandanaxWayx Rarem	RIL	7.35	2.2	12.5
476	Lanceras et al. 2004(a)	Heading/Flowering	Heading/Flowering	HD	5	2.9	9.1	CT9993-5-10-1-M x IR62266-42-6-2	DH	36.2303	36.2303	36.2303
477	Kumar et al.2007	Heading/Flowering	Heading/Flowering	HD	5	4.42	17.15	CT9993-5-10-1-M x IR62266-42-6-2	DH	72.7134	72.5087	72.9181
478	Bernier et al.2007	Heading/Flowering	Heading/Flowering	HD	5	4.5	10	VandanaxWayx Rarem	RIL	75.3177	74.1748	76.4606
479	Yadav et al.2019	Heading/Flowering	Heading/Flowering	HD	5	11.07	10.03	IR11N121×Aus196	BC	83.33	82.83	83.83
480	Saikumar et al.2014	Heading/Flowering	Heading/Flowering	HD	6	12.6	18.5	Swarna×WAB450-I-B-P-157-2-9	RIL	9.05	6.6	11.5
481	Saikumar et al.2014	Heading/Flowering	Heading/Flowering	HD	6	3.7	7.8	Swarna×WAB450-I-B-P-157-2-24	RIL	9.05	6.6	11.5
482	Saikumar et al.2014	Heading/Flowering	Heading/Flowering	HD	6	3.2	5	Swarna×WAB450-I-B-P-157-2-18	RIL	9.05	6.6	11.5
483	Dixit et al.2014 (a)	Heading/Flowering	Heading/Flowering	HD	6	6.7	26.5	IR55419-04/2×TDK1	RIL	13.4879	7.52092	19.4548
484	Dixit et al.2014 (a)	Heading/Flowering	Heading/Flowering	HD	6	6.4	7.7	IR55419-04/2×TDK1	RIL	13.4879	7.52092	19.4548
485	Dixit et al.2014 (a)	Heading/Flowering	Heading/Flowering	HD	6	3.7	4.6	IR55419-04/2×TDK1	RIL	13.4879	7.52092	19.4548
486	Suji 2011 et al.2011	Heading/Flowering	Heading/Flowering	HD	6	14.4	24.9	Norungan × IR62266	RIL	15.9215	15.9215	15.9215
487	Suji 2011 et al.2011	Heading/Flowering	Heading/Flowering	HD	6	8	14.9	Norungan × IR62266	RIL	15.9215	15.9215	15.9215
488	Suji 2011 et al.2011	Heading/Flowering	Heading/Flowering	HD	6	7.1	12.9	Norungan × IR62266	RIL	15.9215	15.9215	15.9215
489	Suji 2011 et al.2011	Heading/Flowering	Heading/Flowering	HD	6	17	27.9	Norungan × IR62266	RIL	16.4053	16.4053	16.4053
490	Suji 2011 et al.2011	Heading/Flowering	Heading/Flowering	HD	6	9.5	17.3	Norungan × IR62266	RIL	16.4053	16.4053	16.4053
491	Suji 2011 et al.2011	Heading/Flowering	Heading/Flowering	HD	6	8.3	14.8	Norungan × IR62266	RIL	16.4053	16.4053	16.4053
492	Suji 2011 et al.2011	Heading/Flowering	Heading/Flowering	HD	6	17.1	32.7	Norungan × IR62266	RIL	17.6619	17.6619	17.6619
493	Suji 2011 et al.2011	Heading/Flowering	Heading/Flowering	HD	6	9.6	18.9	Norungan × IR62266	RIL	17.6619	17.6619	17.6619
494	Suji 2011 et al.2011	Heading/Flowering	Heading/Flowering	HD	6	8.3	16.4	Norungan × IR62266	RIL	17.6619	17.6619	17.6619
495	Prince et al.2015	Heading/Flowering	Heading/Flowering	HD	6	30	55.8	IR20×Nootripathu	RIL	21.9679	21.9679	21.9679
496	Yadav et al.2019	Heading/Flowering	Heading/Flowering	HD	6	5.26	8.15	Swarna×Dular	BC	57.9	57.1	58.7
497	Yadav et al.2019	Heading/Flowering	Heading/Flowering	HD	6	3.67	7.74	Swarna×Dular	BC	58.8	58.3	59.3
498	Kumar et al.2007	Heading/Flowering	Heading/Flowering	HD	6	3.14	8.64	CT9993-5-10-1-M x IR62266-42-6-2	DH	69.329	69.6029	69.0551
499	Yadav et al.2019	Heading/Flowering	Heading/Flowering	HD	7	6.48	4.78	Swarna×Dular	BC	75.1	74.6	75.6
500	Bernier et al.2007	Heading/Flowering	Heading/Flowering	HD	7	5.6	18	VandanaxWayx Rarem	RIL	90.2412	85.8277	94.6546
501	Dixit et al.2014(b)	Heading/Flowering	Heading/Flowering	HD	7	3	8.4	Swarna × Moroberekan	RIL	91	91	91
502	Yadav et al.2019	Heading/Flowering	Heading/Flowering	HD	8	6.14	9.72	Swarna×Dular	BC	26.6	25.6	27.6
503	Dixit et al.2014(b)	Heading/Flowering	Heading/Flowering	HD	8	3	13	Swarna × Moroberekan	RIL	60.4	60.4	60.4
504	Dixit et al.2014(b)	Heading/Flowering	Heading/Flowering	HD	8	3	13	Swarna × Moroberekan	RIL	60.4	60.4	60.4
505	Bernier et al.2007	Heading/Flowering	Heading/Flowering	HD	8	4.4	2	VandanaxWayx Rarem	RIL	87.1485	85.3995	88.8974
506	Bernier et al.2007	Heading/Flowering	Heading/Flowering	HD	9	4.3	9	VandanaxWayx Rarem	RIL	37.9846	45.1691	30.8
507	Kumar et al.2007	Heading/Flowering	Heading/Flowering	HD	9	3.5	9.97	CT9993-5-10-1-M x IR62266-42-6-2	DH	44.8704	44.2746	45.4663
508	Chakraborty and Zeng,2011	Heading/Flowering	Heading/Flowering	HD	9	3.5	8.9	CT9993-5-10-1-M x IR62266-42-6-2	DH	96.8811	94.7796	98.9825
509	Vikram et al. 2011	Heading/Flowering	Heading/Flowering	HD	10	3	11.8	N22xMTU1010	RIL	33.5481	29.5122	37.5841
510	Virkam et al.2011	Heading/Flowering	Heading/Flowering	HD	10	3	11.8	MTU 1010 x N22	RIL	33.5481	29.5122	37.5841
511	Dixit et al.2014(b)	Heading/Flowering	Heading/Flowering	HD	10	3	3.4	Swarna × Moroberekan	RIL	69.3	69.3	69.3
512	Dixit et al.2014(b)	Heading/Flowering	Heading/Flowering	HD	11	3	4.9	Swarna × Moroberekan	RIL	5	5	5
513	Bhattarai et al.2018	Heading/Flowering	Heading/Flowering	HD	11	2.51	6.9	Cocodrie×N-22	RIL	48.3212	48.3225	48.32
514	Yadav et al.2019	Heading/Flowering	Heading/Flowering	HD	11	4.68	11.1	IR11N121×Aus196	BC	97.12	95.62	98.62
515	Bernier et al.2007	Heading/Flowering	Heading/Flowering	HD	12	7.9	5	VandanaxWayx Rarem	RIL	50.0722	47	53.1443
516	Bernier et al.2007	Heading/Flowering	Heading/Flowering	HD	12	19	16	VandanaxWayx Rarem	RIL	59.2	49.3	69.1
517	Mishra et al. 2013	Heading/Flowering	Heading/Flowering	HD	12	3	6.5	IR74371-46-1-1 × Sabitri	RIL	61.6	61.6	61.6
518	Bernier et al.2007	Heading/Flowering	Heading/Flowering	HD	12	39	37	VandanaxWayx Rarem	RIL	62.1222	71.1	53.1443
519	Bernier et al.2007	Heading/Flowering	Heading/Flowering	HD	12	4.5	3	VandanaxWayx Rarem	RIL	70.1	71.1	69.1
520	Xu et al. 2005	Heading/Flowering	Heading/Flowering	HD	1	3	12.05	Teqing x Lemont	RIL	99.4056	91.2676	107.544
521	Takai et al.2006	Heading/Flowering	Heading/Flowering	HD	2	2.63	8.5	Milyang 23 x Adhikari	RIL	122.465	123.413	121.517
522	Bimpong et al.2011	Heading/Flowering	Heading/Flowering	HD	2	8.00434	17	IR64 x RAM 40 and RAM 90	RIL	139.661	140.097	139.226
523	Xu et al. 2005	Heading/Flowering	Heading/Flowering	HD	4	3	13.09	Teqing x Lemont	RIL	24.3614	23.9023	24.8206
524	Takai et al.2006	Heading/Flowering	Heading/Flowering	HD	4	3.35	9.5	Milyang 23 x Adhikari	RIL	74.353	71.6165	77.0895
525	Xu et al. 2005	Heading/Flowering	Heading/Flowering	HD	4	3	8.33	Teqing x Lemont	RIL	113.2	112.55	113.85
526	Xu et al. 2005	Heading/Flowering	Heading/Flowering	HD	5	3	7.44	Teqing x Lemont	RIL	73.1669	70.9797	75.3541
527	Xu et al. 2005	Heading/Flowering	Heading/Flowering	HD	6	3	11.45	Teqing x Lemont	RIL	105.167	98.5023	111.832
528	Yue et al.2005	Heading/Flowering	Heading/Flowering	HD	7	3.1	7.55	Zhenshan 97 × IRAT109	RIL	51.6985	47.797	55.6
529	Xu et al. 2005	Heading/Flowering	Heading/Flowering	HD	7	3	12.57	Teqing x Lemont	RIL	84.3937	83.8911	84.8963
530	Kurniawan et al. 2014	Heading/Flowering	Heading/Flowering	HD	8	3.1	8.8	IR64 × Cabacu	RIL	50.8	50.8	50.8
531	Trijatmiko et al.2014	Heading/Flowering	Heading/Flowering	HD	8	3.1	8.8	IR64X IRAT177	RIL	63.763	63.763	63.763
532	Yue et al.2005	Heading/Flowering	Heading/Flowering	HD	8	4.5	10.38	Zhenshan 97 × IRAT109	RIL	66.563	66.563	66.563
533	Yue et al.2005	Heading/Flowering	Heading/Flowering	HD	8	2.4	7.39	Zhenshan 97 × IRAT109	RIL	66.563	66.563	66.563
534	Xu et al. 2005	Heading/Flowering	Heading/Flowering	HD	8	3	7.29	Teqing x Lemont	RIL	70.729	66.563	74.8951
535	Xu et al. 2005	Heading/Flowering	Heading/Flowering	HD	9	3	6.61	Teqing x Lemont	RIL	58.1014	50.2024	66.0004
536	Babu et al.2003	Heading/Flowering	Heading/Flowering	HD	9	4.48	23.8	CT9993 x IR62266	DH	89.2797	85.3503	93.2091
537	Yue et al.2005	Heading/Flowering	Heading/Flowering	HD	9	2.6	7.03	Zhenshan 97 × IRAT109	RIL	90.5672	86.3548	94.7796
538	Xu et al. 2005	Heading/Flowering	Heading/Flowering	HD	10	3	13.67	Teqing x Lemont	RIL	20.0195	16.4541	23.5849
539	Xu et al. 2005	Heading/Flowering	Heading/Flowering	HD	10	3	21.14	Teqing x Lemont	RIL	64.383	63.6848	65.0812
540	Kurniawan et al. 2014	Heading/Flowering	Heading/Flowering	HD	10	3.9	11	IR64 × Cabacu	RIL	75.4	75.4	75.4
541	Yue et al.2005	Heading/Flowering	Heading/Flowering	HD	11	2.7	19.08	Zhenshan 97 × IRAT109	RIL	109.326	116.697	101.954
542	Xu et al. 2005	Heading/Flowering	Heading/Flowering	HD	12	3	5.91	Teqing x Lemont	RIL	85.1423	82.0767	88.208
543	Lanceras et al.2004(b)	Harvest Index	Harvest Index	HI	1	2.75	7.8	CT9993 × IR62266	DH	30.2816	30.2816	30.2816
544	Zhou et al. 2011	Harvest Index	Harvest Index	HI	1	2.1	5.12	Zhenshan 97B x IRAT109	RIL	99.73	93.9749	105.485
545	Vikram et al. 2011	Harvest Index	Harvest Index	HI	1	3	6.2	N22xSwarna	RIL	106.281	111.141	101.42
546	Prince et al.2015	Harvest Index	Harvest Index	HI	1	2.7	5	IR20×Nootripathu	RIL	145.5	145.5	145.5
547	Bhattarai et al.2018	Harvest Index	Harvest Index	HI	1	3.59	7	Cocodrie×N-22	RIL	148.2	148.2	148.2
548	Vikram et al. 2011	Harvest Index	Harvest Index	HI	2	3	3.7	N22xIR64	RIL	100.131	96.6	103.661
549	Dixit et al.2015	Harvest Index	Harvest Index	HI	2	3	7.89	Moroberekan×Swarna	RIL	110.55	107.4	113.7
550	Yue et al.2006	Harvest Index	Harvest Index	HI	2	3.2	8.79	Zhenshan 97xIRAT109	RIL	115.217	114.719	115.715
551	Bimpong et al.2011	Harvest Index	Harvest Index	HI	2	24.013	42	IR64 x RAM 40 and RAM 90	RIL	139.661	140.097	139.226
552	Bernier et al.2007	Harvest Index	Harvest Index	HI	2	3.7	9	VandanaxWayx Rarem	RIL	140.36	140.097	140.623
553	Saikumar et al.2014	Harvest Index	Harvest Index	HI	3	17.5	40.4	Swarna×WAB450-I-B-P-157-2-28	RIL	4.7	2.2	7.2
554	Saikumar et al.2014	Harvest Index	Harvest Index	HI	3	10.6	27.6	Swarna×WAB450-I-B-P-157-2-22	RIL	4.7	2.2	7.2
555	Saikumar et al.2014	Harvest Index	Harvest Index	HI	3	13.4	26.8	Swarna×WAB450-I-B-P-157-2-5	RIL	4.7	2.2	7.2
556	Saikumar et al.2014	Harvest Index	Harvest Index	HI	3	7.1	13.3	Swarna×WAB450-I-B-P-157-2-15	RIL	4.7	2.2	7.2
557	Dixit et al.2015	Harvest Index	Harvest Index	HI	3	3	4.101	Moroberekan×Swarna	RIL	8.55	0	17.1
558	Vikram et al. 2011	Harvest Index	Harvest Index	HI	3	3	18.5	N22xSwarna	RIL	44.7478	42.6285	46.867
559	Lanceras et al.2004(b)	Harvest Index	Harvest Index	HI	3	6.27	24.8	CT9993 × IR62266	DH	46.8072	46.8072	46.8072
560	Lanceras et al.2004(b)	Harvest Index	Harvest Index	HI	3	5.43	24.4	CT9993 × IR62266	DH	46.8072	46.8072	46.8072
561	Lanceras et al.2004(b)	Harvest Index	Harvest Index	HI	3	5.02	21.2	CT9993 × IR62266	DH	46.8072	46.8072	46.8072
562	Lanceras et al.2004(b)	Harvest Index	Harvest Index	HI	3	5.24	18.6	CT9993 × IR62266	DH	46.8072	46.8072	46.8072
563	Lanceras et al.2004(b)	Harvest Index	Harvest Index	HI	3	2.86	17.2	CT9993 × IR62266	DH	46.8072	46.8072	46.8072
564	Lanceras et al. 2004(a)	Harvest Index	Harvest Index	HI	3	6.27	24.8	CT9993-5-10-1-M x IR62266-42-6-2	DH	47.3537	48.6144	46.0931
565	Lanceras et al. 2004(a)	Harvest Index	Harvest Index	HI	3	5.43	24.4	CT9993-5-10-1-M x IR62266-42-6-2	DH	47.3537	48.6144	46.0931
566	Lanceras et al. 2004(a)	Harvest Index	Harvest Index	HI	3	5.02	21.2	CT9993-5-10-1-M x IR62266-42-6-2	DH	47.3537	48.6144	46.0931
567	Lanceras et al. 2004(a)	Harvest Index	Harvest Index	HI	3	5.24	18.6	CT9993-5-10-1-M x IR62266-42-6-2	DH	47.3537	48.6144	46.0931
568	Lanceras et al. 2004(a)	Harvest Index	Harvest Index	HI	3	2.86	17.2	CT9993-5-10-1-M x IR62266-42-6-2	DH	47.3537	48.6144	46.0931
569	Venuprasad et al. 2002	Harvest Index	Harvest Index	HI	3	3.45	19.7	IR64 x Azucena	DH	51.1713	46.1726	56.17
570	Zhou et al. 2011	Harvest Index	Harvest Index	HI	4	2.3	8.2	Zhenshan 97B x IRAT109	RIL	62.6523	58.3015	67.003
571	Saikumar et al.2014	Harvest Index	Harvest Index	HI	6	7.7	17	Swarna×WAB450-I-B-P-157-2-16	RIL	9.05	6.6	11.5
572	Suji 2011 et al.2011	Harvest Index	Harvest Index	HI	6	9	15.9	Norungan × IR62266	RIL	15.9215	15.9215	15.9215
573	Suji 2011 et al.2011	Harvest Index	Harvest Index	HI	6	4.3	8	Norungan × IR62266	RIL	15.9215	15.9215	15.9215
574	Suji 2011 et al.2011	Harvest Index	Harvest Index	HI	6	10.2	17.8	Norungan × IR62266	RIL	16.4053	16.4053	16.4053
575	Suji 2011 et al.2011	Harvest Index	Harvest Index	HI	6	5.1	9.6	Norungan × IR62266	RIL	16.4053	16.4053	16.4053
576	Suji 2011 et al.2011	Harvest Index	Harvest Index	HI	6	9.6	18.6	Norungan × IR62266	RIL	17.6619	17.6619	17.6619
577	Suji 2011 et al.2011	Harvest Index	Harvest Index	HI	6	4.9	10.1	Norungan × IR62266	RIL	17.6619	17.6619	17.6619
578	Prince et al.2015	Harvest Index	Harvest Index	HI	6	25	44.9	IR20×Nootripathu	RIL	21.9679	21.9679	21.9679
579	Prince et al.2015	Harvest Index	Harvest Index	HI	6	10.36	20.2	IR20×Nootripathu	RIL	21.9679	21.9679	21.9679
580	Zhou et al. 2011	Harvest Index	Harvest Index	HI	6	2.8	10.78	Zhenshan 97B x IRAT109	RIL	67.0402	65.572	68.5084
581	Zhou et al. 2011	Harvest Index	Harvest Index	HI	6	2.8	8.94	Zhenshan 97B x IRAT109	RIL	92.4837	90.1426	94.8248
582	Zhou et al. 2011	Harvest Index	Harvest Index	HI	6	2.7	8.71	Zhenshan 97B x IRAT109	RIL	92.4837	90.1426	94.8248
583	Bhattarai et al.2018	Harvest Index	Harvest Index	HI	6	2.02	3.7	Cocodrie×N-22	RIL	95.55	91.9	99.2
584	Bimpong et al.2011	Harvest Index	Harvest Index	HI	7	23.4924	42	IR64 x RAM 40 and RAM 90	RIL	99.5655	96.1	103.031
585	Bernier et al.2007	Harvest Index	Harvest Index	HI	8	3.7	10	VandanaxWayx Rarem	RIL	90.8243	88.8974	92.7511
586	Yue et al.2006	Harvest Index	Harvest Index	HI	9	3.4	13.57	Zhenshan 97xIRAT109	RIL	47.6858	45.1691	50.2024
587	Yue et al.2006	Harvest Index	Harvest Index	HI	9	4.4	11.45	Zhenshan 97xIRAT109	RIL	47.6858	45.1691	50.2024
588	Yue et al.2006	Harvest Index	Harvest Index	HI	10	3.5	13.9	Zhenshan 97xIRAT109	RIL	65.683	67.6812	63.6848
589	Bernier et al.2007	Harvest Index	Harvest Index	HI	12	21.8	25	VandanaxWayx Rarem	RIL	55.45	49.3	61.6
590	Mishra et al. 2013	Harvest Index	Harvest Index	HI	12	3	27.4	IR74371-46-1-1 × Sabitri	RIL	61.6	61.6	61.6
591	This et al. 2010	Leaf area	Drought respond index	DRI	1	3.19	6	IR 64 x Azucena	RIL	101.42	101.42	101.42
592	Sabar et al.2019	Leaf area	Drought respond index	DRI	3	9.7	17.12	Basmati×IR55419-04	F2	90.2105	82.9655	97.4555
593	This et al. 2011	Leaf area	Drought respond index	DRI	4	5.3	15	IR 64 x Azucena	RIL	51.0482	47.8828	54.2136
594	This et al.2010	Leaf area	Drought respond index	DRI	5	7.15	16	IR 64 x Azucena	RIL	70.8374	74.1748	67.5
595	This et al. 2010	Leaf area	Drought respond index	DRI	5	5.27	19	IR 64 x Azucena	DH	74.8105	74.267	75.3541
596	This et al. 2010	Leaf area	Drought respond index	DRI	5	6.3	23	IR 64 x Azucena	DH	74.8801	74.267	75.4932
597	Khowaja and Price,2008	Leaf area	Drought respond index	DRI	5	3.6	10.2	Bala x Azucena	RIL	83.5878	78.1807	88.995
598	Zhao et al. 2008	Leaf area	Drought respond index	DRI	7	9.75	8.2	Tequing x Lemont	RIL	91.0649	87.4752	94.6546
599	Zhao et al. 2008	Leaf area	Drought respond index	DRI	8	7.51	7.8	Tequing x Lemont	RIL	65.7167	62.7106	68.7228
600	Zhao et al. 2008	Leaf area	Drought respond index	DRI	8	13.24	9.1	Tequing x Lemont	RIL	66.563	66.563	66.563
601	This et al. 2011	Leaf area	Drought respond index	DRI	9	6.07	13	IR 64 x Azucena	RIL	80.7823	79.5696	81.995
602	Zhao et al. 2008	Leaf area	Drought respond index	DRI	10	9.76	8.2	Tequing x Lemont	RIL	33.1122	33.1122	33.1122
603	This et al. 2011	Leaf area	Drought respond index	DRI	12	3.59	7	IR 64 x Azucena	RIL	64.6935	64.3981	64.9888
604	Courtois et al.2000	Leaf drying score	Drought respond index	DRI	1	3.63	9.3	IR64xAzucena	DH	92.9854	79.8326	106.138
605	Courtois et al.2000	Leaf drying score	Drought respond index	DRI	1	8.52	18.9	IR64xAzucena	DH	102.5	99.7501	105.25
606	Yue et al.2006	Leaf drying score	Drought respond index	DRI	1	2.4	5.13	Zhenshan 97xIRAT109	RIL	111.924	105.485	118.363
607	Yue et al.2006	Leaf drying score	Drought respond index	DRI	2	2.9	10.95	Zhenshan 97xIRAT109	RIL	33.8539	32.1873	35.5205
608	Yue et al.2005	Leaf drying score	Drought respond index	DRI	3	3.8	18.18	Zhenshan 97 × IRAT109	RIL	47.2045	47.6018	46.8072
609	Yue et al.2006	Leaf drying score	Drought respond index	DRI	3	2.9	11.33	Zhenshan 97xIRAT109	RIL	49.9162	45.5738	54.2587
610	Yue et al.2006	Leaf drying score	Drought respond index	DRI	3	4.2	16.1	Zhenshan 97xIRAT109	RIL	97.9801	97.4555	98.5047
611	Yue et al.2006	Leaf drying score	Drought respond index	DRI	3	4.7	14.98	Zhenshan 97xIRAT109	RIL	97.9801	97.4555	98.5047
612	Sabar et al.2019	Leaf drying score	Drought respond index	DRI	3	5.3	4.5	Basmati×IR55419-04	F2	104.005	97.4555	110.555
613	Sabar et al.2019	Leaf drying score	Drought respond index	DRI	4	4.8	12.5	Basmati×IR55419-04	F2	103.031	90.0115	116.05
614	Courtois et al.2000	Leaf drying score	Drought respond index	DRI	6	8.73	19.4	IR64xAzucena	DH	91.0022	83.5022	98.5023
615	Yue et al.2005	Leaf drying score	Drought respond index	DRI	7	3.9	13.38	Zhenshan 97 × IRAT109	RIL	47.2219	47.2219	47.2219
616	Yue et al.2005	Leaf drying score	Drought respond index	DRI	7	2.4	5.09	Zhenshan 97 × IRAT109	RIL	51.6985	47.797	55.6
617	Courtois et al.2000	Leaf drying score	Drought respond index	DRI	7	3.55	6.5	IR64xAzucena	DH	99.1506	95.2703	103.031
618	Yue et al.2006	Leaf drying score	Drought respond index	DRI	8	2.9	11.05	Zhenshan 97xIRAT109	RIL	90.9138	92.432	89.3957
619	Yue et al.2006	Leaf drying score	Drought respond index	DRI	9	2.8	6.98	Zhenshan 97xIRAT109	RIL	78.176	76.7824	79.5696
620	Courtois et al.2000	Leaf drying score	Drought respond index	DRI	10	2.75	5.1	IR64xAzucena	DH	59.2142	58.6	59.8284
621	Courtois et al.2000	Leaf drying score	Drought respond index	DRI	11	3.86	7.9	IR64xAzucena	DH	46.7306	45.1387	48.3225
622	Yue et al.2005	Leaf drying score	Drought respond index	DRI	11	4.1	19.05	Zhenshan 97 × IRAT109	RIL	71.6763	68.3576	74.9951
623	Courtois et al.2000	Leaf drying score	Drought respond index	DRI	12	3.33	6	IR64xAzucena	DH	73.5712	63.4039	83.7386
624	Courtois et al.2000	Leaf rolling	Drought respond index	DRI	1	9.15	16	IR64xAzucena	DH	102.5	99.7501	105.25
625	Trijatmiko et al.2014	Leaf rolling	Drought respond index	DRI	1	3.2	9.1	IR64X IRAT177	RIL	106.107	115.608	96.6069
626	Yue et al.2006	Leaf rolling	Drought respond index	DRI	1	3	9.05	Zhenshan 97xIRAT109	RIL	106.965	111.141	102.789
627	This et al. 2010	Leaf rolling	Drought respond index	DRI	1	4.33	7	IR 64 x Azucena	RIL	112.658	112.658	112.658
628	Courtois et al.2000	Leaf rolling	Drought respond index	DRI	1	9.1	23.3	IR64xAzucena	DH	113.771	127.491	100.052
629	This et al. 2010	Leaf rolling	Drought respond index	DRI	1	4.42	12	IR 64 x Azucena	DH	129.903	129.363	130.442
630	Bhattarai et al.2018	Leaf rolling	Drought respond index	DRI	1	8.7	18.1	Cocodrie×N-22	RIL	147.25	146.3	148.2
631	Kurniawan et al. 2014	Leaf rolling	Drought respond index	DRI	1	3.2	9.1	IR64 × Cabacu	RIL	178.1	178.1	178.1
632	This et al. 2011	Leaf rolling	Drought respond index	DRI	2	3.59	6	IR 64 x Azucena	RIL	57.1268	55.2642	58.9893
633	Gomez et al. 2010	Leaf rolling	Drought respond index	DRI	2	2.71	5.2	IR20 x Nootripathu	RIL	106.211	103.661	108.761
634	Gomez et al. 2010	Leaf rolling	Drought respond index	DRI	2	5.3	11.6	IR20 x Nootripathu	RIL	122.327	124.618	120.037
635	Gomez et al. 2010	Leaf rolling	Drought respond index	DRI	2	3.77	8.1	IR20 x Nootripathu	RIL	122.327	124.618	120.037
636	Yue et al.2005	Leaf rolling	Drought respond index	DRI	3	2.9	5.98	Zhenshan 97 × IRAT109	RIL	46.1905	46.8072	45.5738
637	Courtois et al.2000	Leaf rolling	Drought respond index	DRI	3	2.98	7	IR64xAzucena	DH	48.2763	51.4726	45.08
638	Courtois et al.2000	Leaf rolling	Drought respond index	DRI	3	3.2	4.8	IR64xAzucena	DH	59.359	49.6342	69.0839
639	This et al. 2010	Leaf rolling	Drought respond index	DRI	3	5.56	13	IR 64 x Azucena	DH	71.5611	69.0923	74.03
640	This et al. 2010	Leaf rolling	Drought respond index	DRI	3	4.28	17	IR 64 x Azucena	DH	90.2105	82.9655	97.4555
641	Courtois et al.2000	Leaf rolling	Drought respond index	DRI	3	7.73	14.8	IR64xAzucena	DH	134.081	127.596	140.565
642	Yue et al.2006	Leaf rolling	Drought respond index	DRI	4	3.3	7.11	Zhenshan 97xIRAT109	RIL	29.7825	35.6628	23.9023
643	Courtois et al.2000	Leaf rolling	Drought respond index	DRI	4	4.69	10.9	IR64xAzucena	DH	29.9593	28.6175	31.3011
644	Yue et al.2005	Leaf rolling	Drought respond index	DRI	4	3.7	10.19	Zhenshan 97 × IRAT109	RIL	42.9686	36.3528	49.5845
645	Lin et al.2007	Leaf rolling	Drought respond index	DRI	4	5.16	12.1	M23×TC189	F2	47.8828	47.8828	47.8828
646	This et al.2011	Leaf rolling	Drought respond index	DRI	4	3.84	10	IR 64 x Azucena	RIL	51.0482	47.8828	54.2136
647	Courtois et al.2000	Leaf rolling	Drought respond index	DRI	4	3.3	7.1	IR64xAzucena	DH	98.1724	87.1311	109.214
648	Courtois et al.2000	Leaf rolling	Drought respond index	DRI	4	4.16	8.2	IR64xAzucena	DH	113.41	112.295	114.524
649	Zhao et al. 2008	Leaf rolling	Drought respond index	DRI	5	11.65	11.7	Tequing x Lemont	RIL	31.0664	29.2813	32.8516
650	Zhao et al. 2008	Leaf rolling	Drought respond index	DRI	5	7.82	14.9	Tequing x Lemont	RIL	65.5652	60.1507	70.9797
651	Yue et al.2005	Leaf rolling	Drought respond index	DRI	5	3.4	13.34	Zhenshan 97 × IRAT109	RIL	66.5165	60.1507	72.8823
652	This et al. 2010	Leaf rolling	Drought respond index	DRI	5	9.55	22	IR 64 x Azucena	RIL	72.5772	70.9797	74.1748
653	This et al. 2010	Leaf rolling	Drought respond index	DRI	5	8.03	28	IR 64 x Azucena	DH	74.7114	74.3699	75.0528
654	This et al. 2010	Leaf rolling	Drought respond index	DRI	5	3.87	8	IR 64 x Azucena	RIL	75.8989	74.1748	77.623
655	Courtois et al.2000	Leaf rolling	Drought respond index	DRI	5	4.24	9.6	IR64xAzucena	DH	78.3772	78.5737	78.1807
656	Courtois et al.2000	Leaf rolling	Drought respond index	DRI	5	3.99	6.3	IR64xAzucena	DH	78.3772	78.5737	78.1807
657	Yue et al.2005	Leaf rolling	Drought respond index	DRI	6	4.3	11.38	Zhenshan 97 × IRAT109	RIL	10.5074	4.60959	16.4053
658	Prince et al.2015	Leaf rolling	Drought respond index	DRI	6	4.2	24.8	IR20×Nootripathu	RIL	21.9679	21.9679	21.9679
659	This et al.2011	Leaf rolling	Drought respond index	DRI	6	3.59	9	IR 64 x Azucena	RIL	73.315	69.0551	77.575
660	This et al. 2010	Leaf rolling	Drought respond index	DRI	6	5.32	16	IR 64 x Azucena	DH	92.4837	90.1426	94.8248
661	Bhattarai et al.2018	Leaf rolling	Drought respond index	DRI	7	3.48	6.6	Cocodrie×N-22	RIL	46.05	44.4	47.7
662	Courtois et al.2000	Leaf rolling	Drought respond index	DRI	7	3.75	5.6	IR64xAzucena	DH	49.3687	49.2915	49.446
663	Hemamalini et al. 2000	Leaf rolling	Drought respond index	DRI	7	1.55	11.9	IR64 x Azucena	DH	86.2117	86.4025	86.0209
664	Yue et al.2006	Leaf rolling	Drought respond index	DRI	8	2.4	6.55	Zhenshan 97xIRAT109	RIL	64.6199	62.6768	66.563
665	Lin et al.2007	Leaf rolling	Drought respond index	DRI	8	5.64	13.2	M23×TC189	F2	66.563	66.563	66.563
666	Courtois et al.2000	Leaf rolling	Drought respond index	DRI	9	3.87	5.9	IR64xAzucena	DH	43.4999	42.7252	44.2746
667	Yue et al.2005	Leaf rolling	Drought respond index	DRI	9	5.3	23.54	Zhenshan 97 × IRAT109	RIL	47.6858	45.1691	50.2024
668	Yue et al.2005	Leaf rolling	Drought respond index	DRI	9	3.7	8.33	Zhenshan 97 × IRAT109	RIL	47.6858	45.1691	50.2024
669	Yue et al.2006	Leaf rolling	Drought respond index	DRI	9	7.7	26.36	Zhenshan 97xIRAT109	RIL	48.1512	50.2024	46.1
670	Yue et al.2006	Leaf rolling	Drought respond index	DRI	9	3.6	9.3	Zhenshan 97xIRAT109	RIL	48.1512	50.2024	46.1
671	Courtois et al.2000	Leaf rolling	Drought respond index	DRI	9	9.39	18	IR64xAzucena	DH	89.012	84.815	93.2091
672	Lin et al.2007	Leaf rolling	Drought respond index	DRI	10	4.36	10.7	M23×TC189	F2	63.6848	63.6848	63.6848
673	This et al. 2011	Leaf rolling	Drought respond index	DRI	11	3.49	6	IR 64 x Azucena	RIL	37.1822	37.5602	36.8043
674	Prince et al.2015	Leaf rolling	Drought respond index	DRI	12	5.23	27.3	IR20×Nootripathu	RIL	54.4821	54.4821	54.4821
675	Mishra et al. 2013	Leaf rolling	Drought respond index	DRI	12	3	25.1	IR74371-46-1-1 × Sabitri	RIL	61.6	61.6	61.6
676	Bhattarai et al.2018	Leaf rolling	Drought respond index	DRI	12	3.08	6.2	Cocodrie×N-22	RIL	63.45	61.6	65.3
677	Yue et al.2005	Leaf rolling	Drought respond index	DRI	12	4.7	20.51	Zhenshan 97 × IRAT109	RIL	91.1383	82.0767	100.2
678	Vikram et al. 2011	Plant height	Plant height	PH	1	3	32.6	N22xSwarna	RIL	8.2	0	16.4
679	Lang et al. 2013	Plant height	Plant height	PH	1	3	2.35	OM1490 x WAB880-1-38-18-20-P1-HB	RIL	16.0222	15.7044	16.34
680	Yadav et al.2019	Plant height	Plant height	PH	1	4.08	5.53	Swarna×Dular	BC	17.9	17.4	18.4
681	Lang et al. 2013	Plant height	Plant height	PH	1	3	3.2	OM1490 x WAB880-1-38-18-20-P1-HB	RIL	25.2857	23.0076	27.5639
682	Bhattarai et al.2018	Plant height	Plant height	PH	1	2.72	2.4	Cocodrie×N-22	RIL	38.6	38.5	38.7
683	Gomez et la. 2006	Plant height	Plant height	PH	1	3.1	5.3	Bala x Azucena	RIL	42.3348	36.2497	48.4199
684	Venuprasad et al. 2002	Plant height	Plant height	PH	1	3.1	17.1	IR64 x Azucena	DH	99.901	99.7501	100.052
685	Lanceras et al.2004(b)	Plant height	Plant height	PH	1	9.79	32.6	CT9993 × IR62266	DH	102.789	102.789	102.789
686	Trijatmiko et al.2014	Plant height	Plant height	PH	1	16.3	38.6	IR64X IRAT177	RIL	106.107	115.608	96.6069
687	Bimpong et al.2011	Plant height	Plant height	PH	1	9.82646	20	IR64 x RAM 40 and RAM 90	RIL	106.455	107.544	105.367
688	Xu et al. 2005	Plant height	Plant height	PH	1	3	6.64	Teqing x Lemont	RIL	106.455	107.544	105.367
689	Yue et al.2008	Plant height	Plant height	PH	1	9.8	33.01	IRAT109 × Zhenshan 97	RIL	106.965	111.141	102.789
690	Sandhu et al. 2014	Plant height	Plant height	PH	1	3	9.1	MTU1010 x Kali	RIL	108.514	115.608	101.42
691	Sandhu et al. 2014	Plant height	Plant height	PH	1	3	8.3	MTU1010 x Kali	RIL	108.514	115.608	101.42
692	Sandhu et al. 2014	Plant height	Plant height	PH	1	3	4.6	MTU1010 x Kali	RIL	108.514	115.608	101.42
693	Bernier et al.2007	Plant height	Plant height	PH	1	7.7	12	VandanaxWayx Rarem	RIL	108.734	115.608	101.86
694	Ghimire et al. 2012	Plant height	Plant height	PH	1	3	18.5	IR64 x Dhagaddeshi	RIL	113.374	115.608	111.141
695	Lanceras et al.2004(b)	Plant height	Plant height	PH	1	11.18	36.2	CT9993 × IR62266	DH	115.404	115.404	115.404
696	Lanceras et al.2004(b)	Plant height	Plant height	PH	1	6.51	23.1	CT9993 × IR62266	DH	115.404	115.404	115.404
697	Lanceras et al.2004(b)	Plant height	Plant height	PH	1	13.33	46.1	CT9993 × IR62266	DH	115.404	115.404	115.404
698	Lanceras et al.2004(b)	Plant height	Plant height	PH	1	12.08	41.1	CT9993 × IR62266	DH	115.404	115.404	115.404
699	Bernier et al.2007	Plant height	Plant height	PH	1	3.8	5	VandanaxWayx Rarem	RIL	115.608	115.608	115.608
700	Sabar et al.2019	Plant height	Plant height	PH	1	3.6	19.5	Basmati×IR55419-04	F2	127.125	130.895	123.355
701	Lanceras et al. 2004(a)	Plant height	Plant height	PH	1	13.33	46.1	CT9993-5-10-1-M x IR62266-42-6-2	DH	128.44	130.688	126.191
702	Lanceras et al. 2004(a)	Plant height	Plant height	PH	1	12.08	41.1	CT9993-5-10-1-M x IR62266-42-6-2	DH	128.44	130.688	126.191
703	Lanceras et al. 2004(a)	Plant height	Plant height	PH	1	6.51	23.1	CT9993-5-10-1-M x IR62266-42-6-2	DH	128.44	130.688	126.191
704	Gomez et al. 2010	Plant height	Plant height	PH	1	6.94	13.8	IR20 x Nootripathu	RIL	129.942	130.895	128.988
705	Gomez et al. 2010	Plant height	Plant height	PH	1	6.41	12.23	IR20 x Nootripathu	RIL	129.942	130.895	128.988
706	Gomez et la. 2006	Plant height	Plant height	PH	1	4	9.9	Bala x Azucena	RIL	129.942	130.895	128.988
707	Gomez et al. 2010	Plant height	Plant height	PH	1	5.36	11.4	IR20 x Nootripathu	RIL	130.669	130.442	130.895
708	Gomez et al. 2010	Plant height	Plant height	PH	1	5.52	10.8	IR20 x Nootripathu	RIL	130.669	130.442	130.895
709	Prince et al.2015	Plant height	Plant height	PH	1	14.2	27.5	IR20×Nootripathu	RIL	130.895	130.895	130.895
710	Prince et al.2015	Plant height	Plant height	PH	1	3.4	20	IR20×Nootripathu	RIL	130.895	130.895	130.895
711	Prince et al.2015	Plant height	Plant height	PH	1	12.48	52.2	IR20×Nootripathu	RIL	141.7	141.7	141.7
712	Dixit et al.2014(b)	Plant height	Plant height	PH	1	3	31	Swarna × Moroberekan	RIL	150	150	150
713	Yadav et al.2019	Plant height	Plant height	PH	1	25.79	27.66	Swarna×Dular	BC	150.9	150.4	151.4
714	Yadav et al.2019	Plant height	Plant height	PH	1	6.9	7.71	IR11N121×Aus196	BC	152.6	152.1	153.1
715	Bhattarai et al.2018	Plant height	Plant height	PH	1	34.77	47.4	Cocodrie×N-22	RIL	153.65	150.9	156.4
716	Dixit et al.2014(b)	Plant height	Plant height	PH	1	3	4.2	Swarna × Moroberekan	RIL	154	154	154
717	Suji 2011 et al.2011	Plant height	Plant height	PH	1	23.5	72.8	Norungan × IR62266	RIL	161.4	161.4	161.4
718	Suji 2011 et al.2011	Plant height	Plant height	PH	1	27	72.7	Norungan × IR62266	RIL	161.4	161.4	161.4
719	Suji 2011 et al.2011	Plant height	Plant height	PH	1	15.9	64.8	Norungan × IR62266	RIL	161.4	161.4	161.4
720	Kurniawan et al. 2014	Plant height	Plant height	PH	1	16.3	38.6	IR64 × Cabacu	RIL	165.6	165.6	165.6
721	Prince et al.2015	Plant height	Plant height	PH	2	3	15	IR20×Nootripathu	RIL	4.7	4.7	4.7
722	Sandhu et al. 2013	Plant height	Plant height	PH	2	3	24.3	Pusa Basmati1460 x MASARB 25	RIL	34.7522	34.2022	35.3022
723	Srinivasan et al 2008	Plant height	Plant height	PH	2	2.95	12.3	CT9993-5-10-1-M x IR62266-42-6-2	DH	44.1105	43.722	44.499
724	Srinivasan et al 2008	Plant height	Plant height	PH	2	2.79	10.7	CT9993-5-10-1-M x IR62266-42-6-2	DH	44.1105	43.722	44.499
725	xing et al. 2013	Plant height	Plant height	PH	2	2.98	5.83	XiaobaijingzixKongyu131	RIL	53.5447	48.1	58.9893
726	Dixit et al.2014(b)	Plant height	Plant height	PH	2	3	6.3	Swarna × Moroberekan	RIL	70.9	70.9	70.9
727	Yue et al.2008	Plant height	Plant height	PH	2	4.2	11.16	IRAT109 × Zhenshan 97	RIL	119.657	115.715	123.599
728	Lin et al.2007	Plant height	Plant height	PH	2	5.8	13.9	M23×TC189	F2	120.037	120.037	120.037
729	Bimpong et al.2011	Plant height	Plant height	PH	2	21.2364	39	IR64 x RAM 40 and RAM 90	RIL	139.661	140.097	139.226
730	Dixit et al.2015	Plant height	Plant height	PH	3	3	3.23	Moroberekan×Swarna	RIL	12.9	12.5	13.3
731	Yue et al.2008	Plant height	Plant height	PH	3	5	10.26	IRAT109 × Zhenshan 97	RIL	47.2045	47.6018	46.8072
732	Dixit et al.2015	Plant height	Plant height	PH	3	3	7.78	Moroberekan×Swarna	RIL	63.6	58	69.2
733	Sellamuthu et al.2011	Plant height	Plant height	PH	3	4.41	14.18	CT9993-5-10-1-M x IR62266-42-6-2	DH	76.3685	69.7715	82.9655
734	Saikumar et al.2014	Plant height	Plant height	PH	3	13.1	27	Swarna×WAB450-I-B-P-157-2-25	RIL	91.1631	85.5174	96.8088
735	Saikumar et al.2014	Plant height	Plant height	PH	3	8.7	21	Swarna×WAB450-I-B-P-157-2-2	RIL	91.1631	85.5174	96.8088
736	Saikumar et al.2014	Plant height	Plant height	PH	3	4.1	18.7	Swarna×WAB450-I-B-P-157-2-10	RIL	91.1631	85.5174	96.8088
737	Saikumar et al.2014	Plant height	Plant height	PH	3	4.4	14.7	Swarna×WAB450-I-B-P-157-2-19	RIL	91.1631	85.5174	96.8088
738	Yue et al.2008	Plant height	Plant height	PH	3	2.8	4.62	IRAT109 × Zhenshan 97	RIL	91.8435	91.9485	91.7385
739	Dixit et al.2014 (a)	Plant height	Plant height	PH	3	3.4	4.2	IR55419-04/2×TDK1	RIL	104.013	98.5047	109.522
740	Bhattarai et al.2018	Plant height	Plant height	PH	3	2.75	2.5	Cocodrie×N-22	RIL	148.95	146.4	151.5
741	Xu et al. 2005	Plant height	Plant height	PH	4	3	8.27	Teqing x Lemont	RIL	24.3614	23.9023	24.8206
742	Gomez et la. 2006	Plant height	Plant height	PH	4	4.5	11.2	Bala x Azucena	RIL	88.5713	87.1311	90.0115
743	Yue et al.2008	Plant height	Plant height	PH	4	2.7	5.86	IRAT109 × Zhenshan 97	RIL	104.992	98.2928	111.69
744	Babu et al.2003	Plant height	Plant height	PH	4	7.82	14.4	CT9993 x IR62266	DH	109.045	108.877	109.214
745	Xu et al. 2005	Plant height	Plant height	PH	4	3	6.45	Teqing x Lemont	RIL	113.2	112.55	113.85
746	Xu et al. 2005	Plant height	Plant height	PH	5	3	5.65	Teqing x Lemont	RIL	35.7258	34.6159	36.8358
747	Bernier et al.2007	Plant height	Plant height	PH	5	4.6	12	VandanaxWayx Rarem	RIL	83.1368	77.2787	88.995
748	Gomez et la. 2006	Plant height	Plant height	PH	5	4.6	7.8	Bala x Azucena	RIL	83.5878	78.1807	88.995
749	Bhattarai et al.2018	Plant height	Plant height	PH	5	4.17	3.8	Cocodrie×N-22	RIL	104.3	103.9	104.7
750	Sabar et al.2019	Plant height	Plant height	PH	6	5.3	25	Basmati×IR55419-04	F2	9.87457	6.94597	12.8032
751	Suji 2011 et al.2011	Plant height	Plant height	PH	6	3.9	6.5	Norungan × IR62266	RIL	16.4053	16.4053	16.4053
752	Suji 2011 et al.2011	Plant height	Plant height	PH	6	3.5	5.8	Norungan × IR62266	RIL	16.4053	16.4053	16.4053
753	Suji 2011 et al.2011	Plant height	Plant height	PH	6	4.1	6.9	Norungan × IR62266	RIL	17.6619	17.6619	17.6619
754	Suji 2011 et al.2011	Plant height	Plant height	PH	6	3.4	6.2	Norungan × IR62266	RIL	17.6619	17.6619	17.6619
755	Xu et al. 2005	Plant height	Plant height	PH	6	3	10.57	Teqing x Lemont	RIL	32.632	32.232	33.032
756	Yue et al.2008	Plant height	Plant height	PH	6	3.5	8.78	IRAT109 × Zhenshan 97	RIL	56.9567	59.6998	54.2136
757	Lin et al.2007	Plant height	Plant height	PH	6	5.2	12.4	M23×TC189	F2	59.6998	59.6998	59.6998
758	Bernier et al.2007	Plant height	Plant height	PH	6	3.8	19	VandanaxWayx Rarem	RIL	60.16	60.16	60.16
759	Sandhu et al. 2013	Plant height	Plant height	PH	6	2.7	18.9	Pusa Basmati1460 x MASARB 25	RIL	62.3152	59.6998	64.9307
760	Dixit et al.2014 (a)	Plant height	Plant height	PH	6	6.4	7.8	IR55419-04/2×TDK1	RIL	90.1426	90.1426	90.1426
761	Dixit et al.2014 (a)	Plant height	Plant height	PH	6	5.9	7.1	IR55419-04/2×TDK1	RIL	90.1426	90.1426	90.1426
762	Dixit et al.2014 (a)	Plant height	Plant height	PH	6	5.6	6.8	IR55419-04/2×TDK1	RIL	90.1426	90.1426	90.1426
763	Dixit et al.2014 (a)	Plant height	Plant height	PH	6	4.5	5.5	IR55419-04/2×TDK1	RIL	90.1426	90.1426	90.1426
764	Xu et al. 2005	Plant height	Plant height	PH	6	3	12.29	Teqing x Lemont	RIL	103.328	94.8248	111.832
765	xing et al. 2013	Plant height	Plant height	PH	7	6.47	11.45	XiaobaijingzixKongyu131	RIL	46.15	42.6	49.7
766	Babu et al.2003	Plant height	Plant height	PH	7	3.53	6.5	CT9993 x IR62266	DH	47.8233	48.3566	47.29
767	Yue et al.2008	Plant height	Plant height	PH	7	2.3	4.33	IRAT109 × Zhenshan 97	RIL	51.6985	47.797	55.6
768	Xu et al. 2005	Plant height	Plant height	PH	7	3	2.9	Teqing x Lemont	RIL	62.2477	67.5602	56.9352
769	Prince et al.2015	Plant height	Plant height	PH	8	2.53	5	IR20×Nootripathu	RIL	25.9974	25.9974	25.9974
770	Xu et al. 2005	Plant height	Plant height	PH	8	3	7.36	Teqing x Lemont	RIL	80.4326	74.8951	85.9701
771	Sandhu et al. 2013	Plant height	Plant height	PH	8	3.5	28.2	HKR47 x MAS26	RIL	91.6511	90.5511	92.7511
772	Dixit et al.2014(b)	Plant height	Plant height	PH	8	3	4.9	Swarna × Moroberekan	RIL	95	95	95
773	Lanceras et al.2004(b)	Plant height	Plant height	PH	8	8.12	20.2	CT9993 × IR62266	DH	103.931	103.931	103.931
774	Lanceras et al.2004(b)	Plant height	Plant height	PH	8	8.1	19.1	CT9993 × IR62266	DH	103.931	103.931	103.931
775	Lanceras et al.2004(b)	Plant height	Plant height	PH	8	7.61	18.6	CT9993 × IR62266	DH	103.931	103.931	103.931
776	Lanceras et al.2004(b)	Plant height	Plant height	PH	8	7.66	21.2	CT9993 × IR62266	DH	119.769	119.769	119.769
777	Lanceras et al.2004(b)	Plant height	Plant height	PH	8	7.48	20.6	CT9993 × IR62266	DH	119.769	119.769	119.769
778	Yue et al.2008	Plant height	Plant height	PH	9	5.2	13.4	IRAT109 × Zhenshan 97	RIL	47.6858	45.1691	50.2024
779	Xu et al. 2005	Plant height	Plant height	PH	9	3	9.77	Teqing x Lemont	RIL	58.1014	50.2024	66.0004
780	xing et al. 2013	Plant height	Plant height	PH	9	2.76	6.05	XiaobaijingzixKongyu131	RIL	74.0643	69.249	78.8795
781	Bhattarai et al.2018	Plant height	Plant height	PH	9	4.5	4.5	Cocodrie×N-22	RIL	93.4873	88.2	98.7746
782	Lanceras et al. 2004(a)	Plant height	Plant height	PH	10	3.3	16.5	CT9993-5-10-1-M x IR62266-42-6-2	DH	17.3019	12.9904	21.6134
783	Lanceras et al.2004(b)	Plant height	Plant height	PH	10	3.3	16.5	CT9993 × IR62266	DH	17.3019	12.9904	21.6134
784	Yue et al.2008	Plant height	Plant height	PH	10	2.6	4.86	IRAT109 × Zhenshan 97	RIL	25.0776	24.0079	26.1472
785	Dixit et al.2014(b)	Plant height	Plant height	PH	10	3	4.4	Swarna × Moroberekan	RIL	43	43	43
786	Xu et al. 2005	Plant height	Plant height	PH	10	3	11.81	Teqing x Lemont	RIL	64.383	63.6848	65.0812
787	Yue et al.2008	Plant height	Plant height	PH	10	2.4	4.79	IRAT109 × Zhenshan 97	RIL	67.7654	62.5497	72.9812
788	Sandhu et al. 2013	Plant height	Plant height	PH	11	3.9	21	Pusa Basmati1460 x MASARB 25	RIL	83.2379	74.9951	91.4808
789	Yadav et al.2019	Plant height	Plant height	PH	11	4.72	6.06	IR11N121×Aus196	BC	98.12	96.62	99.62
790	Yadav et al.2019	Plant height	Plant height	PH	11	5.05	5.3	IR11N121×Aus196	BC	104.1	103.6	104.6
791	Xu et al. 2005	Plant height	Plant height	PH	11	3	5.12	Teqing x Lemont	RIL	120.584	121.589	119.579
792	Dixit et al.2015	Plant height	Plant height	PH	12	3	1.45	Moroberekan×Swarna	RIL	50.25	42.6	57.9
793	Dixit et al.2015	Plant height	Plant height	PH	12	3	1.67	Moroberekan×Swarna	RIL	51.1748	50.8496	51.5
794	Mishra et al. 2013	Plant height	Plant height	PH	12	3	1.1	IR74371-46-1-1 × Sabitri	RIL	61.6	61.6	61.6
795	Bernier et al.2007	Plant height	Plant height	PH	12	9.1	8	VandanaxWayx Rarem	RIL	70.1	71.1	69.1
796	Yue et al.2008	Plant height	Plant height	PH	12	2.8	5.59	IRAT109 × Zhenshan 97	RIL	91.1383	82.0767	100.2
797	Prince et al.2015	Panicle length	Panicle number	PN	1	5.42	10.7	IR20×Nootripathu	RIL	130.895	130.895	130.895
798	Suji 2011 et al.2011	Panicle length	Panicle number	PN	1	6.8	24	Norungan × IR62266	RIL	161.4	161.4	161.4
799	Suji 2011 et al.2011	Panicle length	Panicle number	PN	1	6.3	17.8	Norungan × IR62266	RIL	161.4	161.4	161.4
800	Suji 2011 et al.2011	Panicle length	Panicle number	PN	1	5.2	14.2	Norungan × IR62266	RIL	161.4	161.4	161.4
801	Dixit et al.2015	Panicle length	Panicle number	PN	2	3	13.73	Moroberekan×Swarna	RIL	29.3	24.5	34.1
802	Sandhu et al. 2013	Panicle length	Panicle number	PN	2	4.5	28.6	Pusa Basmati1460 x MASARB 25	RIL	34.7522	34.2022	35.3022
803	Dixit et al.2015	Panicle length	Panicle number	PN	3	3	10.64	Moroberekan×Swarna	RIL	12.9	12.5	13.3
804	Dixit et al.2015	Panicle length	Panicle number	PN	3	3	8.46	Moroberekan×Swarna	RIL	12.9	12.5	13.3
805	Nie et al. 2015	Panicle length	Panicle number	PN	4	2.62	20.42	Zhenshan97B×IRAT109	NIL	83.4	90	76.8
806	Nie et al. 2015	Panicle length	Panicle number	PN	4	4.23	18.8	Zhenshan97B×IRAT109	NIL	85.55	85.2	85.9
807	Liu et al.2008	Panicle length	Panicle number	PN	4	10.02	10.84	Zhenshan 97B x IRAT109	RIL	134.975	134.975	134.975
808	Mardani et al. 2013	Panicle length	Panicle number	PN	5	3.49	18.22	Gharib x Sepidroud	F2	74.2209	74.1748	74.267
809	Sabouri et al.2013	Panicle length	Panicle number	PN	6	14.07	10.07	Anbarbu×Spidroud	RIL	3.20477	1.5	4.90955
810	Suji 2011 et al.2011	Panicle length	Panicle number	PN	6	7.4	12.4	Norungan × IR62266	RIL	15.9215	15.9215	15.9215
811	Suji 2011 et al.2011	Panicle length	Panicle number	PN	6	7.3	11.8	Norungan × IR62266	RIL	15.9215	15.9215	15.9215
812	Suji 2011 et al.2011	Panicle length	Panicle number	PN	6	9.3	15.2	Norungan × IR62266	RIL	16.4053	16.4053	16.4053
813	Suji 2011 et al.2011	Panicle length	Panicle number	PN	6	8.6	13.8	Norungan × IR62266	RIL	16.4053	16.4053	16.4053
814	Suji 2011 et al.2011	Panicle length	Panicle number	PN	6	9.3	16.8	Norungan × IR62266	RIL	17.6619	17.6619	17.6619
815	Suji 2011 et al.2011	Panicle length	Panicle number	PN	6	8.5	15.1	Norungan × IR62266	RIL	17.6619	17.6619	17.6619
816	Prince et al.2015	Panicle length	Panicle number	PN	6	11	24.5	IR20×Nootripathu	RIL	21.9679	21.9679	21.9679
817	Dixit et al.2015	Panicle length	Panicle number	PN	8	3	11.06	Moroberekan×Swarna	RIL	24.1	15.1	33.1
818	Prince et al.2015	Panicle length	Panicle number	PN	8	2.52	4.3	IR20×Nootripathu	RIL	25.9974	25.9974	25.9974
819	Sandhu et al. 2013	Panicle length	Panicle number	PN	8	5.4	16.5	Pusa Basmati1460 x MASARB 25	RIL	86.6692	83.2354	90.103
820	Dixit et al.2015	Panicle length	Panicle number	PN	9	3	5.5	Moroberekan×Swarna	RIL	67.9	61.9	73.9
821	Sandhu et al. 2013	Panicle length	Panicle number	PN	10	2.6	21.6	HKR47 x MAS26	RIL	35.3481	33.1122	37.5841
822	Sabouri et al.2013	Panicle length	Panicle number	PN	10	11.64	8.57	Anbarbu×Spidroud	RIL	40.8	35.9	45.7
823	Sandhu et al. 2013	Panicle length	Panicle number	PN	11	3.4	26.4	Pusa Basmati1460 x MASARB 25	RIL	34.8672	29.9531	39.7814
824	Suji 2011 et al.2011	Panicle length	Panicle number	PN	11	4.7	7.2	Norungan × IR62266	RIL	48.3225	48.3225	48.3225
825	Suji 2011 et al.2011	Panicle length	Panicle number	PN	11	3.1	4.8	Norungan × IR62266	RIL	48.3225	48.3225	48.3225
826	Sandhu et al.2013	Panicle length	Panicle number	PN	11	3.6	28	Pusa Basmati1460 x MASARB 25	RIL	51.9531	51.9531	51.9531
827	Tain et al.2005	Panicle number	Panicle number	PN	1	3	14	Dongxiang × DXCWR	RIL	17.8093	17.8093	17.8093
828	Wang et al.2013	Panicle number	Panicle number	PN	1	2.69	6.38	Teqing x Tarom Molaei	RIL	99.73	93.9749	105.485
829	Lanceras et al.2004(b)	Panicle number	Panicle number	PN	1	5.21	20.8	CT9993 × IR62266	DH	101.645	101.645	101.645
830	Lanceras et al.2004(b)	Panicle number	Panicle number	PN	1	5.3	20.5	CT9993 × IR62266	DH	101.645	101.645	101.645
831	Lanceras et al.2004(b)	Panicle number	Panicle number	PN	1	5.94	21.7	CT9993 × IR62266	DH	108.524	115.404	101.645
832	Lanceras et al.2004(b)	Panicle number	Panicle number	PN	1	4.82	18.6	CT9993 × IR62266	DH	108.524	115.404	101.645
833	Sellamuthu et al.2011	Panicle number	Panicle number	PN	1	9.31	35.63	CT9993-5-10-1-M x IR62266-42-6-2	DH	129.942	130.895	128.988
834	Lanceras et al.2004(b)	Panicle number	Panicle number	PN	1	5.46	20.7	CT9993 × IR62266	DH	131.83	132.765	130.895
835	Tain et al.2005	Panicle number	Panicle number	PN	2	3	9	Dongxiang × DXCWR	RIL	31.9477	31.9477	31.9477
836	Wang et al.2013	Panicle number	Panicle number	PN	2	6.12	12.01	Teqing x Tarom Molaei	RIL	32.0675	31.9477	32.1873
837	Bernier et al.2007	Panicle number	Panicle number	PN	2	4	3	VandanaxWayx Rarem	RIL	120.323	110.9	129.746
838	Lanceras et al.2004(b)	Panicle number	Panicle number	PN	2	2.84	11.2	CT9993 × IR62266	DH	124.053	123.906	124.2
839	Sandhu et al. 2013	Panicle number	Panicle number	PN	2	2.6	14.5	Pusa Basmati1460 x MASARB 25	RIL	133.289	123.599	142.979
840	Lanceras et al.2004(b)	Panicle number	Panicle number	PN	4	5.37	17.9	CT9993 × IR62266	DH	41.182	33.7095	48.6546
841	Lanceras et al.2004(b)	Panicle number	Panicle number	PN	4	4.62	15.8	CT9993 × IR62266	DH	41.182	33.7095	48.6546
842	Lanceras et al.2004(b)	Panicle number	Panicle number	PN	4	4.4	15	CT9993 × IR62266	DH	41.182	33.7095	48.6546
843	Lanceras et al.2004(b)	Panicle number	Panicle number	PN	4	6.4	21.3	CT9993 × IR62266	DH	48.6546	48.6546	48.6546
844	Lanceras et al.2004(b)	Panicle number	Panicle number	PN	4	6.03	20.2	CT9993 × IR62266	DH	48.6546	48.6546	48.6546
845	Lanceras et al. 2004(a)	Panicle number	Panicle number	PN	4	6.03	20.2	CT9993-5-10-1-M x IR62266-42-6-2	DH	67.5994	67.003	68.1958
846	Nie et al. 2015	Panicle number	Panicle number	PN	4	2.67	11.47	Zhenshan97B×IRAT109	NIL	83.45	81.7	85.2
847	xing et al. 2013	Panicle number	Panicle number	PN	4	4.69	8.67	XiaobaijingzixKongyu131	RIL	88.6464	79	98.2928
848	Zou et al.2005	Panicle number	Panicle number	PN	4	4.61	5.73	Zhenshan 97B x IRAT109	RIL	91.6433	90.0115	93.275
849	Lanceras et al. 2004(a)	Panicle number	Panicle number	PN	4	4.14	16.7	CT9993-5-10-1-M x IR62266-42-6-2	DH	101.076	93.275	108.877
850	Lanceras et al.2004(b)	Panicle number	Panicle number	PN	4	5.48	18.9	CT9993 × IR62266	DH	102.273	95.6695	108.877
851	Lanceras et al.2004(b)	Panicle number	Panicle number	PN	4	3.76	12.7	CT9993 × IR62266	DH	102.273	95.6695	108.877
852	Lanceras et al.2004(b)	Panicle number	Panicle number	PN	4	4.14	16.7	CT9993 × IR62266	DH	107.577	107.577	107.577
853	Lanceras et al.2004(b)	Panicle number	Panicle number	PN	4	6.38	21.3	CT9993 × IR62266	DH	107.577	107.577	107.577
854	Lanceras et al.2004(b)	Panicle number	Panicle number	PN	4	4.6	16.3	CT9993 × IR62266	DH	107.577	107.577	107.577
855	Lanceras et al. 2004(a)	Panicle number	Panicle number	PN	4	6.38	21.3	CT9993-5-10-1-M x IR62266-42-6-2	DH	109.045	108.877	109.214
856	Lanceras et al. 2004(a)	Panicle number	Panicle number	PN	4	5.48	18.9	CT9993-5-10-1-M x IR62266-42-6-2	DH	109.045	108.877	109.214
857	Lanceras et al. 2004(a)	Panicle number	Panicle number	PN	4	4.6	16.3	CT9993-5-10-1-M x IR62266-42-6-2	DH	109.045	108.877	109.214
858	Lanceras et al. 2004(a)	Panicle number	Panicle number	PN	4	3.76	12.7	CT9993-5-10-1-M x IR62266-42-6-2	DH	109.045	108.877	109.214
859	Sellamuthu et al.2011	Panicle number	Panicle number	PN	5	5.52	25.13	CT9993-5-10-1-M x IR62266-42-6-2	DH	50.2722	49.0443	51.5001
860	Wang et al.2013	Panicle number	Panicle number	PN	5	1.54	5.01	IR 64 x Tarom molaei	RIL	61.2399	51.5001	70.9797
861	Sabouri et al.2013	Panicle number	Panicle number	PN	6	12.51	9.81	Anbarbu×Spidroud	RIL	3.20477	1.5	4.90955
862	Bernier et al.2007	Panicle number	Panicle number	PN	6	4	5	VandanaxWayx Rarem	RIL	14.4569	6.94597	21.9679
863	xing et al. 2013	Panicle number	Panicle number	PN	6	7.33	7.28	XiaobaijingzixKongyu131	RIL	69.4062	68.8125	70
864	Lanceras et al.2004(b)	Panicle number	Panicle number	PN	7	3.54	11.3	CT9993 × IR62266	DH	82.4416	79.2465	85.6367
865	Lanceras et al.2004(b)	Panicle number	Panicle number	PN	7	3.37	11.5	CT9993 × IR62266	DH	85.9733	85.9733	85.9733
866	Sandhu et al.2013	Panicle number	Panicle number	PN	8	2.9	31.6	HKR47 x MAS26	RIL	16.1974	16.1974	16.1974
867	Sandhu et al. 2013	Panicle number	Panicle number	PN	8	6.4	13.7	Pusa Basmati1460 x MASARB 25	RIL	65.163	63.763	66.563
868	Zou et al.2005	Panicle number	Panicle number	PN	8	3.62	3.77	Zhenshan 97B x IRAT109	RIL	71.5491	68.2031	74.8951
869	xing et al. 2013	Panicle number	Panicle number	PN	8	3.25	13.6	XiaobaijingzixKongyu131	RIL	74.5813	85.3995	63.763
870	Lanceras et al. 2004(a)	Panicle number	Panicle number	PN	8	6.09	17.2	CT9993-5-10-1-M x IR62266-42-6-2	DH	94.3355	93.471	95.2
871	Lanceras et al.2004(b)	Panicle number	Panicle number	PN	8	5.52	15.3	CT9993 × IR62266	DH	119.769	119.769	119.769
872	Lanceras et al.2004(b)	Panicle number	Panicle number	PN	8	9.06	23.1	CT9993 × IR62266	DH	119.769	119.769	119.769
873	Lanceras et al.2004(b)	Panicle number	Panicle number	PN	8	6.36	18.3	CT9993 × IR62266	DH	119.769	119.769	119.769
874	Lanceras et al.2004(b)	Panicle number	Panicle number	PN	8	6.09	17.2	CT9993 × IR62266	DH	119.769	119.769	119.769
875	Wang et al.2013	Panicle number	Panicle number	PN	9	2.54	6.65	IR 64 x Tarom molaei	RIL	91.8138	88.8479	94.7796
876	Lanceras et al.2004(b)	Panicle number	Panicle number	PN	10	3.17	12	CT9993 × IR62266	DH	20.6408	23.094	18.1875
877	Bernier et al.2007	Panicle number	Panicle number	PN	12	12.9	9	VandanaxWayx Rarem	RIL	59.2	49.3	69.1
878	Mishra et al. 2013	Panicle number	Panicle number	PN	12	3	36	IR74371-46-1-1 × Sabitri	RIL	61.6	61.6	61.6
879	Yue et al.2005	Spikelet fertility	Panicle number	PN	1	3.5	20.81	Zhenshan 97 × IRAT109	RIL	6.12206	2.1	10.1441
880	Wang et al.2013	Spikelet fertility	Spikelet fertility	SF	1	6.59	10.5	Teqing x Tarom Molaei	RIL	99.73	93.9749	105.485
881	Bhattarai et al.2018	Spikelet fertility	Spikelet fertility	SF	1	3.7	7.7	Cocodrie×N-22	RIL	153.65	150.9	156.4
882	Liu et al.2005	Spikelet fertility	Spikelet fertility	SF	2	4.11	6.51	Zhenshan97B × IRAT109	RIL	33.8539	32.1873	35.5205
883	Liu et al.2005	Spikelet fertility	Spikelet fertility	SF	2	4.31	7.14	Zhenshan97B × IRAT109	RIL	110.332	108.761	111.903
884	Zou et al.2005	Spikelet fertility	Spikelet fertility	SF	2	3.55	2.55	Zhenshan 97B x IRAT109	RIL	117.751	111.903	123.599
885	Bimpong et al.2011	Spikelet fertility	Spikelet fertility	SF	2	13.9262	27	IR64 x RAM 40 and RAM 90	RIL	133.289	123.599	142.979
886	Bimpong et al.2011	Spikelet fertility	Spikelet fertility	SF	2	20.4989	38	IR64 x RAM 40 and RAM 90	RIL	139.661	140.097	139.226
887	Dixit et al.2015	Spikelet fertility	Spikelet fertility	SF	3	3	9.13	Moroberekan×Swarna	RIL	26.1	18.1	34.1
888	Yue et al.2006	Spikelet fertility	Spikelet fertility	SF	3	3.2	11.51	Zhenshan 97xIRAT109	RIL	104.013	98.5047	109.522
889	Lanceras et al. 2004(a)	Spikelet fertility	Spikelet fertility	SF	4	2.71	8.2	CT9993-5-10-1-M x IR62266-42-6-2	DH	110.661	108.877	112.444
890	Lanceras et al.2004(b)	Spikelet fertility	Spikelet fertility	SF	4	2.71	8.2	CT9993 × IR62266	DH	110.661	108.877	112.444
891	Yue et al.2006	Spikelet fertility	Spikelet fertility	SF	5	3.1	7.64	Zhenshan 97xIRAT109	RIL	85.3502	76.4606	94.2398
892	Liu et al.2005	Spikelet fertility	Spikelet fertility	SF	5	3.14	4.17	Zhenshan97B × IRAT109	RIL	94.8061	94.2398	95.3723
893	Lanceras et al.2004(b)	Spikelet fertility	Spikelet fertility	SF	5	4.62	15	CT9993 × IR62266	DH	115.66	110.136	121.184
894	Lanceras et al.2004(b)	Spikelet fertility	Spikelet fertility	SF	5	4	12	CT9993 × IR62266	DH	115.66	110.136	121.184
895	Lanceras et al.2004(b)	Spikelet fertility	Spikelet fertility	SF	5	3.15	10	CT9993 × IR62266	DH	115.66	110.136	121.184
896	Suji 2011 et al.2011	Spikelet fertility	Spikelet fertility	SF	6	4.8	8	Norungan × IR62266	RIL	15.9215	15.9215	15.9215
897	Suji 2011 et al.2011	Spikelet fertility	Spikelet fertility	SF	6	3.6	6.3	Norungan × IR62266	RIL	15.9215	15.9215	15.9215
898	Suji 2011 et al.2011	Spikelet fertility	Spikelet fertility	SF	6	4.9	8.4	Norungan × IR62266	RIL	16.4053	16.4053	16.4053
899	Suji 2011 et al.2011	Spikelet fertility	Spikelet fertility	SF	6	3.6	6.4	Norungan × IR62266	RIL	16.4053	16.4053	16.4053
900	Suji 2011 et al.2011	Spikelet fertility	Spikelet fertility	SF	6	5	9.2	Norungan × IR62266	RIL	17.6619	17.6619	17.6619
901	Suji 2011 et al.2011	Spikelet fertility	Spikelet fertility	SF	6	3.4	6.8	Norungan × IR62266	RIL	17.6619	17.6619	17.6619
902	Bhattarai et al.2018	Spikelet fertility	Spikelet fertility	SF	6	2.17	4.1	Cocodrie×N-22	RIL	80.3562	68.8125	91.9
903	Yue et al.2005	Spikelet fertility	Spikelet fertility	SF	7	5.6	14.46	Zhenshan 97 × IRAT109	RIL	51.6985	47.797	55.6
904	Wang et al.2013	Spikelet fertility	Spikelet fertility	SF	7	3.08	6.81	Teqing x Tarom Molaei	RIL	84.7321	83.6365	85.8277
905	Yue et al.2005	Spikelet fertility	Spikelet fertility	SF	8	2.7	15.45	Zhenshan 97 × IRAT109	RIL	15.4743	5.26999	25.6786
906	Wang et al.2013	Spikelet fertility	Spikelet fertility	SF	8	5.91	9.48	Teqing x Tarom Molaei	RIL	57.2808	57.2808	57.2808
907	Zou et al.2005	Spikelet fertility	Spikelet fertility	SF	8	3.51	2.54	Zhenshan 97B x IRAT109	RIL	63.2199	62.6768	63.763
908	Zou et al.2005	Spikelet fertility	Spikelet fertility	SF	8	2.51	2.1	Zhenshan 97B x IRAT109	RIL	71.5491	68.2031	74.8951
909	Lanceras et al.2004(b)	Spikelet fertility	Spikelet fertility	SF	8	6.12	7.8	CT9993 × IR62266	DH	83.523	76.4948	90.5511
910	Lanceras et al.2004(b)	Spikelet fertility	Spikelet fertility	SF	8	3.39	11.2	CT9993 × IR62266	DH	92.0111	90.5511	93.471
911	Lanceras et al. 2004(a)	Spikelet fertility	Spikelet fertility	SF	8	3.39	11.2	CT9993-5-10-1-M x IR62266-42-6-2	DH	92.0111	93.471	90.5511
912	Yue et al.2006	Spikelet fertility	Spikelet fertility	SF	8	3.1	7.52	Zhenshan 97xIRAT109	RIL	92.3491	88.0777	96.6205
913	Yue et al.2006	Spikelet fertility	Spikelet fertility	SF	8	2.4	6.2	Zhenshan 97xIRAT109	RIL	92.3491	88.0777	96.6205
914	Liu et al.2005	Spikelet fertility	Spikelet fertility	SF	9	4.43	7.48	Zhenshan97B × IRAT109	RIL	45.2232	44.9801	45.4663
915	Yue et al.2006	Spikelet fertility	Spikelet fertility	SF	9	3	7.18	Zhenshan 97xIRAT109	RIL	47.6858	45.1691	50.2024
916	Yue et al.2006	Spikelet fertility	Spikelet fertility	SF	9	5.4	30.46	Zhenshan 97xIRAT109	RIL	48.1512	50.2024	46.1
917	Lanceras et al. 2004(a)	Spikelet fertility	Spikelet fertility	SF	9	13.2	8.3	CT9993-5-10-1-M x IR62266-42-6-2	DH	56.4528	50.2024	62.7031
918	Lanceras et al.2004(b)	Spikelet fertility	Spikelet fertility	SF	9	3	8.3	CT9993 × IR62266	DH	59.1058	50.2024	68.0092
919	Yue et al.2005	Spikelet fertility	Spikelet fertility	SF	9	2.4	5.37	Zhenshan 97 × IRAT109	RIL	78.176	76.7824	79.5696
920	Yue et al.2005	Spikelet fertility	Spikelet fertility	SF	10	2.4	18.22	Zhenshan 97 × IRAT109	RIL	39.0561	33.1122	45
921	Bhattarai et al.2018	Spikelet fertility	Spikelet fertility	SF	11	2.79	5.8	Cocodrie×N-22	RIL	86.9266	86.8531	87
922	Liu et al.2005	Spikelet fertility	Spikelet fertility	SF	12	3.34	7.99	Zhenshan97B × IRAT109	RIL	61.5516	58.1144	64.9888
923	Yue et al.2006	Spikelet fertility	Spikelet fertility	SF	12	4.7	37.96	Zhenshan 97xIRAT109	RIL	91.1383	82.0767	100.2
924	Yue et al.2006	Spikelet number	Spikelet fertility	SF	1	2.7	9.98	Zhenshan 97xIRAT109	RIL	111.924	105.485	118.363
925	Yue et al.2006	Spikelet number	Spikelet fertility	SF	1	3.5	9.55	Zhenshan 97xIRAT109	RIL	111.924	105.485	118.363
926	Yue et al.2006	Spikelet number	Spikelet fertility	SF	2	2.6	6.06	Zhenshan 97xIRAT109	RIL	51.6094	51.3455	51.8734
927	Lanceras et al.2004(b)	Spikelet number	Spikelet fertility	SF	3	3.39	9.2	CT9993 × IR62266	DH	120.079	120.057	120.1
928	Lin et al.2007	Spikelet number	Spikelet fertility	SF	3	4.68	11.1	M23×TC189	F2	122.649	122.649	122.649
929	Lanceras et al.2004(b)	Spikelet number	Spikelet fertility	SF	4	2.95	9.9	CT9993 × IR62266	DH	31.1635	28.6175	33.7095
930	Lanceras et al.2004(b)	Spikelet number	Spikelet fertility	SF	4	4.53	12.1	CT9993 × IR62266	DH	71.6165	71.6165	71.6165
931	Nie et al. 2015	Spikelet number	Spikelet fertility	SF	4	7.71	28.08	Zhenshan97B×IRAT109	NIL	85.2	85.2	85.2
932	Trijatmiko et al.2014	Spikelet number	Spikelet fertility	SF	4	3.7	10.6	IR64X IRAT177	RIL	92.3292	90.0115	94.6468
933	Lanceras et al.2004(b)	Spikelet number	Spikelet fertility	SF	4	4.2	13.4	CT9993 × IR62266	DH	95.6695	95.6695	95.6695
934	Zou et al.2005	Spikelet number	Spikelet fertility	SF	4	13.2	12.85	Zhenshan 97B x IRAT109	RIL	100.741	103.19	98.2928
935	Lanceras et al.2004(b)	Spikelet number	Spikelet fertility	SF	4	2.86	10.6	CT9993 × IR62266	DH	101.623	95.6695	107.577
936	Lanceras et al.2004(b)	Spikelet number	Spikelet fertility	SF	4	2.93	10.3	CT9993 × IR62266	DH	101.623	95.6695	107.577
937	Kurniawan et al. 2014	Spikelet number	Spikelet fertility	SF	4	3.7	10.6	IR64 × Cabacu	RIL	108.2	108.2	108.2
938	Lanceras et al. 2004(a)	Spikelet number	Spikelet fertility	SF	4	4.2	13.4	CT9993-5-10-1-M x IR62266-42-6-2	DH	109.045	108.877	109.214
939	Lanceras et al. 2004(a)	Spikelet number	Spikelet fertility	SF	4	4.53	12.1	CT9993-5-10-1-M x IR62266-42-6-2	DH	109.045	108.877	109.214
940	Liu et al.2008	Spikelet number	Spikelet fertility	SF	4	4.69	13.64	Zhenshan 97B x IRAT109	RIL	134.975	134.975	134.975
941	Lanceras et al.2004(b)	Spikelet number	Spikelet fertility	SF	5	2.9	9.1	CT9993 × IR62266	DH	36.015	36.172	35.858
942	Yue et al.2006	Spikelet number	Spikelet fertility	SF	6	3.4	14.04	Zhenshan 97xIRAT109	RIL	67.786	65.572	70
943	Zou et al.2005	Spikelet number	Spikelet fertility	SF	8	6.66	5.18	Zhenshan 97B x IRAT109	RIL	91.617	90.4828	92.7511
944	Lanceras et al.2004(b)	Spikelet number	Spikelet fertility	SF	9	4.73	17.4	CT9993 × IR62266	DH	44.5244	44.7743	44.2746
945	Lanceras et al.2004(b)	Spikelet number	Spikelet fertility	SF	9	4.6	14.4	CT9993 × IR62266	DH	44.5244	44.7743	44.2746
946	Lanceras et al.2004(b)	Spikelet number	Spikelet fertility	SF	9	3.94	10.4	CT9993 × IR62266	DH	44.5244	44.7743	44.2746
947	Lanceras et al.2004(b)	Spikelet number	Spikelet fertility	SF	9	3.9	5.7	CT9993 × IR62266	DH	44.5244	44.7743	44.2746
948	Zou et al.2005	Spikelet number	Spikelet fertility	SF	9	12.88	8.23	Zhenshan 97B x IRAT109	RIL	97.3207	94.7796	99.8618
949	Yue et al.2006	Spikelet number	Spikelet fertility	SF	12	5.3	20.86	Zhenshan 97xIRAT109	RIL	48.3505	51.4934	45.2076
950	This et al. 2010	Tiller number	Panicle number	PN	1	5.13	17	IR 64 x Azucena	DH	106.281	111.141	101.42
951	Prince et al.2015	Tiller number	Panicle number	PN	2	2.61	4.8	IR20×Nootripathu	RIL	0.35	0.35	0.35
952	This et al. 2011	Tiller number	Panicle number	PN	2	4.87	9	IR 64 x Azucena	RIL	53.4691	50.8633	56.075
953	Prince et al.2015	Tiller number	Panicle number	PN	2	5.3	10	IR20×Nootripathu	RIL	62.94	62.94	62.94
954	Prince et al.2015	Tiller number	Panicle number	PN	2	3	6.8	IR20×Nootripathu	RIL	62.94	62.94	62.94
955	This et al. 2011	Tiller number	Panicle number	PN	2	4.11	8	IR 64 x Azucena	RIL	102.232	100.802	103.661
956	This et al. 2011	Tiller number	Panicle number	PN	2	3.45	8	IR 64 x Azucena	RIL	106.211	103.661	108.761
957	Gomez et al. 2010	Tiller number	Panicle number	PN	2	2.51	4.8	IR20 x Nootripathu	RIL	122.327	124.618	120.037
958	Bimpong et al.2011	Tiller number	Panicle number	PN	2	13.0369	26	IR64 x RAM 40 and RAM 90	RIL	133.289	123.599	142.979
959	Sandhu et al. 2013	Tiller number	Panicle number	PN	2	2.6	14.5	Pusa Basmati1460 x MASARB 25	RIL	133.289	123.599	142.979
960	Bimpong et al.2011	Tiller number	Panicle number	PN	2	21.8004	40	IR64 x RAM 40 and RAM 90	RIL	139.661	140.097	139.226
961	Gomez et la. 2006	Tiller number	Panicle number	PN	3	2.5	9.4	Bala x Azucena	RIL	51.3436	48.4286	54.2587
962	Dixit et al.2015	Tiller number	Panicle number	PN	4	3	3.93	Moroberekan×Swarna	RIL	96.5	91.5	101.5
963	Prince et al.2015	Tiller number	Panicle number	PN	7	2.52	5.6	IR20×Nootripathu	RIL	53	53	53
964	Sandhu et al.2013	Tiller number	Panicle number	PN	8	2.6	29.3	HKR47 x MAS26	RIL	15.0974	15.0974	15.0974
965	This et al. 2010	Tiller number	Panicle number	PN	8	6.53	17	IR 64 x Azucena	RIL	93.9134	90.103	97.7239
966	This et al. 2010	Tiller number	Panicle number	PN	8	5.93	14	IR 64 x Azucena	RIL	93.9134	90.103	97.7239
967	Prince et al.2015	Tiller number	Panicle number	PN	10	3.01	6	IR20×Nootripathu	RIL	30.9	30.9	30.9
968	Sabar et al.2019	Tiller number	Panicle number	PN	11	4	19.5	Basmati×IR55419-04	F2	59.156	49.9545	68.3576
969	Courtois et al.2000	Water status	Biomass yield	BY	1	2.79	7.9	IR64xAzucena	DH	92.9854	79.8326	106.138
970	Zhou et al. 2011	Water status	Biomass yield	BY	1	2.4	7.18	Zhenshan 97B x IRAT109	RIL	99.73	93.9749	105.485
971	Zhou et al. 2011	Water status	Biomass yield	BY	1	2.3	6.79	Zhenshan 97B x IRAT109	RIL	99.73	93.9749	105.485
972	Courtois et al.2000	Water status	Biomass yield	BY	1	2.87	6.1	IR64xAzucena	DH	102.5	99.7501	105.25
973	Courtois et al.2000	Water status	Biomass yield	BY	1	4.09	14.9	IR64xAzucena	DH	113.771	127.491	100.052
974	Babu et al.2003	Water status	Biomass yield	BY	1	3.59	12.1	CT9993 x IR62266	DH	129.942	130.895	128.988
975	Zhou et al. 2011	Water status	Biomass yield	BY	2	2.3	5.99	Zhenshan 97B x IRAT109	RIL	52.0781	51.3455	52.8106
976	Zhou et al. 2011	Water status	Biomass yield	BY	2	3.5	8.97	Zhenshan 97B x IRAT109	RIL	119.657	115.715	123.599
977	Zhou et al. 2011	Water status	Biomass yield	BY	2	3	7.33	Zhenshan 97B x IRAT109	RIL	119.657	115.715	123.599
978	Zhou et al. 2011	Water status	Biomass yield	BY	2	2.3	5.42	Zhenshan 97B x IRAT109	RIL	119.657	115.715	123.599
979	Kato et al. 2008	Water status	Biomass yield	BY	2	3.1	11.6	Akihikari x IRAT109	RIL	140.566	141.7	139.432
980	Sangodele et al. 2014	Water status	Biomass yield	BY	3	9.38	27.22	Swarna x WAB 450	RIL	42.4959	45.5738	39.4179
981	Courtois et al.2000	Water status	Biomass yield	BY	3	2.94	6.1	IR64xAzucena	DH	47.6421	48.6144	46.6697
982	Courtois et al.2000	Water status	Biomass yield	BY	3	3.48	16	IR64xAzucena	DH	95.3002	92.0914	98.5091
983	Sabar et al.2019	Water status	Biomass yield	BY	3	27	9.96	Basmati×IR55419-04	F2	104.005	97.4555	110.555
984	Liu et al.2005	Water status	Biomass yield	BY	4	3.06	4.65	Zhenshan97B × IRAT109	RIL	30.8438	35.6628	26.0249
985	This et al. 2011	Water status	Biomass yield	BY	4	8.17	16	IR 64 x Azucena	RIL	50.6914	47.8828	53.5
986	This et al. 2011	Water status	Biomass yield	BY	4	4.37	14	IR 64 x Azucena	RIL	50.6914	47.8828	53.5
987	Zhou et al. 2011	Water status	Biomass yield	BY	4	3.5	8.46	Zhenshan 97B x IRAT109	RIL	63.2486	58.3015	68.1958
988	Zhou et al. 2011	Water status	Biomass yield	BY	4	2.2	5.75	Zhenshan 97B x IRAT109	RIL	63.2486	58.3015	68.1958
989	Zhao et al. 2008	Water status	Biomass yield	BY	5	6.68	8.5	Tequing x Lemont	RIL	31.0664	29.2813	32.8516
990	Liu et al. 2005	Water status	Biomass yield	BY	5	3.89	4.88	Zhenshan97B × IRAT109	RIL	55.8254	51.5001	60.1507
991	Courtois et al. 2000	Water status	Biomass yield	BY	5	2.7	6.8	IR64xAzucena	DH	76.6167	75.0528	78.1807
992	Kato et al. 2008	Water status	Biomass yield	BY	5	2.98	13.9	Akihikari x IRAT109	RIL	101.75	95.8	107.7
993	Courtois et al. 2000	Water status	Biomass yield	BY	6	2.75	8.5	IR64xAzucena	DH	60.7512	61.3424	60.16
994	Courtois et al. 2000	Water status	Biomass yield	BY	6	2.86	6.6	IR64xAzucena	DH	91.0022	83.5022	98.5023
995	Kato et al. 2008	Water status	Biomass yield	BY	6	4.55	16.8	Akihikari x IRAT109	RIL	116.008	113.1	118.915
996	Prince et al.2015	Water status	Biomass yield	BY	8	3.6	11	IR20×Nootripathu	RIL	16.4974	16.4974	16.4974
997	Liu et al. 2005	Water status	Biomass yield	BY	8	4.95	13.08	Zhenshan97B × IRAT109	RIL	25.6786	25.6786	25.6786
998	Zhou et al. 2011	Water status	Biomass yield	BY	8	5.14	5.03	Zhenshan 97B x IRAT109	RIL	71.5491	68.2031	74.8951
999	Liu et al. 2005	Water status	Biomass yield	BY	8	7	10.34	Zhenshan97B × IRAT109	RIL	77.9951	74.8951	81.0951
1000	Zhou et al. 2011	Water status	Biomass yield	BY	8	4.4	10.54	Zhenshan 97B x IRAT109	RIL	86.9739	85.8701	88.0777
1001	Liu et al. 2005	Water status	Biomass yield	BY	8	10.63	15.27	Zhenshan97B × IRAT109	RIL	91.617	90.4828	92.7511
1002	Gu et al. 2012	Water status	Biomass yield	BY	9	2.47	11.4	Shennong265 x Haogelao	RIL	79.2246	78.8795	79.5696
1003	Gu et al. 2012	Water status	Biomass yield	BY	9	2.34	10.8	Shennong265 x Haogelao	RIL	79.2246	78.8795	79.5696
1004	Courtois et al.2000	Water status	Biomass yield	BY	9	3.95	7.9	IR64xAzucena	DH	99.3681	98.9825	99.7537
1005	Srinivasan et al 2008	Water status	Biomass yield	BY	11	3.16	12.5	CT9993-5-10-1-M x IR62266-42-6-2	DH	49.0064	49.0064	49.0064
1006	Kim et al.2017	Water status	Biomass yield	BY	11	4	19.6	Samgang × Nagdong	DH	60.5322	65.4279	55.6365
1007	Zhao et al.2008	Water status	Biomass yield	BY	11	8.11	9.5	Tequing x Lemont	RIL	66.8927	65.4279	68.3576
1008	Khowaja and Price,2008	Water status	Biomass yield	BY	11	4.5	11.7	Bala x Azucena	RIL	70.5348	68.3576	72.7121
1009	Khowaja and Price,2008	Water status	Biomass yield	BY	11	6.8	19.4	Bala x Azucena	RIL	95.29	91.4808	99.0991
1010	Liu et al.2005	Water status	Biomass yield	BY	12	8.27	16.29	Zhenshan97B × IRAT109	RIL	33.1339	30.5988	35.6691
1011	Courtois et al.2000	Water status	Biomass yield	BY	12	5.22	18.5	IR64xAzucena	DH	46.1806	44.1114	48.2499
1012	Courtois et al.2000	Water status	Biomass yield	BY	12	2.79	7.8	IR64xAzucena	DH	73.5712	63.4039	83.7386
1013	Dixit et al.2015	Biomass yield	Biomass yield	BY	1	3	6.15	Moroberekan×Swarna	RIL	9.82206	9.5	10.1441
1014	Bhattarai et al.2018	Biomass yield	Biomass yield	BY	1	2.53	5.3	Cocodrie×N-22	RIL	38.6	38.5	38.7
1015	This et al. 2010	Biomass yield	Biomass yield	BY	1	6.45	29	IR 64 x Azucena	DH	100.928	105.25	96.6069
1016	This et al. 2010	Biomass yield	Biomass yield	BY	1	7.33	22	IR 64 x Azucena	DH	100.928	105.25	96.6069
1017	Vikram et al. 2011	Biomass yield	Biomass yield	BY	1	3	30.3	N22xMTU1010	RIL	106.281	111.141	101.42
1018	Vikram et al. 2011	Biomass yield	Biomass yield	BY	1	3	22.6	N22xIR64	RIL	106.281	111.141	101.42
1019	Bimpong et al.2011	Biomass yield	Biomass yield	BY	1	17.7874	34	IR64 x RAM 40 and RAM 90	RIL	106.455	107.544	105.367
1020	Vikram et al. 2011	Biomass yield	Biomass yield	BY	1	3	20.1	N22xSwarna	RIL	108.514	115.608	101.42
1021	Gomez et al. 2010	Biomass yield	Biomass yield	BY	1	6.5	8.9	IR20 x Nootripathu	RIL	129.942	130.895	128.988
1022	Gomez et al. 2010	Biomass yield	Biomass yield	BY	1	6.42	8.7	IR20 x Nootripathu	RIL	129.942	130.895	128.988
1023	Suji 2011 et al.2011	Biomass yield	Biomass yield	BY	1	10.4	30.7	Norungan × IR62266	RIL	161.4	161.4	161.4
1024	Suji 2011 et al.2011	Biomass yield	Biomass yield	BY	1	4.7	11.9	Norungan × IR62266	RIL	161.4	161.4	161.4
1025	Suji 2011 et al.2011	Biomass yield	Biomass yield	BY	1	7.8	22.1	Norungan × IR62266	RIL	161.4	161.4	161.4
1026	Suji 2011 et al.2011	Biomass yield	Biomass yield	BY	1	3.2	7.9	Norungan × IR62266	RIL	161.4	161.4	161.4
1027	Yue et al.2006	Biomass yield	Biomass yield	BY	2	3.3	14.56	Zhenshan 97xIRAT109	RIL	119.657	115.715	123.599
1028	Yue et al.2006	Biomass yield	Biomass yield	BY	2	2.3	6.17	Zhenshan 97xIRAT109	RIL	119.657	115.715	123.599
1029	Bimpong et al.2011	Biomass yield	Biomass yield	BY	2	46.3774	34	IR64 x RAM 40 and RAM 90	RIL	139.661	140.097	139.226
1030	Saikumar et al.2014	Biomass yield	Biomass yield	BY	3	6.3	15.1	Swarna×WAB450-I-B-P-157-2-13	RIL	3.05	2.2	3.9
1031	Saikumar et al.2014	Biomass yield	Biomass yield	BY	3	9.8	24.8	Swarna×WAB450-I-B-P-157-2-27	RIL	4.7	2.2	7.2
1032	Saikumar et al.2014	Biomass yield	Biomass yield	BY	3	8.4	22.4	Swarna×WAB450-I-B-P-157-2-4	RIL	4.7	2.2	7.2
1033	Saikumar et al.2014	Biomass yield	Biomass yield	BY	3	6.8	17.7	Swarna×WAB450-I-B-P-157-2-21	RIL	4.7	2.2	7.2
1034	Dixit et al.2015	Biomass yield	Biomass yield	BY	3	3	6.02	Moroberekan×Swarna	RIL	10.55	17.1	4
1035	Dixit et al.2015	Biomass yield	Biomass yield	BY	3	3	4.37	Moroberekan×Swarna	RIL	11.05	19.1	3
1036	Dixit et al.2015	Biomass yield	Biomass yield	BY	3	3	3.68	Moroberekan×Swarna	RIL	12.9	12.5	13.3
1037	Dixit et al.2015	Biomass yield	Biomass yield	BY	3	3	5.92	Moroberekan×Swarna	RIL	13.25	21.5	5
1038	Dixit et al.2015	Biomass yield	Biomass yield	BY	3	3	1.89	Moroberekan×Swarna	RIL	14.05	13.3	14.8
1039	Vikram et al. 2011	Biomass yield	Biomass yield	BY	3	3	8.6	N22xSwarna	RIL	44.7478	42.6285	46.867
1040	Bernier et al.2007	Biomass yield	Biomass yield	BY	3	5.4	11	VandanaxWayx Rarem	RIL	45.1209	45.1209	45.1209
1041	Bernier et al.2007	Biomass yield	Biomass yield	BY	3	4.8	19	VandanaxWayx Rarem	RIL	46.3613	47.6018	45.1209
1042	Sabar et al.2019	Biomass yield	Biomass yield	BY	3	10.7	7.5	Basmati×IR55419-04	F2	104.005	97.4555	110.555
1043	Sabar et al.2019	Biomass yield	Biomass yield	BY	3	11.7	6.9	Basmati×IR55419-04	F2	104.005	97.4555	110.555
1044	Bhattarai et al.2018	Biomass yield	Biomass yield	BY	3	2.97	6.7	Cocodrie×N-22	RIL	151.5	151.5	151.5
1045	Prince et al.2015	Biomass yield	Biomass yield	BY	4	14	36.8	IR20×Nootripathu	RIL	22.23	22.23	22.23
1046	Bernier et al.2007	Biomass yield	Biomass yield	BY	4	3.8	3	VandanaxWayx Rarem	RIL	24.8206	24.8206	24.8206
1047	Suji 2011 et al.2011	Biomass yield	Biomass yield	BY	4	3.1	4.9	Norungan × IR62266	RIL	56.1	56.1	56.1
1048	Suji 2011 et al.2011	Biomass yield	Biomass yield	BY	4	3.3	5.2	Norungan × IR62266	RIL	56.1	56.1	56.1
1049	Suji 2011 et al.2011	Biomass yield	Biomass yield	BY	4	4.5	6.3	Norungan × IR62266	RIL	58.9	58.9	58.9
1050	Suji 2011 et al.2011	Biomass yield	Biomass yield	BY	4	4.2	5.9	Norungan × IR62266	RIL	58.9	58.9	58.9
1051	Suji 2011 et al.2011	Biomass yield	Biomass yield	BY	4	3.9	8.2	Norungan × IR62266	RIL	68.3	68.3	68.3
1052	Suji 2011 et al.2011	Biomass yield	Biomass yield	BY	4	3.6	8.1	Norungan × IR62266	RIL	68.3	68.3	68.3
1053	Lanceras et al. 2004(a)	Biomass yield	Biomass yield	BY	4	2.79	11.6	CT9993-5-10-1-M x IR62266-42-6-2	DH	93.275	93.275	93.275
1054	Lanceras et al.2004(b)	Biomass yield	Biomass yield	BY	4	2.79	11.6	CT9993 × IR62266	DH	93.275	93.275	93.275
1055	Dixit et al.2015	Biomass yield	Biomass yield	BY	4	3	4.64	Moroberekan×Swarna	RIL	96	101.5	90.5
1056	Dixit et al.2015	Biomass yield	Biomass yield	BY	4	3	8.36	Moroberekan×Swarna	RIL	98	101.5	94.5
1057	Yue et al.2006	Biomass yield	Biomass yield	BY	5	3.7	18.79	Zhenshan 97xIRAT109	RIL	31.1371	27.6583	34.6159
1058	Saikumar et al.2014	Biomass yield	Biomass yield	BY	6	6.6	14.6	Swarna×WAB450-I-B-P-157-2-14	RIL	9.05	6.6	11.5
1059	Bernier et al.2007	Biomass yield	Biomass yield	BY	6	5.2	5	VandanaxWayx Rarem	RIL	14.4569	6.94597	21.9679
1060	Suji 2011 et al.2011	Biomass yield	Biomass yield	BY	6	4.1	6.6	Norungan × IR62266	RIL	15.9215	15.9215	15.9215
1061	Suji 2011 et al.2011	Biomass yield	Biomass yield	BY	6	6.3	10.6	Norungan × IR62266	RIL	15.9215	15.9215	15.9215
1062	Suji 2011 et al.2011	Biomass yield	Biomass yield	BY	6	4.8	7.7	Norungan × IR62266	RIL	16.4053	16.4053	16.4053
1063	Suji 2011 et al.2011	Biomass yield	Biomass yield	BY	6	7.5	12.5	Norungan × IR62266	RIL	16.4053	16.4053	16.4053
1064	Suji 2011 et al.2011	Biomass yield	Biomass yield	BY	6	3.1	4.4	Norungan × IR62266	RIL	16.4053	16.4053	16.4053
1065	Sandhu et al. 2013	Biomass yield	Biomass yield	BY	6	4.1	10.29	Pusa Basmati1460 x MASARB 25	RIL	16.6516	16.4053	16.8979
1066	Suji 2011 et al.2011	Biomass yield	Biomass yield	BY	6	4.7	7.9	Norungan × IR62266	RIL	17.6619	17.6619	17.6619
1067	Suji 2011 et al.2011	Biomass yield	Biomass yield	BY	6	7.5	12.9	Norungan × IR62266	RIL	17.6619	17.6619	17.6619
1068	Suji 2011 et al.2011	Biomass yield	Biomass yield	BY	6	3.2	4.5	Norungan × IR62266	RIL	17.6619	17.6619	17.6619
1069	Suji 2011 et al.2011	Biomass yield	Biomass yield	BY	7	5.3	9.1	Norungan × IR62266	RIL	69.2	69.2	69.2
1070	Suji 2011 et al.2011	Biomass yield	Biomass yield	BY	7	5.6	8.1	Norungan × IR62266	RIL	70	70	70
1071	Suji 2011 et al.2011	Biomass yield	Biomass yield	BY	7	4.8	10.3	Norungan × IR62266	RIL	73.2	73.2	73.2
1072	Lanceras et al.2004(b)	Biomass yield	Biomass yield	BY	8	2.95	9.4	CT9993 × IR62266	DH	102.864	103.931	101.797
1073	Yue et al.2006	Biomass yield	Biomass yield	BY	9	3.2	7.45	Zhenshan 97xIRAT109	RIL	47.6858	45.1691	50.2024
1074	Lanceras et al.2004(b)	Biomass yield	Biomass yield	BY	9	3.37	11.3	CT9993 × IR62266	DH	88.0054	84.4746	91.5362
1075	Lanceras et al. 2004(a)	Biomass yield	Biomass yield	BY	9	3.56	11.6	CT9993-5-10-1-M x IR62266-42-6-2	DH	90.0649	85.3503	94.7796
1076	Lanceras et al.2004(b)	Biomass yield	Biomass yield	BY	9	3.56	11.6	CT9993 × IR62266	DH	90.0649	85.3503	94.7796
1077	Bernier et al.2007	Biomass yield	Biomass yield	BY	9	4.1	13	VandanaxWayx Rarem	RIL	92.6692	85.3503	99.9881
1078	Yue et al.2006	Biomass yield	Biomass yield	BY	10	5.6	28.6	Zhenshan 97xIRAT109	RIL	27.8297	26.1472	29.5122
1079	Yue et al.2006	Biomass yield	Biomass yield	BY	10	2.3	9.17	Zhenshan 97xIRAT109	RIL	27.8297	26.1472	29.5122
1080	Lanceras et al.2004(b)	Biomass yield	Biomass yield	BY	10	3.37	11.1	CT9993 × IR62266	DH	50.2065	50.2065	50.2065
1081	Lanceras et al.2004(b)	Biomass yield	Biomass yield	BY	11	3.81	13.5	CT9993 × IR62266	DH	32.7837	29.3531	36.2143
1082	Lanceras et al.2004(b)	Biomass yield	Biomass yield	BY	11	5.46	18.8	CT9993 × IR62266	DH	33.0449	29.3531	36.7368
1083	Lanceras et al.2004(b)	Biomass yield	Biomass yield	BY	11	2.62	7.9	CT9993 × IR62266	DH	36.0712	35.928	36.2143
1084	This et al. 2010	Biomass yield	Biomass yield	BY	11	4.3	13	IR 64 x Azucena	DH	36.6429	36.8043	36.4815
1085	Mishra et al. 2013	Biomass yield	Biomass yield	BY	12	3	18	IR74371-46-1-1 × Sabitri	RIL	61.6	61.6	61.6
1086	Bernier et al.2007	Biomass yield	Biomass yield	BY	12	18	16	VandanaxWayx Rarem	RIL	67.225	72.85	61.6
1087	This et al. 2010	Biomass yield	Biomass yield	BY	12	4.5	12	IR 64 x Azucena	DH	72.2304	71.0824	73.3784
