# Supplementary material for: Uncovering the Genomic Regions Associated with Yield Maintenance in Rice Under Drought Stress Using an Integrated Meta-Analysis Approach
Source: Rice (N Y). 2024 Jan 16;17:7. doi: 10.1186/s12284-024-00684-1 (PMC10792158; doi:10.1186/s12284-024-00684-1)
Supplement: Supplementary file 5 — Additional file 5: Table S2. The high-density consensus genetic map comprises 6970 markers. [file 12284_2024_684_MOESM5_ESM.xlsx]

## Sheet: high-density consensus genetic 
Supplementary Table S2. The high-density consensus genetic map comprising 6970 markers.
mapName=Consensus
Organism Genus=Oryza
Organism Species= sativa
crossType=Unknown
popSize=0
mappingCrossType=Unknown
mappingFunction=Unknown
mapUnit=cM
mapExpansion=0
mapQuality=3
locusLocation=1
chr=Chr1		Distances distance marker	Position marker
lg=linkage_group1
1	HSP17B	1.8	1.8
2	C3125	0	1.8
3	C1979	0	1.8
4	RM499	0	1.8
5	R687	0	1.8
6	RM6464	0.3	2.1
7	RM6887	0	2.1
8	RM6672	0	2.1
9	C161	0	2.1
10	RM8047	0	2.1
11	RM3252	0	2.1
12	RM495	0	2.1
13	RM462	3.14131	5.24131
14	RG472	0.75869	6
15	C50102	0	6
16	RM1282	1.1	7.1
17	S1442	0	7.1
18	C53447S	0.3	7.4
19	C970	0	7.4
20	RM3148	0	7.4
21	S13157S	0	7.4
22	C51033	0	7.4
23	S1543	0	7.4
24	RM6340	1.18627	8.58627
25	RM476A	0.21373	8.8
26	C1679	0	8.8
27	S10623	0.7	9.5
28	RG655	0	9.5
29	RM6777	0.64411	10.1441
30	RM428	0.05589	10.2
31	R87	0	10.2
32	RM6515	0.3	10.5
33	V32	0	10.5
34	C749	0	10.5
35	RM8069	0	10.5
36	G107	0	10.5
37	L451	0.10345	10.6034
38	RZ543	0.29591	10.8994
39	RG1028	0.40064	11.3
40	RM1331	0	11.3
41	RM1141	0	11.3
42	RM7536	0	11.3
43	RM6470	0	11.3
44	RM6236	0	11.3
45	RM6045	0	11.3
46	RM8068	0	11.3
47	S13048	0	11.3
48	RM1247	1.21267	12.5127
49	E13M60.320-P2	0.18733	12.7
50	C50986S	0	12.7
51	RM1320	0	12.7
52	C90	0	12.7
53	R753	0	12.7
54	S10115S	0	12.7
55	RM1254	0	12.7
56	RM5423	0	12.7
57	E30207S	0	12.7
58	RM7278	0.5	13.2
59	S5853	0.3	13.5
60	RM6324	0	13.5
61	S20154S	0.3751	13.8751
62	ME7_4	0.1249	14
63	S14064	0	14
64	C936	0	14
65	S14080	0	14
66	C30	0	14
67	V217	0	14
68	R1841	0	14
69	M225A	0	14
70	C146	0	14
71	R106	0	14
72	M324A	0.3	14.3
73	RM3740	0	14.3
74	S20229S	0	14.3
75	M324C	0	14.3
76	C1127A	0.3	14.6
77	V31	0	14.6
78	V231	0	14.6
79	Y5693L	0.18853	14.7885
80	RM84	0.11147	14.9
81	E4105S	0	14.9
82	Y1941R	0	14.9
83	C804	0.80439	15.7044
84	RM323	0.63563	16.34
85	RG246	1.3	17.64
86	RM86	0.16927	17.8093
87	RM220	0.09071	17.9
88	T26	0	17.9
89	RM6873	0	17.9
90	RM5336	0	17.9
91	G5001	0	17.9
92	R1613	0	17.9
93	RM7383	0.3	18.2
94	E222S	0	18.2
95	RM3652	0.5	18.7
96	W598	1.23178	19.9318
97	RM1	0.40206	20.3338
98	RG349	0.76552	21.0994
99	RG400	0.60064	21.7
100	RM3426	0	21.7
101	C470	0	21.7
102	RM8105	0.3	22
103	RM5302	0	22
104	RM5552	0	22
105	RM6521	0	22
106	R480B	0.13509	22.1351
107	EM15_8	0.24947	22.3846
108	RG408	0.62301	23.0076
109	RM283	0.43349	23.4411
110	RG458	0.95894	24.4
111	RM3521	0	24.4
112	RM6826	0	24.4
113	RM1167	0	24.4
114	RM6463	0	24.4
115	RM6120	0	24.4
116	S1778	1.1	25.5
117	W168B	0	25.5
118	T96	0.3	25.8
119	R2747	0	25.8
120	R1944	0.37791	26.1779
121	RG636	0.08296	26.2609
122	S3014	0.93912	27.2
123	C101	0	27.2
124	RM6451	0	27.2
125	S1651	0	27.2
126	G359	0	27.2
127	RM3453	0	27.2
128	C668	0	27.2
129	RM7241	0	27.2
130	RM8145	0	27.2
131	RM8146	0.36389	27.5639
132	RM522	1.03611	28.6
133	RM3530	0	28.6
134	R3192	0	28.6
135	RM3174	0	28.6
136	RM3604	0	28.6
137	RM3425	0	28.6
138	RM3233	0.041	28.641
139	RG147	0.27377	28.9148
140	RG140	0.18524	29.1
141	L612	0.1	29.2
142	R2253	0	29.2
143	RM6335	1	30.2
144	C12072S	0	30.2
145	RM1118	0.08163	30.2816
146	RZ909	0.41837	30.7
147	S10057B	0	30.7
148	RM6277	0	30.7
149	S4325S	0	30.7
150	RM8081	0	30.7
151	RM8082	0	30.7
152	C885	0	30.7
153	RM7466	0.8	31.5
154	C319	0	31.5
155	RM6289	0.24803	31.748
156	RM151	0.09297	31.841
157	RZ288	0.22886	32.0699
158	ME2_12	0.23015	32.3
159	RM7086	0	32.3
160	RM3746	0	32.3
161	RM1360	0	32.3
162	RM1195	0	32.3
163	RM3873	0	32.3
164	RM5443	0	32.3
165	RM8110	0	32.3
166	E31375S	0	32.3
167	RM6186	0.3	32.6
168	RM8111	0.226	32.826
169	Rf3	0.89751	33.7235
170	RM272	0.47648	34.2
171	G1184C	0	34.2
172	C52458S	0.741	34.941
173	RG612	0.18252	35.1235
174	RMg61	1.12616	36.2497
175	RG532	2.45032	38.7
176	RM5359	0	38.7
177	RM1201	0	38.7
178	RM6786	0	38.7
179	RM6599	0	38.7
180	R665	0.5	39.2
181	RM5989	0	39.2
182	RM6651	0	39.2
183	R547	0	39.2
184	RM8098	0	39.2
185	RM1220	0	39.2
186	RM8078	0	39.2
187	RM8077	0	39.2
188	RM6784	0	39.2
189	RM6167	1.4	40.6
190	V3A	0	40.6
191	C955	0	40.6
192	RM5735	0	40.6
193	RM3598	0	40.6
194	T98	0	40.6
195	Y3853L	0	40.6
196	RM5800	0	40.6
197	RM6769	0	40.6
198	RM3234	0	40.6
199	RM3235	0	40.6
200	R3470S	0	40.6
201	RM8142	0	40.6
202	RM8143	2.4	43
203	S11941A	1	44
204	RM5496	0.2	44.2
205	S5053S	0	44.2
206	V92	0	44.2
207	RM3359	0	44.2
208	RM6685	0.8	45
209	RM6630	0	45
210	W115	0	45
211	C399	0	45
212	G317	0	45
213	S1024S	0	45
214	G89A	0.15	45.15
215	RM8103	0	45.15
216	RM8140	0.05	45.2
217	R549B	0	45.2
218	R618	0.1	45.3
219	G8027	0	45.3
220	G8028	0	45.3
221	RM3506	0	45.3
222	RM8147	0	45.3
223	RM8141	0	45.3
224	RM8148	1.76234	47.0623
225	EstI1	0.13766	47.2
226	RM1151	0	47.2
227	RM5346	0	47.2
228	S11214	0	47.2
229	RM8093	0	47.2
230	RM8091	0.9	48.1
231	Y7360L	0	48.1
232	RM8222	0	48.1
233	RM8083	0	48.1
234	R844	0.31991	48.4199
235	U10	0.58009	49
236	S11122	1.8	50.8
237	RM6613	0	50.8
238	C113	0	50.8
239	RM6466	0	50.8
240	RM8268	0	50.8
241	RM8123	0.3	51.1
242	RM1032	0	51.1
243	E476S	0.3	51.4
244	R2151S	0	51.4
245	RM8133	0	51.4
246	RM8131	0	51.4
247	RM8132	0.3	51.7
248	Y3683R	0	51.7
249	Y5368L	0.3	52
250	Y5105L	0.6	52.6
251	C1338	0	52.6
252	RM6642	0	52.6
253	RM6039	0	52.6
254	RM8067	0	52.6
255	RM8063	0	52.6
256	RM8065	0	52.6
257	RM8066	0	52.6
258	RM8070	0	52.6
259	RM6190	1.3	53.9
260	RM8052	0	53.9
261	RM8053	0	53.9
262	C1211	0	53.9
263	RM5644	0.141	54.041
264	C131	0.159	54.2
265	RM8051	0	54.2
266	RM8045	0.3	54.5
267	RM8046	0.8	55.3
268	Y5105R	0	55.3
269	Y2320L	0.4	55.7
270	S10591	0	55.7
271	S1959	0.4	56.1
272	RM3627	0.06998	56.17
273	RM490	0.23002	56.4
274	C916A	0.8	57.2
275	Y2317L	0.3	57.5
276	R930S	2.4	59.9
277	G1184D	0	59.9
278	E51008S	0	59.9
279	R2167	0	59.9
280	R108	0	59.9
281	RM1287	0	59.9
282	R1712	0	59.9
283	Y2317R	2.2	62.1
284	V138	0.3	62.4
285	S2139	0	62.4
286	RM8094	0	62.4
287	RM8095	0	62.4
288	E4175S	0.3	62.7
289	E21147S	0.0261	62.7261
290	RM575	0.18853	62.9146
291	RM576	0.00761	62.9222
292	G89-2A	1.37775	64.3
293	E10119S	0	64.3
294	RM3412	1.4	65.7
295	L429	0	65.7
296	S21093S	0	65.7
297	V193	0.01626	65.7162
298	W1	0.48374	66.2
299	C51420S	0.5	66.7
300	S1501	0.5	67.2
301	C11461	0	67.2
302	E341S	0	67.2
303	S13927	0.4	67.6
304	R2280	0.4	68
305	C52903S	0	68
306	R1902A	0	68
307	P164	0	68
308	R2329S	0.3	68.3
309	C1905	0	68.3
310	Y3496R	0.86448	69.1645
311	SALT	0.23552	69.4
312	E3109S	0	69.4
313	RM8115	0.3	69.7
314	E50811	1.07589	70.7759
315	RM259	0.02411	70.8
316	Y5714L	0.3	71.1
317	S11337	0.3	71.4
318	P70	0.5	71.9
319	E324S	0.25445	72.1544
320	RM579	0.14555	72.3
321	G165B	0.3403	72.6403
322	RM583	0.3597	73
323	C904	0	73
324	C1733S	0	73
325	P67	0	73
326	S1714	0	73
327	R1903	0.17665	73.1766
328	S6432	0.12335	73.3
329	E664SB	0.18925	73.4892
330	RM243	0.01075	73.5
331	E4329S	0	73.5
332	R2501A	0	73.5
333	E1178SC	0.38927	73.8893
334	RM600	0.21073	74.1
335	P145	0.1537	74.2537
336	EM18_10	0.1464	74.4001
337	RM35	0.09824	74.4983
338	RM581	0.10166	74.6
339	C45	0	74.6
340	E30292SA	0.07104	74.671
341	S6308	0.01782	74.6888
342	ME9_9	0.01433	74.7032
343	RM572	0.04681	74.75
344	RM582	0.00025	74.7502
345	EMP3_4	0.04416	74.7944
346	EAAM17_6	0.05786	74.8523
347	I32G1	0.04772	74.9
348	S14208	0	74.9
349	RM7075	0	74.9
350	RM1321	0	74.9
351	C369	0	74.9
352	RM6902	0	74.9
353	R596	0	74.9
354	R2630	0	74.9
355	E3004S	0	74.9
356	R2880	0	74.9
357	S960	0.06339	74.9634
358	ME6_4	0.0062	74.9696
359	ME6_1c	0.03042	75
360	RM1329	0.0403	75.0403
361	RM578	0.1597	75.2
362	S3382S	0	75.2
363	C60614S	0	75.2
364	RM6681	0	75.2
365	R2504	0	75.2
366	RM5385	0	75.2
367	RM8229	0	75.2
368	Y6855RB	0	75.2
369	C178	0	75.2
370	RM8004	0	75.2
371	C12614S	0	75.2
372	RM8079	0	75.2
373	RM6740	0	75.2
374	S10626	0	75.2
375	R1547	0	75.2
376	V178	0	75.2
377	Y3094R	0	75.2
378	L1087	0.03537	75.2354
379	RM446	0.01334	75.2487
380	RM493	0.07908	75.3278
381	E13M60.160-P2	0.02221	75.35
382	RM5964	0.02284	75.3728
383	R210	0.00968	75.3825
384	RM580	0.01748	75.4
385	E2071SA	0	75.4
386	E31151SB	0	75.4
387	C585	0.0456	75.4456
388	cen1	0.01006	75.4556
389	RG173X	0.04434	75.5
390	E60808S	0.06498	75.565
391	RM81A	0.07374	75.6387
392	RM140	0.09886	75.7376
393	RM562	0.09515	75.8327
394	ME8_3	0.06679	75.8995
395	RM449	0.08335	75.9829
396	E13M59.052-P1	0.06304	76.0459
397	RM595	0	76.0459
398	RM466	0	76.0459
399	RM594	0	76.0459
400	RM513	0	76.0459
401	RM329	0	76.0459
402	RM129	0	76.0459
403	RM294B	0.13795	76.1838
404	RM157B	0.26985	76.4537
405	G1184A	0.00728	76.461
406	E24M50.534-P1	0.18	76.641
407	TP1K3a1	0.28356	76.9245
408	RG811	0.43246	77.357
409	E25M60.448-P1	0.23608	77.5931
410	RM23	0.07498	77.6681
411	RM24	0.08551	77.7536
412	E13M59.274-P2	0.39657	78.1501
413	E25M48.190-P1	0.31176	78.4619
414	ME2_16	0.0421	78.504
415	Amy1B	0.38196	78.886
416	RM238A	0.12709	79.013
417	E13M60.480-P1	0.17368	79.1867
418	WG110	0.07992	79.2666
419	RG146B	0.23406	79.5007
420	B5	0.29928	79.8
421	R10920S	0.01653	79.8165
422	RM312	0.01607	79.8326
423	RG146	0.03848	79.8711
424	TP1E7I	0.72892	80.6
425	E4469S	0.24901	80.849
426	BP127B	0.14187	80.9909
427	E23M50.419-P1	0.41746	81.4083
428	RZ276	1.30677	82.7151
429	RZ744	0.53564	83.2507
430	EM15_2	0.09391	83.3447
431	E24M50.364-P1	0.50052	83.8452
432	RZ444	0.00709	83.8523
433	csu725	0.12194	83.9742
434	E23M50.560-P2	1.48538	85.4596
435	BCD134	0.04041	85.5
436	E3232S	0.3	85.8
437	S20505S	0.3	86.1
438	E60464S	0.27421	86.3742
439	RM9A	1.42579	87.8
440	E60128S	0	87.8
441	RM5638	1.1	88.9
442	S765	0	88.9
443	S13849	0	88.9
444	RM8090	0.2047	89.1047
445	RG375	1.84268	90.9474
446	E13M59.183-P1	0.32026	91.2676
447	RM9	0.93236	92.2
448	P102	0.5	92.7
449	RM6880	0.03092	92.7309
450	E13M60.294-P2	0.26908	93
451	E50872S	0.02023	93.0202
452	Hwc2	0.27977	93.3
453	G270	0.2	93.5
454	Y3154R	0.26764	93.7676
455	Hwc1	0.20726	93.9749
456	RM5	0.23201	94.2069
457	RM14	0.06505	94.272
458	RRH04-4	0.62804	94.9
459	RM7449	0	94.9
460	S13994	0	94.9
461	Y2820R	0.3498	95.2498
462	RM306	1.0502	96.3
463	RM5853	0	96.3
464	S1945	0	96.3
465	Y2820L	0.30691	96.6069
466	RM568	0.19309	96.8
467	R1467	0.29929	97.0993
468	RZ776	0.40071	97.5
469	W394	0	97.5
470	R0372	0	97.5
471	RM6716	0	97.5
472	RM8144	0	97.5
473	RM7056	0.20869	97.7087
474	RM488	0.19131	97.9
475	Y3463R	0	97.9
476	S20984S	0	97.9
477	C50509	0	97.9
478	RM6334	0.3	98.2
479	M201	0	98.2
480	M163A	0.47929	98.6793
481	TP1E3B	0.32071	99
482	R2374B	0	99
483	S10634B	0	99
484	C61385S	0.12328	99.1233
485	RM414	0.05897	99.1822
486	RM34	0.34351	99.5258
487	E23M50.071-P1	0.22434	99.7501
488	RG810	0.12121	99.8713
489	RM529	0.18051	100.052
490	RZ801	0.2204	100.272
491	RMg72	0.02777	100.3
492	L588	0	100.3
493	P23	0	100.3
494	S13559	0.00438	100.304
495	GA330	1.1159	101.42
496	RM431	0.2251	101.645
497	CDO345	0.21419	101.86
498	OSR23	0.34044	102.2
499	RM3366	0	102.2
500	RM2318	0	102.2
501	RM2772	0	102.2
502	R2635	0.58867	102.789
503	RM104	0.05404	102.843
504	GA273	0.45729	103.3
505	G3001	0.28785	103.588
506	E26M47.356-P2	0.01215	103.6
507	RM5919	0	103.6
508	V67	0	103.6
509	S2457	0.5	104.1
510	RM3642	0	104.1
511	C1456	0	104.1
512	S12831	0.20347	104.303
513	RZ14	0.59653	104.9
514	G302	0	104.9
515	C409	0.3	105.2
516	RM1349	0	105.2
517	C981	0	105.2
518	R1485	0	105.2
519	RM2574	0	105.2
520	RM8130	0	105.2
521	RM8129	0.04991	105.25
522	RG331	0.117	105.367
523	RG381	0.11829	105.485
524	RM237	0.0148	105.5
525	RM8260	0	105.5
526	R2374	0.3	105.8
527	G6003	0.01079	105.811
528	RG233	0.32737	106.138
529	RG345	1.0783	107.216
530	C949A	0.32712	107.544
531	RM246	0.45642	108
532	C808	0	108
533	R2816	0.34991	108.35
534	E26M47.361-P1	1.05009	109.4
535	L666	0	109.4
536	RM3475	0	109.4
537	E1117S	0.1274	109.527
538	RM473A	0.16045	109.688
539	E25M60.364-P2	0.12813	109.816
540	ME10_14	0.08402	109.9
541	P77	0.22945	110.129
542	Est15	0.87055	111
543	B2G7	0	111
544	V172	0.14094	111.141
545	RM472	0.01249	111.153
546	RG303	0.03403	111.187
547	E13M59.196-P2	0.26245	111.45
548	E26M47.M002-P2	0.13129	111.581
549	RM443	0.4188	112
550	RM7318	0	112
551	RM7202	0	112
552	R886	0.0071	112.007
553	RZ569A	0.48489	112.492
554	E25M50.M005-P1	1.16159	113.654
555	C49	0.6111	114.265
556	sd1	0.23532	114.5
557	C10728S	0	114.5
558	RM5461	0.3	114.8
559	RM3143	0	114.8
560	R1514	0.3	115.1
561	C122	0	115.1
562	RM8128	0.30358	115.404
563	RG109	0.20406	115.608
564	RM315	0.29236	115.9
565	S1457	0	115.9
566	Y2763R	0	115.9
567	RM7341	0	115.9
568	RM3440	0	115.9
569	RM3240	0	115.9
570	RM3241	0	115.9
571	V119	0	115.9
572	RM7414	0	115.9
573	C667	0	115.9
574	V176	0.67944	116.579
575	RG957	1.58252	118.162
576	RG317	0.13805	118.3
577	S2717	0	118.3
578	RM7566	0	118.3
579	RM1232	0	118.3
580	RM7419	0	118.3
581	C50101S	0	118.3
582	RM5497	0.06315	118.363
583	RM403	1.18696	119.55
584	RG462	0.54988	120.1
585	C10980S	0.42719	120.527
586	RG220	0.17281	120.7
587	C2690	0	120.7
588	R1012	1.6	122.3
589	RM5084	0	122.3
590	C992A	0.12376	122.424
591	RG519	0.37624	122.8
592	R178	0.10219	122.902
593	EM11_11	0.21675	123.119
594	RM128	0.23629	123.355
595	RM265	0.0146	123.37
596	RG101	0.03016	123.4
597	RM3336	0	123.4
598	R559	0	123.4
599	RM1297	0.5	123.9
600	S14096	0	123.9
601	RM3817	0	123.9
602	RM1244	0	123.9
603	S11702	0	123.9
604	RM3494	0.5	124.4
605	RM5931	0	124.4
606	RM1117	0	124.4
607	E30470S	0	124.4
608	C12174S	0	124.4
609	S10045	0	124.4
610	RM8126	0	124.4
611	RM8127	0.28394	124.684
612	RZ19	0.01606	124.7
613	E3125S	0.02503	124.725
614	G396	0.17497	124.9
615	S14051	0	124.9
616	C2782D	0.0865	124.986
617	RG541	0.0135	125
618	C1162	0	125
619	C11624S	0	125
620	C1370	0	125
621	R290	0	125
622	RM3547	0	125
623	RM6405	0	125
624	C1318S	0	125
625	W116	0	125
626	RM7514	0	125
627	C1271	0	125
628	RM1231	0	125
629	F30	0	125
630	RM5486	0.08673	125.087
631	HSP70C	0.03501	125.122
632	MEI-1	0.17826	125.3
633	RM5954	0	125.3
634	S1676	0	125.3
635	S1870	0	125.3
636	RM7371	0	125.3
637	RM3615	0	125.3
638	RM3614	0	125.3
639	RM6702	0	125.3
640	L417	0.1857	125.486
641	OSR3	0.59255	126.078
642	I17A1	0.11264	126.191
643	RM486	0.08836	126.279
644	RZ513	0.32074	126.6
645	RM1152	0	126.6
646	C137	0	126.6
647	RM1061	0.13407	126.734
648	RG406	0.31097	127.045
649	An15	0.17946	127.224
650	E13M60.082-P1	0.26639	127.491
651	RZ730	0.07343	127.564
652	RG690	0.23787	127.802
653	RG727	0.08941	127.892
654	E26M47.230-P1	0.10839	128
655	G1372	0	128
656	F446	0	128
657	R530	0	128
658	C1459	0.04496	128.045
659	RM476B	0.02738	128.072
660	E25M60.199-P1	0.12766	128.2
661	L172B	0	128.2
662	C3057	0	128.2
663	S1776	0.1	128.3
664	E21042S	0	128.3
665	C911	0	128.3
666	RM6092	0	128.3
667	L884	0	128.3
668	C854	0	128.3
669	RM1095	0	128.3
670	RM8139	0	128.3
671	C10210S	0.68841	128.988
672	RM319	0.00344	128.992
673	E26M49.417-P1	0.10815	129.1
674	RM1183	0	129.1
675	R1416	0	129.1
676	B194A	0	129.1
677	C9A	0	129.1
678	Y5704R	0	129.1
679	G393	0	129.1
680	RM7643	0.2634	129.363
681	RM543	1.0231	130.386
682	G1085	0.05555	130.442
683	RM302	0.05795	130.5
684	RM3411	0	130.5
685	L268	0.01344	130.513
686	E25M59.150-P2	0.17497	130.688
687	RM102	0.11159	130.8
688	S10712	0	130.8
689	W156	0	130.8
690	RM8096	0	130.8
691	RM8097	0	130.8
692	RM1268	0.09521	130.895
693	RM212	0.20479	131.1
694	RM5914	0	131.1
695	C1335	0	131.1
696	T36	0	131.1
697	C1282	0	131.1
698	L685	0	131.1
699	B370	0	131.1
700	RM6581	0	131.1
701	R2417	0.24205	131.342
702	PI	0.55795	131.9
703	RM3324	0	131.9
704	RM6666	0	131.9
705	L694	0	131.9
706	RM7650	0.8	132.7
707	Y4564L	0.06454	132.764
708	ME4_18	1.03546	133.8
709	RM3709	0	133.8
710	R37	0	133.8
711	RM1216	0	133.8
712	RM3632	0	133.8
713	RM6569	0	133.8
714	C250	0	133.8
715	R2882	0.8	134.6
716	RM6648	0	134.6
717	C30040	0.1	134.7
718	R3347	1.3	136
719	R758	0.46282	136.463
720	RG197	0.03718	136.5
721	S14591	0	136.5
722	C12266SB	0	136.5
723	G1087B	0	136.5
724	S2245	0	136.5
725	RM6387	0	136.5
726	R655	0	136.5
727	S10271	1.1	137.6
728	C555	0	137.6
729	C836	0	137.6
730	RM3285	0.3	137.9
731	W578	0	137.9
732	Y6185LB	0	137.9
733	E30143S	0	137.9
734	RM8002	0	137.9
735	S12776S	0	137.9
736	R2347A	0	137.9
737	E30358S	0	137.9
738	RM8124	0.7	138.6
739	RM1003	0.1	138.7
740	C1385S	0	138.7
741	C813	0	138.7
742	L669	0	138.7
743	C61337S	0.3	139
744	RM8061	0	139
745	RM7180	0	139
746	R1623S	0	139
747	C11234S	0.4	139.4
748	C11019S	0.4	139.8
749	P42	0	139.8
750	C2340	0	139.8
751	RM6950	1.1	140.9
752	RM5501	0	140.9
753	RM6703	0.3	141.2
754	RM5811	0.5	141.7
755	RM5947	0	141.7
756	V2	0	141.7
757	RM8084	0	141.7
758	RM8085	0	141.7
759	R2648	0	141.7
760	RM6188	0	141.7
761	S13781	0.2	141.9
762	R494	0.1	142
763	RM6608	0	142
764	L825	0	142
765	RM6547	0	142
766	14403	0.3	142.3
767	RM3304	0	142.3
768	G370	0	142.3
769	RM3403	0	142.3
770	RM3447	0	142.3
771	S721	1.1	143.4
772	C191A	0.4	143.8
773	R836	0.4	144.2
774	RM5781	0	144.2
775	T22	0	144.2
776	RM5389	0	144.2
777	C1257	0	144.2
778	R2125	0.5	144.7
779	S10925	0	144.7
780	S10346	0	144.7
781	RM3640	0.3	145
782	M225B	0	145
783	C1000	0	145
784	RM6117	0	145
785	M324B	0	145
786	C1127B	0.5	145.5
787	C10205S	0	145.5
788	C713	0	145.5
789	E60580S	0	145.5
790	R3265	0	145.5
791	R3279	0	145.5
792	RM8278	0	145.5
793	RM3825	0	145.5
794	R578	0	145.5
795	S10846	0	145.5
796	RM5407	0	145.5
797	C434	0	145.5
798	Y6302R	0	145.5
799	RM7250	0	145.5
800	C12309S	0	145.5
801	C283	0.8	146.3
802	RM6618	0	146.3
803	E20351S	0.5	146.8
804	Y2929R	0	146.8
805	S12085	0	146.8
806	RM3738	0	146.8
807	RM3361	0	146.8
808	RM6211	0	146.8
809	RM3846	0	146.8
810	RM3845	0	146.8
811	RM3452	0	146.8
812	S13491S	0.3	147.1
813	C727A	0	147.1
814	E50125S	0	147.1
815	RM3917	1.1	148.2
816	Y2929L	0	148.2
817	RM1198	0	148.2
818	R1403	0	148.2
819	C86	0	148.2
820	P22	0	148.2
821	C60583S	0	148.2
822	B270	0	148.2
823	E1458S	0	148.2
824	S2596	0	148.2
825	E10026S	0	148.2
826	S13471	0	148.2
827	L610	0	148.2
828	W78	0	148.2
829	R1764	0	148.2
830	RM3290	0	148.2
831	RM5448	0	148.2
832	RM6355	0	148.2
833	RM8104	0.8	149
834	C1439	0	149
835	RM6593	0	149
836	RM6333	0	149
837	RM6108	0.3	149.3
838	RM1339	0	149.3
839	RM5382	0	149.3
840	RM8232	0	149.3
841	RM8231	0	149.3
842	E30867	0	149.3
843	RM3442	0	149.3
844	C12740	0.67026	149.97
845	C385	0.92974	150.9
846	C10491	0	150.9
847	RM6696	1.6	152.5
848	C30021	0	152.5
849	RM8235	0	152.5
850	RM1068	0.3	152.8
851	S2523	0.33011	153.13
852	C949	3.26989	156.4
853	RM5759	0	156.4
854	RM3602	0	156.4
855	L819	0	156.4
856	RM6504	0	156.4
857	RM8134	0.3	156.7
858	L543	0	156.7
859	RM5471	0	156.7
860	R2625	0.2	156.9
861	RM3375	0	156.9
862	RM1160	0	156.9
863	G1133	0	156.9
864	RM5422	0.1	157
865	RM3561	0	157
866	RM1361	0	157
867	RM6083	0	157
868	RM8062	0	157
869	RM6097	0	157
870	RM7600	0	157
871	RM7246	0	157
872	S13312	1.9	158.9
873	C3120	0	158.9
874	RM6827	0	158.9
875	RM6292	0	158.9
876	Y3653R	0.5	159.4
877	S10086	0	159.4
878	G220	0	159.4
879	RM3523	0	159.4
880	R2018	0	159.4
881	C346	0	159.4
882	W170A	0	159.4
883	RM3810	0	159.4
884	RM3482	0	159.4
885	R2647A	0	159.4
886	R2414	0	159.4
887	L1082	0.2	159.6
888	G6001	0.1	159.7
889	V137	0.3	160
890	S10526	0.3	160.3
891	G7002	0	160.3
892	G7003	0	160.3
893	G7001	0	160.3
894	R1545	0.5	160.8
895	E3256S	0	160.8
896	C547	0	160.8
897	V1	0	160.8
898	RM8236	0	160.8
899	S11062	0	160.8
900	RM3468	0.3	161.1
901	T91	0.3	161.4
902	RM3520	0	161.4
903	RM1387	0	161.4
904	R3203	0.8	162.2
905	S10304	0.3	162.5
906	B183	0.4	162.9
907	R2833	0.4	163.3
908	S1046	0	163.3
909	S877A	0.3	163.6
910	G54	0.3	163.9
911	C63135S	1.4	165.3
912	C742	0	165.3
913	RM8088	0.3	165.6
914	RM5794	0	165.6
915	E1181S	0	165.6
916	RM5362	0	165.6
917	RM8099	0	165.6
918	RM5410	0	165.6
919	S2672	0	165.6
920	RM8100	0	165.6
921	RM6198	0.3	165.9
922	RM5310	0	165.9
923	Y3553R	0	165.9
924	RM5536	0	165.9
925	C1310S	0	165.9
926	C1482	0.8	166.7
927	E2071SC	0.4	167.1
928	G39	0.14757	167.248
929	GA506	0.25243	167.5
930	P26	0.23171	167.732
931	Est-X	0.48414	168.216
932	RG222	0.48414	168.7
933	RM3681	0	168.7
934	C225	0.3	169
935	R503	0	169
936	W858	1.93364	170.934
937	RG536	0.36636	171.3
938	S10581	0.3	171.6
939	L726	0.6	172.2
940	S21582S	0	172.2
941	RM8050	0	172.2
942	RM8048	0	172.2
943	RM8049	5.9	178.1
944	T44	0	178.1
945	RM6407	0	178.1
946	G5005	0	178.1
947	R117	0	178.1
948	Y2320R	0	178.1
949	RM6141	1.2	179.3
950	E61984S	0.6	179.9
951	E60152S	3.7	183.6
952	RM6831	0	183.6
953	RM6840	0	183.6
954	RM3362	0	183.6
955	R2727	0	183.6
956	C112	0	183.6
957	P61	0	183.6
958	RM1067	0	183.6
959	RM6321	0	183.6
960	C12249SA	0	183.6
961	RM8135	0	183.6
962	RM8136	0	183.6
963	RM8137	0	183.6
964	S13931		183.6
chr=chr2
lg=linkage_group2
965	RM6800	0	0
966	C1357	0	0
967	RM3340	0	0
968	RM7622	2.5	2.5
969	R2510	0	2.5
970	V174A	0	2.5
971	L653	0	2.5
972	RM7451	0	2.5
973	C10275S	0.8	3.3
974	V70	0.3	3.6
975	W8A	1.1	4.7
976	RM6874	0	4.7
977	R2710	0	4.7
978	RM2770	0	4.7
979	RM6938	0	4.7
980	C673	0	4.7
981	R1373	1.9	6.6
982	T89	0.3	6.9
983	E4414S	0.3	7.2
984	E30145S	0.7	7.9
985	Hst45	0	7.9
986	RM5764	0	7.9
987	RM6225	0	7.9
988	E60459	0	7.9
989	M329	0	7.9
990	S910	0	7.9
991	RM7033	0.7	8.6
992	RM7562	0	8.6
993	R2460	0.3	8.9
994	RM6077	0	8.9
995	S21847S	0	8.9
996	RM3264	0	8.9
997	RM6151	0	8.9
998	S20351S	0.5	9.4
999	lrd8	1.4	10.8
1000	RM5529	0	10.8
1001	C11227S	0.8	11.6
1002	S12817S	0	11.6
1003	R10479S	0	11.6
1004	S10889	1.2	12.8
1005	E290S	0.6	13.4
1006	E51222S	0.2	13.6
1007	R1738B	0.2	13.8
1008	RM6616	0	13.8
1009	RM3495	0	13.8
1010	RM3096	0.4	14.2
1011	E60261B	0.2	14.4
1012	R10194S	0.6	15
1013	C51175SC	0	15
1014	S14004	0	15
1015	RM5984	0	15
1016	RM3188	0	15
1017	C12538S	0	15
1018	C52289S	0	15
1019	E1302S	0	15
1020	G365	0	15
1021	G1064	0	15
1022	RM7652	0	15
1023	C53963S	0	15
1024	R810	1	16
1025	Amp1	0.8	16.8
1026	E756S	0.3	17.1
1027	R2242S	0	17.1
1028	C10010S	0.5	17.6
1029	R459	0	17.6
1030	RM6067	0	17.6
1031	RM1075	0	17.6
1032	RM1285	0	17.6
1033	R2403S	0.3	17.9
1034	RM3703	0	17.9
1035	G1003	0.5	18.4
1036	C1796	0	18.4
1037	C30133	0.3	18.7
1038	C915	0.2	18.9
1039	RM7581	0.1	19
1040	C60318SC	0	19
1041	C11110	0	19
1042	RM5996	0	19
1043	RM5512	0	19
1044	RM5301	0	19
1045	RM5345	0	19
1046	RM5622	0	19
1047	C421	0	19
1048	RM4355	1.9	20.9
1049	C994	0	20.9
1050	S1511	0.3	21.2
1051	RM3732	0	21.2
1052	E20932S	0	21.2
1053	RM3865	0.3	21.5
1054	M302	0.5	22
1055	G1327	0.275	22.275
1056	gh2	0.225	22.5
1057	E4274	0.375	22.875
1058	WRKY71	0.425	23.3
1059	E61928S	0.3	23.6
1060	T83	0.8	24.4
1061	T82	0.33122	24.7312
1062	RG152	0.76878	25.5
1063	RM7082	0	25.5
1064	RM6230	0	25.5
1065	S21672S	0	25.5
1066	S13446S	0	25.5
1067	RM3294	0	25.5
1068	C10215S	0	25.5
1069	G8006	0.3	25.8
1070	E50640S	0	25.8
1071	C2939	0	25.8
1072	G8005	0.19597	25.996
1073	RRH02_2	0.60403	26.6
1074	RM1347	0	26.6
1075	C12249SB	0.3	26.9
1076	E30284S	0	26.9
1077	RM5780	0	26.9
1078	RM6895	0	26.9
1079	R2344	0	26.9
1080	RM5664	0.95721	27.8572
1081	RG83	0.14279	28
1082	C1246	0	28
1083	RM6378	0.20895	28.209
1084	RG365	0.2098	28.4188
1085	RM203	0.57723	28.996
1086	RG509	0.90403	29.9
1087	E50474S	0.3	30.2
1088	RM6247	0	30.2
1089	C132	0.25	30.45
1090	C709A	0.25	30.7
1091	C149	0.5	31.2
1092	S10038B	0	31.2
1093	RM2483	0	31.2
1094	RM7575	0	31.2
1095	RM6069	0	31.2
1096	R2164	0	31.2
1097	RM4702	0	31.2
1098	RM5862	0	31.2
1099	R3086	0	31.2
1100	RM7006	0	31.2
1101	C61761	0.06659	31.2666
1102	E24M50.267-P2	0.4036	31.6702
1103	RM211	0.02981	31.7
1104	C365	0.24771	31.9477
1105	RM233A	0.23963	32.1874
1106	RM279	0.04408	32.2314
1107	E24M50.276-P1	0.20322	32.4347
1108	RG634B	0.36537	32.8
1109	RM6233	0	32.8
1110	R394	0	32.8
1111	C1654	0	32.8
1112	RM5897	0.02296	32.823
1113	RM423	0.02704	32.85
1114	ms85	0.14992	32.9999
1115	RZ87	0.10008	33.1
1116	E972S	0	33.1
1117	C10425S	0	33.1
1118	W113	0.03779	33.1378
1119	E13M59.M001-P2	0.30974	33.4476
1120	RM259	0.15248	33.6
1121	RM6493	0	33.6
1122	RM7355	0	33.6
1123	C630	0.56843	34.1685
1124	RM53	0.03374	34.2022
1125	RM485	0.3	34.5022
1126	RM109	0.39852	34.9007
1127	E26M47.470-P1	0.19932	35.1
1128	Glu15	0.15049	35.2505
1129	ME2_7	0.05167	35.3022
1130	OSR17	0.14784	35.45
1131	Glu16	0.07046	35.5205
1132	RM555	0.77954	36.3
1133	G227	0	36.3
1134	RM3505	0	36.3
1135	RM2468	0	36.3
1136	RM5340	0	36.3
1137	RM2939	0	36.3
1138	RM3227	0	36.3
1139	V140	0	36.3
1140	RM5459	0	36.3
1141	RM2814	0.4	36.7
1142	RM3828	0.1	36.8
1143	T93	0	36.8
1144	RM3390	0	36.8
1145	C2168	0	36.8
1146	G357	0	36.8
1147	RM7636	0.3	37.1
1148	V5B	0	37.1
1149	S10927S	0.17115	37.2712
1150	RG437A	0.12885	37.4
1151	E3049S	0.3	37.7
1152	V5A	0.01068	37.7107
1153	OSR14	1.05767	38.7684
1154	E13M60.117-P1	0.23381	39.0022
1155	RM154	0.49473	39.4969
1156	EMP2_7	0.064	39.5609
1157	E25M60.168-P1	0.0391	39.6
1158	S14115	0.37115	39.9712
1159	E25M48.116-P1	0.35504	40.3262
1160	G1184C-2	0.37342	40.6996
1161	ME4_17	0.40256	41.1022
1162	RM110	0.99784	42.1
1163	RM6853	0	42.1
1164	V259	0	42.1
1165	R712	0	42.1
1166	Y2724R	0	42.1
1167	RM6911	0	42.1
1168	RM5699	0.3	42.4
1169	C980	0	42.4
1170	RM7288	0.375	42.775
1171	d30	0.33356	43.1086
1172	ME10_18	0.01003	43.1186
1173	RM174	0.28141	43.4
1174	RM6639	0	43.4
1175	RM5356	0	43.4
1176	C10189S	0.32198	43.722
1177	RG437	0.031	43.753
1178	RM322	0.74599	44.499
1179	RM492	0.6176	45.1166
1180	RM145	1.01262	46.1292
1181	RM71	0.17081	46.3
1182	P17	0.02276	46.3228
1183	E13M59.M003-P2	1.20742	47.5302
1184	RM452	0.11982	47.65
1185	glu8	0.06359	47.7136
1186	E25M60.078-P2	0.06141	47.775
1187	Lgc1	0.02268	47.7977
1188	RRF06-1	0.00232	47.8
1189	S2525	0.3	48.1
1190	RM3501	0	48.1
1191	RM1358	0	48.1
1192	B103	0	48.1
1193	R1589	1.05769	49.1577
1194	E13M59.119-P1	0.34653	49.5043
1195	RM521	0.44602	49.9503
1196	E23M50.582-P1	0.04976	50
1197	P6	0	50
1198	G1340	0	50
1199	M130	0.075	50.075
1200	cen2	0	50.075
1201	P86	0	50.075
1202	R3228	0.225	50.3
1203	RM3721	0	50.3
1204	RM1106	0	50.3
1205	RM3549	0	50.3
1206	RM5791	0	50.3
1207	R3191	0	50.3
1208	RM5390	0	50.3
1209	S2577	0	50.3
1210	RM2792	0	50.3
1211	C12706S	0	50.3
1212	C626	0	50.3
1213	RM5015	0.01359	50.3136
1214	E25M48.065-P1	0.24411	50.5577
1215	E25M48.325-P1	0.1851	50.7428
1216	E13M59.128-P1	0.05721	50.8
1217	S21407S	0	50.8
1218	RM1081	0.06328	50.8633
1219	RM438	0	50.8633
1220	RM550	0.23672	51.1
1221	RM1313	0	51.1
1222	RM1234	0	51.1
1223	Y2757R	0	51.1
1224	S12891	0.24552	51.3456
1225	RM324	0.15448	51.5
1226	Glu18	0	51.5
1227	Glu17	0.20069	51.7007
1228	E26M47.509-P2	0.17268	51.8734
1229	RM29	0.02663	51.9
1230	G243	0	51.9
1231	WC	0	51.9
1232	Y2757L	0.84949	52.7495
1233	RM424	0.0611	52.8106
1234	RM301	0.29441	53.105
1235	RM27	0.02073	53.1258
1236	G243A	0.24297	53.3687
1237	RG171	0.06159	53.4303
1238	RM300	0.06971	53.5
1239	E30292SB	0.50459	54.0046
1240	G1184B	0.12144	54.1261
1241	EM14_4	0.47397	54.6
1242	S20349S	0	54.6
1243	E3129	0	54.6
1244	C12276S	0	54.6
1245	G1184A	0	54.6
1246	C990	0	54.6
1247	RM1178	0	54.6
1248	S10576	0	54.6
1249	E61875S	0	54.6
1250	E1107S	0	54.6
1251	RM5179	0	54.6
1252	E61832S	0	54.6
1253	S1917	0	54.6
1254	RM5210	0.16075	54.7608
1255	RM290	0.11425	54.875
1256	C2184B	0	54.875
1257	P141	0.025	54.9
1258	C30023	0	54.9
1259	RM3178	0	54.9
1260	C12318C	0.175	55.075
1261	P117	0.18649	55.2615
1262	G93B	0.00271	55.2642
1263	RM561	0.1358	55.4
1264	S20660A	0	55.4
1265	RM5812	0	55.4
1266	C62026	0.3	55.7
1267	S2328	0.3	56
1268	R1989	0.075	56.075
1269	RM465	0.125	56.2
1270	d12	0.3	56.5
1271	C196	0.3	56.8
1272	R1736	0.3436	57.1436
1273	E26M49.524-P1	0.05517	57.1988
1274	RRF20-4	0.10123	57.3
1275	R2975	0	57.3
1276	RM7426	0.3	57.6
1277	R1843	0	57.6
1278	C106	0.3	57.9
1279	RM5707	0	57.9
1280	S14043	0	57.9
1281	RM6611	0	57.9
1282	RM6942	0	57.9
1283	C898	0	57.9
1284	V141	0	57.9
1285	S20944S	0.5	58.4
1286	RM6844	0	58.4
1287	RM5101	0	58.4
1288	S10847A	0.275	58.675
1289	M162B	0.31434	58.9894
1290	RM341	0.21066	59.2
1291	C777	0	59.2
1292	P167	0.3	59.5
1293	E30164S	0.30363	59.8037
1294	RM327	0.47898	60.2827
1295	E25M48.246-P2	1.9174	62.2001
1296	RM4499	0	62.2001
1297	RM5578	0	62.2001
1298	G132	0	62.2001
1299	RM3630	0	62.2001
1300	RM1211	0	62.2001
1301	RM1038	0	62.2001
1302	RM3284	0	62.2001
1303	RM7413	4.22921	66.4293
1304	Sbe3	0.50763	66.9369
1305	RM262	0.03777	66.9747
1306	E26M47.278-P1	0.00559	66.9803
1307	E13M60.070-P1	0.4036	67.3839
1308	RZ386	0.15886	67.5427
1309	RG157	2.1834	69.7261
1310	RM475	0.23856	69.9647
1311	RZ166	3.28666	73.2513
1312	G1314A	4.54873	77.8001
1313	RM8254	0	77.8001
1314	E30251S	1.8	79.6001
1315	S2068	0	79.6001
1316	S1412	0	79.6001
1317	P165	0.9	80.5001
1318	G1314B	0.225	80.7251
1319	C796A	0.225	80.9501
1320	RM2634	0.45	81.4001
1321	RM8252	0	81.4001
1322	RM1694	0	81.4001
1323	S10814	0	81.4001
1324	G1456	0.0055	81.4056
1325	E23M50.234-P1	0.2945	81.7001
1326	R447	0	81.7001
1327	RM1303	0	81.7001
1328	RM6023	0	81.7001
1329	RM7624	0	81.7001
1330	V197	0	81.7001
1331	C499	0.5	82.2001
1332	V219	1.4	83.6001
1333	E3634S	1.5	85.1001
1334	RM6843	0.8	85.9001
1335	C1566	0.9	86.8001
1336	R3041	0	86.8001
1337	V184	1.4	88.2001
1338	RM3762	0	88.2001
1339	RM5789	0	88.2001
1340	R26	0	88.2001
1341	RM6056	0	88.2001
1342	RM3688	0	88.2001
1343	S1716	0	88.2001
1344	C621	0	88.2001
1345	RM5652	0.3	88.5001
1346	L22	1.4	89.9001
1347	G45	0	89.9001
1348	E60561S	0	89.9001
1349	S1072	1.6	91.5001
1350	R1424	0	91.5001
1351	RM5430	0.3	91.8001
1352	S13181	0	91.8001
1353	S12507	0	91.8001
1354	RM5363	0	91.8001
1355	C60582S	0	91.8001
1356	C953A	1.04639	92.8465
1357	RZ318	0.05361	92.9001
1358	E276	0	92.9001
1359	B159	0.3	93.2001
1360	R1870B	0.075	93.2751
1361	R1577S	0	93.2751
1362	C1061	0.225	93.5001
1363	C37	0	93.5001
1364	G3004	0	93.5001
1365	RM3352	0	93.5001
1366	R1870A	0	93.5001
1367	RM5651	0	93.5001
1368	RM7205	0	93.5001
1369	RM6379	0.35	93.8501
1370	gpd1	0.45	94.3001
1371	C61836SC	0	94.3001
1372	RM3874	0	94.3001
1373	C436	0.3	94.6001
1374	S11120	0.3	94.9001
1375	S13240	0.07009	94.9702
1376	TGMSP2	0.22991	95.2001
1377	RM3515	0	95.2001
1378	R1826	0	95.2001
1379	S14078	0	95.2001
1380	RM3355	0	95.2001
1381	RM3355-2	0.3	95.5001
1382	V195	0	95.5001
1383	S1785	1.1	96.6001
1384	S10582	0	96.6001
1385	S10301B	0	96.6001
1386	R1906	0	96.6001
1387	M162A	0	96.6001
1388	RM6318	0	96.6001
1389	S10641	0.16014	96.7602
1390	E26M49.M002-P2	0.63986	97.4001
1391	C41	0.8	98.2001
1392	RM5804	0	98.2001
1393	S10844	1.1	99.3001
1394	CKI	0.3	99.6001
1395	RM6617	0	99.6001
1396	C645	0.54639	100.146
1397	lrd26	0.52749	100.674
1398	RZ103	0.12829	100.802
1399	RM106	0.32931	101.132
1400	ME9_7	0.06851	101.2
1401	S2287	0.3	101.5
1402	C920	0.78566	102.286
1403	Pal1	0.31434	102.6
1404	RM6107	0	102.6
1405	RM1942	0	102.6
1406	R1381	0.3	102.9
1407	R2284	0	102.9
1408	RM3795	0	102.9
1409	R2792	0	102.9
1410	RM1204	0	102.9
1411	RM5603	0	102.9
1412	RM6361	0.36682	103.267
1413	E23M50.160-P1	0.13318	103.4
1414	S14054	0	103.4
1415	C424	0	103.4
1416	R1737	0	103.4
1417	RM1920	0.125	103.525
1418	V220B	0.13629	103.661
1419	RM263	0.20908	103.87
1420	EM18_13	0.02963	103.9
1421	S13984	1.18627	105.086
1422	EMP2_8	0.71373	105.8
1423	R857S	0.8	106.6
1424	RM3730	0	106.6
1425	R2370A	0.8	107.4
1426	R480A	0	107.4
1427	RM7245	0.36203	107.762
1428	EM11_10	0.99895	108.761
1429	RM526	0.53902	109.3
1430	RM5706	0	109.3
1431	RM1385	0	109.3
1432	C1769	0	109.3
1433	RM4472	0	109.3
1434	RM7511	0	109.3
1435	R63	0	109.3
1436	F27	1.3	110.6
1437	F19	0	110.6
1438	RM6366	0	110.6
1439	S908	0.01937	110.619
1440	RM599	0.28063	110.9
1441	RM3508	0	110.9
1442	G39	0	110.9
1443	RM1367	0	110.9
1444	C747	0	110.9
1445	R427	0.3	111.2
1446	L737	0	111.2
1447	RM5470	0.65	111.85
1448	Roc5	0.05268	111.903
1449	RM525	0.69732	112.6
1450	E315S	0	112.6
1451	RM3512	0	112.6
1452	P49	0	112.6
1453	E31563S	0	112.6
1454	C1236	1.4	114
1455	L107	0	114
1456	E964S	0.56165	114.562
1457	OsSAM	0.15772	114.719
1458	RM221	0.99599	115.715
1459	RM573	0.85235	116.568
1460	RG102	1.53229	118.1
1461	R3393	0	118.1
1462	RM1342	0	118.1
1463	RM3763	0	118.1
1464	G57	0	118.1
1465	RM5305	0	118.1
1466	G1185	0	118.1
1467	RM6001	0	118.1
1468	RM6465	0	118.1
1469	RM8248	0	118.1
1470	RM5631	0	118.1
1471	RM3220	0	118.1
1472	RM3289	0	118.1
1473	RM6122	0	118.1
1474	R2216	1.175	119.275
1475	Shd	0.482	119.757
1476	E13M60.258-P1	0.27968	120.037
1477	RM112	0.56332	120.6
1478	W142A	0.91728	121.517
1479	CDO686	0.97658	122.494
1480	Rf2	0.19149	122.685
1481	Bph13	0.11466	122.8
1482	R418	0.12558	122.926
1483	K706	0.17442	123.1
1484	S20495S	0.02644	123.127
1485	RZ58	0.13534	123.262
1486	E24M50.411-P1	0.06728	123.329
1487	RM450	0.01556	123.345
1488	GA285	0.06862	123.413
1489	RM6	0.1858	123.599
1490	RM318	0.21753	123.817
1491	RM530	0.08343	123.9
1492	RM3685	0	123.9
1493	E50320S	0	123.9
1494	RM6933	0.00584	123.906
1495	ME2_4	0.29416	124.2
1496	R3128	0.05926	124.259
1497	Amy1	0.35886	124.618
1498	RM240	0.21028	124.828
1499	Amy1C	0.19805	125.027
1500	RM497	0.02356	125.05
1501	lsi	0.55	125.6
1502	T54	0	125.6
1503	C520	0	125.6
1504	RM6424	0	125.6
1505	RM6295	0	125.6
1506	C1419	0.3	125.9
1507	RM5993	0	125.9
1508	R2643	0.19576	126.096
1509	E13M59.504-P2	0.08574	126.182
1510	RM425	0.21851	126.4
1511	RM5303	0	126.4
1512	C92	0	126.4
1513	RM5378	0	126.4
1514	RM7598	0	126.4
1515	RM6290	0	126.4
1516	RM3421	0.1	126.5
1517	ant	1.775	128.275
1518	tri	0.025	128.3
1519	B252	0	128.3
1520	C601	0	128.3
1521	C1408	0	128.3
1522	RM3275	0	128.3
1523	S11127	0.52758	128.828
1524	Y8007R	0.57242	129.4
1525	C12691	0	129.4
1526	C10187S	0.34614	129.746
1527	RM250	0.45386	130.2
1528	RM3316	0	130.2
1529	C11895S	0.00324	130.203
1530	EM13_3	0.79676	131
1531	RM8024	0	131
1532	S1911	0	131
1533	RM5472	0.3	131.3
1534	ME6_3	0.5	131.8
1535	L629	0.00713	131.807
1536	C17C2	0.06787	131.875
1537	Lsi1	0.175	132.05
1538	BL1	0.15	132.2
1539	E26M47.586-P2	0	132.2
1540	E13M59.296-P1	2	134.2
1541	RM6519	0	134.2
1542	RM5460	0.3	134.5
1543	R685	0	134.5
1544	RM3857	0	134.5
1545	RM6535	0.21326	134.713
1546	RG256	0.74468	135.458
1547	d5	0.04206	135.5
1548	C370	0.34734	135.847
1549	RG95	0.25266	136.1
1550	B241	0.025	136.125
1551	Sk1	0.50214	136.627
1552	RM166	0.31012	136.937
1553	RG744	0.56275	137.5
1554	C932	0	137.5
1555	RM8255	0.125	137.625
1556	MADS22	0.2	137.825
1557	M242B	0.11808	137.943
1558	RG106	0.04516	137.988
1559	RG654	0.01176	138
1560	V4	0	138
1561	S13245	0	138
1562	W2D	0	138
1563	C679	0.55	138.55
1564	lk7	0.02439	138.574
1565	Pib	0.22561	138.8
1566	R2609	0.11802	138.918
1567	RZ123	0.3078	139.226
1568	RM482	0.07417	139.3
1569	C560	0	139.3
1570	RM8017	0	139.3
1571	RM8029	0	139.3
1572	RM8030	0.13203	139.432
1573	RM213	0.5951	140.027
1574	lpa1	0.06941	140.097
1575	RM208	0.01649	140.113
1576	RZ213	0.18697	140.3
1577	fl39	0.1234	140.423
1578	RM207	0.03126	140.455
1579	RG158	0.02103	140.476
1580	RM266	0.01776	140.494
1581	RM48	0.01824	140.512
1582	RM498	0.05542	140.567
1583	RM535	0.05542	140.623
1584	RM138	0.27746	140.9
1585	S5450S	0	140.9
1586	RM5958	0	140.9
1587	RM3302	0	140.9
1588	RM7307	0.42182	141.322
1589	G317A	0.37818	141.7
1590	S3516S	0	141.7
1591	E3603S	0	141.7
1592	RM6733	0	141.7
1593	RM7009	0	141.7
1594	RM7286	0.00097	141.701
1595	RG322	0.44921	142.15
1596	RG913	0.34981	142.5
1597	E50007S	0	142.5
1598	RM5607	0	142.5
1599	S5424S	0	142.5
1600	S10030	0.47855	142.979
1601	RG520	0.02145	143
1602	RM6210	0	143
1603	C253	0.3	143.3
1604	R759	0.3	143.6
1605	C1119	1.1	144.7
1606	G275	0	144.7
1607	RM6030	0	144.7
1608	RM5404	0	144.7
1609	R3324	1.36602	146.066
1610	RRG18-1	0.53398	146.6
1611	RM5300	0	146.6
1612	C348	0	146.6
1613	RM1092	0.3	146.9
1614	RM5916	0	146.9
1615	R2734	0.3	147.2
1616	L181	0	147.2
1617	S1730	0.3	147.5
1618	C1221	2.96602	150.466
1619	RZ913	0.03398	150.5
1620	RM3535	0	150.5
1621	RM3774	0	150.5
1622	C1137A	0	150.5
1623	S11387D	0	150.5
1624	RM3789	0	150.5
1625	S13187	0	150.5
1626	C978	0	150.5
1627	S824	0	150.5
1628	RM3692	0	150.5
1629	RM1251	0	150.5
1630	RM5421	0	150.5
1631	L1011	0	150.5
1632	R3309	0	150.5
1633	R3014A	0	150.5
1634	S11867A	0.8	151.3
1635	C1137B	0.3	151.6
1636	R1521	0	151.6
1637	C440	0	151.6
1638	R1560	1.1	152.7
1639	C379	0	152.7
1640	G7009	0	152.7
1641	G7015	0	152.7
1642	G1234	0.5	153.2
1643	G7014	0	153.2
1644	G7011	0	153.2
1645	G7017	0	153.2
1646	G7025	0	153.2
1647	RM3248	0	153.2
1648	R2821	0.15	153.35
1649	G7020	0.15	153.5
1650	R2511	0	153.5
1651	G7012	0	153.5
1652	G7024	0	153.5
1653	C1445	0	153.5
1654	RM5894	0.3	153.8
1655	G7026	0.3	154.1
1656	R208	0	154.1
1657	RM3542	0	154.1
1658	G7010	0	154.1
1659	G7021	0	154.1
1660	G7030	0	154.1
1661	S1916	0	154.1
1662	RM1063	0	154.1
1663	RM6307	1.4	155.5
1664	G7013	0	155.5
1665	G7018	0	155.5
1666	G7022	0	155.5
1667	G7027	0	155.5
1668	S10020B	0	155.5
1669	C60012S	0	155.5
1670	R1792	0.8	156.3
1671	V68	0	156.3
1672	RM2265	0	156.3
1673	V258	0	156.3
1674	C1901	0	156.3
1675	R1496	0	156.3
1676	G7016	0	156.3
1677	G7019	0	156.3
1678	R2702B	0	156.3
1679	RM3850	0	156.3
1680	RM3650	0	156.3
1681	C2782B	0	156.3
1682	RM1255	0	156.3
1683	RM6312	1.6	157.9
1684	RM4470	0	157.9
1685	RM7337	0	157.9
1686	RM7388	0	157.9
1687	C1470	0	157.9
1688	RM5643	5.8	163.7
1689	RM6923	0	163.7
1690	RM5807	0	163.7
1691	RM3274	0	163.7
1692	RM7485	0	163.7
1693	RM6137	0	163.7
1694	RM6139	51.3	215
1695	RM5654		215
chr=chr3
lg=linkage_group3
1696	V80	0.275	0.275
1697	Pair1	0.725	1
1698	Hst42	0.1	1.1
1699	M83	0	1.1
1700	R1468A	0	1.1
1701	S10760	0	1.1
1702	E50612S	0	1.1
1703	V10B	0	1.1
1704	S1792	0	1.1
1705	RM4108	0.5	1.6
1706	S1714	0.3	1.9
1707	cdc	0	1.9
1708	C515	0	1.9
1709	RM6349	0.3	2.2
1710	C1173	0	2.2
1711	C567	0	2.2
1712	RM3202	0	2.2
1713	RM3203	0	2.2
1714	RM6147	0.125	2.325
1715	Fl35	0.175	2.5
1716	R1468B	0	2.5
1717	V10A	1.4	3.9
1718	RM3894	0	3.9
1719	C51477S	0.475	4.375
1720	lrd9	0.125	4.5
1721	Cat2	1	5.5
1722	S12021	0.5	6
1723	RM4853	0	6
1724	C721	0	6
1725	RM3372	0.3	6.3
1726	C1153	0	6.3
1727	S2520	0.5	6.8
1728	G8003	0.5	7.3
1729	W164	0.075	7.375
1730	W151	0.225	7.6
1731	RM6013	0	7.6
1732	C51476S	0	7.6
1733	G8004	0.3	7.9
1734	Y1065R	0	7.9
1735	RM4266	0	7.9
1736	RM6297	0	7.9
1737	V134	0	7.9
1738	S1554	0	7.9
1739	V37A	0	7.9
1740	E3445S	0	7.9
1741	E61570S	1.4	9.3
1742	R1713	1.6	10.9
1743	C1279	0.3	11.2
1744	C814B	0.3	11.5
1745	R2247	0	11.5
1746	RM1332	0.5	12
1747	RM7072	0	12
1748	S1473	0.5	12.5
1749	L837	0.8	13.3
1750	C725	0	13.3
1751	RM6301	0.8	14.1
1752	crl1	0.3	14.4
1753	R3131	0	14.4
1754	E3752SA	0.4	14.8
1755	R1811	0	14.8
1756	RM6883	0	14.8
1757	RM5628	0.1	14.9
1758	C238	0.02864	14.9286
1759	RM81b	0.07136	15
1760	RM4683	0.05	15.05
1761	d14	0.15	15.2
1762	RM6849	0	15.2
1763	S2514	0.35	15.55
1764	ga3	1.25	16.8
1765	E60866S	0	16.8
1766	RM2421	0	16.8
1767	RM3126	0	16.8
1768	RM3117	0	16.8
1769	E30365S	0	16.8
1770	RM3807	0	16.8
1771	E31168S	0	16.8
1772	S13095	0	16.8
1773	M168B	0	16.8
1774	S13946	0	16.8
1775	R265A	1.1	17.9
1776	C25	0	17.9
1777	RM3392	0	17.9
1778	C12266SA	0	17.9
1779	C3068S	0.5	18.4
1780	T52	0	18.4
1781	B224	0	18.4
1782	R518	0	18.4
1783	RM5819	0	18.4
1784	RM5849	0	18.4
1785	V131A	0	18.4
1786	RM4352	0	18.4
1787	V198	1.9	20.3
1788	S2769	0.6	20.9
1789	V166	0.3	21.2
1790	RM3195	0	21.2
1791	E2217S	0	21.2
1792	V53B	0	21.2
1793	E50348S	0.075	21.275
1794	ORC2	0.225	21.5
1795	RM3779	0	21.5
1796	C1051	0	21.5
1797	RM2790	0	21.5
1798	RM2791	0	21.5
1799	RM1278	0.3	21.8
1800	S2264	0.1	21.9
1801	MDP1	0.2	22.1
1802	RM4992	0	22.1
1803	S20035	0.05	22.15
1804	RM5178	0	22.15
1805	RM3803	0.1	22.25
1806	ga2	1.07864	23.3286
1807	E25M59.327-P2	1.07136	24.4
1808	RM6038	0	24.4
1809	S879	0	24.4
1810	S2344	0	24.4
1811	S1915	0.15	24.55
1812	R3361	0.15	24.7
1813	RM2420	0	24.7
1814	R3212	0	24.7
1815	E60485S	0.3	25
1816	R461	0.9	25.9
1817	RM5480	0	25.9
1818	C10916SA	0.5	26.4
1819	glup7	1.2	27.6
1820	M61B	0.15	27.75
1821	DL	0.1	27.85
1822	drp4	0.05	27.9
1823	R176	0	27.9
1824	RM3417	0	27.9
1825	RM5444	0.3	28.2
1826	RM5755	0	28.2
1827	RM3131	0	28.2
1828	RM6433	0	28.2
1829	C316	0	28.2
1830	RM6020	0	28.2
1831	S12158	0	28.2
1832	RM3864	0	28.2
1833	RM3206	0	28.2
1834	RM3467	0.22864	28.4286
1835	RG944	0.07136	28.5
1836	RM1324	0	28.5
1837	RM7565	0	28.5
1838	RM7576	0	28.5
1839	E60261A	0	28.5
1840	R2479	0.375	28.875
1841	MADS1	0.225	29.1
1842	C30192	0.9	30
1843	RM5513	0	30
1844	E719S	0.5	30.5
1845	RM5347	0	30.5
1846	S1513	0.5	31
1847	RM3172	0	31
1848	RM6058	0	31
1849	RM3441	0	31
1850	RM2326	0	31
1851	R549A	0	31
1852	RM5477	0	31
1853	E612	0	31
1854	RM3029	0	31
1855	C245	0.075	31.075
1856	DWARF4	0.225	31.3
1857	RM5925	0	31.3
1858	C563	0	31.3
1859	RM6261	0	31.3
1860	C169	0	31.3
1861	RM6291	0	31.3
1862	Ctb8	0.92864	32.2286
1863	E26M47.240-P2	1.27136	33.5
1864	RM3716	0	33.5
1865	S10968	0	33.5
1866	RM3872	0.79262	34.2926
1867	RG224	0.50738	34.8
1868	RM3766	0	34.8
1869	G55	0	34.8
1870	R2584	0.47329	35.2733
1871	RZ313	0.72829	36.0016
1872	ME8_1	0.09842	36.1
1873	R2015	0	36.1
1874	C326	0	36.1
1875	R2778	0	36.1
1876	RM1002	0	36.1
1877	C875	0.8	36.9
1878	R3130	0	36.9
1879	S1845	0	36.9
1880	RM6837	0	36.9
1881	RM3545	0	36.9
1882	RM3134	0	36.9
1883	RM3607	0	36.9
1884	RM1022	0	36.9
1885	S2680	0.8	37.7
1886	C706	0	37.7
1887	R944	0	37.7
1888	E60109SB	0	37.7
1889	R2185	0.52864	38.2286
1890	C74	0.77136	39
1891	R2293	0.41791	39.4179
1892	RM36	0.38209	39.8
1893	RM6417	0	39.8
1894	RM5639	0	39.8
1895	S10251	0.45547	40.2555
1896	RG266	0.04453	40.3
1897	RM1338	0	40.3
1898	C63	0	40.3
1899	R1868	0	40.3
1900	RM4996	0	40.3
1901	RM3461	0	40.3
1902	RM5896	0	40.3
1903	RM5686	0.08916	40.3892
1904	RG450	1.51084	41.9
1905	RM5944	0	41.9
1906	L761	0	41.9
1907	C60980S	0	41.9
1908	V183	0	41.9
1909	R867	0.00305	41.9031
1910	CDO1395	0.19695	42.1
1911	W104	0.26348	42.3635
1912	RG227	0.03652	42.4
1913	S2072	0.075	42.475
1914	C161B	0.15354	42.6285
1915	RM60	0.07146	42.7
1916	S13802	0.225	42.925
1917	Sdr1	0.54006	43.4651
1918	EM17_1	0.03494	43.5
1919	C68	0.3	43.8
1920	E1229S	0	43.8
1921	S1524	0.3	44.1
1922	S1650	0	44.1
1923	R134	0	44.1
1924	C614	0	44.1
1925	R3031S	0.26082	44.3608
1926	RM104	0.03918	44.4
1927	C12534S	0	44.4
1928	RM7197	0	44.4
1929	Fl42	0.02697	44.427
1930	C316A	0.02163	44.4486
1931	RRF01-3	0.09798	44.5466
1932	pdc2	0.09355	44.6401
1933	RG409	0.00527	44.6454
1934	C74A	0.25167	44.8971
1935	G175	0.18294	45.08
1936	RG100	0.04091	45.1209
1937	RM545	0.06484	45.1858
1938	ms74	0.38806	45.5738
1939	RM489	0.16127	45.7351
1940	RM389	0.04066	45.7758
1941	Fl30	0.31736	46.0931
1942	RM132	0.07952	46.1726
1943	RZ329	0.31783	46.4905
1944	RM218	0.05069	46.5412
1945	RM569	0.05886	46.6
1946	RM6496	0	46.6
1947	C1488	0	46.6
1948	RM4321	0	46.6
1949	R2849	0	46.6
1950	C2045	0.06975	46.6698
1951	RG348	0.0389	46.7087
1952	EM18_9	0.09854	46.8072
1953	RM231	0.05977	46.867
1954	RM22	0.00917	46.8761
1955	RM348	0.02387	46.9
1956	C2184A	0	46.9
1957	R1690	0	46.9
1958	C606	0.24518	47.1452
1959	E25M59.156-P1	0.25482	47.4
1960	S804	0.20176	47.6018
1961	RM523	0.09824	47.7
1962	R216	0	47.7
1963	R1158	0	47.7
1964	R411B	0	47.7
1965	RM1284	0	47.7
1966	S941	0.0275	47.7275
1967	RG369	0.5009	48.2284
1968	CT121	0.0516	48.28
1969	Rrt2	0.14863	48.4286
1970	RG191	0.01659	48.4452
1971	Rrt11	0.05477	48.5
1972	S1828	0	48.5
1973	G62	0.11441	48.6144
1974	RG104	0.05226	48.6667
1975	Bph14	0.0665	48.7332
1976	RZ16	0.06683	48.8
1977	S14073	0	48.8
1978	R1638	0	48.8
1979	B246	0	48.8
1980	P57	0	48.8
1981	RM7345	0	48.8
1982	R143	0	48.8
[truncated: 5,006 more rows]
