# Supplementary material for: Uncovering the Genomic Regions Associated with Yield Maintenance in Rice Under Drought Stress Using an Integrated Meta-Analysis Approach
Source: Rice (N Y). 2024 Jan 16;17:7. doi: 10.1186/s12284-024-00684-1 (PMC10792158; doi:10.1186/s12284-024-00684-1)
Supplement: Supplementary file 6 — Additional file 6: Table S3. The genes located in the detected MQTLs regions for each distinct trait. [file 12284_2024_684_MOESM6_ESM.xlsx]

## Sheet: All gene MetaQTL trait
Supplementary Table S3. The genes located in the detected MQTLs regions for each distinct trait.
Gene stable ID	M-QTL	Transcript stable ID	Gene description	Chromosome/scaffold name	Gene start (bp)	Gene end (bp)	Gene name
Os01g0591500	MQTL_BY1.1	Os01t0591500-00	Non-protein coding transcript	1	23112461	23120522
Os01g0591300	MQTL_BY1.1	Os01t0591300-01	Similar to Cytosolic aldehyde dehydrogenase RF2D	1	23113647	23120516	OsALDH2C1
Os01g0592500	MQTL_BY1.1	Os01t0592500-01	Protein of unknown function DUF1070 family protein	1	23167795	23168478	OsAGP15
Os01g0592900	MQTL_BY1.1	Os01t0592900-01	Similar to regulator of telomere elongation helicase 1	1	23174817	23187023
Os01g0593000	MQTL_BY1.1	Os01t0593000-00	Similar to predicted protein	1	23208157	23213230
Os01g0593100	MQTL_BY1.1	Os01t0593100-00	Similar to ZCW7	1	23214611	23215961
Os01g0593200	MQTL_BY1.1	Os01t0593200-01	Protein of unknown function DUF581 family protein	1	23224373	23226605
Os01g0593500	MQTL_BY1.1	Os01t0593500-00	Ribosomal protein L25 family protein	1	23234892	23237624
Os01g0593600	MQTL_BY1.1	Os01t0593600-01	Similar to Protein SYS1	1	23239918	23243992
Os01g0593650	MQTL_BY1.1	Os01t0593650-00	Non-protein coding transcript	1	23240010	23243436
Os01g0593700	MQTL_BY1.1	Os01t0593700-01	Sulphate transporter domain containing protein	1	23247278	23250623	OsSultr3
Os01g0593900	MQTL_BY1.1	Os01t0593900-00	Hypothetical protein	1	23247309	23250372
Os01g0594300	MQTL_BY1.1	Os01t0594300-02	Similar to leucine-rich repeat family protein / extensin family protein	1	23285238	23287336
Os01g0594500	MQTL_BY1.1	Os01t0594500-01	Conserved hypothetical protein	1	23291659	23292661
Os01g0594650	MQTL_BY1.1	Os01t0594650-00	Ribosome maturation factor RimP domain containing protein	1	23295182	23301387
Os01g0594600	MQTL_BY1.1	Os01t0594600-01	Similar to cDNA clone:J013022N21, full insert sequence	1	23295513	23298010
Os01g0594800	MQTL_BY1.1	Os01t0594800-00	Similar to D-amino acid oxidase	1	23301874	23306377
Os01g0594900	MQTL_BY1.1	Os01t0594900-01	Conserved hypothetical protein	1	23311205	23312581
Os01g0595001	MQTL_BY1.1	Os01t0595001-00	Conserved hypothetical protein	1	23313213	23313928
Os01g0595100	MQTL_BY1.1	Os01t0595100-01	Hypothetical conserved gene	1	23316218	23322871
ENSRNA049471602	MQTL_BY1.1	ENSRNA049471602-T1	Plant signal recognition particle RNA	1	23323571	23323888	Plant_SRP
Os01g0595201	MQTL_BY1.1	Os01t0595201-00	Similar to metal ion binding protein	1	23324460	23325125
Os01g0595300	MQTL_BY1.1	Os01t0595300-01	MULE transposase, conserved domain domain containing protein	1	23329802	23331517
Os01g0595400	MQTL_BY1.1	Os01t0595400-01	Protein of unknown function DUF538 family protein	1	23333024	23337221
Os01g0595600	MQTL_BY1.1	Os01t0595600-01	Alpha/beta hydrolase fold-1 domain containing protein	1	23343306	23345362
Os01g0595725	MQTL_BY1.1	Os01t0595725-00	Hypothetical protein	1	23347762	23353061
Os01g0595800	MQTL_BY1.1	Os01t0595800-00	FBD domain containing protein	1	23353537	23353963	OsFbox022
Os01g0595850	MQTL_BY1.1	Os01t0595850-01	Non-protein coding transcript	1	23353985	23354232
Os01g0595900	MQTL_BY1.1	Os01t0595900-01	Cyclin-like F-box domain containing protein	1	23357007	23359952	OsFbox023
Os01g0596001	MQTL_BY1.1	Os01t0596001-00	Hypothetical protein	1	23357101	23358961
Os01g0596100	MQTL_BY1.1	Os01t0596100-01	Cyclin-like F-box domain containing protein	1	23363801	23365877	OsFbox025
Os01g0596201	MQTL_BY1.1	Os01t0596201-00	Hypothetical protein	1	23363828	23365749
Os01g0596300	MQTL_BY1.1	Os01t0596300-01	Cyclin-like F-box domain containing protein	1	23376598	23378526	OsFbox026
Os01g0596425	MQTL_BY1.1	Os01t0596425-00	Hypothetical protein	1	23376634	23378538
Os01g0596500	MQTL_BY1.1	Os01t0596500-00	Conserved hypothetical protein	1	23392737	23393393	OsFbox027
Os01g0596600	MQTL_BY1.1	Os01t0596600-00	FBD domain containing protein	1	23402666	23405874
Os01g0596700	MQTL_BY1.1	Os01t0596700-01	FBD domain containing protein	1	23408623	23411171
Os01g0597400	MQTL_BY1.1	Os01t0597400-00	Amino acid transporter, transmembrane domain containing protein	1	23439509	23441397	OsATL16
Os01g0597600	MQTL_BY1.1	Os01t0597600-01	Amino acid transporter, transmembrane domain containing protein	1	23447173	23448687	OsATL15
Os01g0597701	MQTL_BY1.1	Os01t0597701-00	Hypothetical conserved gene	1	23450174	23451357
Os01g0597800	MQTL_BY1.1	Os01t0597800-01	UDP-glucuronosyl/UDP-glucosyltransferase family protein	1	23456074	23458035
Os01g0598000	MQTL_BY1.1	Os01t0598000-00	Similar to UDP-glycosyltransferase UGT703A5	1	23464237	23465185
Os01g0598200	MQTL_BY1.1	Os01t0598200-01	Similar to Calcineurin B-like protein 8	1	23498445	23502375	OsCBL5
Os01g0598400	MQTL_BY1.1	Os01t0598400-01	Cyclin-like F-box domain containing protein	1	23510098	23512343	OsFbox028
Os01g0598600	MQTL_BY1.1	Os01t0598600-01	Peptidase A1 domain containing protein	1	23515008	23516765
Os01g0598900	MQTL_BY1.1	Os01t0598900-00	Cytoplasmic tRNA 2-thiolation protein 1	1	23530089	23532422
Os01g0599550	MQTL_BY1.1	Os01t0599550-00	Hypothetical gene	1	23541689	23544345
Os01g0599900	MQTL_BY1.1	Os01t0599900-00	Similar to membrane protein-like	1	23551743	23553931
Os01g0600000	MQTL_BY1.1	Os01t0600000-01	Similar to Copia-like retroelement pol polyprotein	1	23554268	23557549
Os01g0600200	MQTL_BY1.1	Os01t0600200-01	Ser/Thr specific protein phosphatase 2A B regulatory subunit beta isoform	1	23569843	23576519
Os01g0600300	MQTL_BY1.1	Os01t0600300-02	Conserved hypothetical protein	1	23577237	23580592
Os01g0600400	MQTL_BY1.1	Os01t0600400-01	Pentatricopeptide repeat domain containing protein	1	23582624	23585981
Os01g0600500	MQTL_BY1.1	Os01t0600500-01	Similar to Phosphoethanolamine/phosphocholine phosphatase	1	23584039	23585690
Os01g0600900	MQTL_BY1.1	Os01t0600900-02	Chlorophyll a-b binding protein 2, chloroplast precursor (LHCII type I CAB-2) (LHCP)	1	23607363	23608541	CAB2R
Os01g0601000	MQTL_BY1.1	Os01t0601000-00	Mg2+ transporter protein, CorA-like/Zinc transport protein ZntB domain containing protein	1	23611048	23615257	OsEnS-10
Os01g0601200	MQTL_BY1.1	Os01t0601200-01	Similar to Protein kinase family protein	1	23624289	23626972	OsRLCK41
Os01g0601625	MQTL_BY1.1	Os01t0601625-00	Leucine rich repeat, N-terminal domain containing protein	1	23631980	23635375
Os01g0601651	MQTL_BY1.1	Os01t0601651-01	Plant disease resistance response protein domain containing protein	1	23637263	23640649
Os01g0601675	MQTL_BY1.1	Os01t0601675-01	Leucine-rich repeat, N-terminal domain containing protein	1	23639654	23642878
Os01g0601687	MQTL_BY1.1	Os01t0601687-00	Non-protein coding transcript	1	23647679	23647738
Os01g0601700	MQTL_BY1.1	Os01t0601700-01	Leucine-rich repeat domain containing protein	1	23648429	23651499
Os01g0602075	MQTL_BY1.1	Os01t0602075-00	Non-protein coding transcript	1	23663180	23664198
Os01g0602200	MQTL_BY1.1	Os01t0602200-01	Cytochrome P450 monooxygenase, Tolerance to acetolactate synthase-inhibiting herbicides (pseudogene	1	23663277	23664196	CYP72A31
Os01g0602400	MQTL_BY1.1	Os01t0602400-01	Similar to Cytochrome P450 monooxygenase CYP72A5 (Fragment)	1	23673178	23675960	OsCYP72A32
Os01g0602433	MQTL_BY1.1	Os01t0602433-00	Hypothetical protein	1	23673288	23675912
Os01g0602466	MQTL_BY1.1	Os01t0602466-00	Hypothetical protein	1	23682415	23685494
Os01g0602500	MQTL_BY1.1	Os01t0602500-01	Cytochrome P450 family protein	1	23682892	23685395
Os01g0602600	MQTL_BY1.1	Os01t0602600-00	Similar to OSIGBa0148I18.6 protein	1	23688285	23689293	OsPKS01
Os01g0602800	MQTL_BY1.1	Os01t0602800-01	Serine/threonine protein kinase-related domain containing protein	1	23727763	23733053	OsRLCK42
Os01g0603000	MQTL_BY1.1	Os01t0603000-01	Similar to Nuclear RNA binding protein A	1	23740879	23744974
Os01g0603100	MQTL_BY1.1	Os01t0603100-01	NB-ARC domain containing protein	1	23746840	23751713
Os01g0603200	MQTL_BY1.1	Os01t0603200-01	Conserved hypothetical protein	1	23748957	23751636
Os01g0603300	MQTL_BY1.1	Os01t0603300-01	Similar to MCB2 protein	1	23760347	23762387
Os01g0603500	MQTL_BY1.1	Os01t0603500-00	Similar to Cf2/Cf5-like disease resistance protein (Fragment)	1	23770115	23771515
Os01g0603700	MQTL_BY1.1	Os01t0603700-01	Hypothetical gene	1	23776275	23780692
Os01g0603800	MQTL_BY1.1	Os01t0603800-01	Similar to Triticum sp. (pAWJL3) leucine rich repeat region mRNA (Fragment)	1	23776466	23779747	OsSTA22
Os01g0604000	MQTL_BY1.1	Os01t0604000-01	Hypothetical protein	1	23782638	23784025
Os01g0604100	MQTL_BY1.1	Os01t0604100-01	Conserved hypothetical protein	1	23782830	23785773
Os01g0604150	MQTL_BY1.1	Os01t0604150-00	Leucine-rich repeat domain containing protein	1	23787960	23789747
Os01g0604500	MQTL_BY1.1	Os01t0604500-01	EF-Hand type domain containing protein	1	23810484	23811557	OsCML12
Os01g0604550	MQTL_BY1.1	Os01t0604550-01	Hypothetical conserved gene	1	23812998	23813573
Os01g0604600	MQTL_BY1.1	Os01t0604600-01	Carbohydrate kinase, FGGY family protein	1	23813192	23814608
Os01g0604700	MQTL_BY1.1	Os01t0604700-01	Similar to cDNA clone:001-043-A08, full insert sequence	1	23814822	23819251
Os01g0604900	MQTL_BY1.1	Os01t0604900-01	Hypothetical protein	1	23829864	23830601	OsSTA24
Os01g0605000	MQTL_BY1.1	Os01t0605000-01	Hypothetical protein	1	23838814	23840798
Os01g0605100	MQTL_BY1.1	Os01t0605100-01	Similar to BCS1 protein-like protein	1	23838868	23840725
Os01g0605300	MQTL_BY1.1	Os01t0605300-01	Similar to Likely ubiquitin-conjugating enzyme e2	1	23843274	23846735	OsUBC48
Os01g0605400	MQTL_BY1.1	Os01t0605400-00	Quinonprotein alcohol dehydrogenase-like domain containing protein	1	23847041	23850326
Os01g0605500	MQTL_BY1.1	Os01t0605500-00	Kinesin, motor region domain containing protein	1	23850922	23854484
Os01g0605650	MQTL_BY1.1	Os01t0605650-01	Zinc finger, C3HC-like domain containing protein	1	23856793	23861718
Os01g0605700	MQTL_BY1.1	Os01t0605700-01	MtN3 and saliva related transmembrane protein family protein	1	23864681	23867205	OsSWEET6b
Os01g0606000	MQTL_BY1.1	Os01t0606000-00	MtN3 and saliva related transmembrane protein family protein	1	23877540	23880467	OsSWEET6a
Os01g0606050	MQTL_BY1.1	Os01t0606050-00	Similar to T15D22.3	1	23883251	23884244
Os01g0606133	MQTL_BY1.1	Os01t0606133-00	Hypothetical conserved gene	1	23886851	23888222
Os01g0606166	MQTL_BY1.1	Os01t0606166-01	Conserved hypothetical protein	1	23886901	23888225
Os01g0606200	MQTL_BY1.1	Os01t0606200-00	Conserved hypothetical protein	1	23890258	23890668
Os01g0606400	MQTL_BY1.1	Os01t0606400-01	Hypothetical protein	1	23895058	23897435
Os01g0606900	MQTL_BY1.1	Os01t0606900-01	Heat shock protein DnaJ, N-terminal domain containing protein	1	23911517	23913239	OsDjC10
Os01g0607000	MQTL_BY1.1	Os01t0607000-01	Glutelin family protein	1	23914150	23914856
Os01g0607100	MQTL_BY1.1	Os01t0607100-00	Bifunctional inhibitor/plant lipid transfer protein/seed storage domain containing protein	1	23919214	23921302	OsAGP29
Os01g0607200	MQTL_BY1.1	Os01t0607200-01	Amino acid permease subfamily protein	1	23923718	23933449	OsBAT1
Os01g0607250	MQTL_BY1.1	Os01t0607250-00	Hypothetical protein	1	23929777	23933117
Os01g0607300	MQTL_BY1.1	Os01t0607300-01	Small ubiquitin-related modifier, SUMO domain containing protein	1	23934148	23937209
Os01g0607400	MQTL_BY1.1	Os01t0607400-02	Similar to STYLOSA protein	1	23938395	23949885	OsWD40-17
Os01g0607600	MQTL_BY1.1	Os01t0607600-00	WD40 repeat domain containing protein	1	23947829	23962251	OsWD40-18
Os01g0607800	MQTL_BY1.1	Os01t0607800-01	Pentatricopeptide repeat domain containing protein	1	23970594	23972310
Os01g0607900	MQTL_BY1.1	Os01t0607900-01	Serine/threonine protein kinase-related domain containing protein	1	23976021	23981901	OsRPK1
Os01g0608000	MQTL_BY1.1	Os01t0608000-01	Hypothetical conserved gene	1	24004148	24006633
Os01g0608101	MQTL_BY1.1	Os01t0608101-00	Conserved hypothetical protein	1	24004176	24006793
Os01g0608300	MQTL_BY1.1	Os01t0608300-00	Similar to aspartic proteinase nepenthesin-2	1	24018634	24020111
Os01g0608200	MQTL_BY1.1	Os01t0608200-00	Hypothetical protein	1	24018683	24019797
Os01g0608400	MQTL_BY1.1	Os01t0608400-00	Hypothetical conserved gene	1	24024938	24027535
Os01g0608900	MQTL_BY1.1	Os01t0608900-01	Hypothetical gene	1	24046289	24048765
Os01g0609000	MQTL_BY1.1	Os01t0609000-00	Similar to Pleiotropic drug resistance protein 3	1	24047446	24055918	OsABCG34
Os01g0609200	MQTL_BY1.1	Os01t0609200-00	Similar to Pleiotropic drug resistance protein 3	1	24065207	24073621	OsABCG35
Os01g0609300	MQTL_BY1.1	Os01t0609300-01	Similar to Pleiotropic drug resistance protein 3	1	24075070	24081389	OsPDR9
Os01g0609501	MQTL_BY1.1	Os01t0609501-00	Hypothetical protein	1	24080593	24081885
Os01g0609700	MQTL_BY1.1	Os01t0609700-01	Conserved hypothetical protein	1	24102742	24104421
Os01g0609900	MQTL_BY1.1	Os01t0609900-01	Similar to Pleiotropic drug resistance protein 4	1	24107086	24115287	OsPDR8
Os01g0610050	MQTL_BY1.1	Os01t0610050-00	Non-protein coding transcript	1	24124911	24125477
Os01g0610100	MQTL_BY1.1	Os01t0610100-01	Similar to Clone ZZZ51 mRNA sequence	1	24126625	24129621
Os01g0610300	MQTL_BY1.1	Os01t0610300-01	Bromo adjacent region domain containing protein	1	24136871	24144292
Os01g0610400	MQTL_BY1.1	Os01t0610400-01	Acyl-CoA N-acyltransferase domain containing protein	1	24145891	24148846
Os01g0610500	MQTL_BY1.1	Os01t0610500-01	Yip1 domain containing protein	1	24151040	24154089
Os01g0610600	MQTL_BY1.1	Os01t0610600-01	Endonuclease/exonuclease/phosphatase domain containing protein	1	24155649	24162572
Os01g0610700	MQTL_BY1.1	Os01t0610700-01	Zinc finger, RING/FYVE/PHD-type domain containing protein	1	24163351	24166195	OsRFPV-4
Os01g0610800	MQTL_BY1.1	Os01t0610800-01	Thrombospondin, type 1 repeat domain containing protein	1	24168245	24170219
Os01g0611000	MQTL_BY1.1	Os01t0611000-02	Protein of unknown function DUF642 domain containing protein	1	24181111	24183979
Os01g0611100	MQTL_BY1.1	Os01t0611100-01	Similar to GTP-binding nuclear protein Ran-2	1	24187312	24189794	OsRAN1
Os01g0611050	MQTL_BY1.1	Os01t0611050-00	Hypothetical gene	1	24187513	24189601
Os01g0611300	MQTL_BY1.1	Os01t0611300-01	Similar to Metal tolerance protein 7	1	24195504	24196616
Os01g0611900	MQTL_BY1.1	Os01t0611900-01	Pentatricopeptide repeat domain containing protein	1	24240257	24245230
Os01g0611950	MQTL_BY1.1	Os01t0611950-00	Hypothetical gene	1	24244539	24245291
Os01g0612000	MQTL_BY1.1	Os01t0612000-01	Similar to DNA methyl transferase4	1	24245869	24249361	OsDNMT2
Os01g0612200	MQTL_BY1.1	Os01t0612200-01	Cytochrome c oxidase, subunit Vb family protein	1	24255379	24259940	COXVB
Os01g0612350	MQTL_BY1.1	Os01t0612350-01	Hypothetical gene	1	24261982	24267594
Os01g0627900	MQTL_BY1.2	Os01t0627900-01	Similar to Cytochrome P450	1	25066171	25068280		1
Os01g0627916	MQTL_BY1.2	Os01t0627916-00	Hypothetical protein	1	25066175	25068167		1
Os01g0627933	MQTL_BY1.2	Os01t0627933-00	Similar to Cytochrome P450	1	25070716	25072692		1
Os01g0627967	MQTL_BY1.2	Os01t0627967-00	Hypothetical protein	1	25076430	25078374		1
Os01g0628000	MQTL_BY1.2	Os01t0628000-01	Cytochrome P450 family protein	1	25076611	25077382	CYP72A1	1
Os01g0628700	MQTL_BY1.2	Os01t0628700-01	Cytochrome P450	1	25114083	25118356		1
Os01g0628900	MQTL_BY1.2	Os01t0628900-01	Cytochrome P450 family protein	1	25119734	25121919		1
Os01g0628950	MQTL_BY1.2	Os01t0628950-00	Hypothetical protein	1	25119789	25121788		1
Os01g0629000	MQTL_BY1.2	Os01t0629000-00	Hypothetical conserved gene	1	25122508	25127466		1
Os01g0629400	MQTL_BY1.2	Os01t0629400-02	NLI interacting factor domain containing protein	1	25132887	25138118		1
Os01g0629500	MQTL_BY1.2	Os01t0629500-00	Conserved hypothetical protein	1	25140681	25141680		1
Os01g0629600	MQTL_BY1.2	Os01t0629600-01	Peptidase S10, serine carboxypeptidase family protein	1	25144502	25145949	OsSCP4	1
Os01g0629750	MQTL_BY1.2	Os01t0629750-00	Conserved hypothetical protein	1	25146732	25147447		1
Os01g0629900	MQTL_BY1.2	Os01t0629900-01	Similar to Blast and wounding induced mitogen-activated protein kinase	1	25152108	25158338	OsMPK20-1	1
Os01g0630000	MQTL_BY1.2	Os01t0630000-00	Hypothetical protein	1	25153899	25156698		1
Os01g0630200	MQTL_BY1.2	Os01t0630200-00	Similar to oligopeptide transporter OPT family	1	25187250	25189517		1
Os01g0630101	MQTL_BY1.2	Os01t0630101-00	Hypothetical protein	1	25187267	25189478		1
Os01g0630300	MQTL_BY1.2	Os01t0630300-01	Helix-loop-helix DNA-binding domain containing protein	1	25190735	25191743		1
Os01g0630900	MQTL_BY1.2	Os01t0630900-00	Hypothetical conserved gene	1	25219700	25221448		1
Os01g0631100	MQTL_BY1.2	Os01t0631100-02	Cas1p-like family protein	1	25226874	25233773		1
Os01g0631200	MQTL_BY1.2	Os01t0631200-01	Similar to siroheme uroporphyrinogen methyltransferase1	1	25234709	25238165		1
Os01g0631400	MQTL_BY1.2	Os01t0631400-01	Six-hairpin glycosidase domain containing protein	1	25257001	25263141	GPAT	1
Os01g0631500	MQTL_BY1.2	Os01t0631500-01	Similar to Beta-1,3-glucanase-like protein	1	25271701	25273506		1
Os01g0631700	MQTL_BY1.2	Os01t0631700-01	Similar to Ser Thr specific protein kinase-like protein	1	25282067	25286614		1
Os01g0631800	MQTL_BY1.2	Os01t0631800-01	Conserved hypothetical protein	1	25288392	25289157		1
Os01g0631900	MQTL_BY1.2	Os01t0631900-00	Similar to aspartic proteinase oryzasin-1	1	25291327	25298088		1
Os01g0632100	MQTL_BY1.2	Os01t0632100-01	Conserved hypothetical protein	1	25300974	25302931		1
Os01g0632000	MQTL_BY1.2	Os01t0632000-01	Conserved hypothetical protein	1	25300987	25302926		1
Os01g0632700	MQTL_BY1.2	Os01t0632700-01	Hypothetical protein	1	25330851	25338137		1
Os01g0633000	MQTL_BY1.2	Os01t0633000-01	Similar to 50S ribosomal protein L31	1	25350681	25351536		1
Os01g0633100	MQTL_BY1.2	Os01t0633100-01	ADP-glucose pyrophosphorylase large subunit, Controll of starch biosynthesis in endosperm developmen	1	25353805	25361883	AGPL2	1
Os01g0633200	MQTL_BY1.2	Os01t0633200-01	Similar to X1 (Fragment)	1	25363099	25367117	X1	1
Os01g0633400	MQTL_BY1.2	Os01t0633400-01	Cystathionine beta-synthase, core domain containing protein	1	25368481	25371006	OsCBSX10	1
Os01g0633500	MQTL_BY1.2	Os01t0633500-01	Dihydroflavonol-4-reductase (DFR), Proanthocyanidin synthesi	1	25382714	25384678	Rd	1
ENSRNA049471578	MQTL_BY1.2	ENSRNA049471578-T1	microRNA MIR1428	1	25390346	25390469	MIR1428	1
Os01g0633800	MQTL_BY1.2	Os01t0633800-01	Non-protein coding transcript	1	25402257	25406520		1
Os01g0633900	MQTL_BY1.2	Os01t0633900-01	Hypothetical conserved gene	1	25409162	25413922		1
Os01g0634300	MQTL_BY1.2	Os01t0634300-00	Conserved hypothetical protein	1	25420384	25425723	OsDjC11	1
Os01g0634500	MQTL_BY1.2	Os01t0634500-00	Similar to Laccase-2	1	25439082	25440898	OsLAC2	1
Os01g0634600	MQTL_BY1.2	Os01t0634600-00	Pectin lyase fold/virulence factor domain containing protein	1	25442602	25444219	OsPME4	1
Os01g0634900	MQTL_BY1.2	Os01t0634900-00	Similar to CBS domain protein-like	1	25448240	25450513	OsCBSX6	1
Os01g0635000	MQTL_BY1.2	Os01t0635000-00	SANT domain, DNA binding domain containing protein	1	25457560	25457880		1
Os01g0635200	MQTL_BY1.2	Os01t0635200-01	Homeodomain-like containing protein	1	25462003	25463635		1
Os01g0635400	MQTL_BY1.2	Os01t0635400-01	Similar to mRNA-associated protein mrnp 41 (Rae1 protein homolog)	1	25466388	25474144	OsWD40-20	1
Os01g0635550	MQTL_BY1.2	Os01t0635550-00	ZF-HD homeobox protein Cys/His-rich dimerisation region domain containing protein	1	25476388	25477555	OsZHD5	1
Os01g0635600	MQTL_BY1.2	Os01t0635600-00	Trimeric LpxA-like domain containing protein	1	25478689	25483004	OsZHD5	1
Os01g0635800	MQTL_BY1.2	Os01t0635800-01	Hypothetical gene	1	25481887	25484008		1
Os01g0636100	MQTL_BY1.2	Os01t0636100-01	Non-protein coding transcript	1	25490150	25490661		1
Os01g0636200	MQTL_BY1.2	Os01t0636200-00	Non-protein coding transcript	1	25492188	25492237		1
Os01g0636400	MQTL_BY1.2	Os01t0636400-01	Alpha/beta hydrolase family protein	1	25501902	25504409		1
Os01g0636500	MQTL_BY1.2	Os01t0636500-01	Similar to Polygalacturonase PG2	1	25513947	25518078	OsPGL19	1
Os01g0636600	MQTL_BY1.2	Os01t0636600-01	Hypothetical conserved gene	1	25516026	25523268		1
Os01g0636700	MQTL_BY1.2	Os01t0636700-01	DEAD-like helicase, N-terminal domain containing protein	1	25524187	25532029	CSB	1
Os01g0637100	MQTL_BY1.2	Os01t0637100-00	Similar to predicted protein	1	25541512	25542937	OsFbox029	1
Os01g0637300	MQTL_BY1.2	Os01t0637300-00	Conserved hypothetical protein	1	25551701	25573478		1
Os01g0637500	MQTL_BY1.2	Os01t0637500-00	Similar to polygalacturonase	1	25582050	25583950		1
Os01g0637600	MQTL_BY1.2	Os01t0637600-01	Similar to Peptide deformylase, chloroplast precursor (EC 3.5.1.88) (PDF) (Polypeptide deformylase)	1	25585914	25589162	OsPDF1B	1
Os01g0637666	MQTL_BY1.2	Os01t0637666-00	Conserved hypothetical protein	1	25590021	25590654		1
Os01g0637800	MQTL_BY1.2	Os01t0637800-00	Similar to Transcription factor (Fragment)	1	25592575	25593523	OsMYB8	1
Os01g0638000	MQTL_BY1.2	Os01t0638000-01	UDP-glucuronosyl/UDP-glucosyltransferase family protein	1	25598451	25600345		1
Os01g0638600	MQTL_BY1.2	Os01t0638600-01	UDP-glucose-dependent glycosyltransferas	1	25615791	25617367	UGT703A1	1
Os01g0638701	MQTL_BY1.2	Os01t0638701-01	Non-protein coding transcript	1	25617868	25618981		1
Os01g0638800	MQTL_BY1.2	Os01t0638800-00	Hypothetical conserved gene	1	25627240	25627872		1
Os01g0639100	MQTL_BY1.2	Os01t0639100-01	DEAD box RNA helicase homologous to eukaryotic initiation factor 4AIII (eIF4AIII), Core components of the exon junction complex (EJC), Regulation of plant height, pollen, and seed developmen	1	25636995	25640474	OsRH2	1
Os01g0717700	MQTL_BY1.3	Os01t0717700-01	EGF-like, alliinase domain containing protein	1	29894029	29898449
Os01g0718000	MQTL_BY1.3	Os01t0718000-01	Zinc finger, AN1-type domain containing protein	1	29904106	29904790	OsSAP2
Os01g0718300	MQTL_BY1.3	Os01t0718300-01	Receptor serine/threonine kinase, Organ development through controlling cell division and elongatio	1	29927587	29931452	D61
Os01g0718500	MQTL_BY1.3	Os01t0718500-01	Protein of unknown function DUF1070 domain containing protein	1	29937455	29938094
Os01g0718700	MQTL_BY1.3	Os01t0718700-00	Similar to predicted protein	1	29944091	29948109
Os01g0718900	MQTL_BY1.3	Os01t0718900-01	MADF domain domain containing protein	1	29951353	29952644
Os01g0719000	MQTL_BY1.3	Os01t0719000-02	Protein of unknown function DUF581 family protein	1	29960694	29963065
Os01g0719100	MQTL_BY1.3	Os01t0719100-02	Similar to RING finger and CHY zinc finger domain-containing protein 1	1	29965312	29970765	OsRZFP34
Os01g0719125	MQTL_BY1.3	Os01t0719125-00	Hypothetical protein	1	29965869	29970694
Os01g0719150	MQTL_BY1.3	Os01t0719150-01	Conserved hypothetical protein	1	29971297	29971882
Os01g0719200	MQTL_BY1.3	Os01t0719200-01	Conserved hypothetical protein	1	29971589	29972035
Os01g0719300	MQTL_BY1.3	Os01t0719300-01	Similar to Sulfate transporter 3.1 (AST12) (AtST1)	1	29987911	29994075	OsSultr3
Os01g0719350	MQTL_BY1.3	Os01t0719350-00	Hypothetical protein	1	29988269	29992636
Os01g0719400	MQTL_BY1.3	Os01t0719400-01	CASC3/Barentsz eIF4AIII binding domain containing protein	1	29995196	29999996
Os01g0719600	MQTL_BY1.3	Os01t0719600-01	Heavy metal transport/detoxification protein domain containing protein	1	30003535	30005888
Os01g0719800	MQTL_BY1.3	Os01t0719800-01	Hypothetical protein	1	30010144	30015371
Os01g0719700	MQTL_BY1.3	Os01t0719700-00	Similar to HCF101 (HIGH-CHLOROPHYLL-FLUORESCENCE 101); ATP binding	1	30011021	30011903	OsISC36
Os01g0719900	MQTL_BY1.3	Os01t0719900-00	Similar to predicted protein	1	30013746	30015148
Os01g0720000	MQTL_BY1.3	Os01t0720000-00	Peptidase A1 domain containing protein	1	30015934	30017339
Os01g0720200	MQTL_BY1.3	Os01t0720200-01	Non-protein coding transcript	1	30020954	30021230
Os01g0720300	MQTL_BY1.3	Os01t0720300-00	NADH-ubiquinone oxidoreductase 20 kDa subunit, mitochondrial precursor (EC 1.6.5.3) (EC 1.6.99.3) (Complex I-20KD) (CI-20KD)	1	30021240	30023716
Os01g0720400	MQTL_BY1.3	Os01t0720400-01	HAD-superfamily subfamily IB hydrolase, hypothetical 1 protein	1	30025366	30026465	OsACP1
Os01g0720500	MQTL_BY1.3	Os01t0720500-02	Similar to Type I chlorophyll a/b-binding protein b (Fragment)	1	30030998	30032054	Lhcb1.1
Os01g0720600	MQTL_BY1.3	Os01t0720600-03	Similar to Starch synthase IV	1	30032428	30041425	SSIVA
Os01g0720700	MQTL_BY1.3	Os01t0720700-00	Similar to satase isoform I	1	30043446	30043783	OsSAT
Os01g0720800	MQTL_BY1.3	Os01t0720800-01	Hypothetical conserved gene	1	30048381	30049982	OsSTA31
Os01g0720801	MQTL_BY1.3	Os01t0720801-01	Hypothetical gene	1	30055456	30057472
Os01g0720900	MQTL_BY1.3	Os01t0720900-00	Hypothetical conserved gene	1	30055567	30057039
Os01g0721000	MQTL_BY1.3	Os01t0721000-01	NB-ARC domain containing protein	1	30059264	30060869	OsHSP70
Os01g0721100	MQTL_BY1.3	Os01t0721100-01	Conserved hypothetical protein	1	30062758	30066302
Os01g0721200	MQTL_BY1.3	Os01t0721200-00	Similar to cDNA clone:J013002N02, full insert sequence	1	30068602	30070131
Os01g0721300	MQTL_BY1.3	Os01t0721300-00	Similar to cDNA clone:J013002N02, full insert sequence	1	30075624	30077126
Os01g0721400	MQTL_BY1.3	Os01t0721400-01	NB-ARC domain containing protein	1	30079674	30081481
Os01g0721500	MQTL_BY1.3	Os01t0721500-01	NB-ARC domain containing protein	1	30082783	30085762
Os01g0721700	MQTL_BY1.3	Os01t0721700-00	Hypothetical genes	1	30088521	30088871
Os01g0721800	MQTL_BY1.3	Os01t0721800-01	Protein kinase-like domain containing protein	1	30091365	30093186
Os01g0721900	MQTL_BY1.3	Os01t0721900-02	Similar to Nuclear RNA binding protein B (Fragment)	1	30095422	30098794
Os01g0722100	MQTL_BY1.3	Os01t0722100-01	Bacterial transferase hexapeptide repeat domain containing protein	1	30102985	30107341
ENSRNA049442195	MQTL_BY1.3	ENSRNA049442195-T1	tRNA-Val for anticodon UAC	1	30107880	30107952	tRNA-Val
Os01g0722300	MQTL_BY1.3	Os01t0722300-01	Myb transcription factor domain containing protein	1	30117114	30118654
Os01g0722425	MQTL_BY1.3	Os01t0722425-00	Hypothetical protein	1	30117870	30118492
Os01g0722550	MQTL_BY1.3	Os01t0722550-00	Similar to HAT family dimerisation domain containing protein	1	30125573	30128993
Os01g0722700	MQTL_BY1.3	Os01t0722700-01	Similar to Hexokinase	1	30131389	30135248	OsHXK9
Os01g0722800	MQTL_BY1.3	Os01t0722800-00	Dimethylmenaquinone methyltransferase family protein	1	30135889	30137738
Os01g0723000	MQTL_BY1.3	Os01t0723000-01	Similar to Elongation factor EF-2 (Fragment)	1	30143647	30146827
Os01g0723025	MQTL_BY1.3	Os01t0723025-00	Hypothetical protein	1	30143743	30146659
Os01g0723100	MQTL_BY1.3	Os01t0723100-01	Senescence-associated family protein	1	30155680	30157642
Os01g0723200	MQTL_BY1.3	Os01t0723200-01	Similar to 40S ribosomal protein S19-like	1	30157961	30159769	OsRPS24
Os01g0723400	MQTL_BY1.3	Os01t0723400-02	NADP-malic enzyme, Splicing varian	1	30166017	30171659	NADP-ME2
Os01g0723450	MQTL_BY1.3	Os01t0723450-00	Non-protein coding transcript	1	30166607	30171070
Os01g0723500	MQTL_BY1.3	Os01t0723500-00	Transcriptional factor B3 family protein	1	30173442	30179045
Os01g0723600	MQTL_BY1.3	Os01t0723600-01	Ribose-phosphate pyrophosphokinase 3 (EC 2.7.6.1) (Phosphoribosyl pyrophosphate synthetase 3)	1	30180581	30184467
Os01g0723700	MQTL_BY1.3	Os01t0723700-01	Transcriptional factor B3 family protein	1	30185134	30189525
Os01g0723800	MQTL_BY1.3	Os01t0723800-02	Similar to P-glycoprotein homologue	1	30189384	30195340	OsABCB7
Os01g0724101	MQTL_BY1.3	Os01t0724101-00	Non-protein coding transcript	1	30210432	30210505
Os01g0724400	MQTL_BY1.3	Os01t0724400-00	Similar to Pleiotropic drug resistance protein 15	1	30214131	30214879
Os01g0724450	MQTL_BY1.3	Os01t0724450-01	Hypothetical gene	1	30214447	30218322
Os01g0724500	MQTL_BY1.3	Os01t0724500-01	Similar to ABC transporter (PDR5-like) isolog (PDR1 ABC transporter)	1	30217567	30223067	OsABCG38
Os01g0724700	MQTL_BY1.3	Os01t0724700-00	Similar to lachrymatory-factor synthase	1	30225839	30226507
Os01g0725000	MQTL_BY1.3	Os01t0725000-01	Similar to H0402C08.3 protein	1	30236130	30236776
Os01g0725400	MQTL_BY1.3	Os01t0725400-01	Uncharacterised protein family UPF0497, trans-membrane plant subgroup domain containing protein	1	30241954	30251103
Os01g0725600	MQTL_BY1.3	Os01t0725600-01	Regulator of chromosome condensation, RCC1 domain containing protein	1	30251471	30254956
Os01g0725800	MQTL_BY1.3	Os01t0725800-01	WD40/YVTN repeat-like domain containing protein	1	30257752	30263365	OsWD40-24
Os01g0725900	MQTL_BY1.3	Os01t0725900-01	Similar to arabinogalactan protein	1	30263383	30264381
Os01g0726001	MQTL_BY1.3	Os01t0726001-00	Hypothetical gene	1	30270960	30272787
Os01g0726100	MQTL_BY1.3	Os01t0726100-01	Pollen Ole e 1 allergen and extensin domain containing protein	1	30272986	30274078
Os01g0726400	MQTL_BY1.3	Os01t0726400-01	MADS box transcription factor, Regulation of floral organ identit	1	30278399	30280577	MADS32
Os01g0726700	MQTL_BY1.3	Os01t0726700-01	Conserved hypothetical protein	1	30293943	30296540
Os01g0726801	MQTL_BY1.3	Os01t0726801-01	Non-protein coding transcript	1	30298621	30299053
Os01g0727100	MQTL_BY1.3	Os01t0727100-02	Glycosyl transferase, family 8 protein	1	30311446	30315773
Os01g0727200	MQTL_BY1.3	Os01t0727200-00	Hypothetical conserved gene	1	30318816	30319626
Os01g0727400	MQTL_BY1.3	Os01t0727400-01	NADH:ubiquinone oxidoreductase complex I intermediate-associated protein 30 domain containing protein	1	30320748	30323965
Os01g0727500	MQTL_BY1.3	Os01t0727500-02	Protein of unknown function DUF584 family protein	1	30322749	30325083	OsS40-7
Os01g0727600	MQTL_BY1.3	Os01t0727600-01	Conserved hypothetical protein	1	30340015	30340752	OsS40-10
Os01g0727700	MQTL_BY1.3	Os01t0727700-00	Hypothetical conserved gene	1	30341265	30341594	OsS40-10
Os01g0727800	MQTL_BY1.3	Os01t0727800-01	Peptidase S8, subtilisin-related domain containing protein	1	30344172	30345745	OsSub3
Os01g0727820	MQTL_BY1.3	Os01t0727820-00	Hypothetical protein	1	30344327	30346491
Os01g0727840	MQTL_BY1.3	Os01t0727840-00	Similar to subtilase family protein	1	30347875	30349017	OsSub3
Os01g0727860	MQTL_BY1.3	Os01t0727860-00	Non-protein coding transcript	1	30348327	30348969
Os01g0727900	MQTL_BY1.3	Os01t0727900-01	Conserved hypothetical protein	1	30352663	30353959
Os01g0728000	MQTL_BY1.3	Os01t0728000-01	Conserved hypothetical protein	1	30356332	30359372
Os01g0728100	MQTL_BY1.3	Os01t0728100-02	Lipase, GDSL domain containing protein	1	30361864	30364101	OsGELP24
Os01g0728150	MQTL_BY1.3	Os01t0728150-00	Similar to HVA22F (HVA22-LIKE PROTEIN F)	1	30364320	30365422
Os01g0728200	MQTL_BY1.3	Os01t0728200-01	Conserved hypothetical protein	1	30366118	30367630
Os01g0728250	MQTL_BY1.3	Os01t0728250-01	Conserved hypothetical protein	1	30369522	30370159
Os01g0728300	MQTL_BY1.3	Os01t0728300-01	Similar to Cytochrome P450 monooxygenase CYP72A5 (Fragment)	1	30372204	30376912
Os01g0728325	MQTL_BY1.3	Os01t0728325-00	Hypothetical protein	1	30372587	30376825
Os01g0728350	MQTL_BY1.3	Os01t0728350-00	Similar to Cytochrome P450 monooxygenase CYP72A5	1	30377964	30383831
Os01g0728375	MQTL_BY1.3	Os01t0728375-00	Hypothetical protein	1	30378105	30383834
Os01g0728400	MQTL_BY1.3	Os01t0728400-01	Conserved hypothetical protein	1	30381185	30383228
Os01g0728700	MQTL_BY1.3	Os01t0728700-01	Protein of unknown function DUF1264 family protein	1	30386907	30387873
Os01g0728900	MQTL_BY1.3	Os01t0728900-03	Hypothetical protein	1	30392737	30398178
Os01g0729100	MQTL_BY1.3	Os01t0729100-02	Protein of unknown function DUF92, transmembrane family protein	1	30398989	30405483
Os01g0729200	MQTL_BY1.3	Os01t0729200-01	Conserved hypothetical protein	1	30402153	30403740
Os01g0729400	MQTL_BY1.3	Os01t0729400-01	Similar to Too many mouths protein	1	30407036	30408554
Os01g0729500	MQTL_BY1.3	Os01t0729500-01	Conserved hypothetical protein	1	30412907	30413574
Os01g0729600	MQTL_BY1.3	Os01t0729600-01	Pyridoxal phosphate-dependent transferase, major region, subdomain 1 domain containing protein	1	30413693	30415806
Os01g0729700	MQTL_BY1.3	Os01t0729700-01	Hypothetical protein	1	30413844	30415316
Os01g0729900	MQTL_BY1.3	Os01t0729900-01	Conserved hypothetical protein	1	30427122	30431744
Os01g0729950	MQTL_BY1.3	Os01t0729950-00	Hypothetical protein	1	30427306	30431384
Os01g0730100	MQTL_BY1.3	Os01t0730100-01	Cyclin-like F-box domain containing protein	1	30447427	30449206	OsFbox035
Os01g0730200	MQTL_BY1.3	Os01t0730200-01	F-box domain, cyclin-like domain containing protein	1	30453353	30455330	OsFbox036
Os01g0730300	MQTL_BY1.3	Os01t0730300-01	Similar to predicted protein	1	30460007	30464477	OsTPS3
Os01g0730400	MQTL_BY1.3	Os01t0730400-01	Conserved hypothetical protein	1	30466032	30468115	OsCEP6
Os01g0730450	MQTL_BY1.3	Os01t0730450-00	Hypothetical protein	1	30472512	30472939
Os01g0730500	MQTL_BY1.3	Os01t0730500-01	Similar to Ferredoxin (Bacterial type ferredoxin family)	1	30472593	30475205	OsDjC13
Os01g0730600	MQTL_BY1.3	Os01t0730600-00	Conserved hypothetical protein	1	30475352	30476061
Os01g0730700	MQTL_BY1.3	Os01t0730700-01	WRKY transcription factor 14 (WRKY14)	1	30480114	30481849	OsWRKY14
Os01g0730800	MQTL_BY1.3	Os01t0730800-01	Mpv17/PMP22 family protein	1	30488192	30490382
Os01g0730900	MQTL_BY1.3	Os01t0730900-01	DNA polymerase III, subunits gamma and tau domain containing protein	1	30494842	30497106
Os01g0731000	MQTL_BY1.3	Os01t0731000-01	Similar to ubiquitin domain containing 1	1	30501605	30507193
Os01g0731100	MQTL_BY1.3	Os01t0731100-01	Similar to Pathogen-related protein	1	30512281	30513627
Os01g0731150	MQTL_BY1.3	Os01t0731150-00	Hypothetical protein	1	30512871	30513685
Os01g0731201	MQTL_BY1.3	Os01t0731201-01	Hypothetical gene	1	30516127	30517387
Os01g0731600	MQTL_BY1.3	Os01t0731600-00	Similar to pathogen-related protein	1	30520488	30521565
Os01g0731700	MQTL_BY1.3	Os01t0731700-00	Hypothetical protein	1	30520893	30521662
Os01g0731800	MQTL_BY1.3	Os01t0731800-02	Zinc finger, RING/FYVE/PHD-type domain containing protein	1	30524993	30529059
Os01g0732000	MQTL_BY1.3	Os01t0732000-01	Similar to Mitochondrial import receptor subunit TOM7-1 (Translocase of outer membrane 7 kDa subunit 1)	1	30533116	30533592
Os01g0732100	MQTL_BY1.3	Os01t0732100-00	Conserved hypothetical protein	1	30533818	30536908
Os01g0732200	MQTL_BY1.3	Os01t0732200-01	GTP-binding protein, HSR1-related domain containing protein	1	30537136	30541871
Os01g0732300	MQTL_BY1.3	Os01t0732300-01	Protein of unknown function DUF623, plant domain containing protein	1	30542800	30544054	OsOFP3
Os01g0732700	MQTL_BY1.3	Os01t0732700-01	Flavin monooxygenase-like enzyme , Auxin biosynthesi	1	30561150	30564436	YUCCA3
Os01g0732801	MQTL_BY1.3	Os01t0732801-01	Conserved hypothetical protein	1	30573184	30574499
Os01g0733001	MQTL_BY1.3	Os01t0733001-00	Similar to NRAMP3 (NRAMP metal ion transporter 3); manganese ion transmembrane transporter/ metal ion transmembrane transporter	1	30574619	30575643
Os01g0733100	MQTL_BY1.3	Os01t0733100-00	Conserved hypothetical protein	1	30580475	30585457
Os01g0733200	MQTL_BY1.3	Os01t0733200-01	Similar to Heat shock transcription factor 29 (Fragment)	1	30582485	30583694	OsHsfC1b
Os01g0733500	MQTL_BY1.3	Os01t0733500-01	Similar to Dehydration-induced protein RD22-like protein 1	1	30589859	30592513	RD22
Os01g0733600	MQTL_BY1.3	Os01t0733600-01	Flavoprotein pyridine nucleotide cytochrome reductase domain containing protein	1	30593524	30598517
Os01g0733700	MQTL_BY1.3	Os01t0733700-00	Hypothetical protein	1	30594012	30598449
Os01g0733801	MQTL_BY1.3	Os01t0733801-00	Hypothetical conserved gene	1	30600797	30602030
Os01g0734000	MQTL_BY1.3	Os01t0734000-01	Similar to WRKY DNA binding protein	1	30604326	30608077	OsWRKY23
Os01g0734100	MQTL_BY1.3	Os01t0734100-01	Similar to 50S ribosomal protein L20	1	30608366	30610446
Os01g0734150	MQTL_BY1.3	Os01t0734150-00	Hypothetical gene	1	30621883	30623119
Os01g0734200	MQTL_BY1.3	Os01t0734200-00	Similar to respiratory burst oxidase protein B	1	30622077	30623763	rbohA
Os01g0734333	MQTL_BY1.3	Os01t0734333-00	Similar to RbohAOsp (Fragment)	1	30624252	30625036
Os01g0734399	MQTL_BY1.3	Os01t0734399-00	Hypothetical protein	1	30630662	30633179
Os01g0734466	MQTL_BY1.3	Os01t0734466-01	Similar to NAD(P)H oxidase (Fragment)	1	30630841	30634318	rbohA
Os01g0734501	MQTL_BY1.3	Os01t0734501-00	Conserved hypothetical protein	1	30646787	30647149
Os01g0734600	MQTL_BY1.3	Os01t0734600-01	UDP-glucuronosyl/UDP-glucosyltransferase family protein	1	30647512	30649342	OsUGT706E1
Os01g0734800	MQTL_BY1.3	Os01t0734800-01	UDP-glucuronosyl/UDP-glucosyltransferase family protein	1	30655306	30657083	OsUGT706F1
Os01g0735300	MQTL_BY1.3	Os01t0735300-01	UDP-glucuronosyl/UDP-glucosyltransferase family protein	1	30666642	30668299	OsUGT88C3
Os01g0735450	MQTL_BY1.3	Os01t0735450-01	Hypothetical protein	1	30675494	30677104
Os01g0735500	MQTL_BY1.3	Os01t0735500-01	Conserved hypothetical protein	1	30675734	30677421	OsUGT88C2
Os01g0735632	MQTL_BY1.3	Os01t0735632-01	Non-protein coding transcript	1	30682077	30682578
Os01g0735900	MQTL_BY1.3	Os01t0735900-01	UDP-glucuronosyl/UDP-glucosyltransferase family protein	1	30689850	30691452	OsUGT706B1
Os01g0736000	MQTL_BY1.3	Os01t0736000-01	HMG-I and HMG-Y, DNA-binding domain containing protein	1	30690139	30691601
Os01g0736100	MQTL_BY1.3	Os01t0736100-02	UDP-glucuronosyl/UDP-glucosyltransferase family protein	1	30694936	30696704	OsUGT706C1
Os01g0736300	MQTL_BY1.3	Os01t0736300-01	Similar to anthocyanidin 5,3-O-glucosyltransferase	1	30712173	30713844	UGT
Os01g0736400	MQTL_BY1.3	Os01t0736400-02	Similar to 8-amino-7-oxononanoate synthase	1	30712401	30717687
Os01g0736450	MQTL_BY1.3	Os01t0736450-00	Hypothetical gene	1	30714016	30714706
Os01g0736500	MQTL_BY1.3	Os01t0736500-01	Similar to harpin-induced protein	1	30718930	30719952
Os01g0736551	MQTL_BY1.3	Os01t0736551-01	Hypothetical gene	1	30727331	30731409
Os01g0736600	MQTL_BY1.3	Os01t0736600-01	Zinc finger, RING/FYVE/PHD-type domain containing protein	1	30730320	30731337
Os01g0736750	MQTL_BY1.3	Os01t0736750-00	Non-protein coding transcript	1	30735203	30735270
Os01g0736900	MQTL_BY1.3	Os01t0736900-02	Reticulon family protein	1	30738700	30740720
Os01g0737000	MQTL_BY1.3	Os01t0737000-00	Hypothetical protein	1	30738968	30739558
Os01g0737100	MQTL_BY1.3	Os01t0737100-01	Conserved hypothetical protein	1	30748300	30749169
Os01g0737200	MQTL_BY1.3	Os01t0737200-00	Non-protein coding transcript	1	30753453	30753560
Os01g0737300	MQTL_BY1.3	Os01t0737300-00	Similar to Phosphoesterase	1	30753801	30758956
Os01g0737401	MQTL_BY1.3	Os01t0737401-01	Similar to diphosphonucleotide phosphatase 2	1	30759831	30761217
Os01g0737500	MQTL_BY1.3	Os01t0737500-01	Uncharacterised protein family UPF0005 domain containing protein	1	30764089	30766588	OsALMT5
Os01g0737550	MQTL_BY1.3	Os01t0737550-00	Similar to OSIGBa0101A01.4 protein	1	30768424	30769146
Os01g0737600	MQTL_BY1.3	Os01t0737600-00	Similar to OSIGBa0101A01.4 protein	1	30768475	30769182
Os01g0737700	MQTL_BY1.3	Os01t0737700-00	Similar to OSIGBa0101A01.4 protein	1	30772299	30773134
Os01g0737800	MQTL_BY1.3	Os01t0737800-01	Similar to Farnesyltransferase beta subunit	1	30775140	30779239
Os01g0737900	MQTL_BY1.3	Os01t0737900-01	Pentatricopeptide repeat domain containing protein	1	30779393	30782726
Os01g0738000	MQTL_BY1.3	Os01t0738000-01	Conserved hypothetical protein	1	30786190	30787966
Os01g0738100	MQTL_BY1.3	Os01t0738100-00	Peptidase C48, SUMO/Sentrin/Ubl1 domain containing protein	1	30788977	30796475
Os01g0738300	MQTL_BY1.3	Os01t0738300-01	Protein kinase, core domain containing protein	1	30819009	30823245
Os01g0738400	MQTL_BY1.3	Os01t0738400-01	Similar to Zn-finger transcription factor	1	30824689	30825665	OsC3H10
Os01g0738500	MQTL_BY1.3	Os01t0738500-01	Phospholipase C, phosphatidylinositol-specific, Y domain domain containing protein	1	30828776	30832255
Os01g0738600	MQTL_BY1.3	Os01t0738600-02	ENTH/VHS domain containing protein	1	30832796	30837960
Os01g0738800	MQTL_BY1.3	Os01t0738800-01	Conserved hypothetical protein	1	30840199	30840478	OsPFK02
Os01g0738900	MQTL_BY1.3	Os01t0738900-01	Conserved hypothetical protein	1	30848500	30849925
Os01g0739000	MQTL_BY1.3	Os01t0739000-01	Similar to Mitochondrial processing peptidase	1	30850664	30856206
Os01g0739200	MQTL_BY1.3	Os01t0739200-01	Protein-tyrosine phosphatase, dual specificity domain containing protein	1	30868528	30871602	OsPP14
Os01g0739300	MQTL_BY1.3	Os01t0739300-01	Hypothetical gene	1	30872353	30872898
Os01g0739400	MQTL_BY1.3	Os01t0739400-01	Similar to predicted protein	1	30879000	30885267
Os01g0739500	MQTL_BY1.3	Os01t0739500-01	Conserved hypothetical protein	1	30885172	30886338
Os01g0739700	MQTL_BY1.3	Os01t0739700-01	Glycoside hydrolase, family 17 protein	1	30897747	30901040
Os01g0740000	MQTL_BY1.3	Os01t0740000-01	Hypothetical protein	1	30905585	30906259
Os01g0740150	MQTL_BY1.3	Os01t0740150-00	Similar to H0315A08.1 protein	1	30908205	30908948
Os01g0740300	MQTL_BY1.3	Os01t0740300-01	Hypothetical protein	1	30909430	30916476
Os01g0740350	MQTL_BY1.3	Os01t0740350-00	Hypothetical gene	1	30918126	30921252
Os01g0740400	MQTL_BY1.3	Os01t0740400-01	Protein of unknown function DUF1005 family protein	1	30919728	30921193
Os01g0740500	MQTL_BY1.3	Os01t0740500-00	Similar to glutamate carboxypeptidase 2	1	30923013	30927457
Os01g0740650	MQTL_BY1.3	Os01t0740650-00	Similar to glutamate carboxypeptidase 2	1	30933009	30936727
Os01g0740600	MQTL_BY1.3	Os01t0740600-01	Transferrin receptor-like, dimerisation domain containing protein	1	30933396	30933963
Os01g0740651	MQTL_BY1.3	Os01t0740651-00	Hypothetical protein	1	30933645	30935642
Os01g0740700	MQTL_BY1.3	Os01t0740700-01	Hypothetical protein	1	30939288	30941548
Os01g0740800	MQTL_BY1.3	Os01t0740800-01	Conserved hypothetical protein	1	30939691	30940993
Os01g0741200	MQTL_BY1.3	Os01t0741200-01	Similar to LysM type receptor kinase (Fragment)	1	30949379	30952405	OsLysM-RLK4
Os01g0741250	MQTL_BY1.3	Os01t0741250-00	Hypothetical protein	1	30954494	30954751
Os01g0741300	MQTL_BY1.3	Os01t0741300-00	Similar to inorganic phosphate transporter 1-7	1	30955595	30955930
Os01g0741900	MQTL_BY1.3	Os01t0741900-01	Auxin-responsive protein, Drought tolerance, Control of tiller outgrowt	1	30975765	30979337	IAA6
Os01g0742000	MQTL_BY1.3	Os01t0742000-01	tRNA/rRNA methyltransferase, SpoU domain containing protein	1	30984522	30985146
Os01g0742100	MQTL_BY1.3	Os01t0742100-01	Hypothetical protein	1	30985374	30986791
Os01g0742150	MQTL_BY1.3	Os01t0742150-00	Non-protein coding transcript	1	30989841	30989893
Os01g0742200	MQTL_BY1.3	Os01t0742200-01	Similar to Elongation factor EF-2 (Fragment)	1	30992411	30997180
Os01g0742250	MQTL_BY1.3	Os01t0742250-00	Hypothetical protein	1	30993892	30997017
Os01g0742300	MQTL_BY1.3	Os01t0742300-01	3-hydroxyacid dehydrogenase/reductase domain containing protein	1	30997998	30999138
Os01g0742350	MQTL_BY1.3	Os01t0742350-01	Conserved hypothetical protein	1	30998119	30999454
Os01g0742400	MQTL_BY1.3	Os01t0742400-01	Hypothetical conserved gene	1	31006026	31009770
Os01g0742500	MQTL_BY1.3	Os01t0742500-01	Similar to Hexokinase	1	31009626	31013954	OsHXK6
Os01g0742766	MQTL_BY1.3	Os01t0742766-01	Hypothetical conserved gene	1	31015876	31017514
Os01g0743100	MQTL_BY1.3	Os01t0743100-00	IQ motif, EF-hand binding site domain containing protein	1	31047493	31049443
Os01g0743150	MQTL_BY1.3	Os01t0743150-00	Hypothetical protein	1	31048451	31049376
Os01g0743200	MQTL_BY1.3	Os01t0743200-02	Pectin lyase fold/virulence factor domain containing protein	1	31055619	31058475	OsPME5
Os01g0743300	MQTL_BY1.3	Os01t0743300-01	Protease-associated PA domain containing protein	1	31065153	31069986
Os01g0743400	MQTL_BY1.3	Os01t0743400-02	Similar to Tryptophanyl-tRNA synthetase (Fragment)	1	31070183	31076275
Os01g0743500	MQTL_BY1.3	Os01t0743500-01	Cytosolic NADP malic enzyme	1	31076571	31081251	OscytME3
Os01g0743600	MQTL_BY1.3	Os01t0743600-02	Peptidase S16, lon N-terminal domain containing protein	1	31078718	31087974	OsEnS-14
Os01g0743666	MQTL_BY1.3	Os01t0743666-00	Non-protein coding transcript	1	31079332	31079810
Os01g0743732	MQTL_BY1.3	Os01t0743732-00	Conserved hypothetical protein	1	31082446	31083122
Os01g0743800	MQTL_BY1.3	Os01t0743800-00	Similar to histidine-containing phosphotransfer protein 4	1	31093047	31094953	OsPHP1
Os01g0744000	MQTL_BY1.3	Os01t0744000-01	Similar to Kinesin heavy chain (Fragment)	1	31099412	31106801
Os01g0744101	MQTL_BY1.3	Os01t0744101-00	Non-protein coding transcript	1	31107715	31107785
ENSRNA049451109	MQTL_BY1.3	ENSRNA049451109-T1	tRNA-Phe for anticodon GAA	1	31107715	31107787	tRNA-Phe
Os01g0744200	MQTL_BY1.3	Os01t0744200-01	Conserved hypothetical protein	1	31108317	31110074
Os01g0744300	MQTL_BY1.3	Os01t0744300-01	Similar to Casein kinase-like protein	1	31111317	31116126
Os01g0744350	MQTL_BY1.3	Os01t0744350-00	Hypothetical gene	1	31112295	31115007
Os01g0744400	MQTL_BY1.3	Os01t0744400-01	Similar to Isoform 2 of Golgin candidate 1	1	31120708	31132724
Os01g0744550	MQTL_BY1.3	Os01t0744550-00	Hypothetical protein	1	31121384	31132742
Os01g0744700	MQTL_BY1.3	Os01t0744700-00	Protein of unknown function DUF1677, plant domain containing protein	1	31136522	31137056
Os01g0745000	MQTL_BY1.3	Os01t0745000-00	Protein of unknown function DUF1677, plant domain containing protein	1	31157383	31157902
Os01g0745300	MQTL_BY1.3	Os01t0745300-00	Similar to cDNA, clone: J075185I03, full insert sequence	1	31165741	31168673
Os01g0745400	MQTL_BY1.3	Os01t0745400-01	Sec34-like protein family protein	1	31170449	31170922
Os01g0745700	MQTL_BY1.3	Os01t0745700-01	Similar to GATA transcription factor 3 (AtGATA-3)	1	31180196	31182456	OsGATA6
Os01g0745850	MQTL_BY1.3	Os01t0745850-00	Hypothetical protein	1	31180451	31181398
Os01g0746000	MQTL_BY1.3	Os01t0746000-00	Similar to Phosphoenolpyruvate carboxylase	1	31198401	31198781
Os01g0746200	MQTL_BY1.3	Os01t0746200-01	Nucleoporin, Common symbiosis signaling (SYM) pathwa	1	31203445	31211272	NUP85
Os01g0746400	MQTL_BY1.3	Os01t0746400-01	Carotenoid cleavage dioxygenase 8, Control of lateral bud outgrowth, Regulation of tillering, Strigolactones biosynthesi	1	31225458	31228566	D10
Os01g0746700	MQTL_BY1.3	Os01t0746700-00	Similar to Mannan endo-1,4-beta-mannosidase 2	1	31252512	31254894
Os01g0747300	MQTL_BY1.3	Os01t0747300-01	Similar to Plant-specific domain TIGR01615 family protein	1	31272337	31274375
Os01g0747400	MQTL_BY1.3	Os01t0747400-01	Protein kinase, core domain containing protein	1	31275242	31279385
Os01g0747451	MQTL_BY1.3	Os01t0747451-00	Hypothetical gene	1	31277930	31278444
Os01g0747500	MQTL_BY1.3	Os01t0747500-01	Similar to Dihydroorotase (EC 3.5.2.3)	1	31283686	31286692
Os01g0747600	MQTL_BY1.3	Os01t0747600-01	Pentatricopeptide repeat domain containing protein	1	31286703	31288034
Os01g0747700	MQTL_BY1.3	Os01t0747700-01	RNA-binding S4 domain containing protein	1	31288175	31292795
Os01g0747750	MQTL_BY1.3	Os01t0747750-00	Hypothetical conserved gene	1	31288849	31289902
Os01g0747800	MQTL_BY1.3	Os01t0747800-01	VQ domain containing protein	1	31299014	31300157	OsVQ3
Os01g0748000	MQTL_BY1.3	Os01t0748000-00	Similar to Dynamin family protein	1	31308254	31312885
Os01g0748100	MQTL_BY1.3	Os01t0748100-01	Conserved hypothetical protein	1	31313398	31317559
Os01g0748150	MQTL_BY1.3	Os01t0748150-01	Cupredoxin domain containing protein	1	31318040	31319158	OsENODL1
Os01g0748200	MQTL_BY1.3	Os01t0748200-00	Conserved hypothetical protein	1	31320668	31322049
Os01g0748300	MQTL_BY1.3	Os01t0748300-00	Protein of unknown function DUF584 domain containing protein	1	31324550	31328260
Os01g0748500	MQTL_BY1.3	Os01t0748500-01	Similar to anther-specific proline-rich protein APG	1	31331405	31333350	OsGELP25
Os01g0748600	MQTL_BY1.3	Os01t0748600-02	Similar to Protein kinase family protein	1	31333328	31337096
Os01g0748800	MQTL_BY1.3	Os01t0748800-00	Similar to ZCN12	1	31343694	31345522
Os01g0748900	MQTL_BY1.3	Os01t0748900-01	Membrane attack complex component/perforin/complement C9 family protein	1	31349612	31353150
Os01g0748950	MQTL_BY1.3	Os01t0748950-01	Similar to predicted protein	1	31356182	31358948
Os01g0749000	MQTL_BY1.3	Os01t0749000-02	Protein of unknown function DUF1264 family protein	1	31359199	31362009	OsSTA32
Os01g0749100	MQTL_BY1.3	Os01t0749100-01	Protein of unknown function DUF616 family protein	1	31362655	31365485
Os01g0749200	MQTL_BY1.3	Os01t0749200-01	Chloroplast ribosome L13 protein, Chloroplast development under low temperature condition	1	31367052	31369399	WLP1
Os01g0749300	MQTL_BY1.3	Os01t0749300-01	Heat shock transcription factor, Cadmium tolerance, Heat stress respons	1	31370413	31372729	HSFA4A
Os01g0749400	MQTL_BY1.3	Os01t0749400-02	HAD-superfamily hydrolase subfamily IIB protein	1	31373447	31377544	OsTPS2
Os01g0749900	MQTL_BY1.3	Os01t0749900-01	Protein of unknown function DUF250 domain containing protein	1	31394913	31400069
Os01g0749950	MQTL_BY1.3	Os01t0749950-00	Non-protein coding transcript	1	31400502	31400565
Os01g0750000	MQTL_BY1.3	Os01t0750000-01	Similar to ras-related protein RIC2	1	31403796	31407261	OsRab11D2
Os01g0750050	MQTL_BY1.3	Os01t0750050-00	Non-protein coding transcript	1	31404004	31406894
Os01g0750100	MQTL_BY1.3	Os01t0750100-03	Similar to WRKY transcription factor-like (WRKY transcription factor 13) (WRKY13)	1	31409132	31410736	WRKY13
Os01g0750300	MQTL_BY1.3	Os01t0750300-03	Similar to Cellulose synthase (Fragment)	1	31422946	31428670	OsCesA4
Os01g0750400	MQTL_BY1.3	Os01t0750400-00	Leucine-rich repeat domain containing protein	1	31431931	31432677
Os01g0750500	MQTL_BY1.3	Os01t0750500-01	Protein of unknown function DUF814 domain containing protein	1	31453335	31457548
Os01g0750600	MQTL_BY1.3	Os01t0750600-01	Protein kinase-like domain containing protein	1	31473999	31477461
Os01g0750666	MQTL_BY1.3	Os01t0750666-00	Hypothetical protein	1	31474278	31476174
Os01g0750800	MQTL_BY1.3	Os01t0750800-02	Conserved hypothetical protein	1	31487114	31490168
Os01g0750900	MQTL_BY1.3	Os01t0750900-01	Conserved hypothetical protein	1	31492428	31492979
Os01g0751300	MQTL_BY1.3	Os01t0751300-01	Domain of unknown function DUF1084 domain containing protein	1	31511536	31519595
Os01g0751400	MQTL_BY1.3	Os01t0751400-00	Conserved hypothetical protein	1	31521222	31522021
ENSRNA049442095	MQTL_BY1.3	ENSRNA049442095-T1	tRNA-Arg for anticodon ACG	1	31523663	31523735	tRNA-Arg
Os01g0751600	MQTL_BY1.3	Os01t0751600-01	Class III lipase, Regulation of tillering, plant height, and spikelet fertilit	1	31524164	31527114	THIS1
Os01g0752100	MQTL_BY1.3	Os01t0752100-01	Cyclin-like F-box domain containing protein	1	31550662	31552990	OsFbox037
Os01g0752200	MQTL_BY1.3	Os01t0752200-01	Enoyl-CoA hydratase/isomerase, Regulation of grain number and the yiel	1	31552902	31556837	NOG1
Os01g0752300	MQTL_BY1.3	Os01t0752300-01	Similar to 60S ribosomal protein L18a-1	1	31559233	31560836
Os01g0752350	MQTL_BY1.3	Os01t0752350-00	Hypothetical conserved gene	1	31559357	31560601
Os01g0752400	MQTL_BY1.3	Os01t0752400-00	Hypothetical conserved gene	1	31561394	31564137
Os01g0752500	MQTL_BY1.3	Os01t0752500-01	APETELA2/ethylene response factor (AP2/ERF) type transcription factor, Negative regulation of disease resistance, Negative regulation of salt toleranc	1	31567786	31568709	ERF92
Os01g0752600	MQTL_BY1.3	Os01t0752600-01	Glycosyl transferase, family 19 protein	1	31569011	31575611
Os01g0752700	MQTL_BY1.3	Os01t0752700-01	Similar to GTP-binding protein	1	31575708	31583476
Os01g0752800	MQTL_BY1.3	Os01t0752800-02	Similar to HASP protein-like protein (Fragment)	1	31585518	31588972
Os01g0753000	MQTL_BY1.3	Os01t0753000-01	Similar to VOZ transcription factor	1	31592127	31596970	EIP8
Os01g0753100	MQTL_BY1.3	Os01t0753100-01	Alcohol dehydrogenase superfamily, zinc-containing protein	1	31599199	31604576
Os01g0753150	MQTL_BY1.3	Os01t0753150-00	Optic atrophy 3-like domain containing protein	1	31605287	31607374
Os01g0753175	MQTL_BY1.3	Os01t0753175-00	Non-protein coding transcript	1	31605596	31607374
Os01g0753200	MQTL_BY1.3	Os01t0753200-01	Similar to DNA binding protein	1	31608109	31609696
Os01g0753300	MQTL_BY1.3	Os01t0753300-00	Similar to Resveratrol O-methyltransferase	1	31610717	31612134
Os01g0753400	MQTL_BY1.3	Os01t0753400-01	Conserved hypothetical protein	1	31612795	31614643
Os01g0753500	MQTL_BY1.3	Os01t0753500-01	Transcriptional factor B3 family protein	1	31617190	31623205	OsARF3
Os01g0753800	MQTL_BY1.3	Os01t0753800-01	Conserved hypothetical protein	1	31629372	31630731
Os01g0754000	MQTL_BY1.3	Os01t0754000-01	Conserved hypothetical protein	1	31635593	31637775
Os01g0754100	MQTL_BY1.3	Os01t0754100-01	Nucleic acid-binding, OB-fold domain containing protein	1	31638589	31640361
Os01g0754200	MQTL_BY1.3	Os01t0754200-01	Glycosyl transferase, family 48 protein	1	31641231	31648357	OsGSL3
ENSRNA049471802	MQTL_BY1.3	ENSRNA049471802-T1	Small nucleolar RNA J33	1	31645060	31645140	snoJ33
Os01g0754300	MQTL_BY1.3	Os01t0754300-01	Hypothetical protein	1	31647340	31648756
Os01g0754500	MQTL_BY1.3	Os01t0754500-02	Protein of unknown function DUF1421 family protein	1	31651616	31656436
Os01g0754700	MQTL_BY1.3	Os01t0754700-01	Pentatricopeptide repeat domain containing protein	1	31661724	31664288
Os01g0754800	MQTL_BY1.3	Os01t0754800-01	Hypothetical protein	1	31669359	31670159
Os01g0755100	MQTL_BY1.3	Os01t0755100-01	Conserved hypothetical protein	1	31678312	31689878
Os01g0755500	MQTL_BY1.3	Os01t0755500-01	Plant-specific transcription factor, miR319 target gen	1	31699518	31701126	OsPCF7
Os01g0755550	MQTL_BY1.3	Os01t0755550-00	Hypothetical gene	1	31700007	31701316
Os01g0755600	MQTL_BY1.3	Os01t0755600-01	Similar to GRAS family transcription factor containing protein, expressed	1	31705732	31706365
Os01g0916350	MQTL_BY1.4	Os01t0916350-01	Hypothetical gene	1	39947871	39953554
Os01g0916400	MQTL_BY1.4	Os01t0916400-01	Similar to Selenium binding protein	1	39948114	39951519	Os
Os01g0916600	MQTL_BY1.4	Os01t0916600-01	RNA recognition motif, glycine rich protein domain containing protein	1	39954580	39956409	OsGRP1
Os01g0916700	MQTL_BY1.4	Os01t0916700-01	Conserved hypothetical protein	1	39958548	39959622
Os01g0916800	MQTL_BY1.4	Os01t0916800-00	Similar to predicted protein	1	39960770	39975917
Os01g0916950	MQTL_BY1.4	Os01t0916950-00	Hypothetical gene	1	39966639	39976108
Os01g0917100	MQTL_BY1.4	Os01t0917100-01	Protein of unknown function DUF1675 domain containing protein	1	39985223	39986495
Os01g0917200	MQTL_BY1.4	Os01t0917200-01	Peptidase, trypsin-like serine and cysteine proteases domain containing protein	1	39991966	39994903
Os01g0917300	MQTL_BY1.4	Os01t0917300-01	Similar to Cysteine-rich peptide	1	39998120	39999062
Os01g0917400	MQTL_BY1.4	Os01t0917400-01	CCCH-type zinc finger protein, Resistance against bacterial blight diseas	1	40006067	40010924	C3H12
Os01g0917500	MQTL_BY1.4	Os01t0917500-01	Leucine-rich repeat receptor-like kinase, Specification of anther cell identity, Control of early sporogenic development, Initiation of anther wall formatio	1	40018401	40023853	MSP1
Os01g0917700	MQTL_BY1.4	Os01t0917700-00	Similar to wiscott-Aldrich syndrome, C-terminal	1	40029945	40030969
Os01g0917801	MQTL_BY1.4	Os01t0917801-00	Hypothetical conserved gene	1	40030264	40030983
Os01g0917900	MQTL_BY1.4	Os01t0917900-01	Zinc finger, RING/FYVE/PHD-type domain containing protein	1	40036041	40037441
Os01g0918100	MQTL_BY1.4	Os01t0918100-01	Conserved hypothetical protein	1	40056074	40059404
Os01g0918200	MQTL_BY1.4	Os01t0918200-01	Similar to Ubiquitin-like protein SMT3	1	40061648	40063633
Os01g0918300	MQTL_BY1.4	Os01t0918300-01	Ubiquitin-like protein SMT3	1	40064408	40066375	smt3
Os01g0918400	MQTL_BY1.4	Os01t0918400-00	Conserved hypothetical protein	1	40067581	40069618
Os01g0918500	MQTL_BY1.4	Os01t0918500-01	Conserved hypothetical protein	1	40070821	40073753	OsCPR5-1
ENSRNA049441259	MQTL_BY1.4	ENSRNA049441259-T1	tRNA-Ala for anticodon AGC	1	40086054	40086126	tRNA-Ala
Os01g0919100	MQTL_BY1.4	Os01t0919100-01	Aluminum-induced citrate transporter, Aluminum toleranc	1	40093456	40097016	OsFRDL4
Os01g0919150	MQTL_BY1.4	Os01t0919150-00	Hypothetical protein	1	40093788	40096767
Os01g0919200	MQTL_BY1.4	Os01t0919200-01	Bacterial transferase hexapeptide repeat domain containing protein	1	40097655	40099028
Os01g0919400	MQTL_BY1.4	Os01t0919400-01	Sucrose phosphate synthase, Sucrose synthesis in pollen germinatio	1	40101744	40106898	SPS1
Os01g0919500	MQTL_BY1.4	Os01t0919500-01	Zinc finger, RING/FYVE/PHD-type domain containing protein	1	40115909	40121002
Os01g0919600	MQTL_BY1.4	Os01t0919600-01	Protein of unknown function DUF707 family protein	1	40127415	40132359
Os01g0919700	MQTL_BY1.4	Os01t0919700-01	Alpha/beta hydrolase fold-1 domain containing protein	1	40133109	40138135
Os01g0919800	MQTL_BY1.4	Os01t0919800-01	Similar to Efflux carrier of polar auxin transport	1	40136226	40142760	OsPIN5a
Os01g0919900	MQTL_BY1.4	Os01t0919900-02	Similar to Acyl-[acyl-carrier-protein] desaturase, chloroplast precursor (EC 1.14.19.2) (Stearoyl-ACP desaturase) (Delta(9) stearoyl-acyl carrier protein desaturase)	1	40146818	40150808	OsSSI2
Os01g0919950	MQTL_BY1.4	Os01t0919950-00	Hypothetical protein	1	40147145	40148504
Os01g0920000	MQTL_BY1.4	Os01t0920000-02	Cystathionine beta-synthase, core domain containing protein	1	40153226	40157441	OsCBSCBS5
Os01g0920100	MQTL_BY1.4	Os01t0920100-01	Conserved hypothetical protein	1	40167809	40170157
Os01g0920200	MQTL_BY1.4	Os01t0920200-01	Similar to E(Y)2 homolog (DC6) (Enhancer of yellow 2 homolog)	1	40170926	40173290
Os01g0920300	MQTL_BY1.4	Os01t0920300-01	Methyltransferase small domain containing protein	1	40177696	40181549
Os01g0920400	MQTL_BY1.4	Os01t0920400-01	Similar to Dynamin-related protein 3A (Dynamin-like protein 2) (Dynamin-like protein 2a). Splice isoform 2	1	40182781	40190881	OsDRP3A
Os01g0920700	MQTL_BY1.4	Os01t0920700-00	Nucleotide-diphospho-sugar transferase domain containing protein	1	40190285	40203691
Os01g0920450	MQTL_BY1.4	Os01t0920450-00	Conserved hypothetical protein	1	40193003	40193251
Os01g0920500	MQTL_BY1.4	Os01t0920500-01	Nucleotide-diphospho-sugar transferase domain containing protein	1	40194213	40194941
Os01g0920800	MQTL_BY1.4	Os01t0920800-00	Conserved hypothetical protein	1	40205112	40206882
Os01g0921000	MQTL_BY1.4	Os01t0921000-01	Nucleotide-diphospho-sugar transferase domain containing protein	1	40211197	40213481
Os01g0921100	MQTL_BY1.4	Os01t0921100-01	Hypothetical conserved gene	1	40215071	40216944
Os01g0921200	MQTL_BY1.4	Os01t0921200-01	Mannosyl-oligosaccharide glucosidase, N-glycan formation, Auxin-mediated root developmen	1	40220895	40229111	OsMOGS
Os01g0921300	MQTL_BY1.4	Os01t0921300-01	Exostosin-like family protein	1	40230297	40233212
Os01g0921400	MQTL_BY1.4	Os01t0921400-01	Conserved hypothetical protein	1	40235190	40238278	OsEXO70F1
Os01g0921450	MQTL_BY1.4	Os01t0921450-00	Hypothetical protein	1	40235291	40236879
Os01g0921500	MQTL_BY1.4	Os01t0921500-01	Similar to SNF1-related protein kinase regulatory gamma subunit 1 (AKIN gamma1) (AKING1)	1	40238689	40240454	OsCBSCBS2
Os01g0921550	MQTL_BY1.4	Os01t0921550-00	Hypothetical protein	1	40240142	40240678
Os01g0921600	MQTL_BY1.4	Os01t0921600-01	Similar to Mitochondrial import receptor subunit TOM20 (Translocase of outer membrane 20 kDa subunit)	1	40240810	40244636
Os01g0921800	MQTL_BY1.4	Os01t0921800-00	Tetratricopeptide-like helical domain containing protein	1	40256826	40258624	OsFbox052
Os01g0922000	MQTL_BY1.4	Os01t0922000-01	Hypothetical protein	1	40275511	40278116
Os01g0922100	MQTL_BY1.4	Os01t0922100-01	Conserved hypothetical protein	1	40285434	40287011
Os01g0922350	MQTL_BY1.4	Os01t0922350-00	Hypothetical protein	1	40285616	40287041
Os01g0922600	MQTL_BY1.4	Os01t0922600-01	Similar to SBP-domain protein 4	1	40332266	40335625	OsSPL2
Os01g0922700	MQTL_BY1.4	Os01t0922700-01	Conserved hypothetical protein	1	40336798	40337314
Os01g0922800	MQTL_BY1.4	Os01t0922800-01	MADS-box transcription factor, Short-day flowering promote	1	40344374	40364362	MADS51
Os10g0399901	MQTL_BY10.1	Os10t0399901-01	Conserved hypothetical protein	10	13478227	13482415
Os10g0400100	MQTL_BY10.1	Os10t0400100-01	Methionyl-tRNA synthetase, class Ia domain containing protein	10	13492802	13496772
Os10g0400200	MQTL_BY10.1	Os10t0400200-01	Glutelin type II precursor	10	13497363	13499401	Glua2*
Os10g0400250	MQTL_BY10.1	Os10t0400250-00	Tetratricopeptide-like helical domain containing protein	10	13501851	13503806
Os10g0400500	MQTL_BY10.1	Os10t0400500-00	Similar to Pyridoxal-dependent decarboxylase conserved domain containing protein, expressed	10	13524417	13525925
Os10g0400700	MQTL_BY10.1	Os10t0400700-01	Hypothetical protein	10	13535147	13536194
Os10g0400800	MQTL_BY10.1	Os10t0400800-01	Similar to Phenylalanyl-tRNA synthetase alpha chain (EC 6.1.1.20) (Phenylalanine--tRNA ligase alpha chain) (PheRS) (CML33)	10	13537546	13542435
Os10g0400900	MQTL_BY10.1	Os10t0400900-02	Similar to Colon cancer-associated protein Mic1-like containing protein, expressed	10	13543442	13552221
Os10g0401000	MQTL_BY10.1	Os10t0401000-01	Conserved hypothetical protein	10	13552894	13553361
Os10g0401100	MQTL_BY10.1	Os10t0401100-00	Hypothetical conserved gene	10	13557781	13562033
Os10g0402200	MQTL_BY10.1	Os10t0402200-01	Origin recognition complex subunit 3, Lateral root developmen	10	13600900	13606431	ORC3
ENSRNA049447201	MQTL_BY10.1	ENSRNA049447201-T1	tRNA-Trp for anticodon CCA	10	13606655	13606726	tRNA-Trp
Os10g0402300	MQTL_BY10.1	Os10t0402300-00	Non-protein coding transcript	10	13606664	13606711
Os10g0402400	MQTL_BY10.1	Os10t0402400-00	Transferase family protein	10	13611824	13614202
Os10g0403000	MQTL_BY10.1	Os10t0403000-01	Cytochrome P450 protein, CYP78A11, Regulation of leaf initiation rate and vegetative-reproductive phase chang	10	13658790	13660543	PLA1
Os10g0403200	MQTL_BY10.1	Os10t0403200-00	Hypothetical protein	10	13658883	13660435
Os10g0403400	MQTL_BY10.1	Os10t0403400-01	Hypothetical protein	10	13690098	13691656
Os10g0403700	MQTL_BY10.1	Os10t0403700-00	Similar to oxidoreductase	10	13708218	13713302	Ord
Os10g0403800	MQTL_BY10.1	Os10t0403800-00	Similar to DNA binding protein	10	13721970	13722965	OsBUL3
Os10g0404300	MQTL_BY10.1	Os10t0404300-00	Similar to predicted protein	10	13773717	13774369	ILI7
Os10g0404500	MQTL_BY10.1	Os10t0404500-01	Similar to Sucrose transporter	10	13778846	13782611	OsSUT3(t)
Os10g0404533	MQTL_BY10.1	Os10t0404533-00	Similar to Sucrose transport protein SUT3	10	13783420	13783764
Os10g0404566	MQTL_BY10.1	Os10t0404566-00	Similar to Sucrose transporter	10	13784431	13784910
Os10g0404900	MQTL_BY10.1	Os10t0404900-01	Similar to HAHB-5 (Fragment)	10	13804909	13806731	Oshox23
Os10g0405100	MQTL_BY10.1	Os10t0405100-01	Similar to serine/threonine-protein kinase NAK	10	13823657	13829400	OsRLCK299
Os10g0405300	MQTL_BY10.1	Os10t0405300-01	Pathogenic type III effector avirulence factor Avr cleavage site domain containing protein	10	13833340	13836254
Os10g0405500	MQTL_BY10.1	Os10t0405500-01	Coiled-coil protein, Homologous chromosome pairing and synapsis in meiosi	10	13842020	13848949	PAIR3
Os10g0405600	MQTL_BY10.1	Os10t0405600-01	Phosphofructokinase family protein	10	13848985	13853377	OsPFK10
Os10g0406100	MQTL_BY10.1	Os10t0406100-01	Similar to PRLI-interacting factor F (Fragment)	10	13867136	13869231
Os10g0406150	MQTL_BY10.1	Os10t0406150-00	Non-protein coding transcript	10	13867841	13868996
Os10g0406200	MQTL_BY10.1	Os10t0406200-01	Hypothetical conserved gene	10	13870240	13875398	OsRFPH2-11
Os10g0406300	MQTL_BY10.1	Os10t0406300-01	Similar to AOBP (Ascorbate oxidase promoter-binding protein)	10	13882551	13885214	OsDof26
Os10g0406350	MQTL_BY10.1	Os10t0406350-00	Hypothetical gene	10	13882571	13885123
Os10g0406400	MQTL_BY10.1	Os10t0406400-00	Similar to Cellulose synthase-like A1	10	13896201	13897680	OsCslA2
Os10g0406501	MQTL_BY10.1	Os10t0406501-00	Non-protein coding transcript	10	13896593	13897513
Os10g0406600	MQTL_BY10.1	Os10t0406600-01	Complex 1 LYR protein family protein	10	13905198	13906597
Os10g0406701	MQTL_BY10.1	Os10t0406701-01	Conserved hypothetical protein	10	13908015	13912718
Os10g0406800	MQTL_BY10.1	Os10t0406800-01	Armadillo-like helical domain containing protein	10	13919961	13925636
Os10g0406900	MQTL_BY10.1	Os10t0406900-00	Hypothetical conserved gene	10	13928306	13929601
Os10g0407000	MQTL_BY10.1	Os10t0407000-01	Pectin lyase fold/virulence factor domain containing protein	10	13932964	13935275	OsPME29
Os10g0407100	MQTL_BY10.1	Os10t0407100-01	Ribosomal protein L32p domain containing protein	10	13937547	13939572
Os10g0407200	MQTL_BY10.1	Os10t0407200-01	Protein of unknown function DUF962 family protein	10	13940043	13941101
Os10g0407400	MQTL_BY10.1	Os10t0407400-01	Hypothetical conserved gene	10	13946197	13951550
Os10g0407450	MQTL_BY10.1	Os10t0407450-00	Hypothetical protein	10	13946248	13951159
Os10g0407500	MQTL_BY10.1	Os10t0407500-00	Similar to exonuclease	10	13954232	13958017
Os10g0407600	MQTL_BY10.1	Os10t0407600-00	Hypothetical protein	10	13954300	13957925
Os11g0177400	MQTL_BY11.1	Os11t0177400-01	Similar to ATPase, coupled to transmembrane movement of substances	11	3853571	3856790	OsABCG27
Os11g0177750	MQTL_BY11.1	Os11t0177750-00	Hypothetical gene	11	3856026	3857151
Os11g0178200	MQTL_BY11.1	Os11t0178200-00	Conserved hypothetical protein	11	3895243	3897091
Os11g0178800	MQTL_BY11.1	Os11t0178800-01	Plant disease resistance response protein family protein	11	3916880	3917635
Os11g0179000	MQTL_BY11.1	Os11t0179000-01	Plant disease resistance response protein family protein	11	3920115	3920826
Os11g0179400	MQTL_BY11.1	Os11t0179400-00	Similar to Dirigent-like protein	11	3934039	3934606
Os11g0179500	MQTL_BY11.1	Os11t0179500-00	Similar to dirigent-like protein pDIR9	11	3952883	3953458
Os11g0179700	MQTL_BY11.1	Os11t0179700-00	Similar to Dirigent-like protein	11	3959111	3959687
Os11g0180000	MQTL_BY11.1	Os11t0180000-01	Plant disease resistance response protein family protein	11	3994804	3995784
Os11g0180100	MQTL_BY11.1	Os11t0180100-00	Conserved hypothetical protein	11	3996813	3999825
Os11g0180200	MQTL_BY11.1	Os11t0180200-01	Similar to Protein tyrosine phosphatase 1	11	4004606	4007457	OsPTP2
Os11g0180300	MQTL_BY11.1	Os11t0180300-01	Conserved hypothetical protein	11	4014842	4017984
Os11g0180600	MQTL_BY11.1	Os11t0180600-01	Similar to Type III restriction enzyme, res subunit family protein, expressed	11	4022666	4034481
Os11g0180800	MQTL_BY11.1	Os11t0180800-01	Conserved hypothetical protein	11	4043518	4074186
Os11g0180900	MQTL_BY11.1	Os11t0180900-00	Myb transcription factor domain containing protein	11	4049330	4050752
Os11g0181000	MQTL_BY11.1	Os11t0181000-00	Hypothetical protein	11	4050125	4050667
Os11g0181100	MQTL_BY11.1	Os11t0181100-01	Similar to Transmembrane protein TM9SF3 (Fragment)	11	4076905	4083472
Os11g0181200	MQTL_BY11.1	Os11t0181200-01	Hypothetical protein	11	4084040	4084656
Os11g0181400	MQTL_BY11.1	Os11t0181400-01	Similar to barley mlo defense gene homolog4	11	4086225	4090643	OsMLO11
Os11g0181500	MQTL_BY11.1	Os11t0181500-01	Similar to Nitrogen fixation like protein	11	4091361	4093585	OsISC12
Os11g0181700	MQTL_BY11.1	Os11t0181700-01	Similar to retinol dehydrogenase 12	11	4094565	4097141
Os11g0181800	MQTL_BY11.1	Os11t0181800-01	Similar to Short-chain dehydrogenase Tic32	11	4097620	4101455
Os11g0181900	MQTL_BY11.1	Os11t0181900-01	Prefoldin domain containing protein	11	4102967	4110154
Os11g0182100	MQTL_BY11.1	Os11t0182100-01	Protein of unknown function DUF688 domain containing protein	11	4122540	4123510
Os11g0182200	MQTL_BY11.1	Os11t0182200-01	Transferase family protein	11	4128533	4130570
Os11g0182400	MQTL_BY11.1	Os11t0182400-01	WD40/YVTN repeat-like domain containing protein	11	4134329	4140479	OsWD40-184
Os11g0182500	MQTL_BY11.1	Os11t0182500-02	Ankyrin repeat-containing protein, Regulator in basal defens	11	4150087	4154740	OsPIANK1
Os11g0182900	MQTL_BY11.1	Os11t0182900-00	Ankyrin repeat domain containing protein	11	4168279	4170029
Os11g0183150	MQTL_BY11.1	Os11t0183150-00	Ankyrin repeat domain containing protein	11	4184192	4188218
Os11g0183700	MQTL_BY11.1	Os11t0183700-01	Myb, DNA-binding domain containing protein	11	4220839	4229441	OsSWI3C
Os11g0183800	MQTL_BY11.1	Os11t0183800-00	Similar to Armadillo/beta-catenin-like repeat family protein, expressed	11	4239143	4243317	CSIL2
Os11g0183900	MQTL_BY11.1	Os11t0183900-02	Similar to Aspartic proteinase Asp1 precursor (EC 3.4.23.-	11	4247310	4251716	OsAsp2
Os11g0184100	MQTL_BY11.1	Os11t0184100-01	3-oxo-5-alpha-steroid 4-dehydrogenase, C-terminal domain containing protein	11	4252444	4255806
Os11g0184300	MQTL_BY11.1	Os11t0184300-00	Beta-glucosidase 30	11	4263137	4283119	Os11bglu35
Os11g0184350	MQTL_BY11.1	Os11t0184350-00	Hypothetical protein	11	4263757	4283124
Os11g0184600	MQTL_BY11.1	Os11t0184600-00	Similar to Aspartic proteinase Asp1	11	4287928	4291230
Os11g0184800	MQTL_BY11.1	Os11t0184800-01	Similar to Aspartic proteinase Asp1 precursor (EC 3.4.23.-	11	4295162	4297455	OsAsp1
Os11g0184900	MQTL_BY11.1	Os11t0184900-02	Similar to OsNAC5 protein [imported]-rice	11	4299277	4301784	NAC5
Os11g0185100	MQTL_BY11.1	Os11t0185100-01	Conserved hypothetical protein	11	4315043	4315615
Os11g0185800	MQTL_BY11.1	Os11t0185800-01	Conserved hypothetical protein	11	4351277	4353991
Os11g0186050	MQTL_BY11.1	Os11t0186050-00	Hypothetical protein	11	4355110	4355880
Os11g0186200	MQTL_BY11.1	Os11t0186200-01	Similar to Aldehyde dehydrogenase (EC 1.2.1.3)	11	4375371	4379958	OsALDH3H2
Os11g0186300	MQTL_BY11.1	Os11t0186300-01	Similar to Ankyrin-like protein	11	4380785	4387385
Os11g0186400	MQTL_BY11.1	Os11t0186400-00	Similar to DNA polymerase delta catalytic subunit (EC 2.7.7.7)	11	4387512	4397808	OsPoldelta1
Os11g0186500	MQTL_BY11.1	Os11t0186500-00	Similar to GH3 auxin-responsive promoter family protein	11	4401451	4403522	OsJAR3
Os11g0186525	MQTL_BY11.1	Os11t0186525-00	Hypothetical protein	11	4401526	4403438
Os11g0186600	MQTL_BY11.1	Os11t0186600-00	Tetratricopeptide-like helical domain containing protein	11	4408579	4409229
Os11g0186800	MQTL_BY11.1	Os11t0186800-01	Similar to inorganic phosphate cotransporter	11	4413240	4415867	OsPT25
Os11g0186900	MQTL_BY11.1	Os11t0186900-01	ACC oxidase, Ethylene biosynthesi	11	4415933	4418435	ACO4
Os11g0187001	MQTL_BY11.1	Os11t0187001-00	Hypothetical gene	11	4416365	4417668
Os11g0187100	MQTL_BY11.1	Os11t0187100-00	WD40 repeat domain containing protein	11	4428082	4431404	OsWD40-185
Os11g0187150	MQTL_BY11.1	Os11t0187150-00	Hypothetical protein	11	4430512	4432986
Os11g0187200	MQTL_BY11.1	Os11t0187200-01	GATA zinc finger family protein, Control of heading date, plant height and panicle lengt	11	4432745	4434088	OsGATA28
Os11g0187500	MQTL_BY11.1	Os11t0187500-02	Similar to Heat shock protein 70	11	4443167	4446247
Os11g0187550	MQTL_BY11.1	Os11t0187550-00	Non-protein coding transcript	11	4458588	4458924
Os11g0187600	MQTL_BY11.1	Os11t0187600-01	Similar to Heat shock protein 70	11	4466448	4468314	OsHSP70
Os11g0187700	MQTL_BY11.1	Os11t0187700-00	Similar to Heat shock protein 70	11	4469056	4469313	OsHSP70
Os11g0188100	MQTL_BY11.1	Os11t0188100-00	Similar to inositol or phosphatidylinositol kinase/ phosphotransferase, alcohol group as acceptor	11	4481564	4482675
Os11g0189600	MQTL_BY11.1	Os11t0189600-01	2,3-oxidosqualene cyclase, Triterpene synthase, Parkeol synthas	11	4522342	4557911	OsOSC7
Os11g0189900	MQTL_BY11.1	Os11t0189900-00	Conserved hypothetical protein	11	4557930	4566087
Os11g0191300	MQTL_BY11.1	Os11t0191300-01	Similar to MEI1 protein	11	4614154	4623369
Os11g0191400	MQTL_BY11.1	Os11t0191400-01	ATP-NAD kinase, PpnK-type, all-beta domain containing protein	11	4625100	4631163
Os11g0191500	MQTL_BY11.1	Os11t0191500-00	Pectinesterase inhibitor domain containing protein	11	4634063	4634617
Os11g0191800	MQTL_BY11.1	Os11t0191800-01	Similar to Pectinesterase family protein	11	4643542	4644697
Os11g0192400	MQTL_BY11.1	Os11t0192400-01	Pectin lyase fold/virulence factor domain containing protein	11	4655362	4657505	OsPME31
Os11g0192500	MQTL_BY11.1	Os11t0192500-00	Similar to Pectinesterase family protein	11	4658961	4659953
Os11g0193300	MQTL_BY11.1	Os11t0193300-00	Hypothetical conserved gene	11	4670707	4673201
Os11g0193800	MQTL_BY11.1	Os11t0193800-01	Similar to Pectinesterase family protein	11	4678922	4679911
Os11g0194100	MQTL_BY11.1	Os11t0194100-01	Hypothetical conserved gene	11	4691491	4694413
Os11g0194050	MQTL_BY11.1	Os11t0194050-00	Conserved hypothetical protein	11	4698862	4701264
Os11g0194000	MQTL_BY11.1	Os11t0194000-00	Similar to Pectinesterase	11	4701769	4702383
Os11g0194200	MQTL_BY11.1	Os11t0194200-00	Similar to pectinesterase family protein	11	4703092	4703613
Os11g0194400	MQTL_BY11.1	Os11t0194400-01	Similar to Pectinesterase family protein	11	4714315	4715470
Os11g0194600	MQTL_BY11.1	Os11t0194600-01	Pectinesterase inhibitor domain containing protein	11	4723880	4725123
Os11g0194800	MQTL_BY11.1	Os11t0194800-01	Similar to DNA-directed RNA polymerase II 7.6 kDa polypeptide (EC 2.7.7.6) (RPB10) (RPB7.6)	11	4731977	4734085
Os11g0194900	MQTL_BY11.1	Os11t0194900-01	Protein kinase, core domain containing protein	11	4734980	4738431	OsRLCK315
Os11g0195000	MQTL_BY11.1	Os11t0195000-00	Similar to J033060E19, full insert sequence	11	4757439	4761547
Os11g0195100	MQTL_BY11.1	Os11t0195100-00	Similar to Protein translocase subunit secA	11	4761890	4771103
Os11g0195200	MQTL_BY11.1	Os11t0195200-00	Hypothetical conserved gene	11	4776674	4777775
Os11g0195500	MQTL_BY11.1	Os11t0195500-01	Hypothetical conserved gene	11	4785275	4789298	PAD4
Os11g0195600	MQTL_BY11.1	Os11t0195600-01	Similar to Amino acid carrier (Fragment)	11	4799321	4801300	OsAAP11C
Os11g0195650	MQTL_BY11.1	Os11t0195650-00	Hypothetical protein	11	4799381	4801048
Os11g0195700	MQTL_BY11.1	Os11t0195700-01	Conserved hypothetical protein	11	4805210	4806760
Os11g0195750	MQTL_BY11.1	Os11t0195750-01	Non-protein coding transcript	11	4806222	4806779
Os11g0195800	MQTL_BY11.1	Os11t0195800-01	Conserved hypothetical protein	11	4807432	4808617
Os11g0196400	MQTL_BY11.1	Os11t0196400-01	Non-protein coding transcript	11	4825789	4826259
Os11g0197200	MQTL_BY11.1	Os11t0197200-01	Hypothetical protein	11	4859203	4863986
Os11g0197400	MQTL_BY11.1	Os11t0197400-01	Protein of unknown function DUF803 domain containing protein	11	4866531	4871520
Os11g0197433	MQTL_BY11.1	Os11t0197433-00	Hypothetical gene	11	4871214	4871560
Os11g0197466	MQTL_BY11.1	Os11t0197466-00	Hypothetical gene	11	4892242	4892880
Os11g0197500	MQTL_BY11.1	Os11t0197500-01	Conserved hypothetical protein	11	4892372	4893134
Os11g0197600	MQTL_BY11.1	Os11t0197600-01	Transcriptional factor B3 family protein	11	4894638	4899862
Os11g0197725	MQTL_BY11.1	Os11t0197725-01	Hypothetical protein	11	4907179	4910693
Os11g0197975	MQTL_BY11.1	Os11t0197975-00	Hypothetical gene	11	4918782	4919895
Os11g0198100	MQTL_BY11.1	Os11t0198100-01	Similar to EMB2756	11	4918870	4923725
Os11g0198200	MQTL_BY11.1	Os11t0198200-01	Conserved hypothetical protein	11	4923859	4925639
Os11g0198250	MQTL_BY11.1	Os11t0198250-00	Hypothetical gene	11	4924222	4925362
Os11g0198900	MQTL_BY11.1	Os11t0198900-01	Hypothetical conserved gene	11	4945892	4948108
Os11g0198951	MQTL_BY11.1	Os11t0198951-01	Hypothetical conserved gene	11	4946880	4947633
Os11g0199000	MQTL_BY11.1	Os11t0199000-01	Similar to cDNA, clone: J065168H08, full insert sequence	11	4965240	4967120
Os11g0199200	MQTL_BY11.1	Os11t0199200-02	Protein disulfide isomerase-like enzyme, Starch synthesis, Maturation of proglutelin in endosper	11	4971319	4975043	ESP2
Os11g0199600	MQTL_BY11.1	Os11t0199600-02	Zinc finger, CCHC-type domain containing protein	11	4991002	4992888
Os11g0199700	MQTL_BY11.1	Os11t0199700-02	Similar to VHS and GAT domain protein	11	4993638	5010423
Os11g0199801	MQTL_BY11.1	Os11t0199801-00	Conserved hypothetical protein	11	5010771	5013677
Os11g0199900	MQTL_BY11.1	Os11t0199900-00	Similar to F-box domain containing protein	11	5026325	5027273	OsFbox572
Os11g0200000	MQTL_BY11.1	Os11t0200000-01	Histone deacetylase family protein	11	5027829	5029584
Os11g0200600	MQTL_BY11.1	Os11t0200600-01	Cyclin-like F-box domain containing protein	11	5059892	5063060	Os_F0079
Os11g0201000	MQTL_BY11.1	Os11t0201000-00	Hypothetical protein	11	5063121	5064147
Os11g0201400	MQTL_BY11.1	Os11t0201400-00	Similar to Histone deacetylase	11	5063575	5064534
Os11g0201175	MQTL_BY11.1	Os11t0201175-00	Similar to H0315A08.1 protein	11	5071904	5072979
Os11g0200950	MQTL_BY11.1	Os11t0200950-03	F-box domain, cyclin-like domain containing protein	11	5073207	5083022	Os_F0390
Os11g0201124	MQTL_BY11.1	Os11t0201124-00	Hypothetical protein	11	5081147	5082653
Os11g0201299	MQTL_BY11.1	Os11t0201299-01	Similar to F-box domain containing protein	11	5084166	5088705	Os_F0390
Os11g0201329	MQTL_BY11.1	Os11t0201329-00	Hypothetical protein	11	5087037	5088567
Os11g0201360	MQTL_BY11.1	Os11t0201360-01	Cyclin-like F-box domain containing protein	11	5089294	5093366	Os_F0253
Os11g0201401	MQTL_BY11.1	Os11t0201401-00	Non-protein coding transcript	11	5098287	5099773
Os11g0201441	MQTL_BY11.1	Os11t0201441-00	Hypothetical protein	11	5114741	5116719
Os11g0201540	MQTL_BY11.1	Os11t0201540-00	Hypothetical protein	11	5125618	5127437
Os11g0201900	MQTL_BY11.1	Os11t0201900-00	Similar to F-box domain containing protein	11	5141880	5149959	OsFbox582
Os11g0201933	MQTL_BY11.1	Os11t0201933-00	Hypothetical protein	11	5143049	5144355
Os11g0201966	MQTL_BY11.1	Os11t0201966-00	Hypothetical protein	11	5148658	5150007
Os11g0202000	MQTL_BY11.1	Os11t0202000-02	F-box domain, cyclin-like domain containing protein	11	5153098	5156354	OsFbox583
Os11g0202100	MQTL_BY11.1	Os11t0202100-00	Hypothetical protein	11	5154791	5156057
Os11g0202200	MQTL_BY11.1	Os11t0202200-01	Cyclin-like F-box domain containing protein	11	5164454	5166686	OsFbox584
Os11g0202300	MQTL_BY11.1	Os11t0202300-02	Cyclin-like F-box domain containing protein	11	5168780	5172092
Os11g0202350	MQTL_BY11.1	Os11t0202350-00	Conserved hypothetical protein	11	5171522	5172260
Os11g0202400	MQTL_BY11.1	Os11t0202400-00	Similar to F-box domain containing protein	11	5173514	5176123	OsFbox585
Os11g0202450	MQTL_BY11.1	Os11t0202450-00	Hypothetical protein	11	5174961	5176147
Os11g0202500	MQTL_BY11.1	Os11t0202500-00	UDP-glucuronosyl/UDP-glucosyltransferase domain containing protein	11	5178433	5178938
Os11g0202600	MQTL_BY11.1	Os11t0202600-01	Similar to OSIGBa0126J24.2 protein	11	5182412	5188002
Os11g0202900	MQTL_BY11.1	Os11t0202900-01	Hypothetical gene	11	5196333	5197162
Os11g0203400	MQTL_BY11.1	Os11t0203400-01	Hypothetical conserved gene	11	5238445	5239971
Os11g0204100	MQTL_BY11.1	Os11t0204100-02	Conserved hypothetical protein	11	5258104	5266068
Os11g0204500	MQTL_BY11.1	Os11t0204500-01	Conserved hypothetical protein	11	5273137	5275359
Os11g0204600	MQTL_BY11.1	Os11t0204600-01	Similar to Glucose-1-phosphate adenylyltransferase	11	5276417	5279896
Os11g0204800	MQTL_BY11.1	Os11t0204800-01	Similar to Wali7 protein (Fragment)	11	5282088	5284666
Os11g0205200	MQTL_BY11.1	Os11t0205200-00	Conserved hypothetical protein	11	5297467	5298892
Os11g0205301	MQTL_BY11.1	Os11t0205301-00	Non-protein coding transcript	11	5297615	5299448
Os11g0205300	MQTL_BY11.1	Os11t0205300-00	Non-protein coding transcript	11	5322579	5323208
Os11g0205500	MQTL_BY11.1	Os11t0205500-01	Similar to cDNA clone:J023056F18, full insert sequence	11	5324768	5327659
Os11g0205800	MQTL_BY11.1	Os11t0205800-01	Similar to F-box domain containing protein, expressed	11	5336615	5339804	Fbox-14
Os11g0205900	MQTL_BY11.1	Os11t0205900-00	Similar to F-box domain containing protein, expressed	11	5342926	5345614	OsFbox586
Os11g0206000	MQTL_BY11.1	Os11t0206000-01	Conserved hypothetical protein	11	5349280	5354810
Os11g0206101	MQTL_BY11.1	Os11t0206101-00	Conserved hypothetical protein	11	5355998	5356393
Os11g0206150	MQTL_BY11.1	Os11t0206150-00	Hypothetical protein	11	5356008	5359272
Os11g0206200	MQTL_BY11.1	Os11t0206200-02	Mitochodrial transcription termination factor-related family protein	11	5357840	5359373
Os11g0206400	MQTL_BY11.1	Os11t0206400-01	Mitochodrial transcription termination factor-related family protein	11	5363189	5364957
Os11g0206300	MQTL_BY11.1	Os11t0206300-01	Similar to Mitochondrial transcription termination factor-like family-1	11	5364477	5370383
Os11g0206600	MQTL_BY11.1	Os11t0206600-02	Mitochodrial transcription termination factor-related family protein	11	5372635	5375530
Os11g0206700	MQTL_BY11.1	Os11t0206700-02	Guanine nucleotide binding protein (G-protein), alpha subunit family protein	11	5378426	5383879
Os11g0206850	MQTL_BY11.1	Os11t0206850-00	Conserved hypothetical protein	11	5394808	5395267
Os11g0207000	MQTL_BY11.1	Os11t0207000-01	LIM binding protein domain containing protein	11	5399320	5408130	OsSEU
Os11g0207100	MQTL_BY11.1	Os11t0207100-01	Similar to SEU3A protein	11	5419433	5427714	OsSEU2
Os11g0207200	MQTL_BY11.1	Os11t0207200-01	Similar to MAP3Ka	11	5460669	5464646	OsMAPKKKalpha
Os11g0207300	MQTL_BY11.1	Os11t0207300-00	Bacterial luciferase-like family protein	11	5465014	5466306
Os11g0207400	MQTL_BY11.1	Os11t0207400-01	NB-ARC domain containing protein	11	5467512	5469283
Os11g0207600	MQTL_BY11.1	Os11t0207600-00	Myb-like protein	11	5479730	5482703	OsMyb12
Os11g0207700	MQTL_BY11.1	Os11t0207700-00	Similar to Flavin-binding monooxygenase-like family protein	11	5488731	5493004	OsYUCCA13
Os11g0207800	MQTL_BY11.1	Os11t0207800-00	Conserved hypothetical protein	11	5498727	5512216	Os_F0690
Os11g0207900	MQTL_BY11.1	Os11t0207900-00	Similar to Flavin-binding monooxygenase-like family protein	11	5514544	5516300	OsYUCCA14
Os11g0208000	MQTL_BY11.1	Os11t0208000-02	Cyclin-like F-box domain containing protein	11	5518581	5521928	OsFbox587
Os11g0208100	MQTL_BY11.1	Os11t0208100-01	Cyclin-like F-box domain containing protein	11	5530077	5534187	OsFbox588
Os11g0208300	MQTL_BY11.1	Os11t0208300-00	Hypothetical conserved gene	11	5546196	5554530	Fbox-9-pseudo
Os11g0208400	MQTL_BY11.1	Os11t0208400-01	Cyclin-like F-box domain containing protein	11	5557380	5560163	OsFbox589
Os11g0208500	MQTL_BY11.1	Os11t0208500-00	Hypothetical protein	11	5558242	5560096
Os11g0208600	MQTL_BY11.1	Os11t0208600-01	Similar to F-box family-8	11	5565444	5568307	Os_F0761
Os11g0208651	MQTL_BY11.1	Os11t0208651-00	Hypothetical protein	11	5569289	5571785
Os11g0208700	MQTL_BY11.1	Os11t0208700-00	Similar to D-mannose binding lectin family protein	11	5580098	5582565
Os11g0208750	MQTL_BY11.1	Os11t0208750-00	Hypothetical protein	11	5580098	5582575
Os11g0208800	MQTL_BY11.1	Os11t0208800-01	Similar to Receptor-like protein kinase	11	5586534	5589198
Os11g0208850	MQTL_BY11.1	Os11t0208850-00	Hypothetical protein	11	5586618	5589099
Os11g0208900	MQTL_BY11.1	Os11t0208900-01	Leucine rich repeat containing protein kinase	11	5592564	5603077
Os11g0209000	MQTL_BY11.1	Os11t0209000-01	Glycine rich family protein	11	5605253	5607081
Os11g0209050	MQTL_BY11.1	Os11t0209050-00	Similar to nucleic acid binding protein	11	5609834	5610544
Os11g0209100	MQTL_BY11.1	Os11t0209100-01	Cyclin-like F-box domain containing protein	11	5611296	5615069	OsFbox591
Os11g0209200	MQTL_BY11.1	Os11t0209200-01	Similar to Ribosomal RNA apurinic site specific lyase	11	5615461	5618397	OsFbox592
Os11g0209300	MQTL_BY11.1	Os11t0209300-00	Hypothetical protein	11	5616493	5618313
Os11g0209400	MQTL_BY11.1	Os11t0209400-01	Similar to F-box family-6	11	5627516	5628402	OsFbox593
Os11g0209450	MQTL_BY11.1	Os11t0209450-00	Hypothetical protein	11	5627707	5629087
Os11g0209502	MQTL_BY11.1	Os11t0209502-00	F-box domain, cyclin-like domain containing protein	11	5630932	5634827
Os11g0209550	MQTL_BY11.1	Os11t0209550-00	Hypothetical protein	11	5633618	5634870
Os11g0209600	MQTL_BY11.1	Os11t0209600-01	Cyclin-like F-box domain containing protein	11	5645660	5648416	OsFbox594
Os11g0209700	MQTL_BY11.1	Os11t0209700-01	Hypothetical conserved gene	11	5656473	5663574	OsPI4K1
Os11g0209900	MQTL_BY11.1	Os11t0209900-00	Similar to NifS-like protein	11	5672940	5676655	NifS
Os11g0210000	MQTL_BY11.1	Os11t0210000-01	Conserved hypothetical protein	11	5680101	5684035
Os11g0210100	MQTL_BY11.1	Os11t0210100-01	Similar to Class III peroxidase 133	11	5699982	5702081	prx132
Os11g0210201	MQTL_BY11.1	Os11t0210201-00	Conserved hypothetical protein	11	5710677	5711244	RZ53
Os11g0210300	MQTL_BY11.1	Os11t0210300-01	Alcohol dehydrogenase 1	11	5712671	5716288	ADH1
Os11g0210500	MQTL_BY11.1	Os11t0210500-01	Similar to Alcohol dehydrogenase	11	5745005	5748092	Adh2*
Os11g0210600	MQTL_BY11.1	Os11t0210600-01	Similar to Alcohol dehydrogenase (Fragment)	11	5755644	5758642	Adh3
Os11g0210700	MQTL_BY11.1	Os11t0210700-00	Hypothetical gene	11	5762548	5766184
Os11g0211200	MQTL_BY11.1	Os11t0211200-01	Similar to Tubulin-specific chaperon-like protein	11	5773790	5777594
Os11g0211300	MQTL_BY11.1	Os11t0211300-01	Similar to NBS-LRR disease resistance protein homologue (Fragment)	11	5777015	5787839
Os11g0211400	MQTL_BY11.1	Os11t0211400-01	Hypothetical protein	11	5778561	5780520
Os11g0211600	MQTL_BY11.1	Os11t0211600-00	Similar to Leucine Rich Repeat family protein	11	5798254	5799120
Os11g0211650	MQTL_BY11.1	Os11t0211650-00	Similar to Leucine Rich Repeat family protein	11	5799558	5802020
Os11g0211700	MQTL_BY11.1	Os11t0211700-00	Hypothetical conserved gene	11	5806736	5807957
Os11g0211800	MQTL_BY11.1	Os11t0211800-01	Similar to Specific abundant protein-like protein 1	11	5808714	5809427	OsDT11
Os11g0212000	MQTL_BY11.1	Os11t0212000-00	Similar to Leucine Rich Repeat family protein, expressed	11	5820879	5826729
Os11g0212100	MQTL_BY11.1	Os11t0212100-00	Similar to NBS-LRR disease resistance protein family-4	11	5828346	5828666
Os11g0212300	MQTL_BY11.1	Os11t0212300-00	Similar to Protein kinase domain containing protein, expressed	11	5839249	5840796	OsWD40-186
Os11g0212801	MQTL_BY11.1	Os11t0212801-00	Conserved hypothetical protein	11	5852691	5853472
Os11g0212900	MQTL_BY11.1	Os11t0212900-01	Serine/threonine protein kinase-related domain containing protein	11	5859750	5868313	OsWD40-187
Os11g0213000	MQTL_BY11.1	Os11t0213000-01	Similar to Protein kinase domain containing protein, expressed	11	5873537	5881813	OsWD40-188
Os11g0213400	MQTL_BY11.1	Os11t0213400-00	Non-protein coding transcript	11	5891284	5891813
ENSRNA049469734	MQTL_BY11.1	ENSRNA049469734-T1	Small nucleolar RNA Z279/snoR105/snoR108	11	5894984	5895093	snoZ279_R105_R108
Os11g0213500	MQTL_BY11.1	Os11t0213500-01	Pentatricopeptide repeat protein, Mitochondrial nad7 transcript editing, Seed developmen	11	5895364	5897167	SMK1
Os11g0213600	MQTL_BY11.1	Os11t0213600-01	Peptidase S10, serine carboxypeptidase family protein	11	5898818	5902693	OsSCP48
Os11g0213700	MQTL_BY11.1	Os11t0213700-00	Leucine-rich repeat, typical subtype containing protein	11	5908294	5911943
Os11g0213733	MQTL_BY11.1	Os11t0213733-01	Conserved hypothetical protein	11	5912147	5914714
Os11g0213800	MQTL_BY11.1	Os11t0213800-01	Similar to NBS-LRR disease resistance protein homologue (Fragment)	11	5916975	5919022
Os11g0213900	MQTL_BY11.1	Os11t0213900-01	Hypothetical conserved gene	11	5922025	5922452
Os11g0214001	MQTL_BY11.1	Os11t0214001-00	Hypothetical conserved gene	11	5922602	5924160
Os11g0214100	MQTL_BY11.1	Os11t0214100-00	Plant disease resistance response protein domain containing protein	11	5936538	5938449
Os11g0214400	MQTL_BY11.1	Os11t0214400-01	Plant disease resistance response protein family protein	11	5947363	5948231
Os11g0214700	MQTL_BY11.1	Os11t0214700-00	Plant disease resistance response protein domain containing protein	11	5962686	5974624
Os11g0214900	MQTL_BY11.1	Os11t0214900-00	Plant disease resistance response protein family protein	11	5978273	5978986
Os11g0215100	MQTL_BY11.1	Os11t0215100-01	Plant disease resistance response protein family protein	11	5996508	5997392
Os11g0215300	MQTL_BY11.1	Os11t0215300-00	Conserved hypothetical protein	11	6001907	6002424
Os11g0215400	MQTL_BY11.1	Os11t0215400-01	Peptidase aspartic, catalytic domain containing protein	11	6020972	6024097
Os11g0216000	MQTL_BY11.1	Os11t0216000-02	Pyruvate kinase family protein	11	6059390	6065434
Os11g0216100	MQTL_BY11.1	Os11t0216100-01	Similar to Heat shock protein binding protein	11	6065311	6066797
ENSRNA049443237	MQTL_BY11.1	ENSRNA049443237-T1	tRNA-Ala for anticodon UGC	11	6067544	6067616	tRNA-Ala
Os11g0216300	MQTL_BY11.1	Os11t0216300-02	ABC-1 domain containing protein	11	6068242	6073759
Os11g0437800	MQTL_BY11.2	Os11t0437800-01	2OG-Fe(II) oxygenase domain containing protein	11	14286671	14287154
Os11g0438000	MQTL_BY11.2	Os11t0438000-02	Hypothetical conserved gene	11	14299804	14303669
Os11g0438400	MQTL_BY11.2	Os11t0438400-01	Hypothetical conserved gene	11	14312204	14314641
Os11g0438500	MQTL_BY11.2	Os11t0438500-01	Non-protein coding transcript	11	14321368	14325263
Os11g0438600	MQTL_BY11.2	Os11t0438600-00	Hypothetical conserved gene	11	14329456	14329806
Os11g0438700	MQTL_BY11.2	Os11t0438700-02	Similar to Tropinone reductase-I (EC 1.1.1.206) (TR-I) (Tropine dehydrogenase)	11	14330653	14336130
Os11g0438900	MQTL_BY11.2	Os11t0438900-00	Non-protein coding transcript	11	14366793	14366846
Os11g0439100	MQTL_BY11.2	Os11t0439100-00	Similar to OSIGBa0135A16.7 protein	11	14368273	14369253
Os11g0439300	MQTL_BY11.2	Os11t0439300-01	Hypothetical protein	11	14379808	14383367
Os11g0439600	MQTL_BY11.2	Os11t0439600-01	Similar to Nod factor binding lectin-nucleotide phosphohydrolase	11	14390405	14398122
Os11g0440200	MQTL_BY11.2	Os11t0440200-00	Similar to GDA1/CD39 family protein, expressed	11	14428631	14430579
Os11g0440422	MQTL_BY11.2	Os11t0440422-00	Calmodulin-binding protein, plant domain containing protein	11	14501180	14502016
Os11g0440866	MQTL_BY11.2	Os11t0440866-00	Non-protein coding transcript	11	14507370	14508059
Os11g0441500	MQTL_BY11.2	Os11t0441500-01	UDP-glucuronosyl/UDP-glucosyltransferase family protein	11	14509845	14516320
Os11g0441550	MQTL_BY11.2	Os11t0441550-00	Non-protein coding transcript	11	14516903	14517532
Os11g0441900	MQTL_BY11.2	Os11t0441900-01	Protein kinase, core domain containing protein	11	14525685	14527208	OsRLCK326
Os11g0442380	MQTL_BY11.2	Os11t0442380-01	Hypothetical gene	11	14568688	14571605
Os11g0442500	MQTL_BY11.2	Os11t0442500-00	Similar to BHLH transcription factor	11	14569673	14571090
Os11g0442900	MQTL_BY11.2	Os11t0442900-01	Zinc finger, C2H2-type domain containing protein	11	14605584	14607289
Os11g0443700	MQTL_BY11.2	Os11t0443700-01	Similar to Short chain alcohol dehydrogenase-like	11	14660801	14663959
Os11g0444000	MQTL_BY11.2	Os11t0444000-01	Similar to UDP-glucosyltransferase BX8	11	14672877	14675385
Os11g0444400	MQTL_BY11.2	Os11t0444400-01	Conserved hypothetical protein	11	14687711	14688398
Os11g0444700	MQTL_BY11.2	Os11t0444700-01	Octicosapeptide/Phox/Bem1p domain containing protein	11	14705242	14706300	OsPB1
Os11g0444800	MQTL_BY11.2	Os11t0444800-01	Conserved hypothetical protein	11	14713141	14714215
Os11g0444900	MQTL_BY11.2	Os11t0444900-01	Octicosapeptide/Phox/Bem1p domain containing protein	11	14713272	14714398
Os11g0445300	MQTL_BY11.2	Os11t0445300-01	Protein kinase, core domain containing protein	11	14737667	14740509	OsRLCK327
Os11g0445475	MQTL_BY11.2	Os11t0445475-00	Similar to harpin-induced protein	11	14744466	14744944
Os11g0446000	MQTL_BY11.2	Os11t0446000-02	Conserved hypothetical protein	11	14785191	14789976	RSS3
Os11g0446500	MQTL_BY11.2	Os11t0446500-00	Similar to Phospholipid-translocating P-type ATPase, flippase family protein, expressed	11	14825455	14844235
Os11g0447300	MQTL_BY11.2	Os11t0447300-01	GTP-binding protein, HSR1-related domain containing protein	11	14883702	14890574	OsRALF-1
Os11g0448000	MQTL_BY11.2	Os11t0448000-00	Protein kinase, catalytic domain domain containing protein	11	14960642	14967864
Os11g0448100	MQTL_BY11.2	Os11t0448100-01	Non-protein coding transcript	11	14963264	14966510
Os11g0448400	MQTL_BY11.2	Os11t0448400-01	RNA polymerase sigma factor, region 2 domain containing protein	11	14975236	14979808	OsSIG2A
Os11g0448700	MQTL_BY11.2	Os11t0448700-01	Conserved hypothetical protein	11	14997460	14998182	OsRALF-31
Os11g0449600	MQTL_BY11.2	Os11t0449600-01	Conserved hypothetical protein	11	15075242	15075772	OsRALF-32
Os11g0450050	MQTL_BY11.2	Os11t0450050-00	Conserved hypothetical protein	11	15078647	15081746
Os11g0450400	MQTL_BY11.2	Os11t0450400-01	Similar to Sulfotransferase domain containing protein, expressed	11	15114204	15115306
Os11g0451051	MQTL_BY11.2	Os11t0451051-00	Conserved hypothetical protein	11	15148659	15162790
Os11g0451700	MQTL_BY11.2	Os11t0451700-00	Similar to Dehydrin DHN1 (M3) (RAB-17 protein)	11	15223376	15224746	OsLEA25
Os11g0452400	MQTL_BY11.2	Os11t0452400-01	Conserved hypothetical protein	11	15236666	15239277
Os11g0453550	MQTL_BY11.2	Os11t0453550-01	Conserved hypothetical protein	11	15294873	15295411
Os11g0453600	MQTL_BY11.2	Os11t0453600-00	Conserved hypothetical protein	11	15300034	15304498
Os11g0453900	MQTL_BY11.2	Os11t0453900-01	Dehydrin RAB 16D	11	15320288	15321526	RAB21
Os11g0454000	MQTL_BY11.2	Os11t0454000-01	Dehydrin RAB 16C	11	15327769	15328657	RAB21
Os11g0454200	MQTL_BY11.2	Os11t0454200-01	Dehydri	11	15336192	15337158	RAB16B
Os11g0454250	MQTL_BY11.2	Os11t0454250-00	Similar to Calmodulin	11	15339773	15340063
Os11g0454300	MQTL_BY11.2	Os11t0454300-01	Similar to Water-stress inducible protein RAB21	11	15342877	15343671	Rab16A
Os11g0454650	MQTL_BY11.2	Os11t0454650-01	Non-protein coding transcript	11	15349255	15349907
Os11g0454701	MQTL_BY11.2	Os11t0454701-01	Conserved hypothetical protein	11	15367651	15370082
Os11g0454800	MQTL_BY11.2	Os11t0454800-01	Similar to ATPase, histidine kinase, DNA gyrase B-, and HSP90-like domain containing protein	11	15403907	15411736
Os11g0455500	MQTL_BY11.2	Os11t0455500-02	Similar to Adenosylhomocysteinase	11	15420139	15422972
Os11g0455800	MQTL_BY11.2	Os11t0455800-01	Similar to Serine hydroxymethyltransferase	11	15436736	15440042	OsSHM2
Os11g0456000	MQTL_BY11.2	Os11t0456000-01	Similar to RALF	11	15445157	15445843	OsRALF-33
Os11g0456050	MQTL_BY11.2	Os11t0456050-00	Hypothetical gene	11	15445401	15446056
Os11g0456100	MQTL_BY11.2	Os11t0456100-01	Protein of unknown function DUF760 domain containing protein	11	15447285	15450034
Os11g0456200	MQTL_BY11.2	Os11t0456200-01	Conserved hypothetical protein	11	15452990	15455099
Os11g0456300	MQTL_BY11.2	Os11t0456300-01	Similar to SKP1-like protein 1A	11	15459465	15462351	OSK1
Os11g0457000	MQTL_BY11.2	Os11t0457000-00	UDP-glucuronosyl/UDP-glucosyltransferase domain containing protein	11	15475373	15476302
Os11g0457300	MQTL_BY11.2	Os11t0457300-01	UDP-glucuronosyl/UDP-glucosyltransferase family protein	11	15496821	15498561	UGT
Os11g0457500	MQTL_BY11.2	Os11t0457500-01	Hypothetical gene	11	15511373	15513464
Os11g0457700	MQTL_BY11.2	Os11t0457700-01	Hypothetical conserved gene	11	15512128	15515505
Os11g0458100	MQTL_BY11.2	Os11t0458100-01	Conserved hypothetical protein	11	15531495	15532837
Os11g0458333	MQTL_BY11.2	Os11t0458333-00	Non-protein coding transcript	11	15540629	15541031
Os11g0458500	MQTL_BY11.2	Os11t0458500-00	Hypothetical conserved gene	11	15560842	15563274
Os11g0458600	MQTL_BY11.2	Os11t0458600-00	Similar to MATH domain containing protein	11	15564389	15565050	OsM9
Os11g0459200	MQTL_BY11.2	Os11t0459200-01	Hypothetical protein	11	15598634	15600299
Os11g0459300	MQTL_BY11.2	Os11t0459300-00	Protein of unknown function DUF1719, Oryza sativa domain containing protein	11	15598884	15600236
Os11g0459400	MQTL_BY11.2	Os11t0459400-01	Hypothetical protein	11	15600678	15601310
Os11g0459600	MQTL_BY11.2	Os11t0459600-01	Conserved hypothetical protein	11	15609503	15637145
Os11g0460500	MQTL_BY11.2	Os11t0460500-01	Conserved hypothetical protein	11	15667656	15670725
Os11g0460700	MQTL_BY11.2	Os11t0460700-01	Pentatricopeptide repeat domain containing protein	11	15671519	15676421
Os11g0460800	MQTL_BY11.2	Os11t0460800-01	Peptidase S10, serine carboxypeptidase family protein	11	15683051	15694779	OsSCP59
Os11g0460851	MQTL_BY11.2	Os11t0460851-00	Non-protein coding transcript	11	15683494	15690844
Os11g0460900	MQTL_BY11.2	Os11t0460900-00	Protein of unknown function DUF1118 domain containing protein	11	15700955	15701662
Os11g0461000	MQTL_BY11.2	Os11t0461000-01	Peptidase S10, serine carboxypeptidase family protein	11	15706845	15738054	OsSCP61
Os11g0461200	MQTL_BY11.2	Os11t0461200-01	UDP-glucuronosyl/UDP-glucosyltransferase domain containing protein	11	15747042	15748173
Os11g0462100	MQTL_BY11.2	Os11t0462100-01	Glycoside hydrolase, family 18 protein	11	15764680	15766318
Os11g0462500	MQTL_BY11.2	Os11t0462500-00	Similar to NB-ARC domain containing protein	11	15786746	15791276
Os11g0462600	MQTL_BY11.2	Os11t0462600-01	Non-protein coding transcript	11	15787257	15788978
Os11g0462900	MQTL_BY11.2	Os11t0462900-00	Similar to NB-ARC domain containing protein, expressed	11	15796775	15803937
Os11g0462850	MQTL_BY11.2	Os11t0462850-00	Hypothetical protein	11	15796950	15801914
Os11g0462800	MQTL_BY11.2	Os11t0462800-01	Non-protein coding transcript	11	15797776	15799960
Os11g0462950	MQTL_BY11.2	Os11t0462950-00	Hypothetical protein	11	15802095	15803938
Os11g0463600	MQTL_BY11.2	Os11t0463600-01	Similar to FHA domain containing protein, expressed	11	15840376	15844396
Os11g0463700	MQTL_BY11.2	Os11t0463700-01	Penicillin-binding protein, transpeptidase fold domain containing protein	11	15851159	15852070
Os11g0464600	MQTL_BY11.2	Os11t0464600-00	Similar to dirigent-like protein pDIR9	11	15904809	15905270
Os11g0464700	MQTL_BY11.2	Os11t0464700-01	Conserved hypothetical protein	11	15908453	15912480
Os11g0465200	MQTL_BY11.2	Os11t0465200-02	Similar to Bx2-like protein	11	15956675	15960376
Os11g0465750	MQTL_BY11.2	Os11t0465750-00	Hypothetical protein	11	15956883	15960293
Os11g0466300	MQTL_BY11.2	Os11t0466300-00	Conserved hypothetical protein	11	16001552	16005285
Os11g0466966	MQTL_BY11.2	Os11t0466966-01	Similar to OSIGBa0102N07.4 protein	11	16004379	16007344
Os11g0467632	MQTL_BY11.2	Os11t0467632-01	Similar to Aminotransferase-like	11	16041188	16046328
Os11g0467966	MQTL_BY11.2	Os11t0467966-00	Hypothetical protein	11	16087020	16087847
Os11g0469900	MQTL_BY11.2	Os11t0469900-00	Similar to Bx2-like protein	11	16129241	16132519
Os11g0470500	MQTL_BY11.2	Os11t0470500-00	Similar to Protein kinase domain containing protein, expressed	11	16144914	16161474
Os11g0470550	MQTL_BY11.2	Os11t0470550-00	Non-protein coding transcript	11	16145711	16146196
Os11g0470600	MQTL_BY11.2	Os11t0470600-01	Conserved hypothetical protein	11	16163244	16164242
Os11g0470966	MQTL_BY11.2	Os11t0470966-01	Hypothetical conserved gene	11	16195482	16198355
Os11g0471100	MQTL_BY11.2	Os11t0471100-01	Hypothetical gene	11	16200965	16201669
Os11g0471200	MQTL_BY11.2	Os11t0471200-01	Conserved hypothetical protein	11	16205716	16216386
Os11g0471300	MQTL_BY11.2	Os11t0471300-01	Similar to OSIGBa0145N07.3 protein	11	16205860	16214048
Os11g0472000	MQTL_BY11.2	Os11t0472000-02	Zinc finger, CCCH-type domain containing protein	11	16249461	16258885	OsC3H63
Os11g0472500	MQTL_BY11.2	Os11t0472500-02	Uncharacterised protein family UPF0016 domain containing protein	11	16275347	16279652
Os11g0472600	MQTL_BY11.2	Os11t0472600-00	Similar to P21-Rho-binding domain containing protein	11	16281677	16282722
Os11g0473000	MQTL_BY11.2	Os11t0473000-01	Similar to ER lumen protein retaining receptor (HDEL receptor) (PGP169-12)	11	16305713	16309493
Os11g0473100	MQTL_BY11.2	Os11t0473100-01	Cdk-activating kinase assembly factor (MAT1) family protein	11	16309611	16312110	MAT1
Os11g0473200	MQTL_BY11.2	Os11t0473200-01	Similar to Ubiquitin carboxyl-terminal hydrolase 12 (EC 3.1.2.15) (Ubiquitin thiolesterase 12) (Ubiquitin-specific processing protease 12) (Deubiquitinating enzyme 12)	11	16316873	16321329
Os11g0473275	MQTL_BY11.2	Os11t0473275-00	Hypothetical protein	11	16320525	16324032
Os11g0473350	MQTL_BY11.2	Os11t0473350-00	Similar to Ubiquitin carboxyl-terminal hydrolase	11	16324255	16325115
Os11g0473832	MQTL_BY11.2	Os11t0473832-00	Similar to Serine decarboxylase	11	16354461	16356407
Os11g0474000	MQTL_BY11.2	Os11t0474000-01	Similar to OSIGBa0140O07.1 protein	11	16358139	16359958
Os11g0474100	MQTL_BY11.2	Os11t0474100-01	Conserved hypothetical protein	11	16366474	16367249
Os11g0474400	MQTL_BY11.2	Os11t0474400-01	Conserved hypothetical protein	11	16370016	16372484
Os11g0474450	MQTL_BY11.2	Os11t0474450-01	Hypothetical gene	11	16385469	16388513
Os11g0474500	MQTL_BY11.2	Os11t0474500-00	NB-ARC domain containing protein	11	16385625	16387121
Os11g0474566	MQTL_BY11.2	Os11t0474566-01	Hypothetical conserved gene	11	16394809	16395386
Os11g0474800	MQTL_BY11.2	Os11t0474800-01	Similar to Isoform 2 of Stemar-13-ene synthase	11	16435035	16440299	OsKS8
Os11g0474900	MQTL_BY11.2	Os11t0474900-00	Similar to Stemar-13-ene synthase	11	16441481	16442206
Os11g0475000	MQTL_BY11.2	Os11t0475000-01	Hypothetical protein	11	16445073	16449180
Os11g0475200	MQTL_BY11.2	Os11t0475200-00	Non-protein coding transcript	11	16457145	16462189
Os11g0475500	MQTL_BY11.2	Os11t0475500-01	Conserved hypothetical protein	11	16506997	16507900
Os11g0475600	MQTL_BY11.2	Os11t0475600-01	Hexose transporter, Hybrid breakdown (HB	11	16510126	16512578	HWH2
Os11g0476333	MQTL_BY11.2	Os11t0476333-01	Hypothetical gene	11	16627019	16631252
Os11g0476667	MQTL_BY11.2	Os11t0476667-00	Hypothetical protein	11	16638643	16639079
Os11g0477400	MQTL_BY11.2	Os11t0477400-02	Hypothetical conserved gene	11	16708780	16734836
Os11g0479000	MQTL_BY11.2	Os11t0479000-01	Conserved hypothetical protein	11	16743419	16744480
Os11g0479100	MQTL_BY11.2	Os11t0479100-00	Similar to NB-ARC domain containing protein, expressed	11	16751786	16758978
Os11g0479232	MQTL_BY11.2	Os11t0479232-01	Similar to Gpi16 subunit, GPI transamidase component family protein, expressed	11	16768640	16772209
Os11g0479300	MQTL_BY11.2	Os11t0479300-01	Similar to OSIGBa0135C09.4 protein	11	16774878	16780258
Os11g0479400	MQTL_BY11.2	Os11t0479400-01	Similar to Leucine Rich Repeat family protein	11	16781662	16782881
Os11g0480000	MQTL_BY11.2	Os11t0480000-01	NB-ARC domain containing protein	11	16807647	16826653
Os11g0481150	MQTL_BY11.2	Os11t0481150-00	NB-ARC domain containing protein	11	16860235	16864216
Os11g0481200	MQTL_BY11.2	Os11t0481200-01	Protein of unknown function DUF246, plant family protein	11	16866331	16872004
Os11g0481301	MQTL_BY11.2	Os11t0481301-01	Hypothetical gene	11	16885485	16886054
Os11g0481500	MQTL_BY11.2	Os11t0481500-01	Conserved hypothetical protein	11	16889182	16889933
Os11g0481600	MQTL_BY11.2	Os11t0481600-01	Conserved hypothetical protein	11	16897472	16899275
Os11g0482000	MQTL_BY11.2	Os11t0482000-01	Similar to 40S ribosomal protein S5	11	16917810	16919756	RPS5A
Os11g0482100	MQTL_BY11.2	Os11t0482100-01	Similar to Protein transport protein Sec24-like CEF	11	16929500	16937094
Os11g0482150	MQTL_BY11.2	Os11t0482150-00	Non-protein coding transcript	11	16935675	16937028
Os11g0482200	MQTL_BY11.2	Os11t0482200-01	Pathogenic type III effector avirulence factor Avr cleavage site domain containing protein	11	16937493	16938495
Os11g0482400	MQTL_BY11.2	Os11t0482400-01	Pentatricopeptide repeat domain containing protein	11	16943497	16946613
Os11g0482500	MQTL_BY11.2	Os11t0482500-02	Zinc finger, RING/FYVE/PHD-type domain containing protein	11	16948517	16953836
Os11g0482901	MQTL_BY11.2	Os11t0482901-01	Hypothetical gene	11	16985402	16987473
Os11g0483000	MQTL_BY11.2	Os11t0483000-00	Similar to Cytochrome P450 family protein, expressed	11	16985426	16986181
Os11g0483600	MQTL_BY11.2	Os11t0483600-01	DNA-binding SAP domain containing protein	11	17010749	17016159
Os11g0483900	MQTL_BY11.2	Os11t0483900-01	Engulfment and cell motility, ELM domain containing protein	11	17030040	17032586
Os11g0483950	MQTL_BY11.2	Os11t0483950-00	Pentatricopeptide repeat domain containing protein	11	17031951	17034202
Os11g0483975	MQTL_BY11.2	Os11t0483975-00	Hypothetical protein	11	17033486	17034124
Os11g0484000	MQTL_BY11.2	Os11t0484000-01	Class II aldolase/adducin, N-terminal family protein	11	17036933	17044163	OsDEP
Os11g0484300	MQTL_BY11.2	Os11t0484300-01	Similar to Mcm2-prov protein	11	17046950	17052914	OsMCM2
Os11g0484400	MQTL_BY11.2	Os11t0484400-01	Similar to bifunctional dihydrofolate reductase-thymidylate synthase	11	17054072	17061369
Os11g0484450	MQTL_BY11.2	Os11t0484450-00	Hypothetical protein	11	17064367	17066198
Os11g0484500	MQTL_BY11.2	Os11t0484500-02	Similar to 6-phosphogluconate dehydrogenase	11	17064395	17066284	Os6PGDH2
Os11g0484700	MQTL_BY11.2	Os11t0484700-00	Bifunctional inhibitor/plant lipid transfer protein/seed storage domain containing protein	11	17081029	17081391	OsLTPd12
Os11g0485000	MQTL_BY11.2	Os11t0485000-00	Transposase, Ptta/En/Spm, plant domain containing protein	11	17097920	17100193
Os11g0485200	MQTL_BY11.2	Os11t0485200-01	ATPase, P-type, K/Mg/Cd/Cu/Zn/Na/Ca/Na/H-transporter family protein	11	17108744	17114089
Os11g0485500	MQTL_BY11.2	Os11t0485500-01	Hypothetical protein	11	17116033	17116704
Os11g0485900	MQTL_BY11.2	Os11t0485900-01	Similar to NB-ARC domain containing protein, expressed	11	17126515	17131998	rNBS10
Os11g0486000	MQTL_BY11.2	Os11t0486000-01	Similar to H0714H04.10 protein	11	17127130	17129422
Os11g0487100	MQTL_BY11.2	Os11t0487100-01	Conserved hypothetical protein	11	17180535	17182468
Os11g0487700	MQTL_BY11.2	Os11t0487700-00	Conserved hypothetical protein	11	17200652	17201107
Os11g0488400	MQTL_BY11.2	Os11t0488400-00	Conserved hypothetical protein	11	17203499	17204626
Os11g0488500	MQTL_BY11.2	Os11t0488500-02	2OG-Fe(II) oxygenase domain containing protein	11	17206889	17210071
Os11g0488600	MQTL_BY11.2	Os11t0488600-01	Conserved hypothetical protein	11	17210727	17212826
Os11g0488900	MQTL_BY11.2	Os11t0488900-00	Similar to MYND finger family protein, expressed	11	17229938	17231333	OsFbox600
Os11g0489250	MQTL_BY11.2	Os11t0489250-00	Similar to Cytochrome P450 family protein, expressed	11	17234743	17237925
Os11g0490100	MQTL_BY11.2	Os11t0490100-01	Protein of unknown function DUF579, plant family protein	11	17284028	17285405
Os11g0490200	MQTL_BY11.2	Os11t0490200-00	Protein kinase, catalytic domain domain containing protein	11	17290977	17294288
Os11g0490251	MQTL_BY11.2	Os11t0490251-00	Hypothetical protein	11	17291121	17294239
Os11g0490300	MQTL_BY11.2	Os11t0490300-00	Hypothetical conserved gene	11	17298741	17299603
Os11g0490600	MQTL_BY11.2	Os11t0490600-02	Regulation of shoot gravitropism and tiller angle, Regulation of polar auxin transpor	11	17318918	17324441	LA1
Os11g0490800	MQTL_BY11.2	Os11t0490800-03	Similar to ABC transporter family protein, expressed	11	17329608	17332992	ABCI7
Os11g0490850	MQTL_BY11.2	Os11t0490850-01	Non-protein coding transcript	11	17346594	17352434
Os11g0490900	MQTL_BY11.2	Os11t0490900-01	Similar to WRKY transcription factor 72	11	17352249	17355819	OsWRKY72
Os11g0491400	MQTL_BY11.2	Os11t0491400-01	Conserved hypothetical protein	11	17379764	17382897
Os11g0491500	MQTL_BY11.2	Os11t0491500-00	Similar to Plastocyanin-like domain containing protein	11	17383893	17384607	OsENODL22
Os11g0491550	MQTL_BY11.2	Os11t0491550-00	Hypothetical gene	11	17384234	17384565
Os11g0491600	MQTL_BY11.2	Os11t0491600-00	Hypothetical conserved gene	11	17384670	17387292
Os11g0493700	MQTL_BY11.2	Os11t0493700-00	Similar to NBS-LRR type resistance protein (Fragment)	11	17388238	17390587
Os11g0491850	MQTL_BY11.2	Os11t0491850-00	Non-protein coding transcript	11	17414419	17414921
Os11g0492100	MQTL_BY11.2	Os11t0492100-01	Similar to NB-ARC domain containing protein, expressed	11	17416016	17417528
Os11g0492200	MQTL_BY11.2	Os11t0492200-00	Similar to NB-ARC domain containing protein	11	17426180	17428252
Os11g0492300	MQTL_BY11.2	Os11t0492300-00	Similar to NB-ARC domain containing protein	11	17434258	17436861
Os11g0492500	MQTL_BY11.2	Os11t0492500-00	Similar to NB-ARC domain containing protein	11	17454145	17455221
Os11g0492800	MQTL_BY11.2	Os11t0492800-00	Similar to Esterase PIR7A	11	17470606	17473268
Os11g0492900	MQTL_BY11.2	Os11t0492900-00	Similar to NBS-LRR type resistance protein (Fragment)	11	17481271	17481813
Os11g0493000	MQTL_BY11.2	Os11t0493000-00	Similar to NB-ARC domain containing protein	11	17487115	17487613
Os11g0493100	MQTL_BY11.2	Os11t0493100-00	Similar to NB-ARC domain containing protein	11	17509307	17509867
Os11g0494100	MQTL_BY11.2	Os11t0494100-00	Similar to NBS-LRR type resistance protein (Fragment)	11	17562956	17563942
Os11g0495400	MQTL_BY11.2	Os11t0495400-00	Similar to PHF5-like protein	11	17596500	17596895
Os11g0495950	MQTL_BY11.2	Os11t0495950-00	FAD-linked oxidase, FAD-binding, subdomain 2 domain containing protein	11	17599930	17601552
Os11g0496013	MQTL_BY11.2	Os11t0496013-00	Hypothetical gene	11	17600053	17601345
Os11g0496400	MQTL_BY11.2	Os11t0496400-01	Octicosapeptide/Phox/Bem1p domain containing protein	11	17616598	17618036	OsSTA259
Os11g0496500	MQTL_BY11.2	Os11t0496500-01	Similar to AT.I.24-5 protein (Fragment)	11	17625788	17626349
Os11g0496600	MQTL_BY11.2	Os11t0496600-00	Hypothetical conserved gene	11	17631574	17640991	OsSPL19
Os11g0497000	MQTL_BY11.2	Os11t0497000-01	Similar to Ubiquitin activating enzyme-like protein (SUMO activating enzyme 1a)	11	17670502	17676701
Os11g0497350	MQTL_BY11.2	Os11t0497350-00	Conserved hypothetical protein	11	17694769	17696076
Os11g0498400	MQTL_BY11.2	Os11t0498400-01	Zinc finger, C2H2-like domain containing protein	11	17722080	17725438
Os11g0498600	MQTL_BY11.2	Os11t0498600-01	Similar to HVA22 protein	11	17729083	17730337
Os11g0499600	MQTL_BY11.2	Os11t0499600-02	Hydroxysteroid dehydrogenase, Cuticle formation, Lipid homeostasis, Submergence toleranc	11	17785138	17792540	OsHSD1
Os11g0500050	MQTL_BY11.2	Os11t0500050-00	Similar to GRAS family transcription factor containing protein	11	17807490	17807907
Os11g0500100	MQTL_BY11.2	Os11t0500100-00	Similar to HAT family dimerisation domain containing protein	11	17808526	17811943
Os11g0501000	MQTL_BY11.2	Os11t0501000-01	Conserved hypothetical protein	11	17829546	17831391
Os11g0501500	MQTL_BY11.2	Os11t0501500-01	Conserved hypothetical protein	11	17856680	17858107
Os11g0502700	MQTL_BY11.2	Os11t0502700-01	Glycosyl transferase, family 31 domain containing protein	11	17911046	17912013
Os11g0503400	MQTL_BY11.2	Os11t0503400-01	Conserved hypothetical protein	11	17933534	17941002
Os11g0503900	MQTL_BY11.2	Os11t0503900-01	Sulfotransferase family protein	11	17943546	17945362
Os11g0504000	MQTL_BY11.2	Os11t0504000-00	Transposase, Ptta/En/Spm, plant domain containing protein	11	17946102	17948391
Os11g0504900	MQTL_BY11.2	Os11t0504900-00	Similar to Sulfotransferase domain containing protein, expressed	11	17952832	17973439
Os11g0505300	MQTL_BY11.2	Os11t0505300-01	Sulfotransferase, Resistance to rice stripe viru	11	17985037	17986258	STV11
Os11g0506150	MQTL_BY11.2	Os11t0506150-00	Conserved hypothetical protein	11	18001754	18002609
Os11g0506300	MQTL_BY11.2	Os11t0506300-00	Hypothetical conserved gene	11	18036285	18046195
Os11g0506400	MQTL_BY11.2	Os11t0506400-00	Similar to Calmodulin	11	18051921	18052243
Os11g0506700	MQTL_BY11.2	Os11t0506700-00	Similar to ATPase, coupled to transmembrane movement of substances	11	18069286	18071596
Os11g0506800	MQTL_BY11.2	Os11t0506800-00	Similar to BAG domain containing protein	11	18070313	18071749	OsBAG5
Os11g0507200	MQTL_BY11.2	Os11t0507200-00	Similar to transferase	11	18093188	18095604
Os11g0507300	MQTL_BY11.2	Os11t0507300-00	Similar to GRAS family transcription factor containing protein	11	18096823	18102924	OsRAM1
Os11g0507350	MQTL_BY11.2	Os11t0507350-00	Hypothetical protein	11	18097773	18098256
Os11g0507400	MQTL_BY11.2	Os11t0507400-01	Conserved hypothetical protein	11	18106978	18113191
Os11g0507501	MQTL_BY11.2	Os11t0507501-01	Non-protein coding transcript	11	18107339	18110072
Os11g0507833	MQTL_BY11.2	Os11t0507833-00	Non-protein coding transcript	11	18121689	18121833
Os11g0508301	MQTL_BY11.2	Os11t0508301-01	Hypothetical gene	11	18156237	18157526
Os11g0508600	MQTL_BY11.2	Os11t0508600-01	Sugar transporter, TAL effector-mediated susceptibility to bacterial pathoge	11	18171707	18174478	11N3
Os11g0512000	MQTL_BY11.2	Os11t0512000-01	No apical meristem (NAM) protein domain containing protein	11	18288358	18290720	ONAC025
Os11g0512100	MQTL_BY11.2	Os11t0512100-01	Similar to No apical meristem protein, expressed	11	18294409	18296934	ONAC127
Os11g0512200	MQTL_BY11.2	Os11t0512200-00	Similar to No apical meristem protein, expressed	11	18301326	18301992	ONAC128
Os11g0512600	MQTL_BY11.2	Os11t0512600-00	Similar to No apical meristem protein	11	18311673	18314023	ONAC129
Os11g0512800	MQTL_BY11.2	Os11t0512800-01	Conserved hypothetical protein	11	18321542	18322437
Os11g0513000	MQTL_BY11.2	Os11t0513000-01	Hypothetical conserved gene	11	18337730	18342838
Os11g0513500	MQTL_BY11.2	Os11t0513500-00	Conserved hypothetical protein	11	18358013	18360301
Os11g0513700	MQTL_BY11.2	Os11t0513700-01	Protein kinase-like domain containing protein	11	18372832	18378851
Os11g0513900	MQTL_BY11.2	Os11t0513900-01	Conserved hypothetical protein	11	18382053	18390444
Os11g0514100	MQTL_BY11.2	Os11t0514100-00	Hypothetical conserved gene	11	18409994	18416583
Os11g0514400	MQTL_BY11.2	Os11t0514400-00	Similar to BRASSINOSTEROID INSENSITIVE 1-associated receptor kinase 1	11	18426136	18428231	OsBDG1
Os11g0514500	MQTL_BY11.2	Os11t0514500-01	Sorghum bicolor leucine-rich repeat-containing extracellular glycoprotein precursor	11	18430464	18432555
Os11g0514700	MQTL_BY11.2	Os11t0514700-00	Similar to BRASSINOSTEROID INSENSITIVE 1-associated receptor kinase 1	11	18443855	18445713
Os11g0514800	MQTL_BY11.2	Os11t0514800-01	BRO1 domain domain containing protein	11	18448294	18451677
Os11g0514900	MQTL_BY11.2	Os11t0514900-01	Hypothetical conserved gene	11	18463748	18464053
Os11g0515000	MQTL_BY11.2	Os11t0515000-00	Armadillo-like helical domain containing protein	11	18464220	18465647
Os12g0496700	MQTL_BY12.1	Os12t0496700-00	Similar to F-box domain containing protein, expressed	12	18851047	18852758	OsFbox655
Os12g0496900	MQTL_BY12.1	Os12t0496900-01	SSXT family protein	12	18855877	18860581
Os12g0497300	MQTL_BY12.1	Os12t0497300-01	DNA repair protein RAD51, Homologous pairing, DNA double strand break (DSB) repair and homologous recombinatio	12	18876115	18879035	RAD51A2
Os12g0497400	MQTL_BY12.1	Os12t0497400-02	Similar to Initiation factor 2 subunit family protein, expressed	12	18879411	18882393
Os12g0497544	MQTL_BY12.1	Os12t0497544-00	Hypothetical gene	12	18879509	18882186
Os12g0497994	MQTL_BY12.1	Os12t0497994-00	Non-protein coding transcript	12	18908849	18912598
Os12g0498300	MQTL_BY12.1	Os12t0498300-01	WD40 repeat-like domain containing protein	12	18908884	18912892
Os12g0498400	MQTL_BY12.1	Os12t0498400-01	Septum formation topological specificity factor MinE family protein	12	18913299	18915680
Os12g0498500	MQTL_BY12.1	Os12t0498500-01	Similar to DnaJ domain containing protein, expressed	12	18918241	18920690
Os12g0498650	MQTL_BY12.1	Os12t0498650-00	Protein kinase, catalytic domain domain containing protein	12	18928857	18931566
Os12g0498700	MQTL_BY12.1	Os12t0498700-01	Mannosyltransferase, PIG-V family protein	12	18932890	18936001
Os12g0498800	MQTL_BY12.1	Os12t0498800-01	Conserved hypothetical protein	12	18938900	18943800
Os12g0498900	MQTL_BY12.1	Os12t0498900-01	Conserved hypothetical protein	12	18954678	18955772
Os12g0499700	MQTL_BY12.1	Os12t0499700-00	Similar to Protein kinase domain containing protein	12	18984514	18986648	OsRLCK370
Os12g0500050	MQTL_BY12.1	Os12t0500050-01	Non-protein coding transcript	12	19030993	19034414
Os12g0500225	MQTL_BY12.1	Os12t0500225-00	Conserved hypothetical protein	12	19036389	19037934
Os12g0500400	MQTL_BY12.1	Os12t0500400-00	Similar to Protein kinase domain containing protein	12	19037314	19038965	OsRLCK371
Os12g0500500	MQTL_BY12.1	Os12t0500500-01	NB-ARC domain containing protein	12	19043758	19048583
Os12g0500700	MQTL_BY12.1	Os12t0500700-01	Similar to Vacuolar sorting protein-like; embryogenesis protein H beta 58-like protein	12	19055747	19060976
Os12g0500800	MQTL_BY12.1	Os12t0500800-01	Conserved hypothetical protein	12	19069857	19072449
Os12g0501133	MQTL_BY12.1	Os12t0501133-00	Conserved hypothetical protein	12	19079366	19079880
Os12g0501400	MQTL_BY12.1	Os12t0501400-01	Rossmann-like alpha/beta/alpha sandwich fold domain containing protein	12	19089135	19092961
Os12g0501700	MQTL_BY12.1	Os12t0501700-00	Transcription factor, MADS-box domain containing protein	12	19106070	19115282	OsMADS20
Os12g0501900	MQTL_BY12.1	Os12t0501900-01	Similar to 10A19I.7	12	19119356	19122575
Os12g0502000	MQTL_BY12.1	Os12t0502000-01	Similar to nitrilase-associated protein	12	19121770	19124386
Os12g0502100	MQTL_BY12.1	Os12t0502100-01	Similar to SKIP interacting protein 15	12	19126131	19129712	SIP15
Os12g0502200	MQTL_BY12.1	Os12t0502200-01	Similar to Low temperature-responsive RNA-binding protein	12	19129927	19133740	OsGRP6
Os12g0502300	MQTL_BY12.1	Os12t0502300-01	Similar to Cyclin A-like protein (Fragment)	12	19138425	19143392	CycA2
Os12g0502350	MQTL_BY12.1	Os12t0502350-00	Non-protein coding transcript	12	19138881	19142361
Os12g0502400	MQTL_BY12.1	Os12t0502400-01	Similar to Phosphoserine phosphatase (EC 3.1.3.3) (PSP	12	19147384	19150955
Os12g0502500	MQTL_BY12.1	Os12t0502500-01	Nitrilase/cyanide hydratase and apolipoprotein N-acyltransferase domain containing protein	12	19151192	19155969	OsCPA4
Os12g0502600	MQTL_BY12.1	Os12t0502600-01	Conserved hypothetical protein	12	19151501	19152088
Os12g0502700	MQTL_BY12.1	Os12t0502700-01	Heat shock protein DnaJ, N-terminal domain containing protein	12	19158097	19161630	OsDjC81
Os12g0502800	MQTL_BY12.1	Os12t0502800-04	Similar to Ureide permease 2	12	19161739	19165120
Os12g0503000	MQTL_BY12.1	Os12t0503000-04	Allantoin transporter, Ureide metabolism, Nitrogen molecular senso	12	19180665	19185915	OsUPS1
Os12g0503101	MQTL_BY12.1	Os12t0503101-00	Hypothetical conserved gene	12	19194860	19199795
Os12g0503200	MQTL_BY12.1	Os12t0503200-01	Similar to TRANSLATION INITIATION FACTOR IF-2P	12	19199289	19205182
Os12g0503300	MQTL_BY12.1	Os12t0503300-00	Similar to Ureide permease 2	12	19204166	19206236
Os12g0503550	MQTL_BY12.1	Os12t0503550-00	Protein of unknown function DUF584 domain containing protein	12	19229292	19229663
Os12g0504050	MQTL_BY12.1	Os12t0504050-00	Similar to Photosystem II reaction center protein Z	12	19292613	19292914
Os12g0504900	MQTL_BY12.1	Os12t0504900-00	Glucoamylase, putatuve domain containing protein	12	19332572	19333201
Os12g0505583	MQTL_BY12.1	Os12t0505583-00	Non-protein coding transcript	12	19376144	19376624
Os12g0505800	MQTL_BY12.1	Os12t0505800-00	Similar to Trehalose-phosphatase family protein	12	19381453	19382291
Os12g0505950	MQTL_BY12.1	Os12t0505950-00	Similar to PH domain containing protein	12	19383377	19383876
Os12g0506100	MQTL_BY12.1	Os12t0506100-00	Conserved hypothetical protein	12	19391960	19392730
Os12g0506400	MQTL_BY12.1	Os12t0506400-01	Cornichon family protein	12	19424812	19428447	OsCNIH2
Os12g0506500	MQTL_BY12.1	Os12t0506500-01	Calmodulin-binding, plant domain containing protein	12	19429079	19430766
Os12g0506600	MQTL_BY12.1	Os12t0506600-01	Hypothetical protein	12	19429189	19431223
Os12g0506700	MQTL_BY12.1	Os12t0506700-01	Carbamoyl phosphate synthetase, large subunit, ATP-binding domain containing protein	12	19434492	19438009
Os12g0506800	MQTL_BY12.1	Os12t0506800-01	Similar to H0306B06.12 protein	12	19440718	19443617	OsATG10b
Os12g0507000	MQTL_BY12.1	Os12t0507000-01	Similar to Molybdopterin biosynthesis CNX2 protein (Molybdenum cofactor biosynthesis enzyme CNX2)	12	19452186	19456650
Os12g0507200	MQTL_BY12.1	Os12t0507200-01	Similar to Eukaryotic translation initiation factor 5A-2 (eIF-5A-2) (eIF-4D)	12	19462695	19465623	eIF-4d
Os12g0507300	MQTL_BY12.1	Os12t0507300-00	Similar to WRKY DNA binding domain containing protein, expressed	12	19474766	19478135	OsWRKY96
Os12g0507350	MQTL_BY12.1	Os12t0507350-00	Non-protein coding transcript	12	19478322	19478591
Os12g0507400	MQTL_BY12.1	Os12t0507400-00	Conserved hypothetical protein	12	19481391	19482395
Os12g0507500	MQTL_BY12.1	Os12t0507500-00	Similar to SWIB/MDM2 domain containing protein, expressed	12	19492147	19492760
Os12g0507600	MQTL_BY12.1	Os12t0507600-01	Conserved hypothetical protein	12	19493189	19494900
Os12g0507700	MQTL_BY12.1	Os12t0507700-00	Similar to predicted protein	12	19495194	19495999
Os12g0508100	MQTL_BY12.1	Os12t0508100-00	Acrosin precursor (EC 3.4.21.10) (53 kDa fucose-binding protein)	12	19513276	19518576
Os12g0508200	MQTL_BY12.1	Os12t0508200-01	Conserved hypothetical protein	12	19518760	19521002
Os12g0508266	MQTL_BY12.1	Os12t0508266-01	Histone deacetylase superfamily protein	12	19531967	19534815
Os12g0508300	MQTL_BY12.1	Os12t0508300-01	40S ribosomal protein S29	12	19536639	19538295
Os12g0508400	MQTL_BY12.1	Os12t0508400-00	Conserved hypothetical protein	12	19543820	19544475
Os12g0509100	MQTL_BY12.1	Os12t0509100-01	Conserved hypothetical protein	12	19596995	19602216
Os12g0509200	MQTL_BY12.1	Os12t0509200-01	Conserved hypothetical protein	12	19608951	19611819
Os12g0509300	MQTL_BY12.1	Os12t0509300-01	Conserved hypothetical protein	12	19611096	19612151
Os12g0509400	MQTL_BY12.1	Os12t0509400-02	Similar to Nicalin	12	19612303	19622928
Os12g0509600	MQTL_BY12.1	Os12t0509600-00	Beta-ketoacyl synthase, active site domain containing protein	12	19628116	19630317	OsSTA285
Os12g0509900	MQTL_BY12.1	Os12t0509900-00	Hypothetical conserved gene	12	19638455	19638946
Os12g0510000	MQTL_BY12.1	Os12t0510000-02	Conserved hypothetical protein	12	19642566	19650215
Os12g0510200	MQTL_BY12.1	Os12t0510200-01	Conserved hypothetical protein	12	19657007	19660520
Os12g0510500	MQTL_BY12.1	Os12t0510500-01	Conserved hypothetical protein	12	19663449	19667757
Os12g0510750	MQTL_BY12.1	Os12t0510750-00	Conserved hypothetical protein	12	19675656	19676282
Os12g0510766	MQTL_BY12.1	Os12t0510766-00	Non-protein coding transcript	12	19681249	19681786
Os12g0510900	MQTL_BY12.1	Os12t0510900-01	Similar to LIM domain protein WLIM-1	12	19681340	19682064
Os12g0511000	MQTL_BY12.1	Os12t0511000-01	Similar to F-box domain containing protein, expressed	12	19684833	19687877	OsFbox656
Os12g0511200	MQTL_BY12.1	Os12t0511200-01	Hly-III related domain containing protein	12	19694851	19698144
Os12g0511300	MQTL_BY12.1	Os12t0511300-03	CLT(CRT-like transporter) protein containing no plastid target signal peptid	12	19701010	19708015	OsCLT2
Os12g0511400	MQTL_BY12.1	Os12t0511400-01	Similar to NB-ARC domain containing protein	12	19704242	19710182
Os12g0511500	MQTL_BY12.1	Os12t0511500-01	Disease resistance protein domain containing protein	12	19716428	19719253
Os12g0511600	MQTL_BY12.1	Os12t0511600-00	Similar to NB-ARC domain containing protein	12	19729777	19734112
Os12g0511750	MQTL_BY12.1	Os12t0511750-00	Nucleic acid-binding, OB-fold domain containing protein	12	19736299	19739524
Os12g0511900	MQTL_BY12.1	Os12t0511900-00	Similar to NB-ARC domain containing protein, expressed	12	19754488	19757913
Os12g0512000	MQTL_BY12.1	Os12t0512000-01	Flavin monooxygenase-like enzyme , Auxin biosynthesi	12	19779508	19786366	YUCCA5
Os12g0512100	MQTL_BY12.1	Os12t0512100-01	Sugar/inositol transporter domain containing protein	12	19788367	19791483
Os12g0512150	MQTL_BY12.1	Os12t0512150-00	Hypothetical protein	12	19788619	19791465
Os12g0512200	MQTL_BY12.1	Os12t0512200-00	Similar to Transposase	12	19792449	19792663
Os12g0512400	MQTL_BY12.1	Os12t0512400-01	Similar to NB-ARC domain containing protein, expressed	12	19805936	19809656
Os12g0512700	MQTL_BY12.1	Os12t0512700-01	ABC transporter-like domain containing protein	12	19832734	19837063	OsABCG50
Os12g0512800	MQTL_BY12.1	Os12t0512800-01	Cytochrome P450 71E1 (EC 1.14.13.68) (4-hydroxyphenylacetaldehyde oxime monooxygenase)	12	19848833	19851543	OsCYP71E5
Os12g0513800	MQTL_BY12.1	Os12t0513800-01	Conserved hypothetical protein	12	19894198	19894624
Os12g0514000	MQTL_BY12.1	Os12t0514000-01	Similar to Sorbitol transporter	12	19896368	19898637
Os12g0514100	MQTL_BY12.1	Os12t0514100-01	Ribosome associated membrane RAMP4 family protein	12	19903372	19906420
Os12g0514300	MQTL_BY12.1	Os12t0514300-02	Similar to UPF0497 membrane protein 9	12	19910584	19911475
Os12g0514400	MQTL_BY12.1	Os12t0514400-01	Potyvirus VPg interacting protein (Fragment)	12	19914345	19917888
Os12g0514450	MQTL_BY12.1	Os12t0514450-00	Hypothetical protein	12	19914693	19917497
Os12g0514500	MQTL_BY12.1	Os12t0514500-01	Similar to Heat-shock protein precursor	12	19921665	19927728
Os12g0514550	MQTL_BY12.1	Os12t0514550-00	Non-protein coding transcript	12	19921912	19923794
Os12g0514600	MQTL_BY12.1	Os12t0514600-01	Sterile alpha motif homology domain containing protein	12	19928513	19932818
Os12g0514900	MQTL_BY12.1	Os12t0514900-01	Mitochondrial import inner membrane translocase, subunit Tim17/22 family protein	12	19948105	19953205
ENSRNA049467134	MQTL_BY12.1	ENSRNA049467134-T1	U6 spliceosomal RNA	12	19953823	19953925	U6
Os12g0515300	MQTL_BY12.1	Os12t0515300-00	Homeodomain-like domain containing protein	12	19991426	19992367	OsMYB46
Os12g0515400	MQTL_BY12.1	Os12t0515400-01	Similar to Plastidic 2-oxoglutarate/malate transporter	12	20005405	20008855
Os12g0515500	MQTL_BY12.1	Os12t0515500-01	Similar to Zn-finger transcription factor	12	20018555	20021302	OsC3H67
Os12g0515600	MQTL_BY12.1	Os12t0515600-01	Similar to Guanylate kinase (EC 2.7.4.8)	12	20028867	20032871	cGK
Os12g0515800	MQTL_BY12.1	Os12t0515800-01	Hypothetical conserved gene	12	20042293	20043043
Os12g0516000	MQTL_BY12.1	Os12t0516000-00	Conserved hypothetical protein	12	20045549	20046254
Os12g0516200	MQTL_BY12.1	Os12t0516200-00	Conserved hypothetical protein	12	20058131	20059545
Os12g0516300	MQTL_BY12.1	Os12t0516300-02	NB-ARC domain containing protein	12	20061564	20066924
Os12g0516350	MQTL_BY12.1	Os12t0516350-01	Hypothetical conserved gene	12	20067178	20067767
Os12g0516400	MQTL_BY12.1	Os12t0516400-00	Hypothetical conserved gene	12	20067213	20067781
Os12g0516700	MQTL_BY12.1	Os12t0516700-01	Similar to Splicing factor, arginine/serine-rich 12	12	20078008	20079161
Os12g0516800	MQTL_BY12.1	Os12t0516800-00	Hypothetical conserved gene	12	20080391	20083271	OsTBL33
Os12g0516900	MQTL_BY12.1	Os12t0516900-02	Cyclin-like F-box domain containing protein	12	20084212	20088112	OsFbox657
Os12g0517000	MQTL_BY12.1	Os12t0517000-00	Cyclin-like F-box domain containing protein	12	20093814	20095262	Os_F0691
Os12g0517100	MQTL_BY12.1	Os12t0517100-01	Cyclin-like F-box domain containing protein	12	20100297	20103252	OsFbox658
Os12g0517200	MQTL_BY12.1	Os12t0517200-01	Mitochondrial ribosomal protein S10	12	20105748	20107750
Os12g0517800	MQTL_BY12.1	Os12t0517800-01	Hypothetical conserved gene	12	20128513	20139593
Os12g0518000	MQTL_BY12.1	Os12t0518000-01	Hypothetical conserved gene	12	20134692	20137733
Os12g0518200	MQTL_BY12.1	Os12t0518200-01	Similar to Integral membrane protein DUF6 containing protein	12	20138135	20141194	FCO9
Os12g0520200	MQTL_BY12.1	Os12t0520200-01	Similar to phenylalanine ammonia-lyase	12	20292893	20295400	OsPAL03
Os12g0521101	MQTL_BY12.1	Os12t0521101-00	Hypothetical protein	12	20293005	20295208
Os12g0521300	MQTL_BY12.1	Os12t0521300-00	Similar to HAT family dimerisation domain containing protein	12	20304010	20305098
Os12g0522516	MQTL_BY12.1	Os12t0522516-00	Similar to ATRL5 (ARABIDOPSIS RAD-LIKE 5); DNA binding / transcription factor	12	20468948	20469291
ENSRNA049464427	MQTL_BY12.1	ENSRNA049464427-T1	Group II catalytic intron	12	20508859	20508992	Intron_gpII
ENSRNA049444533	MQTL_BY12.1	ENSRNA049444533-T1	tRNA-Asn for anticodon GUU	12	20528410	20528481	tRNA-Asn
Os12g0524201	MQTL_BY12.1	Os12t0524201-01	Hypothetical conserved gene	12	20541795	20543788
Os12g0524750	MQTL_BY12.1	Os12t0524750-00	Similar to ribosomal protein S7	12	20548245	20548691
Os12g0525300	MQTL_BY12.1	Os12t0525300-00	Hypothetical protein	12	20648150	20653426
Os12g0526600	MQTL_BY12.1	Os12t0526600-01	Leucine-rich repeat, cysteine-containing subtype domain containing protein	12	20749132	20752135	OsFbox661
Os12g0527301	MQTL_BY12.1	Os12t0527301-00	Hypothetical gene	12	20781339	20781923
Os12g0527500	MQTL_BY12.1	Os12t0527500-01	Cyclin-like F-box domain containing protein	12	20788828	20791998	OsFbox665
Os12g0527700	MQTL_BY12.1	Os12t0527700-01	Serine/threonine protein kinase-related domain containing protein	12	20802845	20805515
Os12g0527800	MQTL_BY12.1	Os12t0527800-01	Zinc finger, RING/FYVE/PHD-type domain containing protein	12	20806284	20813363
Os12g0527900	MQTL_BY12.1	Os12t0527900-01	Pentatricopeptide repeat domain containing protein	12	20814294	20816272
Os12g0528000	MQTL_BY12.1	Os12t0528000-01	Conserved hypothetical protein	12	20816428	20820746
Os12g0528100	MQTL_BY12.1	Os12t0528100-00	Armadillo-like helical domain containing protein	12	20828974	20831442
Os12g0528300	MQTL_BY12.1	Os12t0528300-01	Similar to Adaptor complexes medium subunit family protein, expressed	12	20832908	20837886
Os12g0528400	MQTL_BY12.1	Os12t0528400-01	Similar to Glutathione synthetase	12	20838521	20843235
Os12g0528801	MQTL_BY12.1	Os12t0528801-01	Hypothetical gene	12	20844119	20846664
Os12g0529200	MQTL_BY12.1	Os12t0529200-01	Protein of unknown function DUF1618 domain containing protein	12	20861070	20862990
Os12g0529300	MQTL_BY12.1	Os12t0529300-00	Similar to Auxin-binding protein	12	20868401	20868954
Os12g0529400	MQTL_BY12.1	Os12t0529400-01	Similar to Auxin-binding protein 4 precursor (ABP)	12	20869444	20871424
Os12g0529500	MQTL_BY12.1	Os12t0529500-00	Hypothetical conserved gene	12	20874049	20875100
Os12g0529800	MQTL_BY12.1	Os12t0529800-00	Hypothetical protein	12	20884719	20886404
Os12g0529900	MQTL_BY12.1	Os12t0529900-01	Conserved hypothetical protein	12	20885447	20886410
Os12g0530000	MQTL_BY12.1	Os12t0530000-01	Similar to Histone H2A	12	20888278	20889121
Os12g0530100	MQTL_BY12.1	Os12t0530100-01	Similar to Peroxidase 24 precursor (EC 1.11.1.7) (Atperox P24) (ATP47)	12	20890100	20899533	prx138
Os12g0530200	MQTL_BY12.1	Os12t0530200-01	Non-protein coding transcript	12	20897723	20898421
Os12g0530300	MQTL_BY12.1	Os12t0530300-01	Hypothetical conserved gene	12	20903084	20903625
Os12g0532500	MQTL_BY12.1	Os12t0532500-01	Conserved hypothetical protein	12	21136245	21138179
Os12g0532600	MQTL_BY12.1	Os12t0532600-01	Conserved hypothetical protein	12	21139042	21141043
Os12g0533400	MQTL_BY12.1	Os12t0533400-00	Similar to Rac GTPase activating protein 1	12	21207193	21210211
Os12g0533500	MQTL_BY12.1	Os12t0533500-01	Protein containing PHD domain, FNIII domain and VID domain, Positive regulator of flowerin	12	21210477	21214801	OsVIL1
Os12g0533550	MQTL_BY12.1	Os12t0533550-00	Non-protein coding transcript	12	21210708	21212973
Os12g0533600	MQTL_BY12.1	Os12t0533600-01	Hypothetical conserved gene	12	21216320	21218986
Os12g0533650	MQTL_BY12.1	Os12t0533650-00	Non-protein coding transcript	12	21216698	21217646
Os12g0533700	MQTL_BY12.1	Os12t0533700-01	Phenylalanyl-tRNA synthetase, class IIc, mitochondrial domain containing protein	12	21220798	21225582
Os12g0533800	MQTL_BY12.1	Os12t0533800-01	Mitochondrial substrate/solute carrier domain containing protein	12	21225806	21229401
Os12g0534000	MQTL_BY12.1	Os12t0534000-01	Similar to Dehydroquinate dehydratase/shikimate:NADP oxidoreductase (EC 4.2.1.10) (EC 1.1.1.25)	12	21230590	21232506	DHQDT/SDH
Os12g0534100	MQTL_BY12.1	Os12t0534100-01	Conserved hypothetical protein	12	21238294	21239733
Os12g0534200	MQTL_BY12.1	Os12t0534200-01	Similar to Acyl carrier protein I, chloroplast precursor (ACP I)	12	21240404	21243389
Os12g0534400	MQTL_BY12.1	Os12t0534400-01	Conserved hypothetical protein	12	21247658	21250224
Os12g0534500	MQTL_BY12.1	Os12t0534500-00	Similar to barren inflorescence2	12	21252991	21253587
Os12g0534700	MQTL_BY12.1	Os12t0534700-01	Protein kinase-like domain containing protein	12	21254021	21257370
Os12g0535300	MQTL_BY12.1	Os12t0535300-00	Hypothetical conserved gene	12	21289207	21292174
Os12g0535400	MQTL_BY12.1	Os12t0535400-01	Similar to hydrolase, alpha/beta fold family protein	12	21293012	21296897
Os12g0535900	MQTL_BY12.1	Os12t0535900-02	Plus-3 domain containing protein	12	21322246	21324437
Os12g0536000	MQTL_BY12.1	Os12t0536000-01	Similar to 2,3-biphosphoglycerate-independent phosphoglycerate mutase-related / phosphoglyceromutase-related	12	21324775	21327652
Os12g0536200	MQTL_BY12.1	Os12t0536200-01	Conserved hypothetical protein	12	21330362	21337057
Os12g0536300	MQTL_BY12.1	Os12t0536300-00	Hypothetical conserved gene	12	21337505	21338221
Os12g0536500	MQTL_BY12.1	Os12t0536500-00	Non-protein coding transcript	12	21340296	21340904
Os12g0537000	MQTL_BY12.1	Os12t0537000-00	Similar to HAT family dimerisation domain containing protein	12	21368785	21372033
Os12g0538000	MQTL_BY12.1	Os12t0538000-00	Similar to HAT family dimerisation domain containing protein	12	21410205	21413460
Os12g0538066	MQTL_BY12.1	Os12t0538066-00	Similar to HAT family dimerisation domain containing protein	12	21420866	21424123
Os12g0538100	MQTL_BY12.1	Os12t0538100-01	rRNA processing domain containing protein	12	21429635	21431701
Os12g0538300	MQTL_BY12.1	Os12t0538300-01	Dor1-like protein family protein	12	21441319	21447715
Os12g0538500	MQTL_BY12.1	Os12t0538500-01	Similar to PGPD14 protein	12	21456307	21459844
Os12g0538550	MQTL_BY12.1	Os12t0538550-00	Similar to ribosomal protein S7	12	21468038	21468272
Os12g0538600	MQTL_BY12.1	Os12t0538600-00	Thioredoxin fold domain containing protein	12	21469144	21469455	OsGRX28
Os12g0538700	MQTL_BY12.1	Os12t0538700-01	Similar to AT.I.24-1 protein (Fragment)	12	21480112	21481099	OsGRX29
Os12g0538800	MQTL_BY12.1	Os12t0538800-01	Kelch-type beta propeller domain containing protein	12	21488044	21493700
Os12g0538850	MQTL_BY12.1	Os12t0538850-00	Non-protein coding transcript	12	21489631	21493123
Os12g0538900	MQTL_BY12.1	Os12t0538900-01	Armadillo-type fold domain containing protein	12	21493825	21500839
Os12g0539750	MQTL_BY12.1	Os12t0539750-01	Hypothetical protein	12	21526860	21527878
Os12g0539400	MQTL_BY12.1	Os12t0539400-00	Hypothetical conserved gene	12	21546209	21546525
Os12g0539333	MQTL_BY12.1	Os12t0539333-01	Conserved hypothetical protein	12	21551915	21555410
Os12g0539700	MQTL_BY12.1	Os12t0539700-04	Conserved hypothetical protein	12	21560083	21567661
Os12g0539751	MQTL_BY12.1	Os12t0539751-00	Nucleic acid-binding, OB-fold-like domain containing protein	12	21568370	21570449
Os12g0539800	MQTL_BY12.1	Os12t0539800-00	Hypothetical conserved gene	12	21571604	21572838
Os12g0540000	MQTL_BY12.1	Os12t0540000-01	Domain of unknown function DUF1618 domain containing protein	12	21574171	21576679
Os12g0540100	MQTL_BY12.1	Os12t0540100-01	Conserved hypothetical protein	12	21577904	21581696
Os12g0540200	MQTL_BY12.1	Os12t0540200-01	Hypothetical gene	12	21594019	21596993
Os12g0540700	MQTL_BY12.1	Os12t0540700-01	Conserved hypothetical protein	12	21614879	21617352
Os12g0540800	MQTL_BY12.1	Os12t0540800-01	Galactose oxidase/kelch, beta-propeller domain containing protein	12	21619517	21624945
Os12g0540900	MQTL_BY12.1	Os12t0540900-01	Similar to Tryptophanyl-tRNA synthetase (EC 6.1.1.2) (Tryptophan--tRNA ligase) (TrpRS)	12	21625455	21629669
Os12g0541000	MQTL_BY12.1	Os12t0541000-01	Lumazine-binding protein family protein	12	21637135	21639084
Os12g0541200	MQTL_BY12.1	Os12t0541200-01	Conserved hypothetical protein	12	21640425	21641469
Os12g0541250	MQTL_BY12.1	Os12t0541250-01	Hypothetical gene	12	21640953	21641720
Os12g0541300	MQTL_BY12.1	Os12t0541300-01	NADPH oxidase, Respiratory burst oxidase homolog, Ethylene-induced aerenchyma formation in roots under oxygen-deficient condition	12	21648123	21653555	RBOHH
Os12g0541350	MQTL_BY12.1	Os12t0541350-00	Hypothetical protein	12	21648740	21653279
Os12g0541400	MQTL_BY12.1	Os12t0541400-02	Conserved hypothetical protein	12	21654943	21659199
Os12g0541500	MQTL_BY12.1	Os12t0541500-03	Similar to Elongation factor Ts	12	21660665	21666265
Os12g0541600	MQTL_BY12.1	Os12t0541600-01	Non-protein coding transcript	12	21666234	21666802
Os12g0541700	MQTL_BY12.1	Os12t0541700-01	Similar to Rapid alkalinization factor 2	12	21691749	21692645	OsRALF-37
Os12g0542000	MQTL_BY12.1	Os12t0542000-01	Rapid ALkalinization Factor family protein	12	21700002	21700997	OsRALF-38
Os12g0542200	MQTL_BY12.1	Os12t0542200-00	Conserved hypothetical protein	12	21711496	21713941
Os12g0542300	MQTL_BY12.1	Os12t0542300-00	Conserved hypothetical protein	12	21766760	21767380
Os12g0542601	MQTL_BY12.1	Os12t0542601-01	Conserved hypothetical protein	12	21783684	21786014
Os12g0543101	MQTL_BY12.1	Os12t0543101-01	Non-protein coding transcript	12	21834536	21835553
Os12g0543600	MQTL_BY12.1	Os12t0543600-00	Similar to sarcosine oxidase	12	21869758	21871498
Os12g0543650	MQTL_BY12.1	Os12t0543650-00	Hypothetical gene	12	21869759	21871355
Os12g0543701	MQTL_BY12.1	Os12t0543701-01	Hypothetical conserved gene	12	21873069	21877362
Os12g0543751	MQTL_BY12.1	Os12t0543751-00	Conserved hypothetical protein	12	21879850	21880385
Os12g0543800	MQTL_BY12.1	Os12t0543800-00	Conserved hypothetical protein	12	21881648	21882778
Os12g0544360	MQTL_BY12.1	Os12t0544360-00	Non-protein coding transcript	12	21934994	21935136
Os12g0544600	MQTL_BY12.1	Os12t0544600-00	Conserved hypothetical protein	12	21964712	21970027
Os12g0545400	MQTL_BY12.1	Os12t0545400-00	Conserved hypothetical protein	12	22010334	22012262
Os12g0545600	MQTL_BY12.1	Os12t0545600-01	Conserved hypothetical protein	12	22022000	22031120
Os12g0545900	MQTL_BY12.1	Os12t0545900-02	Conserved hypothetical protein	12	22047697	22054206	pms3
Os12g0546800	MQTL_BY12.1	Os12t0546800-01	Alpha expansin 26	12	22089434	22091864	EXPA26
Os02g0224800	MQTL_BY2.1	Os02t0224800-01	Ndr family protein	2	7006163	7010507
Os02g0224850	MQTL_BY2.1	Os02t0224850-00	Non-protein coding transcript	2	7006167	7010202
Os02g0224900	MQTL_BY2.1	Os02t0224900-01	Similar to ATPP2-A13	2	7012512	7017442
Os02g0225000	MQTL_BY2.1	Os02t0225000-01	Similar to cDNA clone:001-044-E12, full insert sequence	2	7018719	7024190
Os02g0225100	MQTL_BY2.1	Os02t0225100-00	SKP1 component domain containing protein	2	7024790	7025386	OSK3
Os02g0225300	MQTL_BY2.1	Os02t0225300-01	Conserved hypothetical protein	2	7032348	7034864
Os02g0225900	MQTL_BY2.1	Os02t0225900-00	Conserved hypothetical protein	2	7062837	7064444
Os02g0226000	MQTL_BY2.1	Os02t0226000-01	Similar to Peroxisomal membrane protein PMP22 (22 kDa peroxisomal membrane protein)	2	7066391	7069494
Os02g0226200	MQTL_BY2.1	Os02t0226200-01	HAD-superfamily subfamily IB hydrolase, hypothetical 1 protein	2	7078703	7079848
Os02g0226300	MQTL_BY2.1	Os02t0226300-00	Mitochondrial carrier protein domain containing protein	2	7083362	7088382
Os02g0226350	MQTL_BY2.1	Os02t0226350-01	Non-protein coding transcript	2	7087100	7087313
Os02g0226400	MQTL_BY2.1	Os02t0226400-01	Hypothetical gene	2	7088833	7089475
Os02g0226500	MQTL_BY2.1	Os02t0226500-01	Non-protein coding transcript	2	7089179	7089730
Os02g0226600	MQTL_BY2.1	Os02t0226600-01	Homeodomain-related domain containing protein	2	7097062	7100301
Os02g0226700	MQTL_BY2.1	Os02t0226700-00	Hypothetical protein	2	7097841	7098813
Os02g0226801	MQTL_BY2.1	Os02t0226801-00	Similar to bet v I allergen family protein	2	7111043	7116123	OsPYL/RCAR2
Os02g0226900	MQTL_BY2.1	Os02t0226900-01	Pentatricopeptide repeat domain containing protein	2	7115786	7119239
Os02g0227000	MQTL_BY2.1	Os02t0227000-01	HAD superfamily hydrolase-like, type 3 domain containing protein	2	7126763	7132072
Os02g0227100	MQTL_BY2.1	Os02t0227100-01	Conserved hypothetical protein	2	7132034	7133382
Os02g0227200	MQTL_BY2.1	Os02t0227200-01	Early nodulin	2	7135190	7137965	OSENOD93B
Os02g0227400	MQTL_BY2.1	Os02t0227400-01	Poly(A) polymerase, RNA-binding region domain containing protein	2	7144545	7150536
Os02g0227500	MQTL_BY2.1	Os02t0227500-00	Protein kinase, catalytic domain domain containing protein	2	7154364	7155580
Os02g0227600	MQTL_BY2.1	Os02t0227600-01	Leucine-rich repeat domain containing protein	2	7164809	7166419
Os02g0227700	MQTL_BY2.1	Os02t0227700-01	Serine/threonine protein kinase-related domain containing protein	2	7172422	7175962	OsRLK5
Os02g0227900	MQTL_BY2.1	Os02t0227900-00	Leucine-rich repeat domain containing protein	2	7179394	7184521	OsRLCK70
Os02g0228000	MQTL_BY2.1	Os02t0228000-00	Protein kinase, catalytic domain domain containing protein	2	7186769	7187287	OsRLCK70
Os02g0228151	MQTL_BY2.1	Os02t0228151-00	Conserved hypothetical protein	2	7219172	7219630
Os02g0228300	MQTL_BY2.1	Os02t0228300-01	Protein kinase, core domain containing protein	2	7220633	7224467
Os02g0228400	MQTL_BY2.1	Os02t0228400-01	Hypothetical protein	2	7221275	7223499
Os02g0228600	MQTL_BY2.1	Os02t0228600-01	Hypothetical gene	2	7236897	7238134
Os02g0228900	MQTL_BY2.1	Os02t0228900-01	Similar to Auxin-responsive protein IAA18 (Indoleacetic acid-induced protein 18)	2	7245057	7248588	OsIAA7
Os02g0229000	MQTL_BY2.1	Os02t0229000-01	Similar to 40S ribosomal protein S19-like	2	7258694	7260380
Os02g0229200	MQTL_BY2.1	Os02t0229200-01	Hypothetical conserved gene	2	7263803	7267225
Os02g0229400	MQTL_BY2.1	Os02t0229400-01	Tonoplast monosaccharide transpoter, Vacuolar sugar transpor	2	7273036	7278242	TMT2
Os02g0229501	MQTL_BY2.1	Os02t0229501-00	Hypothetical protein	2	7273826	7278165
Os02g0229600	MQTL_BY2.1	Os02t0229600-00	Similar to ATP binding / microtubule motor	2	7279704	7282395	OsSTA55
Os02g0229800	MQTL_BY2.1	Os02t0229800-00	Conserved hypothetical protein	2	7300585	7301472
Os02g0229900	MQTL_BY2.1	Os02t0229900-00	Hypothetical conserved gene	2	7310363	7310992
Os02g0230000	MQTL_BY2.1	Os02t0230000-01	Conserved hypothetical protein	2	7312011	7314657
Os02g0230100	MQTL_BY2.1	Os02t0230100-01	Leucine-rich repeat, SDS22 containing protein	2	7316399	7319487
Os02g0230200	MQTL_BY2.1	Os02t0230200-01	Conserved hypothetical protein	2	7321447	7322881
Os02g0230250	MQTL_BY2.1	Os02t0230250-00	Non-protein coding transcript	2	7323913	7325155
Os02g0230300	MQTL_BY2.1	Os02t0230300-01	En/Spm-like transposon protein (Protodermal factor 1)	2	7323916	7324292
Os02g0230625	MQTL_BY2.1	Os02t0230625-00	Hypothetical protein	2	7337800	7338329
Os02g0230875	MQTL_BY2.1	Os02t0230875-00	Conserved hypothetical protein	2	7365270	7365975
Os02g0231000	MQTL_BY2.1	Os02t0231000-00	Hypothetical conserved gene	2	7365983	7366298	OsERF#038
Os02g0231600	MQTL_BY2.1	Os02t0231600-01	Similar to Transposase (Fragment)	2	7431357	7433852
Os02g0231700	MQTL_BY2.1	Os02t0231700-00	Protein kinase, catalytic domain domain containing protein	2	7434759	7438310
Os02g0231850	MQTL_BY2.1	Os02t0231850-01	Hypothetical conserved gene	2	7439852	7443657
Os02g0232000	MQTL_BY2.1	Os02t0232000-01	Similar to Heat shock transcription factor 29 (Fragment)	2	7464028	7465505	HSFC2A
Os02g0232050	MQTL_BY2.1	Os02t0232050-00	Hypothetical gene	2	7464392	7465082
Os02g0232100	MQTL_BY2.1	Os02t0232100-01	Zinc finger, RING/FYVE/PHD-type domain containing protein	2	7466238	7470926	HEI10
Os02g0232300	MQTL_BY2.1	Os02t0232300-00	Similar to ZCN13	2	7485426	7487005	OsFTL13
Os02g0232400	MQTL_BY2.1	Os02t0232400-02	Similar to Citrate synthase	2	7491229	7497708
Os02g0232500	MQTL_BY2.1	Os02t0232500-01	Similar to Receptor-like serine/threonine kinase	2	7501363	7513592
Os02g0232900	MQTL_BY2.1	Os02t0232900-01	A member of the Nodulin26-like Intrinsic Protein (NIP) family, Arsenite transporte	2	7516238	7519231	OsNIP1
Os02g0233100	MQTL_BY2.1	Os02t0233100-01	Zinc finger, RING/FYVE/PHD-type domain containing protein	2	7542597	7547070
Os02g0233200	MQTL_BY2.1	Os02t0233200-00	Similar to Brassinazole-resistant 1 protein	2	7548547	7551644
Os02g0233333	MQTL_BY2.1	Os02t0233333-00	Similar to predicted protein	2	7567042	7567476
Os02g0233566	MQTL_BY2.1	Os02t0233566-01	Conserved hypothetical protein	2	7574578	7577991
Os02g0234051	MQTL_BY2.1	Os02t0234051-00	EF-hand-like domain domain containing protein	2	7588596	7589065
Os02g0234200	MQTL_BY2.1	Os02t0234200-01	NHL domain-containing protein, Determination of panicle architecture, grain shape and grain weigh	2	7594952	7599868	FUWA
Os02g0234300	MQTL_BY2.1	Os02t0234300-01	Armadillo-like helical domain containing protein	2	7613261	7615346	OsPUB4
Os02g0234400	MQTL_BY2.1	Os02t0234400-01	Hypothetical protein	2	7618027	7619445
Os02g0234450	MQTL_BY2.1	Os02t0234450-00	Hypothetical conserved gene	2	7618738	7621248
Os02g0234500	MQTL_BY2.1	Os02t0234500-01	NAD(P)-binding domain containing protein	2	7621905	7627260
ENSRNA049449432	MQTL_BY2.1	ENSRNA049449432-T1	tRNA-Gln for anticodon CUG	2	7622399	7622470	tRNA-Gln
Os02g0234700	MQTL_BY2.1	Os02t0234700-01	Conserved hypothetical protein	2	7627395	7628246
Os02g0234750	MQTL_BY2.1	Os02t0234750-00	Hypothetical gene	2	7627889	7628252
Os02g0234800	MQTL_BY2.1	Os02t0234800-01	Similar to U2 small nuclear ribonucleoprotein A' (U2 snRNP-A')	2	7630948	7635189
Os02g0235000	MQTL_BY2.1	Os02t0235000-01	Similar to Actin-related protein 2/3 complex subunit 3	2	7643726	7646118
Os02g0235050	MQTL_BY2.1	Os02t0235050-00	Non-protein coding transcript	2	7650617	7650977
Os02g0235101	MQTL_BY2.1	Os02t0235101-01	Hypothetical protein	2	7654190	7655639
Os02g0235600	MQTL_BY2.1	Os02t0235600-01	Similar to 60S ribosomal protein L11-2 (L16). Splice isoform 2	2	7676838	7687402
Os02g0235701	MQTL_BY2.1	Os02t0235701-00	Conserved hypothetical protein	2	7677010	7687373
Os02g0235900	MQTL_BY2.1	Os02t0235900-01	Oxygen oxidoreductase covalent FAD-binding site domain containing protein	2	7690242	7692086
Os02g0235802	MQTL_BY2.1	Os02t0235802-00	Hypothetical protein	2	7690292	7691985
Os02g0236000	MQTL_BY2.1	Os02t0236000-01	Similar to Aspartate aminotransferase (EC 2.6.1.1) (Fragment)	2	7706619	7710902
Os02g0236100	MQTL_BY2.1	Os02t0236100-01	Leucine-rich repeat receptor-like kinase, Specification of root outer cell layer	2	7711097	7715739	Docs1
Os02g0236200	MQTL_BY2.1	Os02t0236200-01	Similar to Shaggy-related protein kinase eta (EC 2.7.1.-) (ASK-eta) (BRASSINOSTEROID-INSENSITIVE 2) (ULTRACURVATA1)	2	7718960	7723687
Os02g0236401	MQTL_BY2.1	Os02t0236401-00	Non-protein coding transcript	2	7719811	7722344
Os02g0236600	MQTL_BY2.1	Os02t0236600-01	Peroxidase P7 (EC 1.11.1.7) (TP7)	2	7751287	7753674	prx27
Os02g0236800	MQTL_BY2.1	Os02t0236800-02	Similar to Peroxidase (EC 1.11.1.7)	2	7760994	7762414	prx26
Os02g0237000	MQTL_BY2.1	Os02t0237000-00	Similar to peroxidase 52	2	7770038	7771054	prx25
Os02g0236900	MQTL_BY2.1	Os02t0236900-00	Hypothetical protein	2	7770051	7770890
Os02g0237100	MQTL_BY2.1	Os02t0237100-01	Similar to Spermine synthase	2	7772399	7776161	OsACL5
Os02g0237801	MQTL_BY2.1	Os02t0237801-01	Hypothetical conserved gene	2	7775144	7778858
Os02g0238150	MQTL_BY2.1	Os02t0238150-00	Hypothetical protein	2	7813610	7815599
Os02g0238500	MQTL_BY2.1	Os02t0238500-01	Similar to scramblase family protein	2	7845990	7852176
Os02g0240100	MQTL_BY2.1	Os02t0240100-01	Similar to Peroxidase 2 (Fragment)	2	7938411	7939811	prx30
Os02g0240300	MQTL_BY2.1	Os02t0240300-01	Similar to Class III peroxidase GvPx2b (Fragment)	2	7948543	7949997	prx29
Os02g0241100	MQTL_BY2.1	Os02t0241100-01	Protein kinase, core domain containing protein	2	7975665	7978686
Os02g0241200	MQTL_BY2.1	Os02t0241200-00	Myb-like DNA-binding domain, SHAQKYF class domain containing protein	2	7986053	7988630
Os02g0241300	MQTL_BY2.1	Os02t0241300-01	Conserved hypothetical protein	2	7991943	7996772
Os02g0241600	MQTL_BY2.1	Os02t0241600-01	Protein kinase, core domain containing protein	2	8004993	8017344
Os02g0241650	MQTL_BY2.1	Os02t0241650-00	Hypothetical gene	2	8014186	8017045
Os02g0242100	MQTL_BY2.1	Os02t0242100-01	Similar to hydroquinone glucosyltransferase	2	8033812	8035457
Os02g0242550	MQTL_BY2.1	Os02t0242550-00	Similar to hydroquinone glucosyltransferase	2	8051954	8053519
Os02g0242600	MQTL_BY2.1	Os02t0242600-01	Similar to Glutelin	2	8057652	8059642	OsGluBX
Os02g0242900	MQTL_BY2.1	Os02t0242900-00	Similar to hydroquinone glucosyltransferase	2	8076332	8077510
Os02g0243300	MQTL_BY2.1	Os02t0243300-01	UDP-glucuronosyl/UDP-glucosyltransferase family protein	2	8092152	8093845
Os02g0244000	MQTL_BY2.1	Os02t0244000-00	Herpesvirus UL139, cytomegalovirus domain containing protein	2	8110975	8113258	OsSTA56
Os02g0244100	MQTL_BY2.1	Os02t0244100-01	RING-type E3 ubiquitin ligase, Regulation of grain width and weigh	2	8115223	8121651	GW2
Os02g0244300	MQTL_BY2.1	Os02t0244300-01	Peptidase C19, ubiquitin carboxyl-terminal hydrolase 2 family protein	2	8135122	8143345
Os02g0244450	MQTL_BY2.1	Os02t0244450-00	Non-protein coding transcript	2	8143624	8143679
Os02g0244600	MQTL_BY2.1	Os02t0244600-01	Nucleotide-binding, alpha-beta plait domain containing protein	2	8164661	8169145
Os02g0244650	MQTL_BY2.1	Os02t0244650-00	Non-protein coding transcript	2	8165926	8169030
Os02g0244700	MQTL_BY2.1	Os02t0244700-04	Similar to Phosphoenolpyruvate carboxylase 1 (EC 4.1.1.31) (PEPCase 1) (CP21)	2	8172421	8184167	PEPC-1
Os02g0244850	MQTL_BY2.1	Os02t0244850-00	Hypothetical protein	2	8178055	8184020
Os02g0245000	MQTL_BY2.1	Os02t0245000-01	Ubiquitin domain containing protein	2	8197017	8199726
Os02g0245100	MQTL_BY2.1	Os02t0245100-02	Similar to Peroxisomal targeting signal type 2 receptor	2	8204260	8206393	OsWD40-39
Os02g0245200	MQTL_BY2.1	Os02t0245200-02	Conserved hypothetical protein	2	8209595	8223355
Os02g0245301	MQTL_BY2.1	Os02t0245301-00	Hypothetical conserved gene	2	8224552	8225246
Os02g0245600	MQTL_BY2.1	Os02t0245600-00	Hypothetical conserved gene	2	8240778	8241649
Os02g0245800	MQTL_BY2.1	Os02t0245800-01	Inward rectifying shaker-like potassium channel, Negative regulation of OsKAT2 channel activit	2	8244347	8248444	KAT3
Os02g0245850	MQTL_BY2.1	Os02t0245850-00	Non-protein coding transcript	2	8245408	8248330
Os02g0245900	MQTL_BY2.1	Os02t0245900-01	Conserved hypothetical protein	2	8256456	8257568
Os02g0246101	MQTL_BY2.1	Os02t0246101-00	Similar to SKIP interacting protein 23 (Fragment)	2	8261247	8261809
Os02g0246300	MQTL_BY2.1	Os02t0246300-00	Prefoldin domain containing protein	2	8262546	8265570
Os02g0246500	MQTL_BY2.1	Os02t0246500-00	Protein of unknown function DUF594 domain containing protein	2	8268233	8269291
Os02g0246600	MQTL_BY2.1	Os02t0246600-02	Conserved hypothetical protein	2	8276839	8278454
Os02g0246900	MQTL_BY2.1	Os02t0246900-01	Conserved hypothetical protein	2	8292477	8293241
Os02g0247000	MQTL_BY2.1	Os02t0247000-01	Protein of unknown function DUF605 domain containing protein	2	8299604	8306389
Os02g0247100	MQTL_BY2.1	Os02t0247100-00	Similar to bZIP transcription factor family protein	2	8323866	8324946	OsbZIP19
Os02g0247200	MQTL_BY2.1	Os02t0247200-01	Similar to T-complex protein 1, gamma subunit (TCP-1-gamma) (CCT-gamma) (Matricin) (mTRiC-P5)	2	8326165	8343175
Os02g0247500	MQTL_BY2.1	Os02t0247500-01	Conserved hypothetical protein	2	8350092	8351259
Os02g0247600	MQTL_BY2.1	Os02t0247600-01	Conserved hypothetical protein	2	8350331	8351592
Os02g0247800	MQTL_BY2.1	Os02t0247800-01	Similar to calcium ion binding protein	2	8358824	8362959	OsEFCAX2
Os02g0248100	MQTL_BY2.1	Os02t0248100-00	Hypothetical conserved gene	2	8367222	8368216
Os02g0248200	MQTL_BY2.1	Os02t0248200-00	Zinc finger, RING-type domain containing protein	2	8380541	8384118
Os02g0248300	MQTL_BY2.1	Os02t0248300-00	Hypothetical protein	2	8380576	8381196
Os02g0248440	MQTL_BY2.1	Os02t0248440-00	Zinc finger, RING-type domain containing protein	2	8397656	8398297
Os02g0248800	MQTL_BY2.1	Os02t0248800-01	Similar to Glutelin type-B 2 precursor	2	8401328	8403216	OsEnS-32
Os02g0249000	MQTL_BY2.1	Os02t0249000-01	Glutelin, Seed strage protei	2	8406709	8408682	GLUD1
Os02g0249102	MQTL_BY2.1	Os02t0249102-00	Non-protein coding transcript	2	8412713	8412959
Os02g0249200	MQTL_BY2.1	Os02t0249200-00	Similar to RING-H2 finger protein ATL5H	2	8416954	8417585
Os02g0249300	MQTL_BY2.1	Os02t0249300-00	Zinc finger, RING/FYVE/PHD-type domain containing protein	2	8422881	8423702
Os02g0249500	MQTL_BY2.1	Os02t0249500-01	Conserved hypothetical protein	2	8433458	8436694
Os02g0249600	MQTL_BY2.1	Os02t0249600-01	Similar to Glutelin	2	8446623	8448546	Glu7*(GluB2)
Os02g0249700	MQTL_BY2.1	Os02t0249700-01	Cyclin-like F-box domain containing protein	2	8453872	8455936	OsFbox075
Os02g0249800	MQTL_BY2.1	Os02t0249800-01	Glutelin precursor	2	8458664	8460633	GluB1
Os02g0249900	MQTL_BY2.1	Os02t0249900-01	Glutelin precursor	2	8465066	8467035	GluB1
Os02g0250300	MQTL_BY2.1	Os02t0250300-01	Bromodomain containing protein	2	8490392	8498003	GTE4
Os02g0250400	MQTL_BY2.1	Os02t0250400-02	Similar to Esterase	2	8501442	8504977	BS1
Os02g0250600	MQTL_BY2.1	Os02t0250600-01	Late embryogenesis abundant protein repeat containing protein	2	8516602	8518271	OsLEA15
Os02g0250700	MQTL_BY2.1	Os02t0250700-01	Non-protein coding transcript	2	8518506	8535685
ENSRNA049448770	MQTL_BY2.1	ENSRNA049448770-T1	tRNA-Gln for anticodon UUG	2	8519914	8519985	tRNA-Gln
ENSRNA049448783	MQTL_BY2.1	ENSRNA049448783-T1	tRNA-Gln for anticodon UUG	2	8524146	8524217	tRNA-Gln
ENSRNA049448805	MQTL_BY2.1	ENSRNA049448805-T1	tRNA-Gln for anticodon UUG	2	8527182	8527253	tRNA-Gln
Os02g0251200	MQTL_BY2.1	Os02t0251200-01	Non-protein coding transcript	2	8528062	8529234
ENSRNA049448821	MQTL_BY2.1	ENSRNA049448821-T1	tRNA-Gln for anticodon UUG	2	8528608	8528679	tRNA-Gln
ENSRNA049448834	MQTL_BY2.1	ENSRNA049448834-T1	tRNA-Gln for anticodon UUG	2	8530137	8530208	tRNA-Gln
ENSRNA049448855	MQTL_BY2.1	ENSRNA049448855-T1	tRNA-Gln for anticodon UUG	2	8532292	8532363	tRNA-Gln
Os02g0251700	MQTL_BY2.1	Os02t0251700-01	Conserved hypothetical protein	2	8536374	8538452
Os02g0251800	MQTL_BY2.1	Os02t0251800-00	VQ domain containing protein	2	8539273	8539623	OsVQ6
Os02g0251900	MQTL_BY2.1	Os02t0251900-01	Similar to Tobacco rattle virus-induced protein variant 2	2	8541338	8542125	OsVQ7
Os02g0252100	MQTL_BY2.1	Os02t0252100-02	Similar to SC35-like splicing factor SCL30, 30 kD	2	8553859	8558162
Os02g0252200	MQTL_BY2.1	Os02t0252200-01	Similar to GRAB2 protein	2	8582543	8584532	ONAC013
Os02g0252300	MQTL_BY2.1	Os02t0252300-01	Hypothetical protein	2	8584813	8585532
Os02g0252400	MQTL_BY2.1	Os02t0252400-01	Dof zinc finger transcriptional activator, Dof zinc finger transcription factor, Grain filling, GA response in aleurone cel	2	8590318	8593735	RPBF
Os02g0252600	MQTL_BY2.1	Os02t0252600-01	Aminotransferase, class IV family protein	2	8597167	8601679
Os02g0253150	MQTL_BY2.1	Os02t0253150-01	Glycosyl transferase, family 20 domain containing protein	2	8612484	8613769
Os02g0253502	MQTL_BY2.1	Os02t0253502-00	Protein of unknown function DUF247, plant domain containing protein	2	8643576	8644850
Os02g0253601	MQTL_BY2.1	Os02t0253601-00	EF-hand-like domain domain containing protein	2	8649792	8650152
Os02g0253700	MQTL_BY2.1	Os02t0253700-01	Conserved hypothetical protein	2	8659226	8660521
Os02g0253800	MQTL_BY2.1	Os02t0253800-01	Conserved hypothetical protein	2	8661700	8662302
Os02g0254100	MQTL_BY2.1	Os02t0254100-00	Hypothetical conserved gene	2	8679389	8680699
Os02g0254233	MQTL_BY2.1	Os02t0254233-00	Hypothetical protein	2	8679431	8680629
Os02g0254366	MQTL_BY2.1	Os02t0254366-00	EF-hand-like domain domain containing protein	2	8693806	8694177
Os02g0254550	MQTL_BY2.1	Os02t0254550-01	Zinc finger, BED-type predicted domain containing protein	2	8700431	8702895
Os02g0254600	MQTL_BY2.1	Os02t0254600-01	Conserved hypothetical protein	2	8714222	8715050
Os02g0254700	MQTL_BY2.1	Os02t0254700-01	Similar to Spermidine synthase 3	2	8726689	8730601	OsSPMS2
Os02g0255000	MQTL_BY2.1	Os02t0255000-03	Similar to Cyclic nucleotide-gated ion channel 1	2	8747018	8756024	OsCNGC2
Os02g0255033	MQTL_BY2.1	Os02t0255033-00	Hypothetical protein	2	8747655	8754363
Os02g0255066	MQTL_BY2.1	Os02t0255066-00	Hypothetical protein	2	8760061	8760449
Os02g0255100	MQTL_BY2.1	Os02t0255100-02	Mitochondrial protein phosphatase 2C protein 13, Pollen germinatio	2	8760067	8766268	DCW11
Os02g0255200	MQTL_BY2.1	Os02t0255200-02	Similar to Ribosomal protein S15a homolog	2	8766855	8769279
Os02g0255300	MQTL_BY2.1	Os02t0255300-00	Similar to Polyketide cyclase	2	8775492	8781696	OsPYL12
Os02g0255400	MQTL_BY2.1	Os02t0255400-00	Similar to H0315A08.1 protein	2	8791270	8792098
Os02g0255500	MQTL_BY2.1	Os02t0255500-01	Similar to Extensin (Fragment)	2	8801325	8805273	OsPYL/RCAR3
Os02g0255700	MQTL_BY2.1	Os02t0255700-01	Conserved hypothetical protein	2	8810104	8820960	FLL1
Os02g0255801	MQTL_BY2.1	Os02t0255801-00	Non-protein coding transcript	2	8813629	8814915
Os02g0255900	MQTL_BY2.1	Os02t0255900-01	Conserved hypothetical protein	2	8825029	8825614
Os02g0256000	MQTL_BY2.1	Os02t0256000-01	Hypothetical protein	2	8834020	8835881
Os02g0256100	MQTL_BY2.1	Os02t0256100-02	Pectin lyase fold/virulence factor domain containing protein	2	8834369	8837492	OsPGL23
Os02g0256200	MQTL_BY2.1	Os02t0256200-02	Similar to Histidine-rich protein	2	8842948	8844249
Os02g0256500	MQTL_BY2.1	Os02t0256500-01	Conserved hypothetical protein	2	8850623	8851897
Os02g0256800	MQTL_BY2.1	Os02t0256800-00	Cupredoxin domain containing protein	2	8854327	8854985	OsUCL2
Os02g0257001	MQTL_BY2.1	Os02t0257001-00	Hypothetical conserved gene	2	8856566	8860576
Os02g0257100	MQTL_BY2.1	Os02t0257100-01	Cupredoxin domain containing protein	2	8866815	8867667	OsUCL3
Os02g0257200	MQTL_BY2.1	Os02t0257200-01	Conserved hypothetical protein	2	8869192	8871520
Os02g0257250	MQTL_BY2.1	Os02t0257250-00	Hypothetical gene	2	8869357	8871474
Os02g0257300	MQTL_BY2.1	Os02t0257300-00	Rhodanese-like domain containing protein	2	8873101	8875996	OsStr12
Os02g0257400	MQTL_BY2.1	Os02t0257400-01	Non-protein coding transcript	2	8876190	8876441
Os02g0257500	MQTL_BY2.1	Os02t0257500-00	Similar to DNA binding protein	2	8879339	8882660	OsbHLH053
Os02g0258000	MQTL_BY2.1	Os02t0258000-00	Hypothetical conserved gene	2	8927818	8928740
Os02g0258200	MQTL_BY2.1	Os02t0258200-01	Similar to high mobility group family	2	8935193	8936223
Os02g0258250	MQTL_BY2.1	Os02t0258250-00	Hypothetical conserved gene	2	8936361	8937179
Os02g0258300	MQTL_BY2.1	Os02t0258300-01	Zinc finger, FYVE/PHD-type domain containing protein	2	8938133	8943482
Os02g0258800	MQTL_BY2.1	Os02t0258800-01	Conserved hypothetical protein	2	8973633	8977322
Os02g0258900	MQTL_BY2.1	Os02t0258900-01	Similar to Molybdopterin biosynthesis CNX2 protein (Molybdenum cofactor biosynthesis enzyme CNX2)	2	8976792	8981140
Os02g0259100	MQTL_BY2.1	Os02t0259100-01	Conserved hypothetical protein	2	8984621	8989570	IIP2
Os02g0259600	MQTL_BY2.1	Os02t0259600-02	Similar to 50S ribosomal protein L21, chloroplast precursor (CL21) (CS-L7)	2	9005264	9007486	OsRPL21
Os02g0259850	MQTL_BY2.1	Os02t0259850-00	Hypothetical gene	2	9016923	9018833
Os02g0259900	MQTL_BY2.1	Os02t0259900-01	Conserved hypothetical protein	2	9021454	9023102
Os02g0260000	MQTL_BY2.1	Os02t0260000-01	Non-protein coding transcript	2	9026460	9026900
Os02g0260200	MQTL_BY2.1	Os02t0260200-01	Kelch repeat-containing F-box protein, Regulation of panicle architectur	2	9042064	9046144	EP3
Os02g0260400	MQTL_BY2.1	Os02t0260400-01	Protein of unknown function DUF37 family protein	2	9052733	9056389
Os02g0260500	MQTL_BY2.1	Os02t0260500-00	Hypothetical conserved gene	2	9066936	9068429	SIP7
Os02g0260700	MQTL_BY2.1	Os02t0260700-01	Similar to GAMYB-binding protein (Fragment)	2	9082763	9087989
Os02g0260800	MQTL_BY2.1	Os02t0260800-00	Non-protein coding transcript	2	9091400	9091461
Os02g0260900	MQTL_BY2.1	Os02t0260900-00	Similar to H0315A08.1 protein	2	9095708	9096382
Os02g0261000	MQTL_BY2.1	Os02t0261000-00	Conserved hypothetical protein	2	9106619	9107664
Os02g0261100	MQTL_BY2.1	Os02t0261100-01	Ubiquitin-conjugating enzyme E2, Elicitor-induced defense respons	2	9116165	9119456	UBC5B
Os02g0261150	MQTL_BY2.1	Os02t0261150-00	Non-protein coding transcript	2	9116199	9119212
Os02g0261400	MQTL_BY2.1	Os02t0261400-00	Conserved hypothetical protein	2	9142458	9144360
Os02g0261800	MQTL_BY2.1	Os02t0261800-00	NB-ARC domain containing protein	2	9155585	9166101
Os02g0262600	MQTL_BY2.1	Os02t0262600-00	Disease resistance protein domain containing protein	2	9238439	9242050
Os02g0262800	MQTL_BY2.1	Os02t0262800-01	Similar to NBS-LRR protein (Fragment)	2	9257998	9262614	rNBS41
Os02g0263432	MQTL_BY2.1	Os02t0263432-00	Conserved hypothetical protein	2	9288823	9290817
Os02g0264300	MQTL_BY2.1	Os02t0264300-02	Conserved hypothetical protein	2	9391326	9393829
Os02g0264501	MQTL_BY2.1	Os02t0264501-00	Hypothetical gene	2	9393288	9393813
Os02g0264700	MQTL_BY2.1	Os02t0264700-01	Similar to flagelliform silk protein-like protein [Oryza sativa (japonica cultivar-group)]	2	9409107	9413552
Os02g0264800	MQTL_BY2.1	Os02t0264800-01	Protein of unknown function DUF1070 family protein	2	9416888	9418713	OsAGP20
Os02g0265100	MQTL_BY2.1	Os02t0265100-01	Hypothetical protein	2	9446493	9448541
Os02g0265200	MQTL_BY2.1	Os02t0265200-01	WRKY transcription factor 39	2	9446779	9448835	OsWRKY39
Os02g0265300	MQTL_BY2.1	Os02t0265300-01	Protein of unknown function DUF3778 domain containing protein	2	9449342	9450315
Os02g0265400	MQTL_BY2.1	Os02t0265400-02	Similar to Vacuolar protein sorting 29 (Vesicle protein sorting 29) (hVPS29) (PEP11). Splice isoform 2	2	9458447	9463762
Os02g0265700	MQTL_BY2.1	Os02t0265700-02	Hypothetical conserved gene	2	9486437	9494275
Os02g0265800	MQTL_BY2.1	Os02t0265800-00	Hypothetical conserved gene	2	9495107	9495712
Os02g0265900	MQTL_BY2.1	Os02t0265900-02	Reticulon family protein	2	9497687	9500237
Os02g0266000	MQTL_BY2.1	Os02t0266000-01	Similar to N-(5'-phosphoribosyl)anthranilate isomerase	2	9502820	9505396
Os02g0266100	MQTL_BY2.1	Os02t0266100-02	Zinc finger, U1-C type domain containing protein	2	9505868	9509878
Os02g0266200	MQTL_BY2.1	Os02t0266200-01	Pentatricopeptide repeat domain containing protein	2	9510002	9514048
Os02g0266300	MQTL_BY2.1	Os02t0266300-01	Similar to Transient receptor potential cation channel subfamily A member 1 (Ankyrin-like with transmembrane domains protein 1) (Transformation sensitive-protein p120)	2	9514361	9518278
Os02g0266500	MQTL_BY2.1	Os02t0266500-01	tRNA(Ile)-lysidine/2-thiocytidine synthase domain containing protein	2	9523632	9532175
Os02g0266800	MQTL_BY2.1	Os02t0266800-01	Transcriptional activator protein	2	9535430	9538420	OsbZIP20
Os02g0266900	MQTL_BY2.1	Os02t0266900-01	Conserved hypothetical protein	2	9541034	9542540
Os02g0267000	MQTL_BY2.1	Os02t0267000-01	Similar to Signal peptidase I (EC 3.4.21.89) (Leader peptidase I)	2	9544181	9550570
Os02g0267200	MQTL_BY2.1	Os02t0267200-00	Alpha-expansin OsEXPA13	2	9551864	9553485	OsEXPA13
Os02g0267350	MQTL_BY2.1	Os02t0267350-00	Hypothetical gene	2	9552146	9553195
Os02g0267700	MQTL_BY2.1	Os02t0267700-00	Similar to Expansin-A14	2	9569705	9570573	OsEXPA14
Os02g0267832	MQTL_BY2.1	Os02t0267832-00	Hypothetical protein	2	9572091	9574891
Os02g0267900	MQTL_BY2.1	Os02t0267900-00	Similar to Expansin-A24	2	9574547	9575502	OsEXPA24
Os02g0267975	MQTL_BY2.1	Os02t0267975-00	Hypothetical protein	2	9578459	9578763
Os02g0268050	MQTL_BY2.1	Os02t0268050-00	Similar to Expansin-A23	2	9578475	9579432	OsEXPA23
Os02g0268100	MQTL_BY2.1	Os02t0268100-01	Similar to Glutelin (Fragment)	2	9580486	9582483	GLUB5
Os02g0268300	MQTL_BY2.1	Os02t0268300-00	Similar to Glutelin (Fragment)	2	9586034	9587998	GLUB4
Os02g0268400	MQTL_BY2.1	Os02t0268400-00	Similar to Expansin-A23	2	9589066	9590023	EXPA23
Os02g0268500	MQTL_BY2.1	Os02t0268500-00	Hypothetical protein	2	9589735	9590039
Os02g0268600	MQTL_BY2.1	Os02t0268600-00	Similar to Expansin-A22	2	9600237	9601245	OsEXPA22
Os02g0268675	MQTL_BY2.1	Os02t0268675-00	Hypothetical protein	2	9600298	9601000
Os02g0269000	MQTL_BY2.1	Os02t0269000-01	Protein of unknown function DUF502 family protein	2	9617858	9623804
Os02g0269200	MQTL_BY2.1	Os02t0269200-01	Dynein light chain, type 1 family protein	2	9641620	9642458
Os02g0269400	MQTL_BY2.1	Os02t0269400-00	Hypothetical protein	2	9650745	9656251
Os02g0269600	MQTL_BY2.1	Os02t0269600-00	Similar to Subtilase	2	9650760	9656236	OsSub13
Os02g0269650	MQTL_BY2.1	Os02t0269650-01	Hypothetical gene	2	9660237	9660760
Os02g0270100	MQTL_BY2.1	Os02t0270100-00	Hypothetical gene	2	9708752	9709903
Os02g0270200	MQTL_BY2.1	Os02t0270200-01	Similar to Subtilase	2	9712632	9715959	OsSub14
Os02g0270350	MQTL_BY2.1	Os02t0270350-00	Hypothetical protein	2	9712737	9715552
Os02g0270800	MQTL_BY2.1	Os02t0270800-00	Peptidase S8/S53, subtilisin/kexin/sedolisin domain containing protein	2	9757895	9759511	OsSub15
Os02g0270900	MQTL_BY2.1	Os02t0270900-00	Similar to Subtilase	2	9764691	9770197	OsSub16
Os02g0271000	MQTL_BY2.1	Os02t0271000-01	Similar to Subtilase	2	9778410	9782065	OsSub17
Os02g0271600	MQTL_BY2.1	Os02t0271600-00	Similar to Subtilase	2	9826266	9829343	OsSub18
Os02g0271900	MQTL_BY2.1	Os02t0271900-01	Myb transcription factor domain containing protein	2	9848231	9852383
Os02g0272100	MQTL_BY2.1	Os02t0272100-00	F-box domain, cyclin-like domain containing protein	2	9867024	9868223	OsFbox079
Os02g0272200	MQTL_BY2.1	Os02t0272200-00	Similar to Flavin-binding monooxygenase-like family protein	2	9877605	9879302	OsYUCCA12
Os02g0272300	MQTL_BY2.1	Os02t0272300-01	Similar to Pollen-specific kinase partner protein	2	9885649	9888391	Os
Os02g0272350	MQTL_BY2.1	Os02t0272350-01	Hypothetical gene	2	9888494	9892534
Os02g0272400	MQTL_BY2.1	Os02t0272400-00	Similar to predicted protein	2	9888890	9893654
Os02g0272600	MQTL_BY2.1	Os02t0272600-02	Aph-1 family protein	2	9902631	9907870
Os02g0272800	MQTL_BY2.1	Os02t0272800-01	Conserved hypothetical protein	2	9912537	9919784
Os02g0272850	MQTL_BY2.1	Os02t0272850-00	Conserved hypothetical protein	2	9913947	9914430
Os02g0272900	MQTL_BY2.1	Os02t0272900-01	NB-ARC domain containing protein	2	9923292	9928340
Os02g0273000	MQTL_BY2.1	Os02t0273000-01	Similar to Uridine kinase-like protein	2	9928936	9937374
Os02g0273050	MQTL_BY2.1	Os02t0273050-00	Non-protein coding transcript	2	9929008	9936733
Os02g0273100	MQTL_BY2.1	Os02t0273100-01	Aminotransferase, class IV family protein	2	9950654	9954960
Os02g0273700	MQTL_BY2.1	Os02t0273700-01	VHS domain containing protein	2	9972735	9978051
Os02g0273501	MQTL_BY2.1	Os02t0273501-00	Non-protein coding transcript	2	9973072	9976395
Os02g0273800	MQTL_BY2.1	Os02t0273800-02	Multi antimicrobial extrusion protein MatE domain containing protein	2	9981536	9985906
Os02g0273900	MQTL_BY2.1	Os02t0273900-01	Conserved hypothetical protein	2	9988906	9990643
Os02g0274000	MQTL_BY2.1	Os02t0274000-02	Similar to Rf2 protein	2	9993963	9998257	RF2
Os02g0274100	MQTL_BY2.1	Os02t0274100-01	3-hydroxyacyl-CoA dehydrogenase, Multifunctional protein, RNA- and microtubule-binding protein, Salicylic acid (SA) biosynthesis, Maintenance of root meristem activity, Beta -oxidation of fatty acid	2	10001543	10010228	AIM1
Os02g0274350	MQTL_BY2.1	Os02t0274350-00	Non-protein coding transcript	2	10010654	10011169
Os02g0274600	MQTL_BY2.1	Os02t0274600-00	Tesmin/TSO1-like, CXC domain containing protein	2	10042489	10047801
Os02g0274700	MQTL_BY2.1	Os02t0274700-01	Zinc finger, RanBP2-type domain containing protein	2	10054334	10056434
Os02g0274900	MQTL_BY2.1	Os02t0274900-03	Major facilitator superfamily protein	2	10074588	10081478
Os02g0275100	MQTL_BY2.1	Os02t0275100-01	Cytochrome C biogenesis protein family protein	2	10084510	10087894
Os02g0275200	MQTL_BY2.1	Os02t0275200-01	Xyloglucan fucosyltransferase family protein	2	10088213	10094968
Os02g0275300	MQTL_BY2.1	Os02t0275300-01	Non-protein coding transcript	2	10094221	10094565
Os02g0276200	MQTL_BY2.1	Os02t0276200-01	Similar to Isochorismatase family protein rutB	2	10135285	10143931
Os02g0276400	MQTL_BY2.1	Os02t0276400-01	Similar to Isochorismatase family protein rutB	2	10152183	10155192
Os02g0276500	MQTL_BY2.1	Os02t0276500-01	Similar to Tocopherol cyclase	2	10155843	10164739	OsVTE1
Os02g0276900	MQTL_BY2.1	Os02t0276900-01	Basic helix-loop-helix dimerisation region bHLH domain containing protein	2	10181518	10188932	OsbHLH072
Os02g0277600	MQTL_BY2.1	Os02t0277600-01	Similar to MFDR (NADP adrenodoxin-like ferredoxin reductase)	2	10207347	10212946	OsISC21
Os02g0277700	MQTL_BY2.1	Os02t0277700-01	Leucine-rich repeat domain containing protein	2	10213163	10216340
Os02g0278400	MQTL_BY2.1	Os02t0278400-01	Cytochrome P450 family protein	2	10262000	10268672
Os02g0278450	MQTL_BY2.1	Os02t0278450-00	Hypothetical protein	2	10262060	10266551
Os02g0278700	MQTL_BY2.1	Os02t0278700-01	Similar to Kaurene synthase A (Fragment)	2	10273719	10283727	OsCPS1
Os02g0279150	MQTL_BY2.1	Os02t0279150-00	Hypothetical protein	2	10273760	10278924
Os02g0279600	MQTL_BY2.1	Os02t0279600-00	Similar to TOM2B	2	10330699	10333765
Os02g0279800	MQTL_BY2.1	Os02t0279800-01	Conserved hypothetical protein	2	10338762	10342350
Os02g0280000	MQTL_BY2.1	Os02t0280000-01	Hypothetical gene	2	10351706	10352360
Os02g0280100	MQTL_BY2.1	Os02t0280100-00	Micro-fibrillar-associated 1, C-terminal family protein	2	10352385	10354072
Os02g0280200	MQTL_BY2.1	Os02t0280200-00	Similar to Xyloglucan endotransglucosylase/hydrolase protein 26	2	10359560	10360971	OsXTH13
Os02g0280400	MQTL_BY2.1	Os02t0280400-02	Similar to casein kinase I isoform delta-like	2	10371074	10380939
Os02g0280500	MQTL_BY2.1	Os02t0280500-01	Similar to Glyoxalase I	2	10378457	10379197	OsGLYI2
Os02g0280700	MQTL_BY2.1	Os02t0280700-01	Similar to Iron/ascorbate-dependent oxidoreductase	2	10386299	10390289
Os02g0280850	MQTL_BY2.1	Os02t0280850-00	Hypothetical protein	2	10388265	10389963
Os02g0281000	MQTL_BY2.1	Os02t0281000-02	RmlC-like jelly roll fold domain containing protein	2	10419062	10428014	OsPP23
Os02g0281101	MQTL_BY2.1	Os02t0281101-00	Hypothetical gene	2	10427372	10427660
Os02g0281150	MQTL_BY2.1	Os02t0281150-01	Similar to Leucine Rich Repeat family protein	2	10437396	10440764
Os02g0281200	MQTL_BY2.1	Os02t0281200-01	Similar to NBS-LRR protein (Fragment)	2	10444568	10450918
Os02g0282000	MQTL_BY2.1	Os02t0282000-01	NB-ARC domain containing protein	2	10503049	10508541
Os02g0282100	MQTL_BY2.1	Os02t0282100-01	Conserved hypothetical protein	2	10509169	10512214
Os02g0282301	MQTL_BY2.1	Os02t0282301-01	Conserved hypothetical protein	2	10525186	10526918
Os02g0282500	MQTL_BY2.1	Os02t0282500-00	Disease resistance protein domain containing protein	2	10535635	10539146
Os02g0282600	MQTL_BY2.1	Os02t0282600-01	Conserved hypothetical protein	2	10540690	10543155
Os02g0282900	MQTL_BY2.1	Os02t0282900-01	Similar to 68 kDa protein HP68	2	10552438	10558881	OsABCE1
Os02g0283800	MQTL_BY2.1	Os02t0283800-01	Leucine-rich repeat receptor-like kinase, Maintenance of the tapetal cell layer and microspore/pollen viability, Control of male fertility, Regulation of plant growth through the brassinosteroid (BR) signaling pathwa	2	10634660	10641052	TMS10
Os02g0284300	MQTL_BY2.1	Os02t0284300-00	Similar to predicted protein	2	10677732	10679056
Os02g0284500	MQTL_BY2.1	Os02t0284500-01	FAR1 DNA binding domain domain containing protein	2	10693427	10696752
Os02g0284550	MQTL_BY2.1	Os02t0284550-00	Hypothetical protein	2	10694206	10696396
Os02g0284600	MQTL_BY2.1	Os02t0284600-01	Similar to 60S ribosomal protein L27	2	10700829	10701516	OsRPL27.3
Os02g0284800	MQTL_BY2.1	Os02t0284800-01	Hypothetical protein	2	10704318	10705004
Os02g0285300	MQTL_BY2.1	Os02t0285300-01	DREPP plasma membrane polypeptide family protein	2	10715073	10716741	OsDREPP2
Os02g0285700	MQTL_BY2.1	Os02t0285700-01	Similar to predicted protein	2	10725543	10729638
Os02g0285775	MQTL_BY2.1	Os02t0285775-00	Non-protein coding transcript	2	10739333	10739721
Os02g0285800	MQTL_BY2.1	Os02t0285800-02	Similar to GTP-binding protein typA (Tyrosine phosphorylated protein A)	2	10739451	10747067
Os02g0285900	MQTL_BY2.1	Os02t0285900-00	No apical meristem (NAM) protein domain containing protein	2	10747495	10749006	ONAC044
Os02g0286200	MQTL_BY2.1	Os02t0286200-01	Lipase, class 3 family protein	2	10758967	10762460
Os02g0286350	MQTL_BY2.1	Os02t0286350-00	Similar to Non-specific lipid-transfer protein	2	10764855	10766260
Os02g0286500	MQTL_BY2.1	Os02t0286500-00	Similar to AT hook motif family protein, expressed	2	10766482	10767402
Os02g0286700	MQTL_BY2.1	Os02t0286700-00	Similar to Chlorophyllase (Fragment)	2	10772392	10776515
Os02g0286850	MQTL_BY2.1	Os02t0286850-00	Similar to Stripe rust resistance protein Yr10	2	10778463	10780758
Os02g0286891	MQTL_BY2.1	Os02t0286891-01	Similar to OSIGBa0161P06.1 protein	2	10787293	10789508
Os02g0286933	MQTL_BY2.1	Os02t0286933-00	Conserved hypothetical protein	2	10807538	10810831
Os02g0287000	MQTL_BY2.1	Os02t0287000-02	Similar to 40S ribosomal protein S3a (CYC07 protein)	2	10822643	10825665	RPS3A
Os02g0287700	MQTL_BY2.1	Os02t0287700-00	Hypothetical gene	2	10853024	10853919
Os02g0287800	MQTL_BY2.1	Os02t0287800-00	F-box domain, Skp2-like domain containing protein	2	10854309	10855575	Os_F0478
Os02g0287900	MQTL_BY2.1	Os02t0287900-01	Cyclin-like F-box domain containing protein	2	10857586	10859012	OsFbox080
Os02g0287950	MQTL_BY2.1	Os02t0287950-00	Non-protein coding transcript	2	10858501	10859032
Os02g0288000	MQTL_BY2.1	Os02t0288000-01	Cyclin-like F-box domain containing protein	2	10861422	10862862	OsFbox081
Os02g0288100	MQTL_BY2.1	Os02t0288100-01	Similar to Pectinesterase (EC 3.1.1.11) (Fragment)	2	10864069	10867222	OsPME8
Os02g0288200	MQTL_BY2.1	Os02t0288200-02	Protein of unknown function DUF573 domain containing protein	2	10870290	10874506
Os02g0288400	MQTL_BY2.1	Os02t0288400-00	Similar to MRP-like ABC transporter	2	10880647	10886393	OsABCC5
Os02g0288600	MQTL_BY2.1	Os02t0288600-01	Similar to BURP domain-containing protein 4	2	10897250	10897969	OsBURP04
Os02g0288700	MQTL_BY2.1	Os02t0288700-00	Similar to MRP-like ABC transporter	2	10908431	10914600	OsABCC4
Os02g0288722	MQTL_BY2.1	Os02t0288722-00	Non-protein coding transcript	2	10908608	10909003
Os02g0288744	MQTL_BY2.1	Os02t0288744-00	Hypothetical protein	2	10912992	10914012
Os02g0288862	MQTL_BY2.1	Os02t0288862-00	Hypothetical protein	2	10922179	10923451
Os02g0288925	MQTL_BY2.1	Os02t0288925-00	Hypothetical conserved gene	2	10922187	10923461	Os_F0610
Os02g0289000	MQTL_BY2.1	Os02t0289000-01	BURP domain containing protein	2	10931592	10932547
Os02g0289300	MQTL_BY2.1	Os02t0289300-01	Hypothetical conserved gene	2	10944010	10944784
Os02g0289500	MQTL_BY2.1	Os02t0289500-01	Similar to anthocyanin 5-aromatic acyltransferase	2	10945077	10945757
Os02g0289700	MQTL_BY2.1	Os02t0289700-01	Hypothetical protein	2	10947828	10948612
Os02g0290000	MQTL_BY2.1	Os02t0290000-01	Pentatricopeptide repeat domain containing protein	2	10960662	10968059
Os02g0290300	MQTL_BY2.1	Os02t0290300-01	WD40/YVTN repeat-like domain containing protein	2	10972770	10986645	OsWD40-40
Os02g0290400	MQTL_BY2.1	Os02t0290400-01	Ribosomal biogenesis, methyltransferase, EMG1/NEP1 domain containing protein	2	10990473	10993649
Os02g0290500	MQTL_BY2.1	Os02t0290500-01	Phosphatidylinositol 3-/4-kinase (PI3/4K) family protein, Ubiquitin-like domain kinase, Control of flowering tim	2	10994252	10997615	OsUbDKgamma4
Os02g0290600	MQTL_BY2.1	Os02t0290600-02	Prolyl oligopeptidase family protein, Abiotic stress toleranc	2	10999890	11004650	OsPOP5
Os02g0290900	MQTL_BY2.1	Os02t0290900-00	Similar to GDSL-motif lipase/hydrolase family protein	2	11009350	11014975	OsGELP34
Os02g0291000	MQTL_BY2.1	Os02t0291000-00	Calcineurin B (Fragment)	2	11015828	11017808	OsCBL7
Os02g0291400	MQTL_BY2.1	Os02t0291400-00	Similar to Calcineurin B-like protein 8	2	11057896	11059975	OsCBL8
Os02g0291500	MQTL_BY2.1	Os02t0291500-01	Conserved hypothetical protein	2	11066134	11067381
Os02g0291600	MQTL_BY2.1	Os02t0291600-01	Lipase, GDSL domain containing protein	2	11071696	11077522	OsGELP35
Os02g0292600	MQTL_BY2.1	Os02t0292600-01	Lipase, GDSL domain containing protein	2	11116177	11120334	OsGELP37
Os02g0292800	MQTL_BY2.1	Os02t0292800-01	Protein of unknown function DUF599 family protein	2	11126248	11127515
Os02g0293050	MQTL_BY2.1	Os02t0293050-00	Hypothetical protein	2	11126629	11127361
Os02g0293300	MQTL_BY2.1	Os02t0293300-01	Homolog of Arabidopsis FACTOR OF DNA METHYLATION 1, Regulation of floral organ specification and meristem determinatio	2	11151750	11156506	OsFDML1
Os02g0293350	MQTL_BY2.1	Os02t0293350-01	Hypothetical gene	2	11156872	11160271
Os02g0293400	MQTL_BY2.1	Os02t0293400-01	Similar to Ubiquitin ligase SINAT5 (EC 6.3.2.-) (Seven in absentia homolog 5). Splice isoform 2	2	11157096	11161168	SIP14
Os02g0293500	MQTL_BY2.1	Os02t0293500-01	Similar to CLP protease regulatory subunit CLPX precursor	2	11162557	11166291
Os02g0293575	MQTL_BY2.1	Os02t0293575-00	Hypothetical protein	2	11162645	11166101
Os02g0293800	MQTL_BY2.1	Os02t0293800-02	Conserved hypothetical protein	2	11180090	11182663
Os02g0293900	MQTL_BY2.1	Os02t0293900-00	Similar to nucleic acid binding protein	2	11183598	11184446
Os02g0294000	MQTL_BY2.1	Os02t0294000-00	Micro-fibrillar-associated 1, C-terminal domain containing protein	2	11186713	11187816
Os02g0294100	MQTL_BY2.1	Os02t0294100-01	Cyclin-like F-box domain containing protein	2	11188432	11193873	OsFbox082
Os02g0294600	MQTL_BY2.1	Os02t0294600-01	Similar to transducin family protein / WD-40 repeat family protein	2	11199426	11205676	OsWD40-41
Os02g0294700	MQTL_BY2.1	Os02t0294700-01	Topoisomerase II-associated protein PAT1 domain containing protein	2	11209135	11211943
Os02g0295700	MQTL_BY2.1	Os02t0295700-01	Aldehyde dehydrogenase, conserved site domain containing protein	2	11292722	11300269
Os02g0296350	MQTL_BY2.1	Os02t0296350-01	Non-protein coding transcript	2	11339961	11346765
Os02g0296400	MQTL_BY2.1	Os02t0296400-00	Similar to RCD1	2	11340114	11344944	OsEnS-35
Os02g0296800	MQTL_BY2.1	Os02t0296800-01	Cobalamin (vitamin B12) biosynthesis CbiX domain containing protein	2	11353288	11357713
Os02g0297000	MQTL_BY2.1	Os02t0297000-01	Conserved hypothetical protein	2	11357264	11361527
Os02g0297132	MQTL_BY2.1	Os02t0297132-00	Similar to heat-shock protein 101	2	11362531	11363765
Os02g0297066	MQTL_BY2.1	Os02t0297066-00	Hypothetical gene	2	11362552	11363201
Os02g0297200	MQTL_BY2.1	Os02t0297200-01	Protein of unknown function DUF594 family protein	2	11376851	11379304
Os02g0297550	MQTL_BY2.1	Os02t0297550-01	Hypothetical gene	2	11395866	11396949
Os02g0297600	MQTL_BY2.1	Os02t0297600-01	Protein of unknown function DUF707 family protein	2	11399635	11404045
Os02g0297666	MQTL_BY2.1	Os02t0297666-00	Hypothetical gene	2	11402103	11403886
Os02g0297900	MQTL_BY2.1	Os02t0297900-00	Similar to F-box domain containing protein, expressed	2	11414988	11416688	OsFbox083
Os02g0298100	MQTL_BY2.1	Os02t0298100-01	Hypothetical protein	2	11427544	11431289
Os02g0298200	MQTL_BY2.1	Os02t0298200-01	Similar to Resistance protein candidate (Fragment)	2	11427608	11429897
Os02g0298900	MQTL_BY2.1	Os02t0298900-01	Hypothetical gene	2	11470577	11474781
Os02g0299000	MQTL_BY2.1	Os02t0299000-00	Similar to lectin-like receptor kinase 7	2	11471100	11473389
Os02g0299200	MQTL_BY2.1	Os02t0299200-01	IQ calmodulin-binding region domain containing protein	2	11478306	11483976
Os02g0299300	MQTL_BY2.1	Os02t0299300-01	Similar to cDNA clone:J023112L03, full insert sequence	2	11484330	11488301
Os02g0299600	MQTL_BY2.1	Os02t0299600-01	Protein of unknown function DUF1242 family protein	2	11502198	11507170
Os02g0300500	MQTL_BY2.1	Os02t0300500-00	Disease resistance protein domain containing protein	2	11550943	11554343
Os02g0300700	MQTL_BY2.1	Os02t0300700-01	Similar to Eukaryotic translation initiation factor 1A (EIF-1A) (EIF-4C)	2	11568279	11569112	OseIF1A-1
Os02g0300900	MQTL_BY2.1	Os02t0300900-00	Similar to Lipoxygenase	2	11577042	11577704
Os02g0301000	MQTL_BY2.1	Os02t0301000-02	Zinc finger, RING/FYVE/PHD-type domain containing protein	2	11578491	11583536	OsC3H15
Os02g0301100	MQTL_BY2.1	Os02t0301100-01	RAG1-activating protein 1 homologue domain containing protein	2	11592365	11596449	OsSWEET4
Os02g0301400	MQTL_BY2.1	Os02t0301400-01	Thioredoxin-like fold domain containing protein	2	11663438	11668036
Os02g0301450	MQTL_BY2.1	Os02t0301450-00	Hypothetical gene	2	11668315	11669131
Os02g0301500	MQTL_BY2.1	Os02t0301500-01	Similar to ATP dependent RNA helicase	2	11670440	11673580
Os02g0301650	MQTL_BY2.1	Os02t0301650-00	Hypothetical gene	2	11685117	11686988
Os02g0301700	MQTL_BY2.1	Os02t0301700-00	Similar to predicted protein	2	11694823	11699013
Os02g0301800	MQTL_BY2.1	Os02t0301800-02	NB-ARC domain containing protein	2	11701995	11708370
Os02g0302200	MQTL_BY2.1	Os02t0302200-01	Similar to aminotransferase family protein	2	11716855	11736527
Os02g0302450	MQTL_BY2.1	Os02t0302450-00	Similar to cDNA, clone: J100059G16, full insert sequence	2	11731075	11731398
Os02g0302500	MQTL_BY2.1	Os02t0302500-00	Hypothetical conserved gene	2	11737656	11741563
Os02g0302700	MQTL_BY2.1	Os02t0302700-01	Similar to Nicotianamine aminotransferase A	2	11749122	11753711	OsNAAT2
Os02g0302900	MQTL_BY2.1	Os02t0302900-01	Reticulon family protein	2	11758502	11762733
Os02g0303000	MQTL_BY2.1	Os02t0303000-01	Hypothetical gene	2	11767997	11768547
Os02g0303200	MQTL_BY2.1	Os02t0303200-01	Hypothetical protein	2	11776407	11776925
Os02g0303500	MQTL_BY2.1	Os02t0303500-01	Eggshell protein family protein	2	11798895	11799847
Os02g0304500	MQTL_BY2.1	Os02t0304500-00	Similar to transposon protein	2	11866004	11869802
Os02g0304800	MQTL_BY2.1	Os02t0304800-01	Hypothetical conserved gene	2	11876336	11879831
Os02g0304900	MQTL_BY2.1	Os02t0304900-01	Drought-induced 19 family protein, Drought resistance, Positive regulation of abscisic acid (ABA) respons	2	11882306	11885861	OsDi19-4
Os02g0305600	MQTL_BY2.1	Os02t0305600-01	Spectrin repeat containing protein	2	11935318	11941766
Os02g0305800	MQTL_BY2.1	Os02t0305800-00	EKC/KEOPS complex, subunit Pcc1 domain containing protein	2	11944408	11949922
Os02g0305700	MQTL_BY2.1	Os02t0305700-02	Armadillo-type fold domain containing protein	2	11961696	11967967
Os02g0305950	MQTL_BY2.1	Os02t0305950-00	Similar to calmodulin binding protein	2	11968238	11968736	OsSAUR7
Os02g0306100	MQTL_BY2.1	Os02t0306100-00	Similar to cation cation antiporter	2	11970612	11979811
Os02g0306250	MQTL_BY2.1	Os02t0306250-00	EKC/KEOPS complex, subunit Pcc1 domain containing protein	2	11974329	11976267
Os02g0306401	MQTL_BY2.1	Os02t0306401-00	Similar to Nicotianamine aminotransferase A	2	11997254	12002625	OsNAAT1
Os02g0306550	MQTL_BY2.1	Os02t0306550-00	Conserved hypothetical protein	2	12008815	12015423
Os02g0306600	MQTL_BY2.1	Os02t0306600-01	Non-protein coding transcript	2	12009034	12009419
Os02g0306900	MQTL_BY2.1	Os02t0306900-01	Similar to DnaJ-like protein	2	12019034	12023287	OsDjB4
Os02g0306801	MQTL_BY2.1	Os02t0306801-00	Hypothetical gene	2	12019128	12020457
Os02g0307000	MQTL_BY2.1	Os02t0307000-01	Guanylate-binding protein family protein	2	12023919	12034641
Os02g0307050	MQTL_BY2.1	Os02t0307050-01	Hypothetical gene	2	12031091	12034140
Os02g0307075	MQTL_BY2.1	Os02t0307075-00	Conserved hypothetical protein	2	12039257	12046981
Os02g0307200	MQTL_BY2.1	Os02t0307200-01	Similar to transducin family protein / WD-40 repeat family protein	2	12054771	12057601	OsWD40-42
Os02g0307300	MQTL_BY2.1	Os02t0307300-01	Hypothetical conserved gene	2	12057458	12059380
Os02g0307400	MQTL_BY2.1	Os02t0307400-00	Leucine-rich repeat domain containing protein	2	12065293	12068115
Os02g0307700	MQTL_BY2.1	Os02t0307700-00	Similar to RDG2A	2	12079377	12079958
Os02g0307800	MQTL_BY2.1	Os02t0307800-01	Protein of unknown function DUF3082 domain containing protein	2	12086017	12089349
Os02g0307900	MQTL_BY2.1	Os02t0307900-00	Transposase (putative), gypsy type domain containing protein	2	12089714	12091112
Os02g0308400	MQTL_BY2.1	Os02t0308400-04	FAS1 domain domain containing protein	2	12113907	12114966	OsFLA19
Os02g0308800	MQTL_BY2.1	Os02t0308800-01	FAS1 domain domain containing protein	2	12127913	12129233	OsFLA15
Os02g0309200	MQTL_BY2.1	Os02t0309200-00	BTB/POZ-like domain containing protein	2	12143096	12144165	OsMB4
Os02g0309500	MQTL_BY2.1	Os02t0309500-00	BTB/POZ-like domain containing protein	2	12153525	12154677	OsMB2
Os02g0310200	MQTL_BY2.1	Os02t0310200-01	Conserved hypothetical protein	2	12185506	12187024
Os02g0310400	MQTL_BY2.1	Os02t0310400-01	Conserved hypothetical protein	2	12188660	12189305
Os02g0310500	MQTL_BY2.1	Os02t0310500-00	BTB/POZ-like domain containing protein	2	12191527	12192626	OsMB1
Os02g0311150	MQTL_BY2.1	Os02t0311150-00	BTB/POZ-like domain containing protein	2	12218391	12219582	OsMB3
Os02g0311600	MQTL_BY2.1	Os02t0311600-00	Conserved hypothetical protein	2	12265010	12265992
Os02g0311800	MQTL_BY2.1	Os02t0311800-00	Conserved hypothetical protein	2	12269473	12271218
Os02g0312500	MQTL_BY2.1	Os02t0312500-02	Similar to predicted protein	2	12320251	12324015
Os02g0312550	MQTL_BY2.1	Os02t0312550-00	Hypothetical protein	2	12320468	12321803
Os02g0312600	MQTL_BY2.1	Os02t0312600-01	Rac-like GTP-binding protein 7	2	12324596	12326744	OSRAC7
Os02g0312700	MQTL_BY2.1	Os02t0312700-01	Similar to ATP11 protein	2	12335390	12338632
Os02g0312750	MQTL_BY2.1	Os02t0312750-01	Hypothetical gene	2	12336240	12338263
Os02g0312800	MQTL_BY2.1	Os02t0312800-02	Homolog of the Arabidopsis SNI1 protein, Negative regulation of E2F transcription facto	2	12339729	12348527	OsSNI1
Os02g0313400	MQTL_BY2.1	Os02t0313400-01	Apoptosis inhibitory 5 family protein	2	12371056	12375180	API5
Os02g0313450	MQTL_BY2.1	Os02t0313450-01	Conserved hypothetical protein	2	12378127	12382321
Os02g0313500	MQTL_BY2.1	Os02t0313500-01	Conserved hypothetical protein	2	12382696	12391018
Os02g0313700	MQTL_BY2.1	Os02t0313700-02	Similar to NTMC2T6.1/NTMC2TYPE6.1	2	12398146	12405155	OsNTMC2T6.2
Os02g0313900	MQTL_BY2.1	Os02t0313900-01	Similar to Plasma membrane H+-ATPase	2	12414384	12421835
Os02g0314300	MQTL_BY2.1	Os02t0314300-00	Sodium/calcium exchanger membrane region domain containing protein	2	12432303	12448557	OsCAX1c
Os02g0314400	MQTL_BY2.1	Os02t0314400-01	Non-protein coding transcript	2	12450783	12453989
Os02g0314600	MQTL_BY2.1	Os02t0314600-01	Peptidase A1 domain containing protein	2	12464431	12466397
Os02g0315200	MQTL_BY2.1	Os02t0315200-00	Pentatricopeptide repeat domain containing protein	2	12490271	12493553
Os02g0314925	MQTL_BY2.1	Os02t0314925-00	Similar to Integral membrane protein	2	12491942	12493673
Os02g0315400	MQTL_BY2.1	Os02t0315400-01	Similar to DC2 protein	2	12494315	12495107
Os02g0315600	MQTL_BY2.1	Os02t0315600-03	Helix-loop-helix DNA-binding domain containing protein	2	12503308	12507109	OsbHLH139
Os02g0316200	MQTL_BY2.1	Os02t0316200-02	Kelch-type beta propeller domain containing protein	2	12528770	12533296	OsFbox084
Os02g0316800	MQTL_BY2.1	Os02t0316800-01	Similar to MRNA binding protein precursor	2	12567022	12567873
Os02g0316900	MQTL_BY2.1	Os02t0316900-02	B-block binding subunit of TFIIIC domain containing protein	2	12569881	12589326
Os02g0317300	MQTL_BY2.1	Os02t0317300-01	Cyclin-like F-box domain containing protein	2	12600520	12604151	OsFbox086
Os02g0317400	MQTL_BY2.1	Os02t0317400-02	Longin-like domain containing protein	2	12609112	12613259
Os02g0317500	MQTL_BY2.1	Os02t0317500-01	Cyclin-like F-box domain containing protein	2	12614034	12618437	OsFbox087
Os02g0317600	MQTL_BY2.1	Os02t0317600-00	Conserved hypothetical protein	2	12620372	12624397
Os02g0317700	MQTL_BY2.1	Os02t0317700-01	Conserved hypothetical protein	2	12620374	12625515
Os02g0317800	MQTL_BY2.1	Os02t0317800-01	Similar to pollen Ole e 1 allergen and extensin family protein	2	12630108	12633482
Os02g0318100	MQTL_BY2.1	Os02t0318100-00	Similar to Alternative oxidase	2	12645623	12647595
Os02g0318200	MQTL_BY2.1	Os02t0318200-00	Conserved hypothetical protein	2	12650106	12651398	Os_F0768
Os02g0318400	MQTL_BY2.1	Os02t0318400-01	Conserved hypothetical protein	2	12656300	12657291
Os02g0318450	MQTL_BY2.1	Os02t0318450-00	ABC transporter-like domain containing protein	2	12664725	12666874
Os02g0318500	MQTL_BY2.1	Os02t0318500-00	ABC transporter-like domain containing protein	2	12668310	12669932	OsABCG40
Os02g0318600	MQTL_BY2.1	Os02t0318600-00	Similar to PDR-like ABC transporter	2	12680087	12680627	OsPDR4
Os02g0318851	MQTL_BY2.1	Os02t0318851-00	Non-protein coding transcript	2	12693469	12693833
Os02g0319100	MQTL_BY2.1	Os02t0319100-01	Nucleotide-binding, alpha-beta plait domain containing protein	2	12720938	12728873
Os02g0319300	MQTL_BY2.1	Os02t0319300-01	Glutathione S-transferase, C-terminal-like domain containing protein	2	12731587	12732144
Os02g0319400	MQTL_BY2.1	Os02t0319400-01	Hypothetical protein	2	12735765	12736174
Os02g0319800	MQTL_BY2.1	Os02t0319800-01	WD40 repeat-like domain containing protein	2	12741615	12746536	OsWD40-43
Os02g0320000	MQTL_BY2.1	Os02t0320000-00	Cupin, RmlC-type domain containing protein	2	12752588	12755804
Os02g0320100	MQTL_BY2.1	Os02t0320100-01	Bacterial Fmu (Sun)/eukaryotic nucleolar NOL1/Nop2p domain containing protein	2	12758253	12762205	ROX2
Os02g0320300	MQTL_BY2.1	Os02t0320300-01	Similar to Chalcone isomerase 3	2	12765282	12772010
Os02g0320600	MQTL_BY2.1	Os02t0320600-00	Hypothetical conserved gene	2	12777819	12778430
Os02g0320800	MQTL_BY2.1	Os02t0320800-01	Similar to Iron/ascorbate-dependent oxidoreductase	2	12788668	12790746
Os02g0321000	MQTL_BY2.1	Os02t0321000-01	Pentatricopeptide repeat domain containing protein	2	12809571	12817274
Os02g0321500	MQTL_BY2.1	Os02t0321500-01	Cellular retinaldehyde-binding/triple function, C-terminal domain containing protein	2	12846471	12851443
Os02g0321600	MQTL_BY2.1	Os02t0321600-01	Conserved hypothetical protein	2	12852011	12852961
Os02g0321800	MQTL_BY2.1	Os02t0321800-02	B-cell receptor-associated 31-like family protein	2	12859814	12864036
Os02g0321900	MQTL_BY2.1	Os02t0321900-01	Similar to Ribosomal protein L1	2	12869461	12872315
Os02g0322251	MQTL_BY2.1	Os02t0322251-00	Hypothetical protein	2	12893592	12894722
Os02g0322400	MQTL_BY2.1	Os02t0322400-00	Similar to NPKL2 (Fragment)	2	12893632	12894978
Os02g0322500	MQTL_BY2.1	Os02t0322500-01	Non-protein coding transcript	2	12903043	12905272
Os02g0323000	MQTL_BY2.1	Os02t0323000-01	Similar to Felis catus multi-drug resistance related (Fragment)	2	12923864	12927803	OsABCB10
Os02g0323300	MQTL_BY2.1	Os02t0323300-00	Hypothetical protein	2	12929556	12931919
Os02g0323600	MQTL_BY2.1	Os02t0323600-01	Similar to Cytochrome P450-like protein	2	12970223	12972230	OsCYP51H4
Os02g0324200	MQTL_BY2.1	Os02t0324200-01	Conserved hypothetical protein	2	13002652	13005194
Os02g0324300	MQTL_BY2.1	Os02t0324300-01	Protein of unknown function DUF572 family protein	2	13007000	13013048
Os02g0324400	MQTL_BY2.1	Os02t0324400-01	Secreted protein with a CLE domain, Maintenance of the floral meristem (FM) and the vegetative shoot apical meristem (SAM	2	13014487	13015524	FOS1
Os02g0324500	MQTL_BY2.1	Os02t0324500-00	Similar to Ribosomal protein S7	2	13024991	13027049	RPS7
Os02g0324700	MQTL_BY2.1	Os02t0324700-01	Similar to senescence-associated protein	2	13039013	13040252
Os02g0325100	MQTL_BY2.1	Os02t0325100-01	Similar to 26S protease regulatory subunit 6B (MIP224) (MB67 interacting protein) (TAT-binding protein-7) (TBP-7)	2	13059150	13063759	OsRpt3
Os02g0325300	MQTL_BY2.1	Os02t0325300-00	Similar to autoinhibited H+ ATPase	2	13069307	13077970
Os02g0325401	MQTL_BY2.1	Os02t0325401-01	Phosphoglycerate mutase domain containing protein	2	13084011	13089153
Os02g0325600	MQTL_BY2.1	Os02t0325600-02	Nitrate-inducible and autorepressible transcriptional repressor, Nitrogen respons	2	13096088	13098218	NIGT1
Os02g0325800	MQTL_BY2.1	Os02t0325800-00	Hypothetical protein	2	13096363	13097514
Os02g0326000	MQTL_BY2.1	Os02t0326000-02	Protein of unknown function DUF2232, membrane domain containing protein	2	13119924	13127006
Os02g0326100	MQTL_BY2.1	Os02t0326100-01	Hypothetical gene	2	13122304	13127037
Os02g0326200	MQTL_BY2.1	Os02t0326200-00	Nucleotide-binding, alpha-beta plait domain containing protein	2	13127080	13132370
Os02g0326500	MQTL_BY2.1	Os02t0326500-01	Similar to targeting protein-related	2	13137869	13141251
Os02g0326600	MQTL_BY2.1	Os02t0326600-01	Similar to Pattern formation protein EMB30	2	13146575	13149697
Os02g0326700	MQTL_BY2.1	Os02t0326700-01	Peptidase S54, rhomboid domain containing protein	2	13156600	13163831	OsRhmbd6
Os02g0327000	MQTL_BY2.1	Os02t0327000-02	C2 domain containing protein	2	13173784	13176182	OsGAP1
Os02g0327100	MQTL_BY2.1	Os02t0327100-01	Similar to ARL2 G-protein	2	13179053	13184657	OsTTN5
Os02g0327500	MQTL_BY2.1	Os02t0327500-01	Protein of unknown function DUF266, plant family protein	2	13200808	13203751
Os02g0327700	MQTL_BY2.1	Os02t0327700-03	Glycosyltransferase AER61, uncharacterized domain containing protein	2	13223120	13227352
Os02g0328300	MQTL_BY2.1	Os02t0328300-01	Phenol hydroxylase reductase family protein	2	13280881	13292533
Os02g0328500	MQTL_BY2.1	Os02t0328500-00	Myb/SANT-like domain domain containing protein	2	13293118	13294621
Os02g0328525	MQTL_BY2.1	Os02t0328525-00	Hypothetical protein	2	13294319	13295534
Os02g0328550	MQTL_BY2.1	Os02t0328550-00	Hypothetical genes	2	13301504	13302143
Os02g0328600	MQTL_BY2.1	Os02t0328600-01	Conserved hypothetical protein	2	13312123	13315987
Os02g0329300	MQTL_BY2.1	Os02t0329300-01	Conserved hypothetical protein	2	13349865	13360544
Os02g0329450	MQTL_BY2.1	Os02t0329450-00	Hypothetical protein	2	13350191	13360454
Os02g0329600	MQTL_BY2.1	Os02t0329600-02	Conserved hypothetical protein	2	13361034	13364227
Os02g0329800	MQTL_BY2.1	Os02t0329800-01	Glycosyltransferase, Xylan biosynthesi	2	13367971	13370420	XAX1
Os02g0329933	MQTL_BY2.1	Os02t0329933-00	Similar to UDP-glycosyltransferase UGT99C4	2	13406565	13407091
Os02g0330200	MQTL_BY2.1	Os02t0330200-01	Glycosyltransferase AER61, uncharacterized domain containing protein	2	13417229	13420076	OsXAT2
Os02g0330400	MQTL_BY2.1	Os02t0330400-00	Hypothetical protein	2	13417273	13419832
Os02g0330601	MQTL_BY2.1	Os02t0330601-01	Non-protein coding transcript	2	13471165	13471402
Os02g0331200	MQTL_BY2.1	Os02t0331200-01	Glycosyltransferase AER61, uncharacterized domain containing protein	2	13495411	13498320
Os02g0331400	MQTL_BY2.1	Os02t0331400-00	Similar to nodulin-like protein	2	13505264	13507442
Os02g0332200	MQTL_BY2.1	Os02t0332200-02	Similar to T-complex protein 1 delta subunit	2	13560755	13565938
Os02g0332450	MQTL_BY2.1	Os02t0332450-00	Hypothetical conserved gene	2	13568044	13570902
Os02g0332700	MQTL_BY2.1	Os02t0332700-01	Conserved hypothetical protein	2	13605066	13606083
Os02g0332800	MQTL_BY2.1	Os02t0332800-02	Hypothetical gene	2	13606095	13609389
Os02g0433600	MQTL_BY2.1	Os02t0433600-01	Helix-loop-helix DNA-binding domain containing protein	2	13759250	13767143	OsbHLH064
Os02g0433900	MQTL_BY2.1	Os02t0433900-01	Conserved hypothetical protein	2	13772039	13773406
Os02g0435000	MQTL_BY2.1	Os02t0435000-02	Translocation protein Sec62 family protein	2	13840629	13848104	OsNSCC2
Os02g0435200	MQTL_BY2.1	Os02t0435200-01	Hypothetical conserved gene	2	13855869	13859316
Os02g0435400	MQTL_BY2.1	Os02t0435400-01	Conserved hypothetical protein	2	13863865	13866637
Os02g0435600	MQTL_BY2.1	Os02t0435600-01	Conserved hypothetical protein	2	13866979	13870657
Os02g0436400	MQTL_BY2.1	Os02t0436400-01	NAD(P)-binding domain containing protein	2	13917306	13923016
Os02g0436500	MQTL_BY2.1	Os02t0436500-00	Hypothetical gene	2	13924516	13925169
Os02g0437200	MQTL_BY2.1	Os02t0437200-01	SNAP-34	2	13949431	13951620	OsSNAP32
Os02g0437300	MQTL_BY2.1	Os02t0437300-01	Conserved hypothetical protein	2	13962353	13967573
Os02g0437800	MQTL_BY2.1	Os02t0437800-01	Similar to vacuolar protein-sorting protein 45	2	13977651	13987430
Os02g0437901	MQTL_BY2.1	Os02t0437901-00	Hypothetical gene	2	13990352	13994427
Os02g0438200	MQTL_BY2.1	Os02t0438200-01	Transcription regulator cyclin domain containing protein	2	14006914	14018122	CycT1
Os02g0438601	MQTL_BY2.1	Os02t0438601-02	Conserved hypothetical protein	2	14019736	14022318
Os02g0438500	MQTL_BY2.1	Os02t0438500-01	Conserved hypothetical protein	2	14019987	14020476
Os02g0438700	MQTL_BY2.1	Os02t0438700-01	Similar to NB-ARC domain containing protein, expressed	2	14025873	14027942
Os02g0438900	MQTL_BY2.1	Os02t0438900-00	Conserved hypothetical protein	2	14055092	14057029
Os02g0439200	MQTL_BY2.1	Os02t0439200-00	Protein kinase PKN/PRK1, effector domain containing protein	2	14073571	14076360
Os02g0439700	MQTL_BY2.1	Os02t0439700-01	Plant specific eukaryotic initiation factor 4B family protein	2	14115755	14119381
Os02g0440000	MQTL_BY2.1	Os02t0440000-02	Similar to Diaminopimelate decarboxylase	2	14124447	14132084
Os02g0440900	MQTL_BY2.1	Os02t0440900-00	Similar to predicted protein	2	14162331	14166278	OsSNDP2
Os02g0443001	MQTL_BY2.1	Os02t0443001-00	Hypothetical protein	2	14162694	14164177
ENSRNA049469163	MQTL_BY2.1	ENSRNA049469163-T1	Group II catalytic intron	2	14242913	14242986	Intron_gpII
ENSRNA049469155	MQTL_BY2.1	ENSRNA049469155-T1	Group II catalytic intron	2	14243685	14243761	Intron_gpII
ENSRNA049469147	MQTL_BY2.1	ENSRNA049469147-T1	Group II catalytic intron	2	14248378	14248496	Intron_gpII
ENSRNA049469166	MQTL_BY2.1	ENSRNA049469166-T1	Group II catalytic intron	2	14249331	14249444	Intron_gpII
ENSRNA049469263	MQTL_BY2.1	ENSRNA049469263-T1	Antisense RNA which regulates isiA expression	2	14285991	14286177	IsrR
Os02g0445100	MQTL_BY2.1	Os02t0445100-01	Similar to Auxin-induced SAUR-like protein	2	14333093	14333865	OsSAUR8
Os02g0445200	MQTL_BY2.1	Os02t0445200-00	Similar to SLP16	2	14334654	14338963
Os02g0445300	MQTL_BY2.1	Os02t0445300-00	Similar to Non-specific lipid-transfer protein	2	14337050	14337385
Os02g0445600	MQTL_BY2.1	Os02t0445600-01	Similar to Auxin-induced SAUR-like protein (Fragment)	2	14355594	14356170	OsSAUR9
Os02g0445700	MQTL_BY2.1	Os02t0445700-01	Conserved hypothetical protein	2	14356945	14362182
Os02g0446100	MQTL_BY2.1	Os02t0446100-01	Similar to H1005F08.19 protein	2	14390199	14394975
Os02g0448000	MQTL_BY2.1	Os02t0448000-00	Protein of unknown function DUF296 domain containing protein	2	14507969	14509296
Os02g0448400	MQTL_BY2.1	Os02t0448400-01	Similar to Synaptotagmin C	2	14529681	14537401	OsNTMC2T1.1
Os02g0448500	MQTL_BY2.1	Os02t0448500-00	Hypothetical protein	2	14529889	14537293
Os02g0448600	MQTL_BY2.1	Os02t0448600-01	Conserved hypothetical protein	2	14557291	14559122
Os02g0450000	MQTL_BY2.1	Os02t0450000-02	Similar to OSIGBa0107A02.7 protein	2	14681077	14684806
Os02g0451501	MQTL_BY2.1	Os02t0451501-00	Conserved hypothetical protein	2	14831952	14835986
Os02g0451900	MQTL_BY2.1	Os02t0451900-01	Conserved hypothetical protein	2	14865175	14866362
Os02g0452000	MQTL_BY2.1	Os02t0452000-01	Non-protein coding transcript	2	14868939	14871305
Os02g0452500	MQTL_BY2.1	Os02t0452500-01	Similar to SNARE-interacting protein KEULE	2	14942625	14962036
Os02g0452550	MQTL_BY2.1	Os02t0452550-00	Non-protein coding transcript	2	14942705	14961844
Os02g0452601	MQTL_BY2.1	Os02t0452601-00	Non-protein coding transcript	2	14946950	14947603
Os02g0452700	MQTL_BY2.1	Os02t0452700-02	Hypothetical protein	2	14962136	14963250
Os02g0453000	MQTL_BY2.1	Os02t0453000-01	Non-protein coding transcript	2	14970159	14973551
Os02g0453100	MQTL_BY2.1	Os02t0453100-01	Conserved hypothetical protein	2	14973848	14974598
Os02g0453300	MQTL_BY2.1	Os02t0453300-01	Hypothetical protein	2	14979099	14982717
Os02g0453400	MQTL_BY2.1	Os02t0453400-00	Similar to H0818E04.10 protein	2	14984016	14984852
Os02g0453500	MQTL_BY2.1	Os02t0453500-01	Similar to mitochondrial glycoprotein	2	14985357	14986292
Os02g0453600	MQTL_BY2.1	Os02t0453600-01	Similar to Glutelin	2	14991687	14993674	GluC
Os02g0453800	MQTL_BY2.1	Os02t0453800-01	Conserved hypothetical protein	2	15000091	15003092
Os02g0454300	MQTL_BY2.1	Os02t0454300-01	Conserved hypothetical protein	2	15033424	15034425
Os02g0454500	MQTL_BY2.1	Os02t0454500-01	Membrane bound O-acyl transferase, MBOAT family protein	2	15044721	15046322
Os02g0454700	MQTL_BY2.1	Os02t0454700-00	Hypothetical conserved gene	2	15058597	15059599
Os02g0454950	MQTL_BY2.1	Os02t0454950-00	Hypothetical gene	2	15082659	15083129
Os02g0455400	MQTL_BY2.1	Os02t0455400-00	Hypothetical conserved gene	2	15106328	15107381
Os02g0455800	MQTL_BY2.1	Os02t0455800-01	Transcriptional factor B3 family protein	2	15130358	15131464
Os02g0455900	MQTL_BY2.1	Os02t0455900-00	Putative B3 domain-containing protein Os02g0455900	2	15134001	15134819
Os02g0456000	MQTL_BY2.1	Os02t0456000-01	COG4 transport domain containing protein	2	15141481	15143539	EIP4
Os02g0456100	MQTL_BY2.1	Os02t0456100-01	Similar to Glutelin	2	15151364	15153319
Os02g0456500	MQTL_BY2.1	Os02t0456500-01	Similar to GTP-binding protein	2	15153796	15172431
Os02g0456800	MQTL_BY2.1	Os02t0456800-01	Similar to Pollen signalling protein with adenylyl cyclase activity (Fragment)	2	15192260	15196610
Os02g0457100	MQTL_BY2.1	Os02t0457100-00	Similar to Histone H3	2	15203967	15205042
Os02g0457175	MQTL_BY2.1	Os02t0457175-00	Hypothetical gene	2	15204072	15204471
Os02g0457250	MQTL_BY2.1	Os02t0457250-00	Hypothetical gene	2	15206506	15207622
Os02g0457300	MQTL_BY2.1	Os02t0457300-00	Similar to Histone H3	2	15225055	15226211
Os02g0457325	MQTL_BY2.1	Os02t0457325-00	Hypothetical gene	2	15225146	15226012
Os02g0457500	MQTL_BY2.1	Os02t0457500-01	Ankyrin repeat containing protein	2	15233137	15238844
Os02g0457600	MQTL_BY2.1	Os02t0457600-01	Hypothetical protein	2	15233548	15236984
Os02g0458100	MQTL_BY2.1	Os02t0458100-01	Similar to Sesquiterpene cyclase	2	15263803	15283324
Os02g0458900	MQTL_BY2.1	Os02t0458900-00	Conserved hypothetical protein	2	15310546	15324161
Os02g0458950	MQTL_BY2.1	Os02t0458950-00	Hypothetical protein	2	15323327	15324125
Os02g0459001	MQTL_BY2.1	Os02t0459001-00	Conserved hypothetical protein	2	15324744	15325572
Os02g0459150	MQTL_BY2.1	Os02t0459150-00	Ribonuclease H-like domain containing protein	2	15347505	15348994
Os02g0459300	MQTL_BY2.1	Os02t0459300-00	Similar to tangled1	2	15357909	15358997
Os02g0459400	MQTL_BY2.1	Os02t0459400-01	Hypothetical protein	2	15360268	15360869
Os02g0459600	MQTL_BY2.1	Os02t0459600-00	Protein kinase, catalytic domain domain containing protein	2	15363372	15365512
Os02g0460200	MQTL_BY2.1	Os02t0460200-01	Similar to OSIGBa0131F24.5 protein	2	15397485	15398605
Os02g0460600	MQTL_BY2.1	Os02t0460600-01	Similar to OSIGBa0104J13.6 protein	2	15413445	15414685
Os02g0461000	MQTL_BY2.1	Os02t0461000-01	FAS1 domain domain containing protein	2	15436611	15437631	OsFLA22
Os02g0461100	MQTL_BY2.1	Os02t0461100-01	Conserved hypothetical protein	2	15441600	15446187
Os02g0461200	MQTL_BY2.1	Os02t0461200-01	Integrase/recombinase, N-terminal domain containing protein	2	15447228	15451384
Os02g0461300	MQTL_BY2.1	Os02t0461300-00	Conserved hypothetical protein	2	15452946	15453705
Os02g0461400	MQTL_BY2.1	Os02t0461400-01	Conserved hypothetical protein	2	15453514	15453948
Os02g0461500	MQTL_BY2.1	Os02t0461500-01	FAS1 domain domain containing protein	2	15459025	15460180	OsFLA20
Os02g0461600	MQTL_BY2.1	Os02t0461600-01	Protein of unknown function DUF1777 domain containing protein	2	15467205	15477399
Os02g0461700	MQTL_BY2.1	Os02t0461700-00	Protein of unknown function DUF688 domain containing protein	2	15467385	15467780
Os02g0461900	MQTL_BY2.1	Os02t0461900-02	Similar to actin associated protein	2	15482803	15485901
Os02g0462000	MQTL_BY2.1	Os02t0462000-01	Hypothetical gene	2	15489333	15498800
Os02g0462200	MQTL_BY2.1	Os02t0462200-01	Conserved hypothetical protein	2	15496218	15498439
Os02g0462300	MQTL_BY2.1	Os02t0462300-00	Hypothetical conserved gene	2	15502622	15503795
Os02g0462401	MQTL_BY2.1	Os02t0462401-00	Conserved hypothetical protein	2	15505302	15507245
Os02g0462500	MQTL_BY2.1	Os02t0462500-01	Hypothetical protein	2	15510440	15512571
Os02g0462800	MQTL_BY2.1	Os02t0462800-01	WRKY transcription factor 42, Transcriptional repressor, Promotion of leaf senescenc	2	15521497	15522722	WRKY42
Os02g0462900	MQTL_BY2.1	Os02t0462900-01	Similar to Prefoldin subunit 1	2	15524149	15527804
Os02g0463401	MQTL_BY2.1	Os02t0463401-00	Conserved hypothetical protein	2	15543720	15544246
Os02g0463500	MQTL_BY2.1	Os02t0463500-01	Peptidase S10, serine carboxypeptidase domain containing protein	2	15549318	15558300	OsSCP7
Os02g0463725	MQTL_BY2.1	Os02t0463725-00	Conserved hypothetical protein	2	15560186	15561859
Os02g0464400	MQTL_BY2.1	Os02t0464400-01	Similar to D-mannose binding lectin family protein, expressed	2	15585408	15590536
Os02g0464500	MQTL_BY2.1	Os02t0464500-00	Protein of unknown function DUF3133 domain containing protein	2	15594984	15597830
Os02g0464550	MQTL_BY2.1	Os02t0464550-01	Hypothetical protein	2	15603245	15606096
Os02g0464700	MQTL_BY2.1	Os02t0464700-01	Hypothetical protein	2	15612040	15612668
Os02g0464900	MQTL_BY2.1	Os02t0464900-00	Similar to J100058K15, full insert sequence	2	15617478	15618995
Os02g0465000	MQTL_BY2.1	Os02t0465000-00	Similar to DNA repair protein RAD23	2	15626805	15628300
Os02g0465400	MQTL_BY2.1	Os02t0465400-01	Similar to 7-dehydrocholesterol reductase (EC 1.3.1.21) (7-DHC reductase) (Sterol delta-7-reductase) (Dwarf5 protein)	2	15641302	15647376
Os02g0465500	MQTL_BY2.1	Os02t0465500-01	Exonuclease domain containing protein	2	15650240	15655509
Os02g0465600	MQTL_BY2.1	Os02t0465600-01	Kelch-type beta propeller domain containing protein	2	15659380	15660788
Os02g0465900	MQTL_BY2.1	Os02t0465900-01	ChaC-like protein family protein	2	15676320	15679460	OsARP
Os02g0466050	MQTL_BY2.1	Os02t0466050-01	Conserved hypothetical protein	2	15685285	15686585
Os02g0466400	MQTL_BY2.1	Os02t0466400-01	Similar to Inositol phosphate kinase	2	15697843	15699151	OsITPK4
Os02g0466600	MQTL_BY2.1	Os02t0466600-01	Conserved hypothetical protein	2	15705569	15709140
Os02g0466900	MQTL_BY2.1	Os02t0466900-00	Hypothetical protein	2	15717045	15717661
Os02g0467000	MQTL_BY2.1	Os02t0467000-00	Similar to trans-cinnamate 4-monooxygenase	2	15717050	15718956	OsC4H
Os02g0467200	MQTL_BY2.1	Os02t0467200-01	Hypothetical protein	2	15725827	15726670
Os02g0467300	MQTL_BY2.1	Os02t0467300-01	Conserved hypothetical protein	2	15726766	15727534
Os02g0467400	MQTL_BY2.1	Os02t0467400-01	Hypothetical protein	2	15728987	15733539
Os02g0467500	MQTL_BY2.1	Os02t0467500-01	Aminotransferase-like, plant mobile domain domain containing protein	2	15729134	15732855
Os02g0467600	MQTL_BY2.1	Os02t0467600-01	Similar to Cinnamate 4-hydroxylase CYP73	2	15734828	15736855	C4H1
Os02g0467700	MQTL_BY2.1	Os02t0467700-01	Glycosyl transferase, family 28, C-terminal domain containing protein	2	15740126	15742858
Os02g0468100	MQTL_BY2.1	Os02t0468100-00	Similar to Wax synthase isoform 1	2	15759406	15760551
Os02g0468200	MQTL_BY2.1	Os02t0468200-01	Protein of unknown function DUF652 family protein	2	15762105	15765780
Os02g0468400	MQTL_BY2.1	Os02t0468400-01	Lipid-binding START domain containing protein	2	15770468	15775349
Os02g0468500	MQTL_BY2.1	Os02t0468500-00	Pentatricopeptide repeat domain containing protein	2	15788412	15790443
Os02g0468800	MQTL_BY2.1	Os02t0468800-01	Pentatricopeptide repeat domain containing protein	2	15821535	15825974
Os02g0468825	MQTL_BY2.1	Os02t0468825-00	Hypothetical protein	2	15824336	15825888
Os02g0469000	MQTL_BY2.1	Os02t0469000-00	Conserved hypothetical protein	2	15832214	15833052
Os02g0469200	MQTL_BY2.1	Os02t0469200-02	Conserved hypothetical protein	2	15836020	15856223
Os02g0469250	MQTL_BY2.1	Os02t0469250-00	Non-protein coding transcript	2	15838995	15839740
Os02g0469300	MQTL_BY2.1	Os02t0469300-01	Similar to OSIGBa0148D14.7 protein	2	15865332	15876409
Os02g0469600	MQTL_BY2.1	Os02t0469600-01	Similar to Cysteine proteinase 1 precursor (EC 3.4.22.-)	2	15891587	15895204
Os02g0469900	MQTL_BY2.1	Os02t0469900-01	AT-rich interaction region domain containing protein	2	15910692	15915571	OsARID1
Os02g0469950	MQTL_BY2.1	Os02t0469950-00	Hypothetical protein	2	15910908	15915214
Os02g0470000	MQTL_BY2.1	Os02t0470000-01	Pentatricopeptide repeat domain containing protein	2	15916082	15919906
Os02g0470100	MQTL_BY2.1	Os02t0470100-00	Hypothetical protein	2	15918635	15919882
Os02g0470400	MQTL_BY2.1	Os02t0470400-00	Similar to predicted protein	2	15932300	15934481
Os02g0470600	MQTL_BY2.1	Os02t0470600-00	Similar to phosphoinositide binding	2	15950021	15975575
Os02g0471100	MQTL_BY2.1	Os02t0471100-01	Conserved hypothetical protein	2	16000163	16001186
Os02g0471300	MQTL_BY2.1	Os02t0471300-01	Monooxygenase, FAD-binding domain containing protein	2	16002036	16004952
Os02g0471500	MQTL_BY2.1	Os02t0471500-03	Protein phosphatase 2C domain containing protein	2	16009711	16014282	OsPP2C14
Os02g0472200	MQTL_BY2.1	Os02t0472200-00	Hypothetical conserved gene	2	16066475	16067196
Os02g0472500	MQTL_BY2.1	Os02t0472500-00	Similar to Pathogenesis-related protein PR1c	2	16082576	16086172
Os02g0472566	MQTL_BY2.1	Os02t0472566-00	Allergen V5/Tpx-1-related domain containing protein	2	16084509	16091031
Os02g0472700	MQTL_BY2.1	Os02t0472700-00	Similar to receptor-like serine-threonine protein kinase	2	16091726	16094120
Os02g0473000	MQTL_BY2.1	Os02t0473000-01	Riboflavin biosynthesis protein RibD family protein	2	16104693	16110335
Os02g0473200	MQTL_BY2.1	Os02t0473200-02	Peptidase aspartic, catalytic domain containing protein	2	16114933	16120438	OsAP19
Os02g0474000	MQTL_BY2.1	Os02t0474000-01	F-box associated interaction domain domain containing protein	2	16150047	16152871	OsFbox088
Os02g0474300	MQTL_BY2.1	Os02t0474300-01	Similar to DNA topoisomerase	2	16172700	16180335
Os02g0474700	MQTL_BY2.1	Os02t0474700-01	Armadillo-like helical domain containing protein	2	16208349	16215978
ENSRNA049469250	MQTL_BY2.1	ENSRNA049469250-T1	microRNA MIR529	2	16227790	16227920	MIR529
Os02g0475101	MQTL_BY2.1	Os02t0475101-00	Similar to RING-H2 finger protein ATL5A	2	16242898	16243417
Os02g0475300	MQTL_BY2.1	Os02t0475300-01	Membrane attack complex component/perforin/complement C9 family protein	2	16259553	16264489
Os02g0475400	MQTL_BY2.1	Os02t0475400-01	Bile acid:sodium symporter family protein	2	16265406	16268832
Os02g0475500	MQTL_BY2.1	Os02t0475500-00	NB-ARC domain containing protein	2	16270018	16277534
Os02g0476700	MQTL_BY2.1	Os02t0476700-01	Hypothetical gene	2	16323185	16325968
Os02g0476901	MQTL_BY2.1	Os02t0476901-00	Hypothetical conserved gene	2	16323463	16328507
Os02g0477100	MQTL_BY2.1	Os02t0477100-01	Hypothetical conserved gene	2	16343270	16345584
Os02g0477300	MQTL_BY2.1	Os02t0477300-01	Hypothetical conserved gene	2	16347717	16350263
Os02g0477401	MQTL_BY2.1	Os02t0477401-00	Conserved hypothetical protein	2	16355893	16356705
Os02g0477700	MQTL_BY2.1	Os02t0477700-01	Similar to Type II inositol-1,4,5-trisphosphate 5-phosphatase 12 (EC 3.1.3.36) (At5PTase12) (FRAGILE FIBER3 protein)	2	16360196	16364326	d12(d50)
Os02g0478050	MQTL_BY2.1	Os02t0478050-01	Similar to predicted protein	2	16397680	16401544
Os02g0478300	MQTL_BY2.1	Os02t0478300-00	Conserved hypothetical protein	2	16414631	16415662
Os02g0478450	MQTL_BY2.1	Os02t0478450-00	Conserved hypothetical protein	2	16425253	16425567
Os02g0478500	MQTL_BY2.1	Os02t0478500-01	Conserved hypothetical protein	2	16426109	16430574
Os02g0478600	MQTL_BY2.1	Os02t0478600-01	Similar to 40S ribosomal protein S15A	2	16440267	16442384	RPS15a
Os02g0478650	MQTL_BY2.1	Os02t0478650-00	Non-protein coding transcript	2	16441562	16442197
Os02g0478700	MQTL_BY2.1	Os02t0478700-01	Ribosomal protein S27	2	16445679	16447357
[truncated: 38,264 more rows]
[truncated: 1 more columns]

## Sheet: BY trait gene
Supplementary Table S3. Genes located in the identified BY trait MQTLs regions
Gene stable ID	M-QTL	Transcript stable ID	Gene description	Chromosome/scaffold name	Gene start (bp)	Gene end (bp)	Gene name
Os01g0591500	MQTL_BY1.1	Os01t0591500-00	Non-protein coding transcript	1	23112461	23120522
Os01g0591300	MQTL_BY1.1	Os01t0591300-01	Similar to Cytosolic aldehyde dehydrogenase RF2D	1	23113647	23120516	OsALDH2C1
Os01g0592500	MQTL_BY1.1	Os01t0592500-01	Protein of unknown function DUF1070 family protein	1	23167795	23168478	OsAGP15
Os01g0592900	MQTL_BY1.1	Os01t0592900-01	Similar to regulator of telomere elongation helicase 1	1	23174817	23187023
Os01g0593000	MQTL_BY1.1	Os01t0593000-00	Similar to predicted protein	1	23208157	23213230
Os01g0593100	MQTL_BY1.1	Os01t0593100-00	Similar to ZCW7	1	23214611	23215961
Os01g0593200	MQTL_BY1.1	Os01t0593200-01	Protein of unknown function DUF581 family protein	1	23224373	23226605
Os01g0593500	MQTL_BY1.1	Os01t0593500-00	Ribosomal protein L25 family protein	1	23234892	23237624
Os01g0593600	MQTL_BY1.1	Os01t0593600-01	Similar to Protein SYS1	1	23239918	23243992
Os01g0593650	MQTL_BY1.1	Os01t0593650-00	Non-protein coding transcript	1	23240010	23243436
Os01g0593700	MQTL_BY1.1	Os01t0593700-01	Sulphate transporter domain containing protein	1	23247278	23250623	OsSultr3
Os01g0593900	MQTL_BY1.1	Os01t0593900-00	Hypothetical protein	1	23247309	23250372
Os01g0594300	MQTL_BY1.1	Os01t0594300-02	Similar to leucine-rich repeat family protein / extensin family protein	1	23285238	23287336
Os01g0594500	MQTL_BY1.1	Os01t0594500-01	Conserved hypothetical protein	1	23291659	23292661
Os01g0594650	MQTL_BY1.1	Os01t0594650-00	Ribosome maturation factor RimP domain containing protein	1	23295182	23301387
Os01g0594600	MQTL_BY1.1	Os01t0594600-01	Similar to cDNA clone:J013022N21, full insert sequence	1	23295513	23298010
Os01g0594800	MQTL_BY1.1	Os01t0594800-00	Similar to D-amino acid oxidase	1	23301874	23306377
Os01g0594900	MQTL_BY1.1	Os01t0594900-01	Conserved hypothetical protein	1	23311205	23312581
Os01g0595001	MQTL_BY1.1	Os01t0595001-00	Conserved hypothetical protein	1	23313213	23313928
Os01g0595100	MQTL_BY1.1	Os01t0595100-01	Hypothetical conserved gene	1	23316218	23322871
ENSRNA049471602	MQTL_BY1.1	ENSRNA049471602-T1	Plant signal recognition particle RNA	1	23323571	23323888	Plant_SRP
Os01g0595201	MQTL_BY1.1	Os01t0595201-00	Similar to metal ion binding protein	1	23324460	23325125
Os01g0595300	MQTL_BY1.1	Os01t0595300-01	MULE transposase, conserved domain domain containing protein	1	23329802	23331517
Os01g0595400	MQTL_BY1.1	Os01t0595400-01	Protein of unknown function DUF538 family protein	1	23333024	23337221
Os01g0595600	MQTL_BY1.1	Os01t0595600-01	Alpha/beta hydrolase fold-1 domain containing protein	1	23343306	23345362
Os01g0595725	MQTL_BY1.1	Os01t0595725-00	Hypothetical protein	1	23347762	23353061
Os01g0595800	MQTL_BY1.1	Os01t0595800-00	FBD domain containing protein	1	23353537	23353963	OsFbox022
Os01g0595850	MQTL_BY1.1	Os01t0595850-01	Non-protein coding transcript	1	23353985	23354232
Os01g0595900	MQTL_BY1.1	Os01t0595900-01	Cyclin-like F-box domain containing protein	1	23357007	23359952	OsFbox023
Os01g0596001	MQTL_BY1.1	Os01t0596001-00	Hypothetical protein	1	23357101	23358961
Os01g0596100	MQTL_BY1.1	Os01t0596100-01	Cyclin-like F-box domain containing protein	1	23363801	23365877	OsFbox025
Os01g0596201	MQTL_BY1.1	Os01t0596201-00	Hypothetical protein	1	23363828	23365749
Os01g0596300	MQTL_BY1.1	Os01t0596300-01	Cyclin-like F-box domain containing protein	1	23376598	23378526	OsFbox026
Os01g0596425	MQTL_BY1.1	Os01t0596425-00	Hypothetical protein	1	23376634	23378538
Os01g0596500	MQTL_BY1.1	Os01t0596500-00	Conserved hypothetical protein	1	23392737	23393393	OsFbox027
Os01g0596600	MQTL_BY1.1	Os01t0596600-00	FBD domain containing protein	1	23402666	23405874
Os01g0596700	MQTL_BY1.1	Os01t0596700-01	FBD domain containing protein	1	23408623	23411171
Os01g0597400	MQTL_BY1.1	Os01t0597400-00	Amino acid transporter, transmembrane domain containing protein	1	23439509	23441397	OsATL16
Os01g0597600	MQTL_BY1.1	Os01t0597600-01	Amino acid transporter, transmembrane domain containing protein	1	23447173	23448687	OsATL15
Os01g0597701	MQTL_BY1.1	Os01t0597701-00	Hypothetical conserved gene	1	23450174	23451357
Os01g0597800	MQTL_BY1.1	Os01t0597800-01	UDP-glucuronosyl/UDP-glucosyltransferase family protein	1	23456074	23458035
Os01g0598000	MQTL_BY1.1	Os01t0598000-00	Similar to UDP-glycosyltransferase UGT703A5	1	23464237	23465185
Os01g0598200	MQTL_BY1.1	Os01t0598200-01	Similar to Calcineurin B-like protein 8	1	23498445	23502375	OsCBL5
Os01g0598400	MQTL_BY1.1	Os01t0598400-01	Cyclin-like F-box domain containing protein	1	23510098	23512343	OsFbox028
Os01g0598600	MQTL_BY1.1	Os01t0598600-01	Peptidase A1 domain containing protein	1	23515008	23516765
Os01g0598900	MQTL_BY1.1	Os01t0598900-00	Cytoplasmic tRNA 2-thiolation protein 1	1	23530089	23532422
Os01g0599550	MQTL_BY1.1	Os01t0599550-00	Hypothetical gene	1	23541689	23544345
Os01g0599900	MQTL_BY1.1	Os01t0599900-00	Similar to membrane protein-like	1	23551743	23553931
Os01g0600000	MQTL_BY1.1	Os01t0600000-01	Similar to Copia-like retroelement pol polyprotein	1	23554268	23557549
Os01g0600200	MQTL_BY1.1	Os01t0600200-01	Ser/Thr specific protein phosphatase 2A B regulatory subunit beta isoform	1	23569843	23576519
Os01g0600300	MQTL_BY1.1	Os01t0600300-02	Conserved hypothetical protein	1	23577237	23580592
Os01g0600400	MQTL_BY1.1	Os01t0600400-01	Pentatricopeptide repeat domain containing protein	1	23582624	23585981
Os01g0600500	MQTL_BY1.1	Os01t0600500-01	Similar to Phosphoethanolamine/phosphocholine phosphatase	1	23584039	23585690
Os01g0600900	MQTL_BY1.1	Os01t0600900-02	Chlorophyll a-b binding protein 2, chloroplast precursor (LHCII type I CAB-2) (LHCP)	1	23607363	23608541	CAB2R
Os01g0601000	MQTL_BY1.1	Os01t0601000-00	Mg2+ transporter protein, CorA-like/Zinc transport protein ZntB domain containing protein	1	23611048	23615257	OsEnS-10
Os01g0601200	MQTL_BY1.1	Os01t0601200-01	Similar to Protein kinase family protein	1	23624289	23626972	OsRLCK41
Os01g0601625	MQTL_BY1.1	Os01t0601625-00	Leucine rich repeat, N-terminal domain containing protein	1	23631980	23635375
Os01g0601651	MQTL_BY1.1	Os01t0601651-01	Plant disease resistance response protein domain containing protein	1	23637263	23640649
Os01g0601675	MQTL_BY1.1	Os01t0601675-01	Leucine-rich repeat, N-terminal domain containing protein	1	23639654	23642878
Os01g0601687	MQTL_BY1.1	Os01t0601687-00	Non-protein coding transcript	1	23647679	23647738
Os01g0601700	MQTL_BY1.1	Os01t0601700-01	Leucine-rich repeat domain containing protein	1	23648429	23651499
Os01g0602075	MQTL_BY1.1	Os01t0602075-00	Non-protein coding transcript	1	23663180	23664198
Os01g0602200	MQTL_BY1.1	Os01t0602200-01	Cytochrome P450 monooxygenase, Tolerance to acetolactate synthase-inhibiting herbicides (pseudogene	1	23663277	23664196	CYP72A31
Os01g0602400	MQTL_BY1.1	Os01t0602400-01	Similar to Cytochrome P450 monooxygenase CYP72A5 (Fragment)	1	23673178	23675960	OsCYP72A32
Os01g0602433	MQTL_BY1.1	Os01t0602433-00	Hypothetical protein	1	23673288	23675912
Os01g0602466	MQTL_BY1.1	Os01t0602466-00	Hypothetical protein	1	23682415	23685494
Os01g0602500	MQTL_BY1.1	Os01t0602500-01	Cytochrome P450 family protein	1	23682892	23685395
Os01g0602600	MQTL_BY1.1	Os01t0602600-00	Similar to OSIGBa0148I18.6 protein	1	23688285	23689293	OsPKS01
Os01g0602800	MQTL_BY1.1	Os01t0602800-01	Serine/threonine protein kinase-related domain containing protein	1	23727763	23733053	OsRLCK42
Os01g0603000	MQTL_BY1.1	Os01t0603000-01	Similar to Nuclear RNA binding protein A	1	23740879	23744974
Os01g0603100	MQTL_BY1.1	Os01t0603100-01	NB-ARC domain containing protein	1	23746840	23751713
Os01g0603200	MQTL_BY1.1	Os01t0603200-01	Conserved hypothetical protein	1	23748957	23751636
Os01g0603300	MQTL_BY1.1	Os01t0603300-01	Similar to MCB2 protein	1	23760347	23762387
Os01g0603500	MQTL_BY1.1	Os01t0603500-00	Similar to Cf2/Cf5-like disease resistance protein (Fragment)	1	23770115	23771515
Os01g0603700	MQTL_BY1.1	Os01t0603700-01	Hypothetical gene	1	23776275	23780692
Os01g0603800	MQTL_BY1.1	Os01t0603800-01	Similar to Triticum sp. (pAWJL3) leucine rich repeat region mRNA (Fragment)	1	23776466	23779747	OsSTA22
Os01g0604000	MQTL_BY1.1	Os01t0604000-01	Hypothetical protein	1	23782638	23784025
Os01g0604100	MQTL_BY1.1	Os01t0604100-01	Conserved hypothetical protein	1	23782830	23785773
Os01g0604150	MQTL_BY1.1	Os01t0604150-00	Leucine-rich repeat domain containing protein	1	23787960	23789747
Os01g0604500	MQTL_BY1.1	Os01t0604500-01	EF-Hand type domain containing protein	1	23810484	23811557	OsCML12
Os01g0604550	MQTL_BY1.1	Os01t0604550-01	Hypothetical conserved gene	1	23812998	23813573
Os01g0604600	MQTL_BY1.1	Os01t0604600-01	Carbohydrate kinase, FGGY family protein	1	23813192	23814608
Os01g0604700	MQTL_BY1.1	Os01t0604700-01	Similar to cDNA clone:001-043-A08, full insert sequence	1	23814822	23819251
Os01g0604900	MQTL_BY1.1	Os01t0604900-01	Hypothetical protein	1	23829864	23830601	OsSTA24
Os01g0605000	MQTL_BY1.1	Os01t0605000-01	Hypothetical protein	1	23838814	23840798
Os01g0605100	MQTL_BY1.1	Os01t0605100-01	Similar to BCS1 protein-like protein	1	23838868	23840725
Os01g0605300	MQTL_BY1.1	Os01t0605300-01	Similar to Likely ubiquitin-conjugating enzyme e2	1	23843274	23846735	OsUBC48
Os01g0605400	MQTL_BY1.1	Os01t0605400-00	Quinonprotein alcohol dehydrogenase-like domain containing protein	1	23847041	23850326
Os01g0605500	MQTL_BY1.1	Os01t0605500-00	Kinesin, motor region domain containing protein	1	23850922	23854484
Os01g0605650	MQTL_BY1.1	Os01t0605650-01	Zinc finger, C3HC-like domain containing protein	1	23856793	23861718
Os01g0605700	MQTL_BY1.1	Os01t0605700-01	MtN3 and saliva related transmembrane protein family protein	1	23864681	23867205	OsSWEET6b
Os01g0606000	MQTL_BY1.1	Os01t0606000-00	MtN3 and saliva related transmembrane protein family protein	1	23877540	23880467	OsSWEET6a
Os01g0606050	MQTL_BY1.1	Os01t0606050-00	Similar to T15D22.3	1	23883251	23884244
Os01g0606133	MQTL_BY1.1	Os01t0606133-00	Hypothetical conserved gene	1	23886851	23888222
Os01g0606166	MQTL_BY1.1	Os01t0606166-01	Conserved hypothetical protein	1	23886901	23888225
Os01g0606200	MQTL_BY1.1	Os01t0606200-00	Conserved hypothetical protein	1	23890258	23890668
Os01g0606400	MQTL_BY1.1	Os01t0606400-01	Hypothetical protein	1	23895058	23897435
Os01g0606900	MQTL_BY1.1	Os01t0606900-01	Heat shock protein DnaJ, N-terminal domain containing protein	1	23911517	23913239	OsDjC10
Os01g0607000	MQTL_BY1.1	Os01t0607000-01	Glutelin family protein	1	23914150	23914856
Os01g0607100	MQTL_BY1.1	Os01t0607100-00	Bifunctional inhibitor/plant lipid transfer protein/seed storage domain containing protein	1	23919214	23921302	OsAGP29
Os01g0607200	MQTL_BY1.1	Os01t0607200-01	Amino acid permease subfamily protein	1	23923718	23933449	OsBAT1
Os01g0607250	MQTL_BY1.1	Os01t0607250-00	Hypothetical protein	1	23929777	23933117
Os01g0607300	MQTL_BY1.1	Os01t0607300-01	Small ubiquitin-related modifier, SUMO domain containing protein	1	23934148	23937209
Os01g0607400	MQTL_BY1.1	Os01t0607400-02	Similar to STYLOSA protein	1	23938395	23949885	OsWD40-17
Os01g0607600	MQTL_BY1.1	Os01t0607600-00	WD40 repeat domain containing protein	1	23947829	23962251	OsWD40-18
Os01g0607800	MQTL_BY1.1	Os01t0607800-01	Pentatricopeptide repeat domain containing protein	1	23970594	23972310
Os01g0607900	MQTL_BY1.1	Os01t0607900-01	Serine/threonine protein kinase-related domain containing protein	1	23976021	23981901	OsRPK1
Os01g0608000	MQTL_BY1.1	Os01t0608000-01	Hypothetical conserved gene	1	24004148	24006633
Os01g0608101	MQTL_BY1.1	Os01t0608101-00	Conserved hypothetical protein	1	24004176	24006793
Os01g0608300	MQTL_BY1.1	Os01t0608300-00	Similar to aspartic proteinase nepenthesin-2	1	24018634	24020111
Os01g0608200	MQTL_BY1.1	Os01t0608200-00	Hypothetical protein	1	24018683	24019797
Os01g0608400	MQTL_BY1.1	Os01t0608400-00	Hypothetical conserved gene	1	24024938	24027535
Os01g0608900	MQTL_BY1.1	Os01t0608900-01	Hypothetical gene	1	24046289	24048765
Os01g0609000	MQTL_BY1.1	Os01t0609000-00	Similar to Pleiotropic drug resistance protein 3	1	24047446	24055918	OsABCG34
Os01g0609200	MQTL_BY1.1	Os01t0609200-00	Similar to Pleiotropic drug resistance protein 3	1	24065207	24073621	OsABCG35
Os01g0609300	MQTL_BY1.1	Os01t0609300-01	Similar to Pleiotropic drug resistance protein 3	1	24075070	24081389	OsPDR9
Os01g0609501	MQTL_BY1.1	Os01t0609501-00	Hypothetical protein	1	24080593	24081885
Os01g0609700	MQTL_BY1.1	Os01t0609700-01	Conserved hypothetical protein	1	24102742	24104421
Os01g0609900	MQTL_BY1.1	Os01t0609900-01	Similar to Pleiotropic drug resistance protein 4	1	24107086	24115287	OsPDR8
Os01g0610050	MQTL_BY1.1	Os01t0610050-00	Non-protein coding transcript	1	24124911	24125477
Os01g0610100	MQTL_BY1.1	Os01t0610100-01	Similar to Clone ZZZ51 mRNA sequence	1	24126625	24129621
Os01g0610300	MQTL_BY1.1	Os01t0610300-01	Bromo adjacent region domain containing protein	1	24136871	24144292
Os01g0610400	MQTL_BY1.1	Os01t0610400-01	Acyl-CoA N-acyltransferase domain containing protein	1	24145891	24148846
Os01g0610500	MQTL_BY1.1	Os01t0610500-01	Yip1 domain containing protein	1	24151040	24154089
Os01g0610600	MQTL_BY1.1	Os01t0610600-01	Endonuclease/exonuclease/phosphatase domain containing protein	1	24155649	24162572
Os01g0610700	MQTL_BY1.1	Os01t0610700-01	Zinc finger, RING/FYVE/PHD-type domain containing protein	1	24163351	24166195	OsRFPV-4
Os01g0610800	MQTL_BY1.1	Os01t0610800-01	Thrombospondin, type 1 repeat domain containing protein	1	24168245	24170219
Os01g0611000	MQTL_BY1.1	Os01t0611000-02	Protein of unknown function DUF642 domain containing protein	1	24181111	24183979
Os01g0611100	MQTL_BY1.1	Os01t0611100-01	Similar to GTP-binding nuclear protein Ran-2	1	24187312	24189794	OsRAN1
Os01g0611050	MQTL_BY1.1	Os01t0611050-00	Hypothetical gene	1	24187513	24189601
Os01g0611300	MQTL_BY1.1	Os01t0611300-01	Similar to Metal tolerance protein 7	1	24195504	24196616
Os01g0611900	MQTL_BY1.1	Os01t0611900-01	Pentatricopeptide repeat domain containing protein	1	24240257	24245230
Os01g0611950	MQTL_BY1.1	Os01t0611950-00	Hypothetical gene	1	24244539	24245291
Os01g0612000	MQTL_BY1.1	Os01t0612000-01	Similar to DNA methyl transferase4	1	24245869	24249361	OsDNMT2
Os01g0612200	MQTL_BY1.1	Os01t0612200-01	Cytochrome c oxidase, subunit Vb family protein	1	24255379	24259940	COXVB
Os01g0612350	MQTL_BY1.1	Os01t0612350-01	Hypothetical gene	1	24261982	24267594
Os01g0627900	MQTL_BY1.2	Os01t0627900-01	Similar to Cytochrome P450	1	25066171	25068280		1
Os01g0627916	MQTL_BY1.2	Os01t0627916-00	Hypothetical protein	1	25066175	25068167		1
Os01g0627933	MQTL_BY1.2	Os01t0627933-00	Similar to Cytochrome P450	1	25070716	25072692		1
Os01g0627967	MQTL_BY1.2	Os01t0627967-00	Hypothetical protein	1	25076430	25078374		1
Os01g0628000	MQTL_BY1.2	Os01t0628000-01	Cytochrome P450 family protein	1	25076611	25077382	CYP72A1	1
Os01g0628700	MQTL_BY1.2	Os01t0628700-01	Cytochrome P450	1	25114083	25118356		1
Os01g0628900	MQTL_BY1.2	Os01t0628900-01	Cytochrome P450 family protein	1	25119734	25121919		1
Os01g0628950	MQTL_BY1.2	Os01t0628950-00	Hypothetical protein	1	25119789	25121788		1
Os01g0629000	MQTL_BY1.2	Os01t0629000-00	Hypothetical conserved gene	1	25122508	25127466		1
Os01g0629400	MQTL_BY1.2	Os01t0629400-02	NLI interacting factor domain containing protein	1	25132887	25138118		1
Os01g0629500	MQTL_BY1.2	Os01t0629500-00	Conserved hypothetical protein	1	25140681	25141680		1
Os01g0629600	MQTL_BY1.2	Os01t0629600-01	Peptidase S10, serine carboxypeptidase family protein	1	25144502	25145949	OsSCP4	1
Os01g0629750	MQTL_BY1.2	Os01t0629750-00	Conserved hypothetical protein	1	25146732	25147447		1
Os01g0629900	MQTL_BY1.2	Os01t0629900-01	Similar to Blast and wounding induced mitogen-activated protein kinase	1	25152108	25158338	OsMPK20-1	1
Os01g0630000	MQTL_BY1.2	Os01t0630000-00	Hypothetical protein	1	25153899	25156698		1
Os01g0630200	MQTL_BY1.2	Os01t0630200-00	Similar to oligopeptide transporter OPT family	1	25187250	25189517		1
Os01g0630101	MQTL_BY1.2	Os01t0630101-00	Hypothetical protein	1	25187267	25189478		1
Os01g0630300	MQTL_BY1.2	Os01t0630300-01	Helix-loop-helix DNA-binding domain containing protein	1	25190735	25191743		1
Os01g0630900	MQTL_BY1.2	Os01t0630900-00	Hypothetical conserved gene	1	25219700	25221448		1
Os01g0631100	MQTL_BY1.2	Os01t0631100-02	Cas1p-like family protein	1	25226874	25233773		1
Os01g0631200	MQTL_BY1.2	Os01t0631200-01	Similar to siroheme uroporphyrinogen methyltransferase1	1	25234709	25238165		1
Os01g0631400	MQTL_BY1.2	Os01t0631400-01	Six-hairpin glycosidase domain containing protein	1	25257001	25263141	GPAT	1
Os01g0631500	MQTL_BY1.2	Os01t0631500-01	Similar to Beta-1,3-glucanase-like protein	1	25271701	25273506		1
Os01g0631700	MQTL_BY1.2	Os01t0631700-01	Similar to Ser Thr specific protein kinase-like protein	1	25282067	25286614		1
Os01g0631800	MQTL_BY1.2	Os01t0631800-01	Conserved hypothetical protein	1	25288392	25289157		1
Os01g0631900	MQTL_BY1.2	Os01t0631900-00	Similar to aspartic proteinase oryzasin-1	1	25291327	25298088		1
Os01g0632100	MQTL_BY1.2	Os01t0632100-01	Conserved hypothetical protein	1	25300974	25302931		1
Os01g0632000	MQTL_BY1.2	Os01t0632000-01	Conserved hypothetical protein	1	25300987	25302926		1
Os01g0632700	MQTL_BY1.2	Os01t0632700-01	Hypothetical protein	1	25330851	25338137		1
Os01g0633000	MQTL_BY1.2	Os01t0633000-01	Similar to 50S ribosomal protein L31	1	25350681	25351536		1
Os01g0633100	MQTL_BY1.2	Os01t0633100-01	ADP-glucose pyrophosphorylase large subunit, Controll of starch biosynthesis in endosperm developmen	1	25353805	25361883	AGPL2	1
Os01g0633200	MQTL_BY1.2	Os01t0633200-01	Similar to X1 (Fragment)	1	25363099	25367117	X1	1
Os01g0633400	MQTL_BY1.2	Os01t0633400-01	Cystathionine beta-synthase, core domain containing protein	1	25368481	25371006	OsCBSX10	1
Os01g0633500	MQTL_BY1.2	Os01t0633500-01	Dihydroflavonol-4-reductase (DFR), Proanthocyanidin synthesi	1	25382714	25384678	Rd	1
ENSRNA049471578	MQTL_BY1.2	ENSRNA049471578-T1	microRNA MIR1428	1	25390346	25390469	MIR1428	1
Os01g0633800	MQTL_BY1.2	Os01t0633800-01	Non-protein coding transcript	1	25402257	25406520		1
Os01g0633900	MQTL_BY1.2	Os01t0633900-01	Hypothetical conserved gene	1	25409162	25413922		1
Os01g0634300	MQTL_BY1.2	Os01t0634300-00	Conserved hypothetical protein	1	25420384	25425723	OsDjC11	1
Os01g0634500	MQTL_BY1.2	Os01t0634500-00	Similar to Laccase-2	1	25439082	25440898	OsLAC2	1
Os01g0634600	MQTL_BY1.2	Os01t0634600-00	Pectin lyase fold/virulence factor domain containing protein	1	25442602	25444219	OsPME4	1
Os01g0634900	MQTL_BY1.2	Os01t0634900-00	Similar to CBS domain protein-like	1	25448240	25450513	OsCBSX6	1
Os01g0635000	MQTL_BY1.2	Os01t0635000-00	SANT domain, DNA binding domain containing protein	1	25457560	25457880		1
Os01g0635200	MQTL_BY1.2	Os01t0635200-01	Homeodomain-like containing protein	1	25462003	25463635		1
Os01g0635400	MQTL_BY1.2	Os01t0635400-01	Similar to mRNA-associated protein mrnp 41 (Rae1 protein homolog)	1	25466388	25474144	OsWD40-20	1
Os01g0635550	MQTL_BY1.2	Os01t0635550-00	ZF-HD homeobox protein Cys/His-rich dimerisation region domain containing protein	1	25476388	25477555	OsZHD5	1
Os01g0635600	MQTL_BY1.2	Os01t0635600-00	Trimeric LpxA-like domain containing protein	1	25478689	25483004	OsZHD5	1
Os01g0635800	MQTL_BY1.2	Os01t0635800-01	Hypothetical gene	1	25481887	25484008		1
Os01g0636100	MQTL_BY1.2	Os01t0636100-01	Non-protein coding transcript	1	25490150	25490661		1
Os01g0636200	MQTL_BY1.2	Os01t0636200-00	Non-protein coding transcript	1	25492188	25492237		1
Os01g0636400	MQTL_BY1.2	Os01t0636400-01	Alpha/beta hydrolase family protein	1	25501902	25504409		1
Os01g0636500	MQTL_BY1.2	Os01t0636500-01	Similar to Polygalacturonase PG2	1	25513947	25518078	OsPGL19	1
Os01g0636600	MQTL_BY1.2	Os01t0636600-01	Hypothetical conserved gene	1	25516026	25523268		1
Os01g0636700	MQTL_BY1.2	Os01t0636700-01	DEAD-like helicase, N-terminal domain containing protein	1	25524187	25532029	CSB	1
Os01g0637100	MQTL_BY1.2	Os01t0637100-00	Similar to predicted protein	1	25541512	25542937	OsFbox029	1
Os01g0637300	MQTL_BY1.2	Os01t0637300-00	Conserved hypothetical protein	1	25551701	25573478		1
Os01g0637500	MQTL_BY1.2	Os01t0637500-00	Similar to polygalacturonase	1	25582050	25583950		1
Os01g0637600	MQTL_BY1.2	Os01t0637600-01	Similar to Peptide deformylase, chloroplast precursor (EC 3.5.1.88) (PDF) (Polypeptide deformylase)	1	25585914	25589162	OsPDF1B	1
Os01g0637666	MQTL_BY1.2	Os01t0637666-00	Conserved hypothetical protein	1	25590021	25590654		1
Os01g0637800	MQTL_BY1.2	Os01t0637800-00	Similar to Transcription factor (Fragment)	1	25592575	25593523	OsMYB8	1
Os01g0638000	MQTL_BY1.2	Os01t0638000-01	UDP-glucuronosyl/UDP-glucosyltransferase family protein	1	25598451	25600345		1
Os01g0638600	MQTL_BY1.2	Os01t0638600-01	UDP-glucose-dependent glycosyltransferas	1	25615791	25617367	UGT703A1	1
Os01g0638701	MQTL_BY1.2	Os01t0638701-01	Non-protein coding transcript	1	25617868	25618981		1
Os01g0638800	MQTL_BY1.2	Os01t0638800-00	Hypothetical conserved gene	1	25627240	25627872		1
Os01g0639100	MQTL_BY1.2	Os01t0639100-01	DEAD box RNA helicase homologous to eukaryotic initiation factor 4AIII (eIF4AIII), Core components of the exon junction complex (EJC), Regulation of plant height, pollen, and seed developmen	1	25636995	25640474	OsRH2	1
Os01g0717700	MQTL_BY1.3	Os01t0717700-01	EGF-like, alliinase domain containing protein	1	29894029	29898449
Os01g0718000	MQTL_BY1.3	Os01t0718000-01	Zinc finger, AN1-type domain containing protein	1	29904106	29904790	OsSAP2
Os01g0718300	MQTL_BY1.3	Os01t0718300-01	Receptor serine/threonine kinase, Organ development through controlling cell division and elongatio	1	29927587	29931452	D61
Os01g0718500	MQTL_BY1.3	Os01t0718500-01	Protein of unknown function DUF1070 domain containing protein	1	29937455	29938094
Os01g0718700	MQTL_BY1.3	Os01t0718700-00	Similar to predicted protein	1	29944091	29948109
Os01g0718900	MQTL_BY1.3	Os01t0718900-01	MADF domain domain containing protein	1	29951353	29952644
Os01g0719000	MQTL_BY1.3	Os01t0719000-02	Protein of unknown function DUF581 family protein	1	29960694	29963065
Os01g0719100	MQTL_BY1.3	Os01t0719100-02	Similar to RING finger and CHY zinc finger domain-containing protein 1	1	29965312	29970765	OsRZFP34
Os01g0719125	MQTL_BY1.3	Os01t0719125-00	Hypothetical protein	1	29965869	29970694
Os01g0719150	MQTL_BY1.3	Os01t0719150-01	Conserved hypothetical protein	1	29971297	29971882
Os01g0719200	MQTL_BY1.3	Os01t0719200-01	Conserved hypothetical protein	1	29971589	29972035
Os01g0719300	MQTL_BY1.3	Os01t0719300-01	Similar to Sulfate transporter 3.1 (AST12) (AtST1)	1	29987911	29994075	OsSultr3
Os01g0719350	MQTL_BY1.3	Os01t0719350-00	Hypothetical protein	1	29988269	29992636
Os01g0719400	MQTL_BY1.3	Os01t0719400-01	CASC3/Barentsz eIF4AIII binding domain containing protein	1	29995196	29999996
Os01g0719600	MQTL_BY1.3	Os01t0719600-01	Heavy metal transport/detoxification protein domain containing protein	1	30003535	30005888
Os01g0719800	MQTL_BY1.3	Os01t0719800-01	Hypothetical protein	1	30010144	30015371
Os01g0719700	MQTL_BY1.3	Os01t0719700-00	Similar to HCF101 (HIGH-CHLOROPHYLL-FLUORESCENCE 101); ATP binding	1	30011021	30011903	OsISC36
Os01g0719900	MQTL_BY1.3	Os01t0719900-00	Similar to predicted protein	1	30013746	30015148
Os01g0720000	MQTL_BY1.3	Os01t0720000-00	Peptidase A1 domain containing protein	1	30015934	30017339
Os01g0720200	MQTL_BY1.3	Os01t0720200-01	Non-protein coding transcript	1	30020954	30021230
Os01g0720300	MQTL_BY1.3	Os01t0720300-00	NADH-ubiquinone oxidoreductase 20 kDa subunit, mitochondrial precursor (EC 1.6.5.3) (EC 1.6.99.3) (Complex I-20KD) (CI-20KD)	1	30021240	30023716
Os01g0720400	MQTL_BY1.3	Os01t0720400-01	HAD-superfamily subfamily IB hydrolase, hypothetical 1 protein	1	30025366	30026465	OsACP1
Os01g0720500	MQTL_BY1.3	Os01t0720500-02	Similar to Type I chlorophyll a/b-binding protein b (Fragment)	1	30030998	30032054	Lhcb1.1
Os01g0720600	MQTL_BY1.3	Os01t0720600-03	Similar to Starch synthase IV	1	30032428	30041425	SSIVA
Os01g0720700	MQTL_BY1.3	Os01t0720700-00	Similar to satase isoform I	1	30043446	30043783	OsSAT
Os01g0720800	MQTL_BY1.3	Os01t0720800-01	Hypothetical conserved gene	1	30048381	30049982	OsSTA31
Os01g0720801	MQTL_BY1.3	Os01t0720801-01	Hypothetical gene	1	30055456	30057472
Os01g0720900	MQTL_BY1.3	Os01t0720900-00	Hypothetical conserved gene	1	30055567	30057039
Os01g0721000	MQTL_BY1.3	Os01t0721000-01	NB-ARC domain containing protein	1	30059264	30060869	OsHSP70
Os01g0721100	MQTL_BY1.3	Os01t0721100-01	Conserved hypothetical protein	1	30062758	30066302
Os01g0721200	MQTL_BY1.3	Os01t0721200-00	Similar to cDNA clone:J013002N02, full insert sequence	1	30068602	30070131
Os01g0721300	MQTL_BY1.3	Os01t0721300-00	Similar to cDNA clone:J013002N02, full insert sequence	1	30075624	30077126
Os01g0721400	MQTL_BY1.3	Os01t0721400-01	NB-ARC domain containing protein	1	30079674	30081481
Os01g0721500	MQTL_BY1.3	Os01t0721500-01	NB-ARC domain containing protein	1	30082783	30085762
Os01g0721700	MQTL_BY1.3	Os01t0721700-00	Hypothetical genes	1	30088521	30088871
Os01g0721800	MQTL_BY1.3	Os01t0721800-01	Protein kinase-like domain containing protein	1	30091365	30093186
Os01g0721900	MQTL_BY1.3	Os01t0721900-02	Similar to Nuclear RNA binding protein B (Fragment)	1	30095422	30098794
Os01g0722100	MQTL_BY1.3	Os01t0722100-01	Bacterial transferase hexapeptide repeat domain containing protein	1	30102985	30107341
ENSRNA049442195	MQTL_BY1.3	ENSRNA049442195-T1	tRNA-Val for anticodon UAC	1	30107880	30107952	tRNA-Val
Os01g0722300	MQTL_BY1.3	Os01t0722300-01	Myb transcription factor domain containing protein	1	30117114	30118654
Os01g0722425	MQTL_BY1.3	Os01t0722425-00	Hypothetical protein	1	30117870	30118492
Os01g0722550	MQTL_BY1.3	Os01t0722550-00	Similar to HAT family dimerisation domain containing protein	1	30125573	30128993
Os01g0722700	MQTL_BY1.3	Os01t0722700-01	Similar to Hexokinase	1	30131389	30135248	OsHXK9
Os01g0722800	MQTL_BY1.3	Os01t0722800-00	Dimethylmenaquinone methyltransferase family protein	1	30135889	30137738
Os01g0723000	MQTL_BY1.3	Os01t0723000-01	Similar to Elongation factor EF-2 (Fragment)	1	30143647	30146827
Os01g0723025	MQTL_BY1.3	Os01t0723025-00	Hypothetical protein	1	30143743	30146659
Os01g0723100	MQTL_BY1.3	Os01t0723100-01	Senescence-associated family protein	1	30155680	30157642
Os01g0723200	MQTL_BY1.3	Os01t0723200-01	Similar to 40S ribosomal protein S19-like	1	30157961	30159769	OsRPS24
Os01g0723400	MQTL_BY1.3	Os01t0723400-02	NADP-malic enzyme, Splicing varian	1	30166017	30171659	NADP-ME2
Os01g0723450	MQTL_BY1.3	Os01t0723450-00	Non-protein coding transcript	1	30166607	30171070
Os01g0723500	MQTL_BY1.3	Os01t0723500-00	Transcriptional factor B3 family protein	1	30173442	30179045
Os01g0723600	MQTL_BY1.3	Os01t0723600-01	Ribose-phosphate pyrophosphokinase 3 (EC 2.7.6.1) (Phosphoribosyl pyrophosphate synthetase 3)	1	30180581	30184467
Os01g0723700	MQTL_BY1.3	Os01t0723700-01	Transcriptional factor B3 family protein	1	30185134	30189525
Os01g0723800	MQTL_BY1.3	Os01t0723800-02	Similar to P-glycoprotein homologue	1	30189384	30195340	OsABCB7
Os01g0724101	MQTL_BY1.3	Os01t0724101-00	Non-protein coding transcript	1	30210432	30210505
Os01g0724400	MQTL_BY1.3	Os01t0724400-00	Similar to Pleiotropic drug resistance protein 15	1	30214131	30214879
Os01g0724450	MQTL_BY1.3	Os01t0724450-01	Hypothetical gene	1	30214447	30218322
Os01g0724500	MQTL_BY1.3	Os01t0724500-01	Similar to ABC transporter (PDR5-like) isolog (PDR1 ABC transporter)	1	30217567	30223067	OsABCG38
Os01g0724700	MQTL_BY1.3	Os01t0724700-00	Similar to lachrymatory-factor synthase	1	30225839	30226507
Os01g0725000	MQTL_BY1.3	Os01t0725000-01	Similar to H0402C08.3 protein	1	30236130	30236776
Os01g0725400	MQTL_BY1.3	Os01t0725400-01	Uncharacterised protein family UPF0497, trans-membrane plant subgroup domain containing protein	1	30241954	30251103
Os01g0725600	MQTL_BY1.3	Os01t0725600-01	Regulator of chromosome condensation, RCC1 domain containing protein	1	30251471	30254956
Os01g0725800	MQTL_BY1.3	Os01t0725800-01	WD40/YVTN repeat-like domain containing protein	1	30257752	30263365	OsWD40-24
Os01g0725900	MQTL_BY1.3	Os01t0725900-01	Similar to arabinogalactan protein	1	30263383	30264381
Os01g0726001	MQTL_BY1.3	Os01t0726001-00	Hypothetical gene	1	30270960	30272787
Os01g0726100	MQTL_BY1.3	Os01t0726100-01	Pollen Ole e 1 allergen and extensin domain containing protein	1	30272986	30274078
Os01g0726400	MQTL_BY1.3	Os01t0726400-01	MADS box transcription factor, Regulation of floral organ identit	1	30278399	30280577	MADS32
Os01g0726700	MQTL_BY1.3	Os01t0726700-01	Conserved hypothetical protein	1	30293943	30296540
Os01g0726801	MQTL_BY1.3	Os01t0726801-01	Non-protein coding transcript	1	30298621	30299053
Os01g0727100	MQTL_BY1.3	Os01t0727100-02	Glycosyl transferase, family 8 protein	1	30311446	30315773
Os01g0727200	MQTL_BY1.3	Os01t0727200-00	Hypothetical conserved gene	1	30318816	30319626
Os01g0727400	MQTL_BY1.3	Os01t0727400-01	NADH:ubiquinone oxidoreductase complex I intermediate-associated protein 30 domain containing protein	1	30320748	30323965
Os01g0727500	MQTL_BY1.3	Os01t0727500-02	Protein of unknown function DUF584 family protein	1	30322749	30325083	OsS40-7
Os01g0727600	MQTL_BY1.3	Os01t0727600-01	Conserved hypothetical protein	1	30340015	30340752	OsS40-10
Os01g0727700	MQTL_BY1.3	Os01t0727700-00	Hypothetical conserved gene	1	30341265	30341594	OsS40-10
Os01g0727800	MQTL_BY1.3	Os01t0727800-01	Peptidase S8, subtilisin-related domain containing protein	1	30344172	30345745	OsSub3
Os01g0727820	MQTL_BY1.3	Os01t0727820-00	Hypothetical protein	1	30344327	30346491
Os01g0727840	MQTL_BY1.3	Os01t0727840-00	Similar to subtilase family protein	1	30347875	30349017	OsSub3
Os01g0727860	MQTL_BY1.3	Os01t0727860-00	Non-protein coding transcript	1	30348327	30348969
Os01g0727900	MQTL_BY1.3	Os01t0727900-01	Conserved hypothetical protein	1	30352663	30353959
Os01g0728000	MQTL_BY1.3	Os01t0728000-01	Conserved hypothetical protein	1	30356332	30359372
Os01g0728100	MQTL_BY1.3	Os01t0728100-02	Lipase, GDSL domain containing protein	1	30361864	30364101	OsGELP24
Os01g0728150	MQTL_BY1.3	Os01t0728150-00	Similar to HVA22F (HVA22-LIKE PROTEIN F)	1	30364320	30365422
Os01g0728200	MQTL_BY1.3	Os01t0728200-01	Conserved hypothetical protein	1	30366118	30367630
Os01g0728250	MQTL_BY1.3	Os01t0728250-01	Conserved hypothetical protein	1	30369522	30370159
Os01g0728300	MQTL_BY1.3	Os01t0728300-01	Similar to Cytochrome P450 monooxygenase CYP72A5 (Fragment)	1	30372204	30376912
Os01g0728325	MQTL_BY1.3	Os01t0728325-00	Hypothetical protein	1	30372587	30376825
Os01g0728350	MQTL_BY1.3	Os01t0728350-00	Similar to Cytochrome P450 monooxygenase CYP72A5	1	30377964	30383831
Os01g0728375	MQTL_BY1.3	Os01t0728375-00	Hypothetical protein	1	30378105	30383834
Os01g0728400	MQTL_BY1.3	Os01t0728400-01	Conserved hypothetical protein	1	30381185	30383228
Os01g0728700	MQTL_BY1.3	Os01t0728700-01	Protein of unknown function DUF1264 family protein	1	30386907	30387873
Os01g0728900	MQTL_BY1.3	Os01t0728900-03	Hypothetical protein	1	30392737	30398178
Os01g0729100	MQTL_BY1.3	Os01t0729100-02	Protein of unknown function DUF92, transmembrane family protein	1	30398989	30405483
Os01g0729200	MQTL_BY1.3	Os01t0729200-01	Conserved hypothetical protein	1	30402153	30403740
Os01g0729400	MQTL_BY1.3	Os01t0729400-01	Similar to Too many mouths protein	1	30407036	30408554
Os01g0729500	MQTL_BY1.3	Os01t0729500-01	Conserved hypothetical protein	1	30412907	30413574
Os01g0729600	MQTL_BY1.3	Os01t0729600-01	Pyridoxal phosphate-dependent transferase, major region, subdomain 1 domain containing protein	1	30413693	30415806
Os01g0729700	MQTL_BY1.3	Os01t0729700-01	Hypothetical protein	1	30413844	30415316
Os01g0729900	MQTL_BY1.3	Os01t0729900-01	Conserved hypothetical protein	1	30427122	30431744
Os01g0729950	MQTL_BY1.3	Os01t0729950-00	Hypothetical protein	1	30427306	30431384
Os01g0730100	MQTL_BY1.3	Os01t0730100-01	Cyclin-like F-box domain containing protein	1	30447427	30449206	OsFbox035
Os01g0730200	MQTL_BY1.3	Os01t0730200-01	F-box domain, cyclin-like domain containing protein	1	30453353	30455330	OsFbox036
Os01g0730300	MQTL_BY1.3	Os01t0730300-01	Similar to predicted protein	1	30460007	30464477	OsTPS3
Os01g0730400	MQTL_BY1.3	Os01t0730400-01	Conserved hypothetical protein	1	30466032	30468115	OsCEP6
Os01g0730450	MQTL_BY1.3	Os01t0730450-00	Hypothetical protein	1	30472512	30472939
Os01g0730500	MQTL_BY1.3	Os01t0730500-01	Similar to Ferredoxin (Bacterial type ferredoxin family)	1	30472593	30475205	OsDjC13
Os01g0730600	MQTL_BY1.3	Os01t0730600-00	Conserved hypothetical protein	1	30475352	30476061
Os01g0730700	MQTL_BY1.3	Os01t0730700-01	WRKY transcription factor 14 (WRKY14)	1	30480114	30481849	OsWRKY14
Os01g0730800	MQTL_BY1.3	Os01t0730800-01	Mpv17/PMP22 family protein	1	30488192	30490382
Os01g0730900	MQTL_BY1.3	Os01t0730900-01	DNA polymerase III, subunits gamma and tau domain containing protein	1	30494842	30497106
Os01g0731000	MQTL_BY1.3	Os01t0731000-01	Similar to ubiquitin domain containing 1	1	30501605	30507193
Os01g0731100	MQTL_BY1.3	Os01t0731100-01	Similar to Pathogen-related protein	1	30512281	30513627
Os01g0731150	MQTL_BY1.3	Os01t0731150-00	Hypothetical protein	1	30512871	30513685
Os01g0731201	MQTL_BY1.3	Os01t0731201-01	Hypothetical gene	1	30516127	30517387
Os01g0731600	MQTL_BY1.3	Os01t0731600-00	Similar to pathogen-related protein	1	30520488	30521565
Os01g0731700	MQTL_BY1.3	Os01t0731700-00	Hypothetical protein	1	30520893	30521662
Os01g0731800	MQTL_BY1.3	Os01t0731800-02	Zinc finger, RING/FYVE/PHD-type domain containing protein	1	30524993	30529059
Os01g0732000	MQTL_BY1.3	Os01t0732000-01	Similar to Mitochondrial import receptor subunit TOM7-1 (Translocase of outer membrane 7 kDa subunit 1)	1	30533116	30533592
Os01g0732100	MQTL_BY1.3	Os01t0732100-00	Conserved hypothetical protein	1	30533818	30536908
Os01g0732200	MQTL_BY1.3	Os01t0732200-01	GTP-binding protein, HSR1-related domain containing protein	1	30537136	30541871
Os01g0732300	MQTL_BY1.3	Os01t0732300-01	Protein of unknown function DUF623, plant domain containing protein	1	30542800	30544054	OsOFP3
Os01g0732700	MQTL_BY1.3	Os01t0732700-01	Flavin monooxygenase-like enzyme , Auxin biosynthesi	1	30561150	30564436	YUCCA3
Os01g0732801	MQTL_BY1.3	Os01t0732801-01	Conserved hypothetical protein	1	30573184	30574499
Os01g0733001	MQTL_BY1.3	Os01t0733001-00	Similar to NRAMP3 (NRAMP metal ion transporter 3); manganese ion transmembrane transporter/ metal ion transmembrane transporter	1	30574619	30575643
Os01g0733100	MQTL_BY1.3	Os01t0733100-00	Conserved hypothetical protein	1	30580475	30585457
Os01g0733200	MQTL_BY1.3	Os01t0733200-01	Similar to Heat shock transcription factor 29 (Fragment)	1	30582485	30583694	OsHsfC1b
Os01g0733500	MQTL_BY1.3	Os01t0733500-01	Similar to Dehydration-induced protein RD22-like protein 1	1	30589859	30592513	RD22
Os01g0733600	MQTL_BY1.3	Os01t0733600-01	Flavoprotein pyridine nucleotide cytochrome reductase domain containing protein	1	30593524	30598517
Os01g0733700	MQTL_BY1.3	Os01t0733700-00	Hypothetical protein	1	30594012	30598449
Os01g0733801	MQTL_BY1.3	Os01t0733801-00	Hypothetical conserved gene	1	30600797	30602030
Os01g0734000	MQTL_BY1.3	Os01t0734000-01	Similar to WRKY DNA binding protein	1	30604326	30608077	OsWRKY23
Os01g0734100	MQTL_BY1.3	Os01t0734100-01	Similar to 50S ribosomal protein L20	1	30608366	30610446
Os01g0734150	MQTL_BY1.3	Os01t0734150-00	Hypothetical gene	1	30621883	30623119
Os01g0734200	MQTL_BY1.3	Os01t0734200-00	Similar to respiratory burst oxidase protein B	1	30622077	30623763	rbohA
Os01g0734333	MQTL_BY1.3	Os01t0734333-00	Similar to RbohAOsp (Fragment)	1	30624252	30625036
Os01g0734399	MQTL_BY1.3	Os01t0734399-00	Hypothetical protein	1	30630662	30633179
Os01g0734466	MQTL_BY1.3	Os01t0734466-01	Similar to NAD(P)H oxidase (Fragment)	1	30630841	30634318	rbohA
Os01g0734501	MQTL_BY1.3	Os01t0734501-00	Conserved hypothetical protein	1	30646787	30647149
Os01g0734600	MQTL_BY1.3	Os01t0734600-01	UDP-glucuronosyl/UDP-glucosyltransferase family protein	1	30647512	30649342	OsUGT706E1
Os01g0734800	MQTL_BY1.3	Os01t0734800-01	UDP-glucuronosyl/UDP-glucosyltransferase family protein	1	30655306	30657083	OsUGT706F1
Os01g0735300	MQTL_BY1.3	Os01t0735300-01	UDP-glucuronosyl/UDP-glucosyltransferase family protein	1	30666642	30668299	OsUGT88C3
Os01g0735450	MQTL_BY1.3	Os01t0735450-01	Hypothetical protein	1	30675494	30677104
Os01g0735500	MQTL_BY1.3	Os01t0735500-01	Conserved hypothetical protein	1	30675734	30677421	OsUGT88C2
Os01g0735632	MQTL_BY1.3	Os01t0735632-01	Non-protein coding transcript	1	30682077	30682578
Os01g0735900	MQTL_BY1.3	Os01t0735900-01	UDP-glucuronosyl/UDP-glucosyltransferase family protein	1	30689850	30691452	OsUGT706B1
Os01g0736000	MQTL_BY1.3	Os01t0736000-01	HMG-I and HMG-Y, DNA-binding domain containing protein	1	30690139	30691601
Os01g0736100	MQTL_BY1.3	Os01t0736100-02	UDP-glucuronosyl/UDP-glucosyltransferase family protein	1	30694936	30696704	OsUGT706C1
Os01g0736300	MQTL_BY1.3	Os01t0736300-01	Similar to anthocyanidin 5,3-O-glucosyltransferase	1	30712173	30713844	UGT
Os01g0736400	MQTL_BY1.3	Os01t0736400-02	Similar to 8-amino-7-oxononanoate synthase	1	30712401	30717687
Os01g0736450	MQTL_BY1.3	Os01t0736450-00	Hypothetical gene	1	30714016	30714706
Os01g0736500	MQTL_BY1.3	Os01t0736500-01	Similar to harpin-induced protein	1	30718930	30719952
Os01g0736551	MQTL_BY1.3	Os01t0736551-01	Hypothetical gene	1	30727331	30731409
Os01g0736600	MQTL_BY1.3	Os01t0736600-01	Zinc finger, RING/FYVE/PHD-type domain containing protein	1	30730320	30731337
Os01g0736750	MQTL_BY1.3	Os01t0736750-00	Non-protein coding transcript	1	30735203	30735270
Os01g0736900	MQTL_BY1.3	Os01t0736900-02	Reticulon family protein	1	30738700	30740720
Os01g0737000	MQTL_BY1.3	Os01t0737000-00	Hypothetical protein	1	30738968	30739558
Os01g0737100	MQTL_BY1.3	Os01t0737100-01	Conserved hypothetical protein	1	30748300	30749169
Os01g0737200	MQTL_BY1.3	Os01t0737200-00	Non-protein coding transcript	1	30753453	30753560
Os01g0737300	MQTL_BY1.3	Os01t0737300-00	Similar to Phosphoesterase	1	30753801	30758956
Os01g0737401	MQTL_BY1.3	Os01t0737401-01	Similar to diphosphonucleotide phosphatase 2	1	30759831	30761217
Os01g0737500	MQTL_BY1.3	Os01t0737500-01	Uncharacterised protein family UPF0005 domain containing protein	1	30764089	30766588	OsALMT5
Os01g0737550	MQTL_BY1.3	Os01t0737550-00	Similar to OSIGBa0101A01.4 protein	1	30768424	30769146
Os01g0737600	MQTL_BY1.3	Os01t0737600-00	Similar to OSIGBa0101A01.4 protein	1	30768475	30769182
Os01g0737700	MQTL_BY1.3	Os01t0737700-00	Similar to OSIGBa0101A01.4 protein	1	30772299	30773134
Os01g0737800	MQTL_BY1.3	Os01t0737800-01	Similar to Farnesyltransferase beta subunit	1	30775140	30779239
Os01g0737900	MQTL_BY1.3	Os01t0737900-01	Pentatricopeptide repeat domain containing protein	1	30779393	30782726
Os01g0738000	MQTL_BY1.3	Os01t0738000-01	Conserved hypothetical protein	1	30786190	30787966
Os01g0738100	MQTL_BY1.3	Os01t0738100-00	Peptidase C48, SUMO/Sentrin/Ubl1 domain containing protein	1	30788977	30796475
Os01g0738300	MQTL_BY1.3	Os01t0738300-01	Protein kinase, core domain containing protein	1	30819009	30823245
Os01g0738400	MQTL_BY1.3	Os01t0738400-01	Similar to Zn-finger transcription factor	1	30824689	30825665	OsC3H10
Os01g0738500	MQTL_BY1.3	Os01t0738500-01	Phospholipase C, phosphatidylinositol-specific, Y domain domain containing protein	1	30828776	30832255
Os01g0738600	MQTL_BY1.3	Os01t0738600-02	ENTH/VHS domain containing protein	1	30832796	30837960
Os01g0738800	MQTL_BY1.3	Os01t0738800-01	Conserved hypothetical protein	1	30840199	30840478	OsPFK02
Os01g0738900	MQTL_BY1.3	Os01t0738900-01	Conserved hypothetical protein	1	30848500	30849925
Os01g0739000	MQTL_BY1.3	Os01t0739000-01	Similar to Mitochondrial processing peptidase	1	30850664	30856206
Os01g0739200	MQTL_BY1.3	Os01t0739200-01	Protein-tyrosine phosphatase, dual specificity domain containing protein	1	30868528	30871602	OsPP14
Os01g0739300	MQTL_BY1.3	Os01t0739300-01	Hypothetical gene	1	30872353	30872898
Os01g0739400	MQTL_BY1.3	Os01t0739400-01	Similar to predicted protein	1	30879000	30885267
Os01g0739500	MQTL_BY1.3	Os01t0739500-01	Conserved hypothetical protein	1	30885172	30886338
Os01g0739700	MQTL_BY1.3	Os01t0739700-01	Glycoside hydrolase, family 17 protein	1	30897747	30901040
Os01g0740000	MQTL_BY1.3	Os01t0740000-01	Hypothetical protein	1	30905585	30906259
Os01g0740150	MQTL_BY1.3	Os01t0740150-00	Similar to H0315A08.1 protein	1	30908205	30908948
Os01g0740300	MQTL_BY1.3	Os01t0740300-01	Hypothetical protein	1	30909430	30916476
Os01g0740350	MQTL_BY1.3	Os01t0740350-00	Hypothetical gene	1	30918126	30921252
Os01g0740400	MQTL_BY1.3	Os01t0740400-01	Protein of unknown function DUF1005 family protein	1	30919728	30921193
Os01g0740500	MQTL_BY1.3	Os01t0740500-00	Similar to glutamate carboxypeptidase 2	1	30923013	30927457
Os01g0740650	MQTL_BY1.3	Os01t0740650-00	Similar to glutamate carboxypeptidase 2	1	30933009	30936727
Os01g0740600	MQTL_BY1.3	Os01t0740600-01	Transferrin receptor-like, dimerisation domain containing protein	1	30933396	30933963
Os01g0740651	MQTL_BY1.3	Os01t0740651-00	Hypothetical protein	1	30933645	30935642
Os01g0740700	MQTL_BY1.3	Os01t0740700-01	Hypothetical protein	1	30939288	30941548
Os01g0740800	MQTL_BY1.3	Os01t0740800-01	Conserved hypothetical protein	1	30939691	30940993
Os01g0741200	MQTL_BY1.3	Os01t0741200-01	Similar to LysM type receptor kinase (Fragment)	1	30949379	30952405	OsLysM-RLK4
Os01g0741250	MQTL_BY1.3	Os01t0741250-00	Hypothetical protein	1	30954494	30954751
Os01g0741300	MQTL_BY1.3	Os01t0741300-00	Similar to inorganic phosphate transporter 1-7	1	30955595	30955930
Os01g0741900	MQTL_BY1.3	Os01t0741900-01	Auxin-responsive protein, Drought tolerance, Control of tiller outgrowt	1	30975765	30979337	IAA6
Os01g0742000	MQTL_BY1.3	Os01t0742000-01	tRNA/rRNA methyltransferase, SpoU domain containing protein	1	30984522	30985146
Os01g0742100	MQTL_BY1.3	Os01t0742100-01	Hypothetical protein	1	30985374	30986791
Os01g0742150	MQTL_BY1.3	Os01t0742150-00	Non-protein coding transcript	1	30989841	30989893
Os01g0742200	MQTL_BY1.3	Os01t0742200-01	Similar to Elongation factor EF-2 (Fragment)	1	30992411	30997180
Os01g0742250	MQTL_BY1.3	Os01t0742250-00	Hypothetical protein	1	30993892	30997017
Os01g0742300	MQTL_BY1.3	Os01t0742300-01	3-hydroxyacid dehydrogenase/reductase domain containing protein	1	30997998	30999138
Os01g0742350	MQTL_BY1.3	Os01t0742350-01	Conserved hypothetical protein	1	30998119	30999454
Os01g0742400	MQTL_BY1.3	Os01t0742400-01	Hypothetical conserved gene	1	31006026	31009770
Os01g0742500	MQTL_BY1.3	Os01t0742500-01	Similar to Hexokinase	1	31009626	31013954	OsHXK6
Os01g0742766	MQTL_BY1.3	Os01t0742766-01	Hypothetical conserved gene	1	31015876	31017514
Os01g0743100	MQTL_BY1.3	Os01t0743100-00	IQ motif, EF-hand binding site domain containing protein	1	31047493	31049443
Os01g0743150	MQTL_BY1.3	Os01t0743150-00	Hypothetical protein	1	31048451	31049376
Os01g0743200	MQTL_BY1.3	Os01t0743200-02	Pectin lyase fold/virulence factor domain containing protein	1	31055619	31058475	OsPME5
Os01g0743300	MQTL_BY1.3	Os01t0743300-01	Protease-associated PA domain containing protein	1	31065153	31069986
Os01g0743400	MQTL_BY1.3	Os01t0743400-02	Similar to Tryptophanyl-tRNA synthetase (Fragment)	1	31070183	31076275
Os01g0743500	MQTL_BY1.3	Os01t0743500-01	Cytosolic NADP malic enzyme	1	31076571	31081251	OscytME3
Os01g0743600	MQTL_BY1.3	Os01t0743600-02	Peptidase S16, lon N-terminal domain containing protein	1	31078718	31087974	OsEnS-14
Os01g0743666	MQTL_BY1.3	Os01t0743666-00	Non-protein coding transcript	1	31079332	31079810
Os01g0743732	MQTL_BY1.3	Os01t0743732-00	Conserved hypothetical protein	1	31082446	31083122
Os01g0743800	MQTL_BY1.3	Os01t0743800-00	Similar to histidine-containing phosphotransfer protein 4	1	31093047	31094953	OsPHP1
Os01g0744000	MQTL_BY1.3	Os01t0744000-01	Similar to Kinesin heavy chain (Fragment)	1	31099412	31106801
Os01g0744101	MQTL_BY1.3	Os01t0744101-00	Non-protein coding transcript	1	31107715	31107785
ENSRNA049451109	MQTL_BY1.3	ENSRNA049451109-T1	tRNA-Phe for anticodon GAA	1	31107715	31107787	tRNA-Phe
Os01g0744200	MQTL_BY1.3	Os01t0744200-01	Conserved hypothetical protein	1	31108317	31110074
Os01g0744300	MQTL_BY1.3	Os01t0744300-01	Similar to Casein kinase-like protein	1	31111317	31116126
Os01g0744350	MQTL_BY1.3	Os01t0744350-00	Hypothetical gene	1	31112295	31115007
Os01g0744400	MQTL_BY1.3	Os01t0744400-01	Similar to Isoform 2 of Golgin candidate 1	1	31120708	31132724
Os01g0744550	MQTL_BY1.3	Os01t0744550-00	Hypothetical protein	1	31121384	31132742
Os01g0744700	MQTL_BY1.3	Os01t0744700-00	Protein of unknown function DUF1677, plant domain containing protein	1	31136522	31137056
Os01g0745000	MQTL_BY1.3	Os01t0745000-00	Protein of unknown function DUF1677, plant domain containing protein	1	31157383	31157902
Os01g0745300	MQTL_BY1.3	Os01t0745300-00	Similar to cDNA, clone: J075185I03, full insert sequence	1	31165741	31168673
Os01g0745400	MQTL_BY1.3	Os01t0745400-01	Sec34-like protein family protein	1	31170449	31170922
Os01g0745700	MQTL_BY1.3	Os01t0745700-01	Similar to GATA transcription factor 3 (AtGATA-3)	1	31180196	31182456	OsGATA6
Os01g0745850	MQTL_BY1.3	Os01t0745850-00	Hypothetical protein	1	31180451	31181398
Os01g0746000	MQTL_BY1.3	Os01t0746000-00	Similar to Phosphoenolpyruvate carboxylase	1	31198401	31198781
Os01g0746200	MQTL_BY1.3	Os01t0746200-01	Nucleoporin, Common symbiosis signaling (SYM) pathwa	1	31203445	31211272	NUP85
Os01g0746400	MQTL_BY1.3	Os01t0746400-01	Carotenoid cleavage dioxygenase 8, Control of lateral bud outgrowth, Regulation of tillering, Strigolactones biosynthesi	1	31225458	31228566	D10
Os01g0746700	MQTL_BY1.3	Os01t0746700-00	Similar to Mannan endo-1,4-beta-mannosidase 2	1	31252512	31254894
Os01g0747300	MQTL_BY1.3	Os01t0747300-01	Similar to Plant-specific domain TIGR01615 family protein	1	31272337	31274375
Os01g0747400	MQTL_BY1.3	Os01t0747400-01	Protein kinase, core domain containing protein	1	31275242	31279385
Os01g0747451	MQTL_BY1.3	Os01t0747451-00	Hypothetical gene	1	31277930	31278444
Os01g0747500	MQTL_BY1.3	Os01t0747500-01	Similar to Dihydroorotase (EC 3.5.2.3)	1	31283686	31286692
Os01g0747600	MQTL_BY1.3	Os01t0747600-01	Pentatricopeptide repeat domain containing protein	1	31286703	31288034
Os01g0747700	MQTL_BY1.3	Os01t0747700-01	RNA-binding S4 domain containing protein	1	31288175	31292795
Os01g0747750	MQTL_BY1.3	Os01t0747750-00	Hypothetical conserved gene	1	31288849	31289902
Os01g0747800	MQTL_BY1.3	Os01t0747800-01	VQ domain containing protein	1	31299014	31300157	OsVQ3
Os01g0748000	MQTL_BY1.3	Os01t0748000-00	Similar to Dynamin family protein	1	31308254	31312885
Os01g0748100	MQTL_BY1.3	Os01t0748100-01	Conserved hypothetical protein	1	31313398	31317559
Os01g0748150	MQTL_BY1.3	Os01t0748150-01	Cupredoxin domain containing protein	1	31318040	31319158	OsENODL1
Os01g0748200	MQTL_BY1.3	Os01t0748200-00	Conserved hypothetical protein	1	31320668	31322049
Os01g0748300	MQTL_BY1.3	Os01t0748300-00	Protein of unknown function DUF584 domain containing protein	1	31324550	31328260
Os01g0748500	MQTL_BY1.3	Os01t0748500-01	Similar to anther-specific proline-rich protein APG	1	31331405	31333350	OsGELP25
Os01g0748600	MQTL_BY1.3	Os01t0748600-02	Similar to Protein kinase family protein	1	31333328	31337096
Os01g0748800	MQTL_BY1.3	Os01t0748800-00	Similar to ZCN12	1	31343694	31345522
Os01g0748900	MQTL_BY1.3	Os01t0748900-01	Membrane attack complex component/perforin/complement C9 family protein	1	31349612	31353150
Os01g0748950	MQTL_BY1.3	Os01t0748950-01	Similar to predicted protein	1	31356182	31358948
Os01g0749000	MQTL_BY1.3	Os01t0749000-02	Protein of unknown function DUF1264 family protein	1	31359199	31362009	OsSTA32
Os01g0749100	MQTL_BY1.3	Os01t0749100-01	Protein of unknown function DUF616 family protein	1	31362655	31365485
Os01g0749200	MQTL_BY1.3	Os01t0749200-01	Chloroplast ribosome L13 protein, Chloroplast development under low temperature condition	1	31367052	31369399	WLP1
Os01g0749300	MQTL_BY1.3	Os01t0749300-01	Heat shock transcription factor, Cadmium tolerance, Heat stress respons	1	31370413	31372729	HSFA4A
Os01g0749400	MQTL_BY1.3	Os01t0749400-02	HAD-superfamily hydrolase subfamily IIB protein	1	31373447	31377544	OsTPS2
Os01g0749900	MQTL_BY1.3	Os01t0749900-01	Protein of unknown function DUF250 domain containing protein	1	31394913	31400069
Os01g0749950	MQTL_BY1.3	Os01t0749950-00	Non-protein coding transcript	1	31400502	31400565
Os01g0750000	MQTL_BY1.3	Os01t0750000-01	Similar to ras-related protein RIC2	1	31403796	31407261	OsRab11D2
Os01g0750050	MQTL_BY1.3	Os01t0750050-00	Non-protein coding transcript	1	31404004	31406894
Os01g0750100	MQTL_BY1.3	Os01t0750100-03	Similar to WRKY transcription factor-like (WRKY transcription factor 13) (WRKY13)	1	31409132	31410736	WRKY13
Os01g0750300	MQTL_BY1.3	Os01t0750300-03	Similar to Cellulose synthase (Fragment)	1	31422946	31428670	OsCesA4
Os01g0750400	MQTL_BY1.3	Os01t0750400-00	Leucine-rich repeat domain containing protein	1	31431931	31432677
Os01g0750500	MQTL_BY1.3	Os01t0750500-01	Protein of unknown function DUF814 domain containing protein	1	31453335	31457548
Os01g0750600	MQTL_BY1.3	Os01t0750600-01	Protein kinase-like domain containing protein	1	31473999	31477461
Os01g0750666	MQTL_BY1.3	Os01t0750666-00	Hypothetical protein	1	31474278	31476174
Os01g0750800	MQTL_BY1.3	Os01t0750800-02	Conserved hypothetical protein	1	31487114	31490168
Os01g0750900	MQTL_BY1.3	Os01t0750900-01	Conserved hypothetical protein	1	31492428	31492979
Os01g0751300	MQTL_BY1.3	Os01t0751300-01	Domain of unknown function DUF1084 domain containing protein	1	31511536	31519595
Os01g0751400	MQTL_BY1.3	Os01t0751400-00	Conserved hypothetical protein	1	31521222	31522021
ENSRNA049442095	MQTL_BY1.3	ENSRNA049442095-T1	tRNA-Arg for anticodon ACG	1	31523663	31523735	tRNA-Arg
Os01g0751600	MQTL_BY1.3	Os01t0751600-01	Class III lipase, Regulation of tillering, plant height, and spikelet fertilit	1	31524164	31527114	THIS1
Os01g0752100	MQTL_BY1.3	Os01t0752100-01	Cyclin-like F-box domain containing protein	1	31550662	31552990	OsFbox037
Os01g0752200	MQTL_BY1.3	Os01t0752200-01	Enoyl-CoA hydratase/isomerase, Regulation of grain number and the yiel	1	31552902	31556837	NOG1
Os01g0752300	MQTL_BY1.3	Os01t0752300-01	Similar to 60S ribosomal protein L18a-1	1	31559233	31560836
Os01g0752350	MQTL_BY1.3	Os01t0752350-00	Hypothetical conserved gene	1	31559357	31560601
Os01g0752400	MQTL_BY1.3	Os01t0752400-00	Hypothetical conserved gene	1	31561394	31564137
Os01g0752500	MQTL_BY1.3	Os01t0752500-01	APETELA2/ethylene response factor (AP2/ERF) type transcription factor, Negative regulation of disease resistance, Negative regulation of salt toleranc	1	31567786	31568709	ERF92
Os01g0752600	MQTL_BY1.3	Os01t0752600-01	Glycosyl transferase, family 19 protein	1	31569011	31575611
Os01g0752700	MQTL_BY1.3	Os01t0752700-01	Similar to GTP-binding protein	1	31575708	31583476
Os01g0752800	MQTL_BY1.3	Os01t0752800-02	Similar to HASP protein-like protein (Fragment)	1	31585518	31588972
Os01g0753000	MQTL_BY1.3	Os01t0753000-01	Similar to VOZ transcription factor	1	31592127	31596970	EIP8
Os01g0753100	MQTL_BY1.3	Os01t0753100-01	Alcohol dehydrogenase superfamily, zinc-containing protein	1	31599199	31604576
Os01g0753150	MQTL_BY1.3	Os01t0753150-00	Optic atrophy 3-like domain containing protein	1	31605287	31607374
Os01g0753175	MQTL_BY1.3	Os01t0753175-00	Non-protein coding transcript	1	31605596	31607374
Os01g0753200	MQTL_BY1.3	Os01t0753200-01	Similar to DNA binding protein	1	31608109	31609696
Os01g0753300	MQTL_BY1.3	Os01t0753300-00	Similar to Resveratrol O-methyltransferase	1	31610717	31612134
Os01g0753400	MQTL_BY1.3	Os01t0753400-01	Conserved hypothetical protein	1	31612795	31614643
Os01g0753500	MQTL_BY1.3	Os01t0753500-01	Transcriptional factor B3 family protein	1	31617190	31623205	OsARF3
Os01g0753800	MQTL_BY1.3	Os01t0753800-01	Conserved hypothetical protein	1	31629372	31630731
Os01g0754000	MQTL_BY1.3	Os01t0754000-01	Conserved hypothetical protein	1	31635593	31637775
Os01g0754100	MQTL_BY1.3	Os01t0754100-01	Nucleic acid-binding, OB-fold domain containing protein	1	31638589	31640361
Os01g0754200	MQTL_BY1.3	Os01t0754200-01	Glycosyl transferase, family 48 protein	1	31641231	31648357	OsGSL3
ENSRNA049471802	MQTL_BY1.3	ENSRNA049471802-T1	Small nucleolar RNA J33	1	31645060	31645140	snoJ33
Os01g0754300	MQTL_BY1.3	Os01t0754300-01	Hypothetical protein	1	31647340	31648756
Os01g0754500	MQTL_BY1.3	Os01t0754500-02	Protein of unknown function DUF1421 family protein	1	31651616	31656436
Os01g0754700	MQTL_BY1.3	Os01t0754700-01	Pentatricopeptide repeat domain containing protein	1	31661724	31664288
Os01g0754800	MQTL_BY1.3	Os01t0754800-01	Hypothetical protein	1	31669359	31670159
Os01g0755100	MQTL_BY1.3	Os01t0755100-01	Conserved hypothetical protein	1	31678312	31689878
Os01g0755500	MQTL_BY1.3	Os01t0755500-01	Plant-specific transcription factor, miR319 target gen	1	31699518	31701126	OsPCF7
Os01g0755550	MQTL_BY1.3	Os01t0755550-00	Hypothetical gene	1	31700007	31701316
Os01g0755600	MQTL_BY1.3	Os01t0755600-01	Similar to GRAS family transcription factor containing protein, expressed	1	31705732	31706365
Os01g0916350	MQTL_BY1.4	Os01t0916350-01	Hypothetical gene	1	39947871	39953554
Os01g0916400	MQTL_BY1.4	Os01t0916400-01	Similar to Selenium binding protein	1	39948114	39951519	Os
Os01g0916600	MQTL_BY1.4	Os01t0916600-01	RNA recognition motif, glycine rich protein domain containing protein	1	39954580	39956409	OsGRP1
Os01g0916700	MQTL_BY1.4	Os01t0916700-01	Conserved hypothetical protein	1	39958548	39959622
Os01g0916800	MQTL_BY1.4	Os01t0916800-00	Similar to predicted protein	1	39960770	39975917
Os01g0916950	MQTL_BY1.4	Os01t0916950-00	Hypothetical gene	1	39966639	39976108
Os01g0917100	MQTL_BY1.4	Os01t0917100-01	Protein of unknown function DUF1675 domain containing protein	1	39985223	39986495
Os01g0917200	MQTL_BY1.4	Os01t0917200-01	Peptidase, trypsin-like serine and cysteine proteases domain containing protein	1	39991966	39994903
Os01g0917300	MQTL_BY1.4	Os01t0917300-01	Similar to Cysteine-rich peptide	1	39998120	39999062
Os01g0917400	MQTL_BY1.4	Os01t0917400-01	CCCH-type zinc finger protein, Resistance against bacterial blight diseas	1	40006067	40010924	C3H12
Os01g0917500	MQTL_BY1.4	Os01t0917500-01	Leucine-rich repeat receptor-like kinase, Specification of anther cell identity, Control of early sporogenic development, Initiation of anther wall formatio	1	40018401	40023853	MSP1
Os01g0917700	MQTL_BY1.4	Os01t0917700-00	Similar to wiscott-Aldrich syndrome, C-terminal	1	40029945	40030969
Os01g0917801	MQTL_BY1.4	Os01t0917801-00	Hypothetical conserved gene	1	40030264	40030983
Os01g0917900	MQTL_BY1.4	Os01t0917900-01	Zinc finger, RING/FYVE/PHD-type domain containing protein	1	40036041	40037441
Os01g0918100	MQTL_BY1.4	Os01t0918100-01	Conserved hypothetical protein	1	40056074	40059404
Os01g0918200	MQTL_BY1.4	Os01t0918200-01	Similar to Ubiquitin-like protein SMT3	1	40061648	40063633
Os01g0918300	MQTL_BY1.4	Os01t0918300-01	Ubiquitin-like protein SMT3	1	40064408	40066375	smt3
Os01g0918400	MQTL_BY1.4	Os01t0918400-00	Conserved hypothetical protein	1	40067581	40069618
Os01g0918500	MQTL_BY1.4	Os01t0918500-01	Conserved hypothetical protein	1	40070821	40073753	OsCPR5-1
ENSRNA049441259	MQTL_BY1.4	ENSRNA049441259-T1	tRNA-Ala for anticodon AGC	1	40086054	40086126	tRNA-Ala
Os01g0919100	MQTL_BY1.4	Os01t0919100-01	Aluminum-induced citrate transporter, Aluminum toleranc	1	40093456	40097016	OsFRDL4
Os01g0919150	MQTL_BY1.4	Os01t0919150-00	Hypothetical protein	1	40093788	40096767
Os01g0919200	MQTL_BY1.4	Os01t0919200-01	Bacterial transferase hexapeptide repeat domain containing protein	1	40097655	40099028
Os01g0919400	MQTL_BY1.4	Os01t0919400-01	Sucrose phosphate synthase, Sucrose synthesis in pollen germinatio	1	40101744	40106898	SPS1
Os01g0919500	MQTL_BY1.4	Os01t0919500-01	Zinc finger, RING/FYVE/PHD-type domain containing protein	1	40115909	40121002
Os01g0919600	MQTL_BY1.4	Os01t0919600-01	Protein of unknown function DUF707 family protein	1	40127415	40132359
Os01g0919700	MQTL_BY1.4	Os01t0919700-01	Alpha/beta hydrolase fold-1 domain containing protein	1	40133109	40138135
Os01g0919800	MQTL_BY1.4	Os01t0919800-01	Similar to Efflux carrier of polar auxin transport	1	40136226	40142760	OsPIN5a
Os01g0919900	MQTL_BY1.4	Os01t0919900-02	Similar to Acyl-[acyl-carrier-protein] desaturase, chloroplast precursor (EC 1.14.19.2) (Stearoyl-ACP desaturase) (Delta(9) stearoyl-acyl carrier protein desaturase)	1	40146818	40150808	OsSSI2
Os01g0919950	MQTL_BY1.4	Os01t0919950-00	Hypothetical protein	1	40147145	40148504
Os01g0920000	MQTL_BY1.4	Os01t0920000-02	Cystathionine beta-synthase, core domain containing protein	1	40153226	40157441	OsCBSCBS5
Os01g0920100	MQTL_BY1.4	Os01t0920100-01	Conserved hypothetical protein	1	40167809	40170157
Os01g0920200	MQTL_BY1.4	Os01t0920200-01	Similar to E(Y)2 homolog (DC6) (Enhancer of yellow 2 homolog)	1	40170926	40173290
Os01g0920300	MQTL_BY1.4	Os01t0920300-01	Methyltransferase small domain containing protein	1	40177696	40181549
Os01g0920400	MQTL_BY1.4	Os01t0920400-01	Similar to Dynamin-related protein 3A (Dynamin-like protein 2) (Dynamin-like protein 2a). Splice isoform 2	1	40182781	40190881	OsDRP3A
Os01g0920700	MQTL_BY1.4	Os01t0920700-00	Nucleotide-diphospho-sugar transferase domain containing protein	1	40190285	40203691
Os01g0920450	MQTL_BY1.4	Os01t0920450-00	Conserved hypothetical protein	1	40193003	40193251
Os01g0920500	MQTL_BY1.4	Os01t0920500-01	Nucleotide-diphospho-sugar transferase domain containing protein	1	40194213	40194941
Os01g0920800	MQTL_BY1.4	Os01t0920800-00	Conserved hypothetical protein	1	40205112	40206882
Os01g0921000	MQTL_BY1.4	Os01t0921000-01	Nucleotide-diphospho-sugar transferase domain containing protein	1	40211197	40213481
Os01g0921100	MQTL_BY1.4	Os01t0921100-01	Hypothetical conserved gene	1	40215071	40216944
Os01g0921200	MQTL_BY1.4	Os01t0921200-01	Mannosyl-oligosaccharide glucosidase, N-glycan formation, Auxin-mediated root developmen	1	40220895	40229111	OsMOGS
Os01g0921300	MQTL_BY1.4	Os01t0921300-01	Exostosin-like family protein	1	40230297	40233212
Os01g0921400	MQTL_BY1.4	Os01t0921400-01	Conserved hypothetical protein	1	40235190	40238278	OsEXO70F1
Os01g0921450	MQTL_BY1.4	Os01t0921450-00	Hypothetical protein	1	40235291	40236879
Os01g0921500	MQTL_BY1.4	Os01t0921500-01	Similar to SNF1-related protein kinase regulatory gamma subunit 1 (AKIN gamma1) (AKING1)	1	40238689	40240454	OsCBSCBS2
Os01g0921550	MQTL_BY1.4	Os01t0921550-00	Hypothetical protein	1	40240142	40240678
Os01g0921600	MQTL_BY1.4	Os01t0921600-01	Similar to Mitochondrial import receptor subunit TOM20 (Translocase of outer membrane 20 kDa subunit)	1	40240810	40244636
Os01g0921800	MQTL_BY1.4	Os01t0921800-00	Tetratricopeptide-like helical domain containing protein	1	40256826	40258624	OsFbox052
Os01g0922000	MQTL_BY1.4	Os01t0922000-01	Hypothetical protein	1	40275511	40278116
Os01g0922100	MQTL_BY1.4	Os01t0922100-01	Conserved hypothetical protein	1	40285434	40287011
Os01g0922350	MQTL_BY1.4	Os01t0922350-00	Hypothetical protein	1	40285616	40287041
Os01g0922600	MQTL_BY1.4	Os01t0922600-01	Similar to SBP-domain protein 4	1	40332266	40335625	OsSPL2
Os01g0922700	MQTL_BY1.4	Os01t0922700-01	Conserved hypothetical protein	1	40336798	40337314
Os01g0922800	MQTL_BY1.4	Os01t0922800-01	MADS-box transcription factor, Short-day flowering promote	1	40344374	40364362	MADS51
Os10g0399901	MQTL_BY10.1	Os10t0399901-01	Conserved hypothetical protein	10	13478227	13482415
Os10g0400100	MQTL_BY10.1	Os10t0400100-01	Methionyl-tRNA synthetase, class Ia domain containing protein	10	13492802	13496772
Os10g0400200	MQTL_BY10.1	Os10t0400200-01	Glutelin type II precursor	10	13497363	13499401	Glua2*
Os10g0400250	MQTL_BY10.1	Os10t0400250-00	Tetratricopeptide-like helical domain containing protein	10	13501851	13503806
Os10g0400500	MQTL_BY10.1	Os10t0400500-00	Similar to Pyridoxal-dependent decarboxylase conserved domain containing protein, expressed	10	13524417	13525925
Os10g0400700	MQTL_BY10.1	Os10t0400700-01	Hypothetical protein	10	13535147	13536194
Os10g0400800	MQTL_BY10.1	Os10t0400800-01	Similar to Phenylalanyl-tRNA synthetase alpha chain (EC 6.1.1.20) (Phenylalanine--tRNA ligase alpha chain) (PheRS) (CML33)	10	13537546	13542435
Os10g0400900	MQTL_BY10.1	Os10t0400900-02	Similar to Colon cancer-associated protein Mic1-like containing protein, expressed	10	13543442	13552221
Os10g0401000	MQTL_BY10.1	Os10t0401000-01	Conserved hypothetical protein	10	13552894	13553361
Os10g0401100	MQTL_BY10.1	Os10t0401100-00	Hypothetical conserved gene	10	13557781	13562033
Os10g0402200	MQTL_BY10.1	Os10t0402200-01	Origin recognition complex subunit 3, Lateral root developmen	10	13600900	13606431	ORC3
ENSRNA049447201	MQTL_BY10.1	ENSRNA049447201-T1	tRNA-Trp for anticodon CCA	10	13606655	13606726	tRNA-Trp
Os10g0402300	MQTL_BY10.1	Os10t0402300-00	Non-protein coding transcript	10	13606664	13606711
Os10g0402400	MQTL_BY10.1	Os10t0402400-00	Transferase family protein	10	13611824	13614202
Os10g0403000	MQTL_BY10.1	Os10t0403000-01	Cytochrome P450 protein, CYP78A11, Regulation of leaf initiation rate and vegetative-reproductive phase chang	10	13658790	13660543	PLA1
Os10g0403200	MQTL_BY10.1	Os10t0403200-00	Hypothetical protein	10	13658883	13660435
Os10g0403400	MQTL_BY10.1	Os10t0403400-01	Hypothetical protein	10	13690098	13691656
Os10g0403700	MQTL_BY10.1	Os10t0403700-00	Similar to oxidoreductase	10	13708218	13713302	Ord
Os10g0403800	MQTL_BY10.1	Os10t0403800-00	Similar to DNA binding protein	10	13721970	13722965	OsBUL3
Os10g0404300	MQTL_BY10.1	Os10t0404300-00	Similar to predicted protein	10	13773717	13774369	ILI7
Os10g0404500	MQTL_BY10.1	Os10t0404500-01	Similar to Sucrose transporter	10	13778846	13782611	OsSUT3(t)
Os10g0404533	MQTL_BY10.1	Os10t0404533-00	Similar to Sucrose transport protein SUT3	10	13783420	13783764
Os10g0404566	MQTL_BY10.1	Os10t0404566-00	Similar to Sucrose transporter	10	13784431	13784910
Os10g0404900	MQTL_BY10.1	Os10t0404900-01	Similar to HAHB-5 (Fragment)	10	13804909	13806731	Oshox23
Os10g0405100	MQTL_BY10.1	Os10t0405100-01	Similar to serine/threonine-protein kinase NAK	10	13823657	13829400	OsRLCK299
Os10g0405300	MQTL_BY10.1	Os10t0405300-01	Pathogenic type III effector avirulence factor Avr cleavage site domain containing protein	10	13833340	13836254
Os10g0405500	MQTL_BY10.1	Os10t0405500-01	Coiled-coil protein, Homologous chromosome pairing and synapsis in meiosi	10	13842020	13848949	PAIR3
Os10g0405600	MQTL_BY10.1	Os10t0405600-01	Phosphofructokinase family protein	10	13848985	13853377	OsPFK10
Os10g0406100	MQTL_BY10.1	Os10t0406100-01	Similar to PRLI-interacting factor F (Fragment)	10	13867136	13869231
Os10g0406150	MQTL_BY10.1	Os10t0406150-00	Non-protein coding transcript	10	13867841	13868996
Os10g0406200	MQTL_BY10.1	Os10t0406200-01	Hypothetical conserved gene	10	13870240	13875398	OsRFPH2-11
Os10g0406300	MQTL_BY10.1	Os10t0406300-01	Similar to AOBP (Ascorbate oxidase promoter-binding protein)	10	13882551	13885214	OsDof26
Os10g0406350	MQTL_BY10.1	Os10t0406350-00	Hypothetical gene	10	13882571	13885123
Os10g0406400	MQTL_BY10.1	Os10t0406400-00	Similar to Cellulose synthase-like A1	10	13896201	13897680	OsCslA2
Os10g0406501	MQTL_BY10.1	Os10t0406501-00	Non-protein coding transcript	10	13896593	13897513
Os10g0406600	MQTL_BY10.1	Os10t0406600-01	Complex 1 LYR protein family protein	10	13905198	13906597
Os10g0406701	MQTL_BY10.1	Os10t0406701-01	Conserved hypothetical protein	10	13908015	13912718
Os10g0406800	MQTL_BY10.1	Os10t0406800-01	Armadillo-like helical domain containing protein	10	13919961	13925636
Os10g0406900	MQTL_BY10.1	Os10t0406900-00	Hypothetical conserved gene	10	13928306	13929601
Os10g0407000	MQTL_BY10.1	Os10t0407000-01	Pectin lyase fold/virulence factor domain containing protein	10	13932964	13935275	OsPME29
Os10g0407100	MQTL_BY10.1	Os10t0407100-01	Ribosomal protein L32p domain containing protein	10	13937547	13939572
Os10g0407200	MQTL_BY10.1	Os10t0407200-01	Protein of unknown function DUF962 family protein	10	13940043	13941101
Os10g0407400	MQTL_BY10.1	Os10t0407400-01	Hypothetical conserved gene	10	13946197	13951550
Os10g0407450	MQTL_BY10.1	Os10t0407450-00	Hypothetical protein	10	13946248	13951159
Os10g0407500	MQTL_BY10.1	Os10t0407500-00	Similar to exonuclease	10	13954232	13958017
Os10g0407600	MQTL_BY10.1	Os10t0407600-00	Hypothetical protein	10	13954300	13957925
Os11g0177400	MQTL_BY11.1	Os11t0177400-01	Similar to ATPase, coupled to transmembrane movement of substances	11	3853571	3856790	OsABCG27
Os11g0177750	MQTL_BY11.1	Os11t0177750-00	Hypothetical gene	11	3856026	3857151
Os11g0178200	MQTL_BY11.1	Os11t0178200-00	Conserved hypothetical protein	11	3895243	3897091
Os11g0178800	MQTL_BY11.1	Os11t0178800-01	Plant disease resistance response protein family protein	11	3916880	3917635
Os11g0179000	MQTL_BY11.1	Os11t0179000-01	Plant disease resistance response protein family protein	11	3920115	3920826
Os11g0179400	MQTL_BY11.1	Os11t0179400-00	Similar to Dirigent-like protein	11	3934039	3934606
Os11g0179500	MQTL_BY11.1	Os11t0179500-00	Similar to dirigent-like protein pDIR9	11	3952883	3953458
Os11g0179700	MQTL_BY11.1	Os11t0179700-00	Similar to Dirigent-like protein	11	3959111	3959687
Os11g0180000	MQTL_BY11.1	Os11t0180000-01	Plant disease resistance response protein family protein	11	3994804	3995784
Os11g0180100	MQTL_BY11.1	Os11t0180100-00	Conserved hypothetical protein	11	3996813	3999825
Os11g0180200	MQTL_BY11.1	Os11t0180200-01	Similar to Protein tyrosine phosphatase 1	11	4004606	4007457	OsPTP2
Os11g0180300	MQTL_BY11.1	Os11t0180300-01	Conserved hypothetical protein	11	4014842	4017984
Os11g0180600	MQTL_BY11.1	Os11t0180600-01	Similar to Type III restriction enzyme, res subunit family protein, expressed	11	4022666	4034481
Os11g0180800	MQTL_BY11.1	Os11t0180800-01	Conserved hypothetical protein	11	4043518	4074186
Os11g0180900	MQTL_BY11.1	Os11t0180900-00	Myb transcription factor domain containing protein	11	4049330	4050752
Os11g0181000	MQTL_BY11.1	Os11t0181000-00	Hypothetical protein	11	4050125	4050667
Os11g0181100	MQTL_BY11.1	Os11t0181100-01	Similar to Transmembrane protein TM9SF3 (Fragment)	11	4076905	4083472
Os11g0181200	MQTL_BY11.1	Os11t0181200-01	Hypothetical protein	11	4084040	4084656
Os11g0181400	MQTL_BY11.1	Os11t0181400-01	Similar to barley mlo defense gene homolog4	11	4086225	4090643	OsMLO11
Os11g0181500	MQTL_BY11.1	Os11t0181500-01	Similar to Nitrogen fixation like protein	11	4091361	4093585	OsISC12
Os11g0181700	MQTL_BY11.1	Os11t0181700-01	Similar to retinol dehydrogenase 12	11	4094565	4097141
Os11g0181800	MQTL_BY11.1	Os11t0181800-01	Similar to Short-chain dehydrogenase Tic32	11	4097620	4101455
Os11g0181900	MQTL_BY11.1	Os11t0181900-01	Prefoldin domain containing protein	11	4102967	4110154
Os11g0182100	MQTL_BY11.1	Os11t0182100-01	Protein of unknown function DUF688 domain containing protein	11	4122540	4123510
Os11g0182200	MQTL_BY11.1	Os11t0182200-01	Transferase family protein	11	4128533	4130570
Os11g0182400	MQTL_BY11.1	Os11t0182400-01	WD40/YVTN repeat-like domain containing protein	11	4134329	4140479	OsWD40-184
Os11g0182500	MQTL_BY11.1	Os11t0182500-02	Ankyrin repeat-containing protein, Regulator in basal defens	11	4150087	4154740	OsPIANK1
Os11g0182900	MQTL_BY11.1	Os11t0182900-00	Ankyrin repeat domain containing protein	11	4168279	4170029
Os11g0183150	MQTL_BY11.1	Os11t0183150-00	Ankyrin repeat domain containing protein	11	4184192	4188218
Os11g0183700	MQTL_BY11.1	Os11t0183700-01	Myb, DNA-binding domain containing protein	11	4220839	4229441	OsSWI3C
Os11g0183800	MQTL_BY11.1	Os11t0183800-00	Similar to Armadillo/beta-catenin-like repeat family protein, expressed	11	4239143	4243317	CSIL2
Os11g0183900	MQTL_BY11.1	Os11t0183900-02	Similar to Aspartic proteinase Asp1 precursor (EC 3.4.23.-	11	4247310	4251716	OsAsp2
Os11g0184100	MQTL_BY11.1	Os11t0184100-01	3-oxo-5-alpha-steroid 4-dehydrogenase, C-terminal domain containing protein	11	4252444	4255806
Os11g0184300	MQTL_BY11.1	Os11t0184300-00	Beta-glucosidase 30	11	4263137	4283119	Os11bglu35
Os11g0184350	MQTL_BY11.1	Os11t0184350-00	Hypothetical protein	11	4263757	4283124
Os11g0184600	MQTL_BY11.1	Os11t0184600-00	Similar to Aspartic proteinase Asp1	11	4287928	4291230
Os11g0184800	MQTL_BY11.1	Os11t0184800-01	Similar to Aspartic proteinase Asp1 precursor (EC 3.4.23.-	11	4295162	4297455	OsAsp1
Os11g0184900	MQTL_BY11.1	Os11t0184900-02	Similar to OsNAC5 protein [imported]-rice	11	4299277	4301784	NAC5
Os11g0185100	MQTL_BY11.1	Os11t0185100-01	Conserved hypothetical protein	11	4315043	4315615
Os11g0185800	MQTL_BY11.1	Os11t0185800-01	Conserved hypothetical protein	11	4351277	4353991
Os11g0186050	MQTL_BY11.1	Os11t0186050-00	Hypothetical protein	11	4355110	4355880
Os11g0186200	MQTL_BY11.1	Os11t0186200-01	Similar to Aldehyde dehydrogenase (EC 1.2.1.3)	11	4375371	4379958	OsALDH3H2
Os11g0186300	MQTL_BY11.1	Os11t0186300-01	Similar to Ankyrin-like protein	11	4380785	4387385
Os11g0186400	MQTL_BY11.1	Os11t0186400-00	Similar to DNA polymerase delta catalytic subunit (EC 2.7.7.7)	11	4387512	4397808	OsPoldelta1
Os11g0186500	MQTL_BY11.1	Os11t0186500-00	Similar to GH3 auxin-responsive promoter family protein	11	4401451	4403522	OsJAR3
Os11g0186525	MQTL_BY11.1	Os11t0186525-00	Hypothetical protein	11	4401526	4403438
Os11g0186600	MQTL_BY11.1	Os11t0186600-00	Tetratricopeptide-like helical domain containing protein	11	4408579	4409229
Os11g0186800	MQTL_BY11.1	Os11t0186800-01	Similar to inorganic phosphate cotransporter	11	4413240	4415867	OsPT25
Os11g0186900	MQTL_BY11.1	Os11t0186900-01	ACC oxidase, Ethylene biosynthesi	11	4415933	4418435	ACO4
Os11g0187001	MQTL_BY11.1	Os11t0187001-00	Hypothetical gene	11	4416365	4417668
Os11g0187100	MQTL_BY11.1	Os11t0187100-00	WD40 repeat domain containing protein	11	4428082	4431404	OsWD40-185
Os11g0187150	MQTL_BY11.1	Os11t0187150-00	Hypothetical protein	11	4430512	4432986
Os11g0187200	MQTL_BY11.1	Os11t0187200-01	GATA zinc finger family protein, Control of heading date, plant height and panicle lengt	11	4432745	4434088	OsGATA28
Os11g0187500	MQTL_BY11.1	Os11t0187500-02	Similar to Heat shock protein 70	11	4443167	4446247
Os11g0187550	MQTL_BY11.1	Os11t0187550-00	Non-protein coding transcript	11	4458588	4458924
Os11g0187600	MQTL_BY11.1	Os11t0187600-01	Similar to Heat shock protein 70	11	4466448	4468314	OsHSP70
Os11g0187700	MQTL_BY11.1	Os11t0187700-00	Similar to Heat shock protein 70	11	4469056	4469313	OsHSP70
Os11g0188100	MQTL_BY11.1	Os11t0188100-00	Similar to inositol or phosphatidylinositol kinase/ phosphotransferase, alcohol group as acceptor	11	4481564	4482675
Os11g0189600	MQTL_BY11.1	Os11t0189600-01	2,3-oxidosqualene cyclase, Triterpene synthase, Parkeol synthas	11	4522342	4557911	OsOSC7
Os11g0189900	MQTL_BY11.1	Os11t0189900-00	Conserved hypothetical protein	11	4557930	4566087
Os11g0191300	MQTL_BY11.1	Os11t0191300-01	Similar to MEI1 protein	11	4614154	4623369
Os11g0191400	MQTL_BY11.1	Os11t0191400-01	ATP-NAD kinase, PpnK-type, all-beta domain containing protein	11	4625100	4631163
Os11g0191500	MQTL_BY11.1	Os11t0191500-00	Pectinesterase inhibitor domain containing protein	11	4634063	4634617
Os11g0191800	MQTL_BY11.1	Os11t0191800-01	Similar to Pectinesterase family protein	11	4643542	4644697
Os11g0192400	MQTL_BY11.1	Os11t0192400-01	Pectin lyase fold/virulence factor domain containing protein	11	4655362	4657505	OsPME31
Os11g0192500	MQTL_BY11.1	Os11t0192500-00	Similar to Pectinesterase family protein	11	4658961	4659953
Os11g0193300	MQTL_BY11.1	Os11t0193300-00	Hypothetical conserved gene	11	4670707	4673201
Os11g0193800	MQTL_BY11.1	Os11t0193800-01	Similar to Pectinesterase family protein	11	4678922	4679911
Os11g0194100	MQTL_BY11.1	Os11t0194100-01	Hypothetical conserved gene	11	4691491	4694413
Os11g0194050	MQTL_BY11.1	Os11t0194050-00	Conserved hypothetical protein	11	4698862	4701264
Os11g0194000	MQTL_BY11.1	Os11t0194000-00	Similar to Pectinesterase	11	4701769	4702383
Os11g0194200	MQTL_BY11.1	Os11t0194200-00	Similar to pectinesterase family protein	11	4703092	4703613
Os11g0194400	MQTL_BY11.1	Os11t0194400-01	Similar to Pectinesterase family protein	11	4714315	4715470
Os11g0194600	MQTL_BY11.1	Os11t0194600-01	Pectinesterase inhibitor domain containing protein	11	4723880	4725123
Os11g0194800	MQTL_BY11.1	Os11t0194800-01	Similar to DNA-directed RNA polymerase II 7.6 kDa polypeptide (EC 2.7.7.6) (RPB10) (RPB7.6)	11	4731977	4734085
Os11g0194900	MQTL_BY11.1	Os11t0194900-01	Protein kinase, core domain containing protein	11	4734980	4738431	OsRLCK315
Os11g0195000	MQTL_BY11.1	Os11t0195000-00	Similar to J033060E19, full insert sequence	11	4757439	4761547
Os11g0195100	MQTL_BY11.1	Os11t0195100-00	Similar to Protein translocase subunit secA	11	4761890	4771103
Os11g0195200	MQTL_BY11.1	Os11t0195200-00	Hypothetical conserved gene	11	4776674	4777775
Os11g0195500	MQTL_BY11.1	Os11t0195500-01	Hypothetical conserved gene	11	4785275	4789298	PAD4
Os11g0195600	MQTL_BY11.1	Os11t0195600-01	Similar to Amino acid carrier (Fragment)	11	4799321	4801300	OsAAP11C
Os11g0195650	MQTL_BY11.1	Os11t0195650-00	Hypothetical protein	11	4799381	4801048
Os11g0195700	MQTL_BY11.1	Os11t0195700-01	Conserved hypothetical protein	11	4805210	4806760
Os11g0195750	MQTL_BY11.1	Os11t0195750-01	Non-protein coding transcript	11	4806222	4806779
Os11g0195800	MQTL_BY11.1	Os11t0195800-01	Conserved hypothetical protein	11	4807432	4808617
Os11g0196400	MQTL_BY11.1	Os11t0196400-01	Non-protein coding transcript	11	4825789	4826259
Os11g0197200	MQTL_BY11.1	Os11t0197200-01	Hypothetical protein	11	4859203	4863986
Os11g0197400	MQTL_BY11.1	Os11t0197400-01	Protein of unknown function DUF803 domain containing protein	11	4866531	4871520
Os11g0197433	MQTL_BY11.1	Os11t0197433-00	Hypothetical gene	11	4871214	4871560
Os11g0197466	MQTL_BY11.1	Os11t0197466-00	Hypothetical gene	11	4892242	4892880
Os11g0197500	MQTL_BY11.1	Os11t0197500-01	Conserved hypothetical protein	11	4892372	4893134
Os11g0197600	MQTL_BY11.1	Os11t0197600-01	Transcriptional factor B3 family protein	11	4894638	4899862
Os11g0197725	MQTL_BY11.1	Os11t0197725-01	Hypothetical protein	11	4907179	4910693
Os11g0197975	MQTL_BY11.1	Os11t0197975-00	Hypothetical gene	11	4918782	4919895
Os11g0198100	MQTL_BY11.1	Os11t0198100-01	Similar to EMB2756	11	4918870	4923725
Os11g0198200	MQTL_BY11.1	Os11t0198200-01	Conserved hypothetical protein	11	4923859	4925639
Os11g0198250	MQTL_BY11.1	Os11t0198250-00	Hypothetical gene	11	4924222	4925362
Os11g0198900	MQTL_BY11.1	Os11t0198900-01	Hypothetical conserved gene	11	4945892	4948108
Os11g0198951	MQTL_BY11.1	Os11t0198951-01	Hypothetical conserved gene	11	4946880	4947633
Os11g0199000	MQTL_BY11.1	Os11t0199000-01	Similar to cDNA, clone: J065168H08, full insert sequence	11	4965240	4967120
Os11g0199200	MQTL_BY11.1	Os11t0199200-02	Protein disulfide isomerase-like enzyme, Starch synthesis, Maturation of proglutelin in endosper	11	4971319	4975043	ESP2
Os11g0199600	MQTL_BY11.1	Os11t0199600-02	Zinc finger, CCHC-type domain containing protein	11	4991002	4992888
Os11g0199700	MQTL_BY11.1	Os11t0199700-02	Similar to VHS and GAT domain protein	11	4993638	5010423
Os11g0199801	MQTL_BY11.1	Os11t0199801-00	Conserved hypothetical protein	11	5010771	5013677
Os11g0199900	MQTL_BY11.1	Os11t0199900-00	Similar to F-box domain containing protein	11	5026325	5027273	OsFbox572
Os11g0200000	MQTL_BY11.1	Os11t0200000-01	Histone deacetylase family protein	11	5027829	5029584
Os11g0200600	MQTL_BY11.1	Os11t0200600-01	Cyclin-like F-box domain containing protein	11	5059892	5063060	Os_F0079
Os11g0201000	MQTL_BY11.1	Os11t0201000-00	Hypothetical protein	11	5063121	5064147
Os11g0201400	MQTL_BY11.1	Os11t0201400-00	Similar to Histone deacetylase	11	5063575	5064534
Os11g0201175	MQTL_BY11.1	Os11t0201175-00	Similar to H0315A08.1 protein	11	5071904	5072979
Os11g0200950	MQTL_BY11.1	Os11t0200950-03	F-box domain, cyclin-like domain containing protein	11	5073207	5083022	Os_F0390
Os11g0201124	MQTL_BY11.1	Os11t0201124-00	Hypothetical protein	11	5081147	5082653
Os11g0201299	MQTL_BY11.1	Os11t0201299-01	Similar to F-box domain containing protein	11	5084166	5088705	Os_F0390
Os11g0201329	MQTL_BY11.1	Os11t0201329-00	Hypothetical protein	11	5087037	5088567
Os11g0201360	MQTL_BY11.1	Os11t0201360-01	Cyclin-like F-box domain containing protein	11	5089294	5093366	Os_F0253
Os11g0201401	MQTL_BY11.1	Os11t0201401-00	Non-protein coding transcript	11	5098287	5099773
Os11g0201441	MQTL_BY11.1	Os11t0201441-00	Hypothetical protein	11	5114741	5116719
Os11g0201540	MQTL_BY11.1	Os11t0201540-00	Hypothetical protein	11	5125618	5127437
Os11g0201900	MQTL_BY11.1	Os11t0201900-00	Similar to F-box domain containing protein	11	5141880	5149959	OsFbox582
Os11g0201933	MQTL_BY11.1	Os11t0201933-00	Hypothetical protein	11	5143049	5144355
Os11g0201966	MQTL_BY11.1	Os11t0201966-00	Hypothetical protein	11	5148658	5150007
Os11g0202000	MQTL_BY11.1	Os11t0202000-02	F-box domain, cyclin-like domain containing protein	11	5153098	5156354	OsFbox583
Os11g0202100	MQTL_BY11.1	Os11t0202100-00	Hypothetical protein	11	5154791	5156057
Os11g0202200	MQTL_BY11.1	Os11t0202200-01	Cyclin-like F-box domain containing protein	11	5164454	5166686	OsFbox584
Os11g0202300	MQTL_BY11.1	Os11t0202300-02	Cyclin-like F-box domain containing protein	11	5168780	5172092
Os11g0202350	MQTL_BY11.1	Os11t0202350-00	Conserved hypothetical protein	11	5171522	5172260
Os11g0202400	MQTL_BY11.1	Os11t0202400-00	Similar to F-box domain containing protein	11	5173514	5176123	OsFbox585
Os11g0202450	MQTL_BY11.1	Os11t0202450-00	Hypothetical protein	11	5174961	5176147
Os11g0202500	MQTL_BY11.1	Os11t0202500-00	UDP-glucuronosyl/UDP-glucosyltransferase domain containing protein	11	5178433	5178938
Os11g0202600	MQTL_BY11.1	Os11t0202600-01	Similar to OSIGBa0126J24.2 protein	11	5182412	5188002
Os11g0202900	MQTL_BY11.1	Os11t0202900-01	Hypothetical gene	11	5196333	5197162
Os11g0203400	MQTL_BY11.1	Os11t0203400-01	Hypothetical conserved gene	11	5238445	5239971
Os11g0204100	MQTL_BY11.1	Os11t0204100-02	Conserved hypothetical protein	11	5258104	5266068
Os11g0204500	MQTL_BY11.1	Os11t0204500-01	Conserved hypothetical protein	11	5273137	5275359
Os11g0204600	MQTL_BY11.1	Os11t0204600-01	Similar to Glucose-1-phosphate adenylyltransferase	11	5276417	5279896
Os11g0204800	MQTL_BY11.1	Os11t0204800-01	Similar to Wali7 protein (Fragment)	11	5282088	5284666
Os11g0205200	MQTL_BY11.1	Os11t0205200-00	Conserved hypothetical protein	11	5297467	5298892
Os11g0205301	MQTL_BY11.1	Os11t0205301-00	Non-protein coding transcript	11	5297615	5299448
Os11g0205300	MQTL_BY11.1	Os11t0205300-00	Non-protein coding transcript	11	5322579	5323208
Os11g0205500	MQTL_BY11.1	Os11t0205500-01	Similar to cDNA clone:J023056F18, full insert sequence	11	5324768	5327659
Os11g0205800	MQTL_BY11.1	Os11t0205800-01	Similar to F-box domain containing protein, expressed	11	5336615	5339804	Fbox-14
Os11g0205900	MQTL_BY11.1	Os11t0205900-00	Similar to F-box domain containing protein, expressed	11	5342926	5345614	OsFbox586
Os11g0206000	MQTL_BY11.1	Os11t0206000-01	Conserved hypothetical protein	11	5349280	5354810
Os11g0206101	MQTL_BY11.1	Os11t0206101-00	Conserved hypothetical protein	11	5355998	5356393
Os11g0206150	MQTL_BY11.1	Os11t0206150-00	Hypothetical protein	11	5356008	5359272
Os11g0206200	MQTL_BY11.1	Os11t0206200-02	Mitochodrial transcription termination factor-related family protein	11	5357840	5359373
Os11g0206400	MQTL_BY11.1	Os11t0206400-01	Mitochodrial transcription termination factor-related family protein	11	5363189	5364957
Os11g0206300	MQTL_BY11.1	Os11t0206300-01	Similar to Mitochondrial transcription termination factor-like family-1	11	5364477	5370383
Os11g0206600	MQTL_BY11.1	Os11t0206600-02	Mitochodrial transcription termination factor-related family protein	11	5372635	5375530
Os11g0206700	MQTL_BY11.1	Os11t0206700-02	Guanine nucleotide binding protein (G-protein), alpha subunit family protein	11	5378426	5383879
Os11g0206850	MQTL_BY11.1	Os11t0206850-00	Conserved hypothetical protein	11	5394808	5395267
Os11g0207000	MQTL_BY11.1	Os11t0207000-01	LIM binding protein domain containing protein	11	5399320	5408130	OsSEU
Os11g0207100	MQTL_BY11.1	Os11t0207100-01	Similar to SEU3A protein	11	5419433	5427714	OsSEU2
Os11g0207200	MQTL_BY11.1	Os11t0207200-01	Similar to MAP3Ka	11	5460669	5464646	OsMAPKKKalpha
Os11g0207300	MQTL_BY11.1	Os11t0207300-00	Bacterial luciferase-like family protein	11	5465014	5466306
Os11g0207400	MQTL_BY11.1	Os11t0207400-01	NB-ARC domain containing protein	11	5467512	5469283
Os11g0207600	MQTL_BY11.1	Os11t0207600-00	Myb-like protein	11	5479730	5482703	OsMyb12
Os11g0207700	MQTL_BY11.1	Os11t0207700-00	Similar to Flavin-binding monooxygenase-like family protein	11	5488731	5493004	OsYUCCA13
Os11g0207800	MQTL_BY11.1	Os11t0207800-00	Conserved hypothetical protein	11	5498727	5512216	Os_F0690
Os11g0207900	MQTL_BY11.1	Os11t0207900-00	Similar to Flavin-binding monooxygenase-like family protein	11	5514544	5516300	OsYUCCA14
Os11g0208000	MQTL_BY11.1	Os11t0208000-02	Cyclin-like F-box domain containing protein	11	5518581	5521928	OsFbox587
Os11g0208100	MQTL_BY11.1	Os11t0208100-01	Cyclin-like F-box domain containing protein	11	5530077	5534187	OsFbox588
Os11g0208300	MQTL_BY11.1	Os11t0208300-00	Hypothetical conserved gene	11	5546196	5554530	Fbox-9-pseudo
Os11g0208400	MQTL_BY11.1	Os11t0208400-01	Cyclin-like F-box domain containing protein	11	5557380	5560163	OsFbox589
Os11g0208500	MQTL_BY11.1	Os11t0208500-00	Hypothetical protein	11	5558242	5560096
Os11g0208600	MQTL_BY11.1	Os11t0208600-01	Similar to F-box family-8	11	5565444	5568307	Os_F0761
Os11g0208651	MQTL_BY11.1	Os11t0208651-00	Hypothetical protein	11	5569289	5571785
Os11g0208700	MQTL_BY11.1	Os11t0208700-00	Similar to D-mannose binding lectin family protein	11	5580098	5582565
Os11g0208750	MQTL_BY11.1	Os11t0208750-00	Hypothetical protein	11	5580098	5582575
Os11g0208800	MQTL_BY11.1	Os11t0208800-01	Similar to Receptor-like protein kinase	11	5586534	5589198
Os11g0208850	MQTL_BY11.1	Os11t0208850-00	Hypothetical protein	11	5586618	5589099
Os11g0208900	MQTL_BY11.1	Os11t0208900-01	Leucine rich repeat containing protein kinase	11	5592564	5603077
Os11g0209000	MQTL_BY11.1	Os11t0209000-01	Glycine rich family protein	11	5605253	5607081
Os11g0209050	MQTL_BY11.1	Os11t0209050-00	Similar to nucleic acid binding protein	11	5609834	5610544
Os11g0209100	MQTL_BY11.1	Os11t0209100-01	Cyclin-like F-box domain containing protein	11	5611296	5615069	OsFbox591
Os11g0209200	MQTL_BY11.1	Os11t0209200-01	Similar to Ribosomal RNA apurinic site specific lyase	11	5615461	5618397	OsFbox592
Os11g0209300	MQTL_BY11.1	Os11t0209300-00	Hypothetical protein	11	5616493	5618313
Os11g0209400	MQTL_BY11.1	Os11t0209400-01	Similar to F-box family-6	11	5627516	5628402	OsFbox593
Os11g0209450	MQTL_BY11.1	Os11t0209450-00	Hypothetical protein	11	5627707	5629087
Os11g0209502	MQTL_BY11.1	Os11t0209502-00	F-box domain, cyclin-like domain containing protein	11	5630932	5634827
Os11g0209550	MQTL_BY11.1	Os11t0209550-00	Hypothetical protein	11	5633618	5634870
Os11g0209600	MQTL_BY11.1	Os11t0209600-01	Cyclin-like F-box domain containing protein	11	5645660	5648416	OsFbox594
Os11g0209700	MQTL_BY11.1	Os11t0209700-01	Hypothetical conserved gene	11	5656473	5663574	OsPI4K1
Os11g0209900	MQTL_BY11.1	Os11t0209900-00	Similar to NifS-like protein	11	5672940	5676655	NifS
Os11g0210000	MQTL_BY11.1	Os11t0210000-01	Conserved hypothetical protein	11	5680101	5684035
Os11g0210100	MQTL_BY11.1	Os11t0210100-01	Similar to Class III peroxidase 133	11	5699982	5702081	prx132
Os11g0210201	MQTL_BY11.1	Os11t0210201-00	Conserved hypothetical protein	11	5710677	5711244	RZ53
Os11g0210300	MQTL_BY11.1	Os11t0210300-01	Alcohol dehydrogenase 1	11	5712671	5716288	ADH1
Os11g0210500	MQTL_BY11.1	Os11t0210500-01	Similar to Alcohol dehydrogenase	11	5745005	5748092	Adh2*
Os11g0210600	MQTL_BY11.1	Os11t0210600-01	Similar to Alcohol dehydrogenase (Fragment)	11	5755644	5758642	Adh3
Os11g0210700	MQTL_BY11.1	Os11t0210700-00	Hypothetical gene	11	5762548	5766184
Os11g0211200	MQTL_BY11.1	Os11t0211200-01	Similar to Tubulin-specific chaperon-like protein	11	5773790	5777594
Os11g0211300	MQTL_BY11.1	Os11t0211300-01	Similar to NBS-LRR disease resistance protein homologue (Fragment)	11	5777015	5787839
Os11g0211400	MQTL_BY11.1	Os11t0211400-01	Hypothetical protein	11	5778561	5780520
Os11g0211600	MQTL_BY11.1	Os11t0211600-00	Similar to Leucine Rich Repeat family protein	11	5798254	5799120
Os11g0211650	MQTL_BY11.1	Os11t0211650-00	Similar to Leucine Rich Repeat family protein	11	5799558	5802020
Os11g0211700	MQTL_BY11.1	Os11t0211700-00	Hypothetical conserved gene	11	5806736	5807957
Os11g0211800	MQTL_BY11.1	Os11t0211800-01	Similar to Specific abundant protein-like protein 1	11	5808714	5809427	OsDT11
Os11g0212000	MQTL_BY11.1	Os11t0212000-00	Similar to Leucine Rich Repeat family protein, expressed	11	5820879	5826729
Os11g0212100	MQTL_BY11.1	Os11t0212100-00	Similar to NBS-LRR disease resistance protein family-4	11	5828346	5828666
Os11g0212300	MQTL_BY11.1	Os11t0212300-00	Similar to Protein kinase domain containing protein, expressed	11	5839249	5840796	OsWD40-186
Os11g0212801	MQTL_BY11.1	Os11t0212801-00	Conserved hypothetical protein	11	5852691	5853472
Os11g0212900	MQTL_BY11.1	Os11t0212900-01	Serine/threonine protein kinase-related domain containing protein	11	5859750	5868313	OsWD40-187
Os11g0213000	MQTL_BY11.1	Os11t0213000-01	Similar to Protein kinase domain containing protein, expressed	11	5873537	5881813	OsWD40-188
Os11g0213400	MQTL_BY11.1	Os11t0213400-00	Non-protein coding transcript	11	5891284	5891813
ENSRNA049469734	MQTL_BY11.1	ENSRNA049469734-T1	Small nucleolar RNA Z279/snoR105/snoR108	11	5894984	5895093	snoZ279_R105_R108
Os11g0213500	MQTL_BY11.1	Os11t0213500-01	Pentatricopeptide repeat protein, Mitochondrial nad7 transcript editing, Seed developmen	11	5895364	5897167	SMK1
Os11g0213600	MQTL_BY11.1	Os11t0213600-01	Peptidase S10, serine carboxypeptidase family protein	11	5898818	5902693	OsSCP48
Os11g0213700	MQTL_BY11.1	Os11t0213700-00	Leucine-rich repeat, typical subtype containing protein	11	5908294	5911943
Os11g0213733	MQTL_BY11.1	Os11t0213733-01	Conserved hypothetical protein	11	5912147	5914714
Os11g0213800	MQTL_BY11.1	Os11t0213800-01	Similar to NBS-LRR disease resistance protein homologue (Fragment)	11	5916975	5919022
Os11g0213900	MQTL_BY11.1	Os11t0213900-01	Hypothetical conserved gene	11	5922025	5922452
Os11g0214001	MQTL_BY11.1	Os11t0214001-00	Hypothetical conserved gene	11	5922602	5924160
Os11g0214100	MQTL_BY11.1	Os11t0214100-00	Plant disease resistance response protein domain containing protein	11	5936538	5938449
Os11g0214400	MQTL_BY11.1	Os11t0214400-01	Plant disease resistance response protein family protein	11	5947363	5948231
Os11g0214700	MQTL_BY11.1	Os11t0214700-00	Plant disease resistance response protein domain containing protein	11	5962686	5974624
Os11g0214900	MQTL_BY11.1	Os11t0214900-00	Plant disease resistance response protein family protein	11	5978273	5978986
Os11g0215100	MQTL_BY11.1	Os11t0215100-01	Plant disease resistance response protein family protein	11	5996508	5997392
Os11g0215300	MQTL_BY11.1	Os11t0215300-00	Conserved hypothetical protein	11	6001907	6002424
Os11g0215400	MQTL_BY11.1	Os11t0215400-01	Peptidase aspartic, catalytic domain containing protein	11	6020972	6024097
Os11g0216000	MQTL_BY11.1	Os11t0216000-02	Pyruvate kinase family protein	11	6059390	6065434
Os11g0216100	MQTL_BY11.1	Os11t0216100-01	Similar to Heat shock protein binding protein	11	6065311	6066797
ENSRNA049443237	MQTL_BY11.1	ENSRNA049443237-T1	tRNA-Ala for anticodon UGC	11	6067544	6067616	tRNA-Ala
Os11g0216300	MQTL_BY11.1	Os11t0216300-02	ABC-1 domain containing protein	11	6068242	6073759
Os11g0437800	MQTL_BY11.2	Os11t0437800-01	2OG-Fe(II) oxygenase domain containing protein	11	14286671	14287154
Os11g0438000	MQTL_BY11.2	Os11t0438000-02	Hypothetical conserved gene	11	14299804	14303669
Os11g0438400	MQTL_BY11.2	Os11t0438400-01	Hypothetical conserved gene	11	14312204	14314641
Os11g0438500	MQTL_BY11.2	Os11t0438500-01	Non-protein coding transcript	11	14321368	14325263
Os11g0438600	MQTL_BY11.2	Os11t0438600-00	Hypothetical conserved gene	11	14329456	14329806
Os11g0438700	MQTL_BY11.2	Os11t0438700-02	Similar to Tropinone reductase-I (EC 1.1.1.206) (TR-I) (Tropine dehydrogenase)	11	14330653	14336130
Os11g0438900	MQTL_BY11.2	Os11t0438900-00	Non-protein coding transcript	11	14366793	14366846
Os11g0439100	MQTL_BY11.2	Os11t0439100-00	Similar to OSIGBa0135A16.7 protein	11	14368273	14369253
Os11g0439300	MQTL_BY11.2	Os11t0439300-01	Hypothetical protein	11	14379808	14383367
Os11g0439600	MQTL_BY11.2	Os11t0439600-01	Similar to Nod factor binding lectin-nucleotide phosphohydrolase	11	14390405	14398122
Os11g0440200	MQTL_BY11.2	Os11t0440200-00	Similar to GDA1/CD39 family protein, expressed	11	14428631	14430579
Os11g0440422	MQTL_BY11.2	Os11t0440422-00	Calmodulin-binding protein, plant domain containing protein	11	14501180	14502016
Os11g0440866	MQTL_BY11.2	Os11t0440866-00	Non-protein coding transcript	11	14507370	14508059
Os11g0441500	MQTL_BY11.2	Os11t0441500-01	UDP-glucuronosyl/UDP-glucosyltransferase family protein	11	14509845	14516320
Os11g0441550	MQTL_BY11.2	Os11t0441550-00	Non-protein coding transcript	11	14516903	14517532
Os11g0441900	MQTL_BY11.2	Os11t0441900-01	Protein kinase, core domain containing protein	11	14525685	14527208	OsRLCK326
Os11g0442380	MQTL_BY11.2	Os11t0442380-01	Hypothetical gene	11	14568688	14571605
Os11g0442500	MQTL_BY11.2	Os11t0442500-00	Similar to BHLH transcription factor	11	14569673	14571090
Os11g0442900	MQTL_BY11.2	Os11t0442900-01	Zinc finger, C2H2-type domain containing protein	11	14605584	14607289
Os11g0443700	MQTL_BY11.2	Os11t0443700-01	Similar to Short chain alcohol dehydrogenase-like	11	14660801	14663959
Os11g0444000	MQTL_BY11.2	Os11t0444000-01	Similar to UDP-glucosyltransferase BX8	11	14672877	14675385
Os11g0444400	MQTL_BY11.2	Os11t0444400-01	Conserved hypothetical protein	11	14687711	14688398
Os11g0444700	MQTL_BY11.2	Os11t0444700-01	Octicosapeptide/Phox/Bem1p domain containing protein	11	14705242	14706300	OsPB1
Os11g0444800	MQTL_BY11.2	Os11t0444800-01	Conserved hypothetical protein	11	14713141	14714215
Os11g0444900	MQTL_BY11.2	Os11t0444900-01	Octicosapeptide/Phox/Bem1p domain containing protein	11	14713272	14714398
Os11g0445300	MQTL_BY11.2	Os11t0445300-01	Protein kinase, core domain containing protein	11	14737667	14740509	OsRLCK327
Os11g0445475	MQTL_BY11.2	Os11t0445475-00	Similar to harpin-induced protein	11	14744466	14744944
Os11g0446000	MQTL_BY11.2	Os11t0446000-02	Conserved hypothetical protein	11	14785191	14789976	RSS3
Os11g0446500	MQTL_BY11.2	Os11t0446500-00	Similar to Phospholipid-translocating P-type ATPase, flippase family protein, expressed	11	14825455	14844235
Os11g0447300	MQTL_BY11.2	Os11t0447300-01	GTP-binding protein, HSR1-related domain containing protein	11	14883702	14890574	OsRALF-1
Os11g0448000	MQTL_BY11.2	Os11t0448000-00	Protein kinase, catalytic domain domain containing protein	11	14960642	14967864
Os11g0448100	MQTL_BY11.2	Os11t0448100-01	Non-protein coding transcript	11	14963264	14966510
Os11g0448400	MQTL_BY11.2	Os11t0448400-01	RNA polymerase sigma factor, region 2 domain containing protein	11	14975236	14979808	OsSIG2A
Os11g0448700	MQTL_BY11.2	Os11t0448700-01	Conserved hypothetical protein	11	14997460	14998182	OsRALF-31
Os11g0449600	MQTL_BY11.2	Os11t0449600-01	Conserved hypothetical protein	11	15075242	15075772	OsRALF-32
Os11g0450050	MQTL_BY11.2	Os11t0450050-00	Conserved hypothetical protein	11	15078647	15081746
Os11g0450400	MQTL_BY11.2	Os11t0450400-01	Similar to Sulfotransferase domain containing protein, expressed	11	15114204	15115306
Os11g0451051	MQTL_BY11.2	Os11t0451051-00	Conserved hypothetical protein	11	15148659	15162790
Os11g0451700	MQTL_BY11.2	Os11t0451700-00	Similar to Dehydrin DHN1 (M3) (RAB-17 protein)	11	15223376	15224746	OsLEA25
Os11g0452400	MQTL_BY11.2	Os11t0452400-01	Conserved hypothetical protein	11	15236666	15239277
Os11g0453550	MQTL_BY11.2	Os11t0453550-01	Conserved hypothetical protein	11	15294873	15295411
Os11g0453600	MQTL_BY11.2	Os11t0453600-00	Conserved hypothetical protein	11	15300034	15304498
Os11g0453900	MQTL_BY11.2	Os11t0453900-01	Dehydrin RAB 16D	11	15320288	15321526	RAB21
Os11g0454000	MQTL_BY11.2	Os11t0454000-01	Dehydrin RAB 16C	11	15327769	15328657	RAB21
Os11g0454200	MQTL_BY11.2	Os11t0454200-01	Dehydri	11	15336192	15337158	RAB16B
Os11g0454250	MQTL_BY11.2	Os11t0454250-00	Similar to Calmodulin	11	15339773	15340063
Os11g0454300	MQTL_BY11.2	Os11t0454300-01	Similar to Water-stress inducible protein RAB21	11	15342877	15343671	Rab16A
Os11g0454650	MQTL_BY11.2	Os11t0454650-01	Non-protein coding transcript	11	15349255	15349907
Os11g0454701	MQTL_BY11.2	Os11t0454701-01	Conserved hypothetical protein	11	15367651	15370082
Os11g0454800	MQTL_BY11.2	Os11t0454800-01	Similar to ATPase, histidine kinase, DNA gyrase B-, and HSP90-like domain containing protein	11	15403907	15411736
Os11g0455500	MQTL_BY11.2	Os11t0455500-02	Similar to Adenosylhomocysteinase	11	15420139	15422972
Os11g0455800	MQTL_BY11.2	Os11t0455800-01	Similar to Serine hydroxymethyltransferase	11	15436736	15440042	OsSHM2
Os11g0456000	MQTL_BY11.2	Os11t0456000-01	Similar to RALF	11	15445157	15445843	OsRALF-33
Os11g0456050	MQTL_BY11.2	Os11t0456050-00	Hypothetical gene	11	15445401	15446056
Os11g0456100	MQTL_BY11.2	Os11t0456100-01	Protein of unknown function DUF760 domain containing protein	11	15447285	15450034
Os11g0456200	MQTL_BY11.2	Os11t0456200-01	Conserved hypothetical protein	11	15452990	15455099
Os11g0456300	MQTL_BY11.2	Os11t0456300-01	Similar to SKP1-like protein 1A	11	15459465	15462351	OSK1
Os11g0457000	MQTL_BY11.2	Os11t0457000-00	UDP-glucuronosyl/UDP-glucosyltransferase domain containing protein	11	15475373	15476302
Os11g0457300	MQTL_BY11.2	Os11t0457300-01	UDP-glucuronosyl/UDP-glucosyltransferase family protein	11	15496821	15498561	UGT
Os11g0457500	MQTL_BY11.2	Os11t0457500-01	Hypothetical gene	11	15511373	15513464
Os11g0457700	MQTL_BY11.2	Os11t0457700-01	Hypothetical conserved gene	11	15512128	15515505
Os11g0458100	MQTL_BY11.2	Os11t0458100-01	Conserved hypothetical protein	11	15531495	15532837
Os11g0458333	MQTL_BY11.2	Os11t0458333-00	Non-protein coding transcript	11	15540629	15541031
Os11g0458500	MQTL_BY11.2	Os11t0458500-00	Hypothetical conserved gene	11	15560842	15563274
Os11g0458600	MQTL_BY11.2	Os11t0458600-00	Similar to MATH domain containing protein	11	15564389	15565050	OsM9
Os11g0459200	MQTL_BY11.2	Os11t0459200-01	Hypothetical protein	11	15598634	15600299
Os11g0459300	MQTL_BY11.2	Os11t0459300-00	Protein of unknown function DUF1719, Oryza sativa domain containing protein	11	15598884	15600236
Os11g0459400	MQTL_BY11.2	Os11t0459400-01	Hypothetical protein	11	15600678	15601310
Os11g0459600	MQTL_BY11.2	Os11t0459600-01	Conserved hypothetical protein	11	15609503	15637145
Os11g0460500	MQTL_BY11.2	Os11t0460500-01	Conserved hypothetical protein	11	15667656	15670725
Os11g0460700	MQTL_BY11.2	Os11t0460700-01	Pentatricopeptide repeat domain containing protein	11	15671519	15676421
Os11g0460800	MQTL_BY11.2	Os11t0460800-01	Peptidase S10, serine carboxypeptidase family protein	11	15683051	15694779	OsSCP59
Os11g0460851	MQTL_BY11.2	Os11t0460851-00	Non-protein coding transcript	11	15683494	15690844
Os11g0460900	MQTL_BY11.2	Os11t0460900-00	Protein of unknown function DUF1118 domain containing protein	11	15700955	15701662
Os11g0461000	MQTL_BY11.2	Os11t0461000-01	Peptidase S10, serine carboxypeptidase family protein	11	15706845	15738054	OsSCP61
Os11g0461200	MQTL_BY11.2	Os11t0461200-01	UDP-glucuronosyl/UDP-glucosyltransferase domain containing protein	11	15747042	15748173
Os11g0462100	MQTL_BY11.2	Os11t0462100-01	Glycoside hydrolase, family 18 protein	11	15764680	15766318
Os11g0462500	MQTL_BY11.2	Os11t0462500-00	Similar to NB-ARC domain containing protein	11	15786746	15791276
Os11g0462600	MQTL_BY11.2	Os11t0462600-01	Non-protein coding transcript	11	15787257	15788978
Os11g0462900	MQTL_BY11.2	Os11t0462900-00	Similar to NB-ARC domain containing protein, expressed	11	15796775	15803937
Os11g0462850	MQTL_BY11.2	Os11t0462850-00	Hypothetical protein	11	15796950	15801914
Os11g0462800	MQTL_BY11.2	Os11t0462800-01	Non-protein coding transcript	11	15797776	15799960
Os11g0462950	MQTL_BY11.2	Os11t0462950-00	Hypothetical protein	11	15802095	15803938
Os11g0463600	MQTL_BY11.2	Os11t0463600-01	Similar to FHA domain containing protein, expressed	11	15840376	15844396
Os11g0463700	MQTL_BY11.2	Os11t0463700-01	Penicillin-binding protein, transpeptidase fold domain containing protein	11	15851159	15852070
Os11g0464600	MQTL_BY11.2	Os11t0464600-00	Similar to dirigent-like protein pDIR9	11	15904809	15905270
Os11g0464700	MQTL_BY11.2	Os11t0464700-01	Conserved hypothetical protein	11	15908453	15912480
Os11g0465200	MQTL_BY11.2	Os11t0465200-02	Similar to Bx2-like protein	11	15956675	15960376
Os11g0465750	MQTL_BY11.2	Os11t0465750-00	Hypothetical protein	11	15956883	15960293
Os11g0466300	MQTL_BY11.2	Os11t0466300-00	Conserved hypothetical protein	11	16001552	16005285
Os11g0466966	MQTL_BY11.2	Os11t0466966-01	Similar to OSIGBa0102N07.4 protein	11	16004379	16007344
Os11g0467632	MQTL_BY11.2	Os11t0467632-01	Similar to Aminotransferase-like	11	16041188	16046328
Os11g0467966	MQTL_BY11.2	Os11t0467966-00	Hypothetical protein	11	16087020	16087847
Os11g0469900	MQTL_BY11.2	Os11t0469900-00	Similar to Bx2-like protein	11	16129241	16132519
Os11g0470500	MQTL_BY11.2	Os11t0470500-00	Similar to Protein kinase domain containing protein, expressed	11	16144914	16161474
Os11g0470550	MQTL_BY11.2	Os11t0470550-00	Non-protein coding transcript	11	16145711	16146196
Os11g0470600	MQTL_BY11.2	Os11t0470600-01	Conserved hypothetical protein	11	16163244	16164242
Os11g0470966	MQTL_BY11.2	Os11t0470966-01	Hypothetical conserved gene	11	16195482	16198355
Os11g0471100	MQTL_BY11.2	Os11t0471100-01	Hypothetical gene	11	16200965	16201669
Os11g0471200	MQTL_BY11.2	Os11t0471200-01	Conserved hypothetical protein	11	16205716	16216386
Os11g0471300	MQTL_BY11.2	Os11t0471300-01	Similar to OSIGBa0145N07.3 protein	11	16205860	16214048
Os11g0472000	MQTL_BY11.2	Os11t0472000-02	Zinc finger, CCCH-type domain containing protein	11	16249461	16258885	OsC3H63
Os11g0472500	MQTL_BY11.2	Os11t0472500-02	Uncharacterised protein family UPF0016 domain containing protein	11	16275347	16279652
Os11g0472600	MQTL_BY11.2	Os11t0472600-00	Similar to P21-Rho-binding domain containing protein	11	16281677	16282722
Os11g0473000	MQTL_BY11.2	Os11t0473000-01	Similar to ER lumen protein retaining receptor (HDEL receptor) (PGP169-12)	11	16305713	16309493
Os11g0473100	MQTL_BY11.2	Os11t0473100-01	Cdk-activating kinase assembly factor (MAT1) family protein	11	16309611	16312110	MAT1
Os11g0473200	MQTL_BY11.2	Os11t0473200-01	Similar to Ubiquitin carboxyl-terminal hydrolase 12 (EC 3.1.2.15) (Ubiquitin thiolesterase 12) (Ubiquitin-specific processing protease 12) (Deubiquitinating enzyme 12)	11	16316873	16321329
Os11g0473275	MQTL_BY11.2	Os11t0473275-00	Hypothetical protein	11	16320525	16324032
Os11g0473350	MQTL_BY11.2	Os11t0473350-00	Similar to Ubiquitin carboxyl-terminal hydrolase	11	16324255	16325115
Os11g0473832	MQTL_BY11.2	Os11t0473832-00	Similar to Serine decarboxylase	11	16354461	16356407
Os11g0474000	MQTL_BY11.2	Os11t0474000-01	Similar to OSIGBa0140O07.1 protein	11	16358139	16359958
Os11g0474100	MQTL_BY11.2	Os11t0474100-01	Conserved hypothetical protein	11	16366474	16367249
Os11g0474400	MQTL_BY11.2	Os11t0474400-01	Conserved hypothetical protein	11	16370016	16372484
Os11g0474450	MQTL_BY11.2	Os11t0474450-01	Hypothetical gene	11	16385469	16388513
Os11g0474500	MQTL_BY11.2	Os11t0474500-00	NB-ARC domain containing protein	11	16385625	16387121
Os11g0474566	MQTL_BY11.2	Os11t0474566-01	Hypothetical conserved gene	11	16394809	16395386
Os11g0474800	MQTL_BY11.2	Os11t0474800-01	Similar to Isoform 2 of Stemar-13-ene synthase	11	16435035	16440299	OsKS8
Os11g0474900	MQTL_BY11.2	Os11t0474900-00	Similar to Stemar-13-ene synthase	11	16441481	16442206
Os11g0475000	MQTL_BY11.2	Os11t0475000-01	Hypothetical protein	11	16445073	16449180
Os11g0475200	MQTL_BY11.2	Os11t0475200-00	Non-protein coding transcript	11	16457145	16462189
Os11g0475500	MQTL_BY11.2	Os11t0475500-01	Conserved hypothetical protein	11	16506997	16507900
Os11g0475600	MQTL_BY11.2	Os11t0475600-01	Hexose transporter, Hybrid breakdown (HB	11	16510126	16512578	HWH2
Os11g0476333	MQTL_BY11.2	Os11t0476333-01	Hypothetical gene	11	16627019	16631252
Os11g0476667	MQTL_BY11.2	Os11t0476667-00	Hypothetical protein	11	16638643	16639079
Os11g0477400	MQTL_BY11.2	Os11t0477400-02	Hypothetical conserved gene	11	16708780	16734836
Os11g0479000	MQTL_BY11.2	Os11t0479000-01	Conserved hypothetical protein	11	16743419	16744480
Os11g0479100	MQTL_BY11.2	Os11t0479100-00	Similar to NB-ARC domain containing protein, expressed	11	16751786	16758978
Os11g0479232	MQTL_BY11.2	Os11t0479232-01	Similar to Gpi16 subunit, GPI transamidase component family protein, expressed	11	16768640	16772209
Os11g0479300	MQTL_BY11.2	Os11t0479300-01	Similar to OSIGBa0135C09.4 protein	11	16774878	16780258
Os11g0479400	MQTL_BY11.2	Os11t0479400-01	Similar to Leucine Rich Repeat family protein	11	16781662	16782881
Os11g0480000	MQTL_BY11.2	Os11t0480000-01	NB-ARC domain containing protein	11	16807647	16826653
Os11g0481150	MQTL_BY11.2	Os11t0481150-00	NB-ARC domain containing protein	11	16860235	16864216
Os11g0481200	MQTL_BY11.2	Os11t0481200-01	Protein of unknown function DUF246, plant family protein	11	16866331	16872004
Os11g0481301	MQTL_BY11.2	Os11t0481301-01	Hypothetical gene	11	16885485	16886054
Os11g0481500	MQTL_BY11.2	Os11t0481500-01	Conserved hypothetical protein	11	16889182	16889933
Os11g0481600	MQTL_BY11.2	Os11t0481600-01	Conserved hypothetical protein	11	16897472	16899275
Os11g0482000	MQTL_BY11.2	Os11t0482000-01	Similar to 40S ribosomal protein S5	11	16917810	16919756	RPS5A
Os11g0482100	MQTL_BY11.2	Os11t0482100-01	Similar to Protein transport protein Sec24-like CEF	11	16929500	16937094
Os11g0482150	MQTL_BY11.2	Os11t0482150-00	Non-protein coding transcript	11	16935675	16937028
Os11g0482200	MQTL_BY11.2	Os11t0482200-01	Pathogenic type III effector avirulence factor Avr cleavage site domain containing protein	11	16937493	16938495
Os11g0482400	MQTL_BY11.2	Os11t0482400-01	Pentatricopeptide repeat domain containing protein	11	16943497	16946613
Os11g0482500	MQTL_BY11.2	Os11t0482500-02	Zinc finger, RING/FYVE/PHD-type domain containing protein	11	16948517	16953836
Os11g0482901	MQTL_BY11.2	Os11t0482901-01	Hypothetical gene	11	16985402	16987473
Os11g0483000	MQTL_BY11.2	Os11t0483000-00	Similar to Cytochrome P450 family protein, expressed	11	16985426	16986181
Os11g0483600	MQTL_BY11.2	Os11t0483600-01	DNA-binding SAP domain containing protein	11	17010749	17016159
Os11g0483900	MQTL_BY11.2	Os11t0483900-01	Engulfment and cell motility, ELM domain containing protein	11	17030040	17032586
Os11g0483950	MQTL_BY11.2	Os11t0483950-00	Pentatricopeptide repeat domain containing protein	11	17031951	17034202
Os11g0483975	MQTL_BY11.2	Os11t0483975-00	Hypothetical protein	11	17033486	17034124
Os11g0484000	MQTL_BY11.2	Os11t0484000-01	Class II aldolase/adducin, N-terminal family protein	11	17036933	17044163	OsDEP
Os11g0484300	MQTL_BY11.2	Os11t0484300-01	Similar to Mcm2-prov protein	11	17046950	17052914	OsMCM2
Os11g0484400	MQTL_BY11.2	Os11t0484400-01	Similar to bifunctional dihydrofolate reductase-thymidylate synthase	11	17054072	17061369
Os11g0484450	MQTL_BY11.2	Os11t0484450-00	Hypothetical protein	11	17064367	17066198
Os11g0484500	MQTL_BY11.2	Os11t0484500-02	Similar to 6-phosphogluconate dehydrogenase	11	17064395	17066284	Os6PGDH2
Os11g0484700	MQTL_BY11.2	Os11t0484700-00	Bifunctional inhibitor/plant lipid transfer protein/seed storage domain containing protein	11	17081029	17081391	OsLTPd12
Os11g0485000	MQTL_BY11.2	Os11t0485000-00	Transposase, Ptta/En/Spm, plant domain containing protein	11	17097920	17100193
Os11g0485200	MQTL_BY11.2	Os11t0485200-01	ATPase, P-type, K/Mg/Cd/Cu/Zn/Na/Ca/Na/H-transporter family protein	11	17108744	17114089
Os11g0485500	MQTL_BY11.2	Os11t0485500-01	Hypothetical protein	11	17116033	17116704
Os11g0485900	MQTL_BY11.2	Os11t0485900-01	Similar to NB-ARC domain containing protein, expressed	11	17126515	17131998	rNBS10
Os11g0486000	MQTL_BY11.2	Os11t0486000-01	Similar to H0714H04.10 protein	11	17127130	17129422
Os11g0487100	MQTL_BY11.2	Os11t0487100-01	Conserved hypothetical protein	11	17180535	17182468
Os11g0487700	MQTL_BY11.2	Os11t0487700-00	Conserved hypothetical protein	11	17200652	17201107
Os11g0488400	MQTL_BY11.2	Os11t0488400-00	Conserved hypothetical protein	11	17203499	17204626
Os11g0488500	MQTL_BY11.2	Os11t0488500-02	2OG-Fe(II) oxygenase domain containing protein	11	17206889	17210071
Os11g0488600	MQTL_BY11.2	Os11t0488600-01	Conserved hypothetical protein	11	17210727	17212826
Os11g0488900	MQTL_BY11.2	Os11t0488900-00	Similar to MYND finger family protein, expressed	11	17229938	17231333	OsFbox600
Os11g0489250	MQTL_BY11.2	Os11t0489250-00	Similar to Cytochrome P450 family protein, expressed	11	17234743	17237925
Os11g0490100	MQTL_BY11.2	Os11t0490100-01	Protein of unknown function DUF579, plant family protein	11	17284028	17285405
Os11g0490200	MQTL_BY11.2	Os11t0490200-00	Protein kinase, catalytic domain domain containing protein	11	17290977	17294288
Os11g0490251	MQTL_BY11.2	Os11t0490251-00	Hypothetical protein	11	17291121	17294239
Os11g0490300	MQTL_BY11.2	Os11t0490300-00	Hypothetical conserved gene	11	17298741	17299603
Os11g0490600	MQTL_BY11.2	Os11t0490600-02	Regulation of shoot gravitropism and tiller angle, Regulation of polar auxin transpor	11	17318918	17324441	LA1
Os11g0490800	MQTL_BY11.2	Os11t0490800-03	Similar to ABC transporter family protein, expressed	11	17329608	17332992	ABCI7
Os11g0490850	MQTL_BY11.2	Os11t0490850-01	Non-protein coding transcript	11	17346594	17352434
Os11g0490900	MQTL_BY11.2	Os11t0490900-01	Similar to WRKY transcription factor 72	11	17352249	17355819	OsWRKY72
Os11g0491400	MQTL_BY11.2	Os11t0491400-01	Conserved hypothetical protein	11	17379764	17382897
Os11g0491500	MQTL_BY11.2	Os11t0491500-00	Similar to Plastocyanin-like domain containing protein	11	17383893	17384607	OsENODL22
Os11g0491550	MQTL_BY11.2	Os11t0491550-00	Hypothetical gene	11	17384234	17384565
Os11g0491600	MQTL_BY11.2	Os11t0491600-00	Hypothetical conserved gene	11	17384670	17387292
Os11g0493700	MQTL_BY11.2	Os11t0493700-00	Similar to NBS-LRR type resistance protein (Fragment)	11	17388238	17390587
Os11g0491850	MQTL_BY11.2	Os11t0491850-00	Non-protein coding transcript	11	17414419	17414921
Os11g0492100	MQTL_BY11.2	Os11t0492100-01	Similar to NB-ARC domain containing protein, expressed	11	17416016	17417528
Os11g0492200	MQTL_BY11.2	Os11t0492200-00	Similar to NB-ARC domain containing protein	11	17426180	17428252
Os11g0492300	MQTL_BY11.2	Os11t0492300-00	Similar to NB-ARC domain containing protein	11	17434258	17436861
Os11g0492500	MQTL_BY11.2	Os11t0492500-00	Similar to NB-ARC domain containing protein	11	17454145	17455221
Os11g0492800	MQTL_BY11.2	Os11t0492800-00	Similar to Esterase PIR7A	11	17470606	17473268
Os11g0492900	MQTL_BY11.2	Os11t0492900-00	Similar to NBS-LRR type resistance protein (Fragment)	11	17481271	17481813
Os11g0493000	MQTL_BY11.2	Os11t0493000-00	Similar to NB-ARC domain containing protein	11	17487115	17487613
Os11g0493100	MQTL_BY11.2	Os11t0493100-00	Similar to NB-ARC domain containing protein	11	17509307	17509867
Os11g0494100	MQTL_BY11.2	Os11t0494100-00	Similar to NBS-LRR type resistance protein (Fragment)	11	17562956	17563942
Os11g0495400	MQTL_BY11.2	Os11t0495400-00	Similar to PHF5-like protein	11	17596500	17596895
Os11g0495950	MQTL_BY11.2	Os11t0495950-00	FAD-linked oxidase, FAD-binding, subdomain 2 domain containing protein	11	17599930	17601552
Os11g0496013	MQTL_BY11.2	Os11t0496013-00	Hypothetical gene	11	17600053	17601345
Os11g0496400	MQTL_BY11.2	Os11t0496400-01	Octicosapeptide/Phox/Bem1p domain containing protein	11	17616598	17618036	OsSTA259
Os11g0496500	MQTL_BY11.2	Os11t0496500-01	Similar to AT.I.24-5 protein (Fragment)	11	17625788	17626349
Os11g0496600	MQTL_BY11.2	Os11t0496600-00	Hypothetical conserved gene	11	17631574	17640991	OsSPL19
Os11g0497000	MQTL_BY11.2	Os11t0497000-01	Similar to Ubiquitin activating enzyme-like protein (SUMO activating enzyme 1a)	11	17670502	17676701
Os11g0497350	MQTL_BY11.2	Os11t0497350-00	Conserved hypothetical protein	11	17694769	17696076
Os11g0498400	MQTL_BY11.2	Os11t0498400-01	Zinc finger, C2H2-like domain containing protein	11	17722080	17725438
Os11g0498600	MQTL_BY11.2	Os11t0498600-01	Similar to HVA22 protein	11	17729083	17730337
Os11g0499600	MQTL_BY11.2	Os11t0499600-02	Hydroxysteroid dehydrogenase, Cuticle formation, Lipid homeostasis, Submergence toleranc	11	17785138	17792540	OsHSD1
Os11g0500050	MQTL_BY11.2	Os11t0500050-00	Similar to GRAS family transcription factor containing protein	11	17807490	17807907
Os11g0500100	MQTL_BY11.2	Os11t0500100-00	Similar to HAT family dimerisation domain containing protein	11	17808526	17811943
Os11g0501000	MQTL_BY11.2	Os11t0501000-01	Conserved hypothetical protein	11	17829546	17831391
Os11g0501500	MQTL_BY11.2	Os11t0501500-01	Conserved hypothetical protein	11	17856680	17858107
Os11g0502700	MQTL_BY11.2	Os11t0502700-01	Glycosyl transferase, family 31 domain containing protein	11	17911046	17912013
Os11g0503400	MQTL_BY11.2	Os11t0503400-01	Conserved hypothetical protein	11	17933534	17941002
Os11g0503900	MQTL_BY11.2	Os11t0503900-01	Sulfotransferase family protein	11	17943546	17945362
Os11g0504000	MQTL_BY11.2	Os11t0504000-00	Transposase, Ptta/En/Spm, plant domain containing protein	11	17946102	17948391
Os11g0504900	MQTL_BY11.2	Os11t0504900-00	Similar to Sulfotransferase domain containing protein, expressed	11	17952832	17973439
Os11g0505300	MQTL_BY11.2	Os11t0505300-01	Sulfotransferase, Resistance to rice stripe viru	11	17985037	17986258	STV11
Os11g0506150	MQTL_BY11.2	Os11t0506150-00	Conserved hypothetical protein	11	18001754	18002609
Os11g0506300	MQTL_BY11.2	Os11t0506300-00	Hypothetical conserved gene	11	18036285	18046195
Os11g0506400	MQTL_BY11.2	Os11t0506400-00	Similar to Calmodulin	11	18051921	18052243
Os11g0506700	MQTL_BY11.2	Os11t0506700-00	Similar to ATPase, coupled to transmembrane movement of substances	11	18069286	18071596
Os11g0506800	MQTL_BY11.2	Os11t0506800-00	Similar to BAG domain containing protein	11	18070313	18071749	OsBAG5
Os11g0507200	MQTL_BY11.2	Os11t0507200-00	Similar to transferase	11	18093188	18095604
Os11g0507300	MQTL_BY11.2	Os11t0507300-00	Similar to GRAS family transcription factor containing protein	11	18096823	18102924	OsRAM1
Os11g0507350	MQTL_BY11.2	Os11t0507350-00	Hypothetical protein	11	18097773	18098256
Os11g0507400	MQTL_BY11.2	Os11t0507400-01	Conserved hypothetical protein	11	18106978	18113191
Os11g0507501	MQTL_BY11.2	Os11t0507501-01	Non-protein coding transcript	11	18107339	18110072
Os11g0507833	MQTL_BY11.2	Os11t0507833-00	Non-protein coding transcript	11	18121689	18121833
Os11g0508301	MQTL_BY11.2	Os11t0508301-01	Hypothetical gene	11	18156237	18157526
Os11g0508600	MQTL_BY11.2	Os11t0508600-01	Sugar transporter, TAL effector-mediated susceptibility to bacterial pathoge	11	18171707	18174478	11N3
Os11g0512000	MQTL_BY11.2	Os11t0512000-01	No apical meristem (NAM) protein domain containing protein	11	18288358	18290720	ONAC025
Os11g0512100	MQTL_BY11.2	Os11t0512100-01	Similar to No apical meristem protein, expressed	11	18294409	18296934	ONAC127
Os11g0512200	MQTL_BY11.2	Os11t0512200-00	Similar to No apical meristem protein, expressed	11	18301326	18301992	ONAC128
Os11g0512600	MQTL_BY11.2	Os11t0512600-00	Similar to No apical meristem protein	11	18311673	18314023	ONAC129
Os11g0512800	MQTL_BY11.2	Os11t0512800-01	Conserved hypothetical protein	11	18321542	18322437
Os11g0513000	MQTL_BY11.2	Os11t0513000-01	Hypothetical conserved gene	11	18337730	18342838
Os11g0513500	MQTL_BY11.2	Os11t0513500-00	Conserved hypothetical protein	11	18358013	18360301
Os11g0513700	MQTL_BY11.2	Os11t0513700-01	Protein kinase-like domain containing protein	11	18372832	18378851
Os11g0513900	MQTL_BY11.2	Os11t0513900-01	Conserved hypothetical protein	11	18382053	18390444
Os11g0514100	MQTL_BY11.2	Os11t0514100-00	Hypothetical conserved gene	11	18409994	18416583
Os11g0514400	MQTL_BY11.2	Os11t0514400-00	Similar to BRASSINOSTEROID INSENSITIVE 1-associated receptor kinase 1	11	18426136	18428231	OsBDG1
Os11g0514500	MQTL_BY11.2	Os11t0514500-01	Sorghum bicolor leucine-rich repeat-containing extracellular glycoprotein precursor	11	18430464	18432555
Os11g0514700	MQTL_BY11.2	Os11t0514700-00	Similar to BRASSINOSTEROID INSENSITIVE 1-associated receptor kinase 1	11	18443855	18445713
Os11g0514800	MQTL_BY11.2	Os11t0514800-01	BRO1 domain domain containing protein	11	18448294	18451677
Os11g0514900	MQTL_BY11.2	Os11t0514900-01	Hypothetical conserved gene	11	18463748	18464053
Os11g0515000	MQTL_BY11.2	Os11t0515000-00	Armadillo-like helical domain containing protein	11	18464220	18465647
Os12g0496700	MQTL_BY12.1	Os12t0496700-00	Similar to F-box domain containing protein, expressed	12	18851047	18852758	OsFbox655
Os12g0496900	MQTL_BY12.1	Os12t0496900-01	SSXT family protein	12	18855877	18860581
Os12g0497300	MQTL_BY12.1	Os12t0497300-01	DNA repair protein RAD51, Homologous pairing, DNA double strand break (DSB) repair and homologous recombinatio	12	18876115	18879035	RAD51A2
Os12g0497400	MQTL_BY12.1	Os12t0497400-02	Similar to Initiation factor 2 subunit family protein, expressed	12	18879411	18882393
Os12g0497544	MQTL_BY12.1	Os12t0497544-00	Hypothetical gene	12	18879509	18882186
Os12g0497994	MQTL_BY12.1	Os12t0497994-00	Non-protein coding transcript	12	18908849	18912598
Os12g0498300	MQTL_BY12.1	Os12t0498300-01	WD40 repeat-like domain containing protein	12	18908884	18912892
Os12g0498400	MQTL_BY12.1	Os12t0498400-01	Septum formation topological specificity factor MinE family protein	12	18913299	18915680
Os12g0498500	MQTL_BY12.1	Os12t0498500-01	Similar to DnaJ domain containing protein, expressed	12	18918241	18920690
Os12g0498650	MQTL_BY12.1	Os12t0498650-00	Protein kinase, catalytic domain domain containing protein	12	18928857	18931566
Os12g0498700	MQTL_BY12.1	Os12t0498700-01	Mannosyltransferase, PIG-V family protein	12	18932890	18936001
Os12g0498800	MQTL_BY12.1	Os12t0498800-01	Conserved hypothetical protein	12	18938900	18943800
Os12g0498900	MQTL_BY12.1	Os12t0498900-01	Conserved hypothetical protein	12	18954678	18955772
Os12g0499700	MQTL_BY12.1	Os12t0499700-00	Similar to Protein kinase domain containing protein	12	18984514	18986648	OsRLCK370
Os12g0500050	MQTL_BY12.1	Os12t0500050-01	Non-protein coding transcript	12	19030993	19034414
Os12g0500225	MQTL_BY12.1	Os12t0500225-00	Conserved hypothetical protein	12	19036389	19037934
Os12g0500400	MQTL_BY12.1	Os12t0500400-00	Similar to Protein kinase domain containing protein	12	19037314	19038965	OsRLCK371
Os12g0500500	MQTL_BY12.1	Os12t0500500-01	NB-ARC domain containing protein	12	19043758	19048583
Os12g0500700	MQTL_BY12.1	Os12t0500700-01	Similar to Vacuolar sorting protein-like; embryogenesis protein H beta 58-like protein	12	19055747	19060976
Os12g0500800	MQTL_BY12.1	Os12t0500800-01	Conserved hypothetical protein	12	19069857	19072449
Os12g0501133	MQTL_BY12.1	Os12t0501133-00	Conserved hypothetical protein	12	19079366	19079880
Os12g0501400	MQTL_BY12.1	Os12t0501400-01	Rossmann-like alpha/beta/alpha sandwich fold domain containing protein	12	19089135	19092961
Os12g0501700	MQTL_BY12.1	Os12t0501700-00	Transcription factor, MADS-box domain containing protein	12	19106070	19115282	OsMADS20
Os12g0501900	MQTL_BY12.1	Os12t0501900-01	Similar to 10A19I.7	12	19119356	19122575
Os12g0502000	MQTL_BY12.1	Os12t0502000-01	Similar to nitrilase-associated protein	12	19121770	19124386
Os12g0502100	MQTL_BY12.1	Os12t0502100-01	Similar to SKIP interacting protein 15	12	19126131	19129712	SIP15
Os12g0502200	MQTL_BY12.1	Os12t0502200-01	Similar to Low temperature-responsive RNA-binding protein	12	19129927	19133740	OsGRP6
Os12g0502300	MQTL_BY12.1	Os12t0502300-01	Similar to Cyclin A-like protein (Fragment)	12	19138425	19143392	CycA2
Os12g0502350	MQTL_BY12.1	Os12t0502350-00	Non-protein coding transcript	12	19138881	19142361
Os12g0502400	MQTL_BY12.1	Os12t0502400-01	Similar to Phosphoserine phosphatase (EC 3.1.3.3) (PSP	12	19147384	19150955
Os12g0502500	MQTL_BY12.1	Os12t0502500-01	Nitrilase/cyanide hydratase and apolipoprotein N-acyltransferase domain containing protein	12	19151192	19155969	OsCPA4
Os12g0502600	MQTL_BY12.1	Os12t0502600-01	Conserved hypothetical protein	12	19151501	19152088
Os12g0502700	MQTL_BY12.1	Os12t0502700-01	Heat shock protein DnaJ, N-terminal domain containing protein	12	19158097	19161630	OsDjC81
Os12g0502800	MQTL_BY12.1	Os12t0502800-04	Similar to Ureide permease 2	12	19161739	19165120
Os12g0503000	MQTL_BY12.1	Os12t0503000-04	Allantoin transporter, Ureide metabolism, Nitrogen molecular senso	12	19180665	19185915	OsUPS1
Os12g0503101	MQTL_BY12.1	Os12t0503101-00	Hypothetical conserved gene	12	19194860	19199795
Os12g0503200	MQTL_BY12.1	Os12t0503200-01	Similar to TRANSLATION INITIATION FACTOR IF-2P	12	19199289	19205182
Os12g0503300	MQTL_BY12.1	Os12t0503300-00	Similar to Ureide permease 2	12	19204166	19206236
Os12g0503550	MQTL_BY12.1	Os12t0503550-00	Protein of unknown function DUF584 domain containing protein	12	19229292	19229663
Os12g0504050	MQTL_BY12.1	Os12t0504050-00	Similar to Photosystem II reaction center protein Z	12	19292613	19292914
Os12g0504900	MQTL_BY12.1	Os12t0504900-00	Glucoamylase, putatuve domain containing protein	12	19332572	19333201
Os12g0505583	MQTL_BY12.1	Os12t0505583-00	Non-protein coding transcript	12	19376144	19376624
Os12g0505800	MQTL_BY12.1	Os12t0505800-00	Similar to Trehalose-phosphatase family protein	12	19381453	19382291
Os12g0505950	MQTL_BY12.1	Os12t0505950-00	Similar to PH domain containing protein	12	19383377	19383876
Os12g0506100	MQTL_BY12.1	Os12t0506100-00	Conserved hypothetical protein	12	19391960	19392730
Os12g0506400	MQTL_BY12.1	Os12t0506400-01	Cornichon family protein	12	19424812	19428447	OsCNIH2
Os12g0506500	MQTL_BY12.1	Os12t0506500-01	Calmodulin-binding, plant domain containing protein	12	19429079	19430766
Os12g0506600	MQTL_BY12.1	Os12t0506600-01	Hypothetical protein	12	19429189	19431223
Os12g0506700	MQTL_BY12.1	Os12t0506700-01	Carbamoyl phosphate synthetase, large subunit, ATP-binding domain containing protein	12	19434492	19438009
Os12g0506800	MQTL_BY12.1	Os12t0506800-01	Similar to H0306B06.12 protein	12	19440718	19443617	OsATG10b
Os12g0507000	MQTL_BY12.1	Os12t0507000-01	Similar to Molybdopterin biosynthesis CNX2 protein (Molybdenum cofactor biosynthesis enzyme CNX2)	12	19452186	19456650
Os12g0507200	MQTL_BY12.1	Os12t0507200-01	Similar to Eukaryotic translation initiation factor 5A-2 (eIF-5A-2) (eIF-4D)	12	19462695	19465623	eIF-4d
Os12g0507300	MQTL_BY12.1	Os12t0507300-00	Similar to WRKY DNA binding domain containing protein, expressed	12	19474766	19478135	OsWRKY96
Os12g0507350	MQTL_BY12.1	Os12t0507350-00	Non-protein coding transcript	12	19478322	19478591
Os12g0507400	MQTL_BY12.1	Os12t0507400-00	Conserved hypothetical protein	12	19481391	19482395
Os12g0507500	MQTL_BY12.1	Os12t0507500-00	Similar to SWIB/MDM2 domain containing protein, expressed	12	19492147	19492760
Os12g0507600	MQTL_BY12.1	Os12t0507600-01	Conserved hypothetical protein	12	19493189	19494900
Os12g0507700	MQTL_BY12.1	Os12t0507700-00	Similar to predicted protein	12	19495194	19495999
Os12g0508100	MQTL_BY12.1	Os12t0508100-00	Acrosin precursor (EC 3.4.21.10) (53 kDa fucose-binding protein)	12	19513276	19518576
Os12g0508200	MQTL_BY12.1	Os12t0508200-01	Conserved hypothetical protein	12	19518760	19521002
Os12g0508266	MQTL_BY12.1	Os12t0508266-01	Histone deacetylase superfamily protein	12	19531967	19534815
Os12g0508300	MQTL_BY12.1	Os12t0508300-01	40S ribosomal protein S29	12	19536639	19538295
Os12g0508400	MQTL_BY12.1	Os12t0508400-00	Conserved hypothetical protein	12	19543820	19544475
Os12g0509100	MQTL_BY12.1	Os12t0509100-01	Conserved hypothetical protein	12	19596995	19602216
Os12g0509200	MQTL_BY12.1	Os12t0509200-01	Conserved hypothetical protein	12	19608951	19611819
Os12g0509300	MQTL_BY12.1	Os12t0509300-01	Conserved hypothetical protein	12	19611096	19612151
Os12g0509400	MQTL_BY12.1	Os12t0509400-02	Similar to Nicalin	12	19612303	19622928
Os12g0509600	MQTL_BY12.1	Os12t0509600-00	Beta-ketoacyl synthase, active site domain containing protein	12	19628116	19630317	OsSTA285
Os12g0509900	MQTL_BY12.1	Os12t0509900-00	Hypothetical conserved gene	12	19638455	19638946
Os12g0510000	MQTL_BY12.1	Os12t0510000-02	Conserved hypothetical protein	12	19642566	19650215
Os12g0510200	MQTL_BY12.1	Os12t0510200-01	Conserved hypothetical protein	12	19657007	19660520
Os12g0510500	MQTL_BY12.1	Os12t0510500-01	Conserved hypothetical protein	12	19663449	19667757
Os12g0510750	MQTL_BY12.1	Os12t0510750-00	Conserved hypothetical protein	12	19675656	19676282
Os12g0510766	MQTL_BY12.1	Os12t0510766-00	Non-protein coding transcript	12	19681249	19681786
Os12g0510900	MQTL_BY12.1	Os12t0510900-01	Similar to LIM domain protein WLIM-1	12	19681340	19682064
Os12g0511000	MQTL_BY12.1	Os12t0511000-01	Similar to F-box domain containing protein, expressed	12	19684833	19687877	OsFbox656
Os12g0511200	MQTL_BY12.1	Os12t0511200-01	Hly-III related domain containing protein	12	19694851	19698144
Os12g0511300	MQTL_BY12.1	Os12t0511300-03	CLT(CRT-like transporter) protein containing no plastid target signal peptid	12	19701010	19708015	OsCLT2
Os12g0511400	MQTL_BY12.1	Os12t0511400-01	Similar to NB-ARC domain containing protein	12	19704242	19710182
Os12g0511500	MQTL_BY12.1	Os12t0511500-01	Disease resistance protein domain containing protein	12	19716428	19719253
Os12g0511600	MQTL_BY12.1	Os12t0511600-00	Similar to NB-ARC domain containing protein	12	19729777	19734112
Os12g0511750	MQTL_BY12.1	Os12t0511750-00	Nucleic acid-binding, OB-fold domain containing protein	12	19736299	19739524
Os12g0511900	MQTL_BY12.1	Os12t0511900-00	Similar to NB-ARC domain containing protein, expressed	12	19754488	19757913
Os12g0512000	MQTL_BY12.1	Os12t0512000-01	Flavin monooxygenase-like enzyme , Auxin biosynthesi	12	19779508	19786366	YUCCA5
Os12g0512100	MQTL_BY12.1	Os12t0512100-01	Sugar/inositol transporter domain containing protein	12	19788367	19791483
Os12g0512150	MQTL_BY12.1	Os12t0512150-00	Hypothetical protein	12	19788619	19791465
Os12g0512200	MQTL_BY12.1	Os12t0512200-00	Similar to Transposase	12	19792449	19792663
Os12g0512400	MQTL_BY12.1	Os12t0512400-01	Similar to NB-ARC domain containing protein, expressed	12	19805936	19809656
Os12g0512700	MQTL_BY12.1	Os12t0512700-01	ABC transporter-like domain containing protein	12	19832734	19837063	OsABCG50
Os12g0512800	MQTL_BY12.1	Os12t0512800-01	Cytochrome P450 71E1 (EC 1.14.13.68) (4-hydroxyphenylacetaldehyde oxime monooxygenase)	12	19848833	19851543	OsCYP71E5
Os12g0513800	MQTL_BY12.1	Os12t0513800-01	Conserved hypothetical protein	12	19894198	19894624
Os12g0514000	MQTL_BY12.1	Os12t0514000-01	Similar to Sorbitol transporter	12	19896368	19898637
Os12g0514100	MQTL_BY12.1	Os12t0514100-01	Ribosome associated membrane RAMP4 family protein	12	19903372	19906420
Os12g0514300	MQTL_BY12.1	Os12t0514300-02	Similar to UPF0497 membrane protein 9	12	19910584	19911475
Os12g0514400	MQTL_BY12.1	Os12t0514400-01	Potyvirus VPg interacting protein (Fragment)	12	19914345	19917888
Os12g0514450	MQTL_BY12.1	Os12t0514450-00	Hypothetical protein	12	19914693	19917497
Os12g0514500	MQTL_BY12.1	Os12t0514500-01	Similar to Heat-shock protein precursor	12	19921665	19927728
Os12g0514550	MQTL_BY12.1	Os12t0514550-00	Non-protein coding transcript	12	19921912	19923794
Os12g0514600	MQTL_BY12.1	Os12t0514600-01	Sterile alpha motif homology domain containing protein	12	19928513	19932818
Os12g0514900	MQTL_BY12.1	Os12t0514900-01	Mitochondrial import inner membrane translocase, subunit Tim17/22 family protein	12	19948105	19953205
ENSRNA049467134	MQTL_BY12.1	ENSRNA049467134-T1	U6 spliceosomal RNA	12	19953823	19953925	U6
Os12g0515300	MQTL_BY12.1	Os12t0515300-00	Homeodomain-like domain containing protein	12	19991426	19992367	OsMYB46
Os12g0515400	MQTL_BY12.1	Os12t0515400-01	Similar to Plastidic 2-oxoglutarate/malate transporter	12	20005405	20008855
Os12g0515500	MQTL_BY12.1	Os12t0515500-01	Similar to Zn-finger transcription factor	12	20018555	20021302	OsC3H67
Os12g0515600	MQTL_BY12.1	Os12t0515600-01	Similar to Guanylate kinase (EC 2.7.4.8)	12	20028867	20032871	cGK
Os12g0515800	MQTL_BY12.1	Os12t0515800-01	Hypothetical conserved gene	12	20042293	20043043
Os12g0516000	MQTL_BY12.1	Os12t0516000-00	Conserved hypothetical protein	12	20045549	20046254
Os12g0516200	MQTL_BY12.1	Os12t0516200-00	Conserved hypothetical protein	12	20058131	20059545
Os12g0516300	MQTL_BY12.1	Os12t0516300-02	NB-ARC domain containing protein	12	20061564	20066924
Os12g0516350	MQTL_BY12.1	Os12t0516350-01	Hypothetical conserved gene	12	20067178	20067767
Os12g0516400	MQTL_BY12.1	Os12t0516400-00	Hypothetical conserved gene	12	20067213	20067781
Os12g0516700	MQTL_BY12.1	Os12t0516700-01	Similar to Splicing factor, arginine/serine-rich 12	12	20078008	20079161
Os12g0516800	MQTL_BY12.1	Os12t0516800-00	Hypothetical conserved gene	12	20080391	20083271	OsTBL33
Os12g0516900	MQTL_BY12.1	Os12t0516900-02	Cyclin-like F-box domain containing protein	12	20084212	20088112	OsFbox657
Os12g0517000	MQTL_BY12.1	Os12t0517000-00	Cyclin-like F-box domain containing protein	12	20093814	20095262	Os_F0691
Os12g0517100	MQTL_BY12.1	Os12t0517100-01	Cyclin-like F-box domain containing protein	12	20100297	20103252	OsFbox658
Os12g0517200	MQTL_BY12.1	Os12t0517200-01	Mitochondrial ribosomal protein S10	12	20105748	20107750
Os12g0517800	MQTL_BY12.1	Os12t0517800-01	Hypothetical conserved gene	12	20128513	20139593
Os12g0518000	MQTL_BY12.1	Os12t0518000-01	Hypothetical conserved gene	12	20134692	20137733
Os12g0518200	MQTL_BY12.1	Os12t0518200-01	Similar to Integral membrane protein DUF6 containing protein	12	20138135	20141194	FCO9
Os12g0520200	MQTL_BY12.1	Os12t0520200-01	Similar to phenylalanine ammonia-lyase	12	20292893	20295400	OsPAL03
Os12g0521101	MQTL_BY12.1	Os12t0521101-00	Hypothetical protein	12	20293005	20295208
Os12g0521300	MQTL_BY12.1	Os12t0521300-00	Similar to HAT family dimerisation domain containing protein	12	20304010	20305098
Os12g0522516	MQTL_BY12.1	Os12t0522516-00	Similar to ATRL5 (ARABIDOPSIS RAD-LIKE 5); DNA binding / transcription factor	12	20468948	20469291
ENSRNA049464427	MQTL_BY12.1	ENSRNA049464427-T1	Group II catalytic intron	12	20508859	20508992	Intron_gpII
ENSRNA049444533	MQTL_BY12.1	ENSRNA049444533-T1	tRNA-Asn for anticodon GUU	12	20528410	20528481	tRNA-Asn
Os12g0524201	MQTL_BY12.1	Os12t0524201-01	Hypothetical conserved gene	12	20541795	20543788
Os12g0524750	MQTL_BY12.1	Os12t0524750-00	Similar to ribosomal protein S7	12	20548245	20548691
Os12g0525300	MQTL_BY12.1	Os12t0525300-00	Hypothetical protein	12	20648150	20653426
Os12g0526600	MQTL_BY12.1	Os12t0526600-01	Leucine-rich repeat, cysteine-containing subtype domain containing protein	12	20749132	20752135	OsFbox661
Os12g0527301	MQTL_BY12.1	Os12t0527301-00	Hypothetical gene	12	20781339	20781923
Os12g0527500	MQTL_BY12.1	Os12t0527500-01	Cyclin-like F-box domain containing protein	12	20788828	20791998	OsFbox665
Os12g0527700	MQTL_BY12.1	Os12t0527700-01	Serine/threonine protein kinase-related domain containing protein	12	20802845	20805515
Os12g0527800	MQTL_BY12.1	Os12t0527800-01	Zinc finger, RING/FYVE/PHD-type domain containing protein	12	20806284	20813363
Os12g0527900	MQTL_BY12.1	Os12t0527900-01	Pentatricopeptide repeat domain containing protein	12	20814294	20816272
Os12g0528000	MQTL_BY12.1	Os12t0528000-01	Conserved hypothetical protein	12	20816428	20820746
Os12g0528100	MQTL_BY12.1	Os12t0528100-00	Armadillo-like helical domain containing protein	12	20828974	20831442
Os12g0528300	MQTL_BY12.1	Os12t0528300-01	Similar to Adaptor complexes medium subunit family protein, expressed	12	20832908	20837886
Os12g0528400	MQTL_BY12.1	Os12t0528400-01	Similar to Glutathione synthetase	12	20838521	20843235
Os12g0528801	MQTL_BY12.1	Os12t0528801-01	Hypothetical gene	12	20844119	20846664
Os12g0529200	MQTL_BY12.1	Os12t0529200-01	Protein of unknown function DUF1618 domain containing protein	12	20861070	20862990
Os12g0529300	MQTL_BY12.1	Os12t0529300-00	Similar to Auxin-binding protein	12	20868401	20868954
Os12g0529400	MQTL_BY12.1	Os12t0529400-01	Similar to Auxin-binding protein 4 precursor (ABP)	12	20869444	20871424
Os12g0529500	MQTL_BY12.1	Os12t0529500-00	Hypothetical conserved gene	12	20874049	20875100
Os12g0529800	MQTL_BY12.1	Os12t0529800-00	Hypothetical protein	12	20884719	20886404
Os12g0529900	MQTL_BY12.1	Os12t0529900-01	Conserved hypothetical protein	12	20885447	20886410
Os12g0530000	MQTL_BY12.1	Os12t0530000-01	Similar to Histone H2A	12	20888278	20889121
Os12g0530100	MQTL_BY12.1	Os12t0530100-01	Similar to Peroxidase 24 precursor (EC 1.11.1.7) (Atperox P24) (ATP47)	12	20890100	20899533	prx138
Os12g0530200	MQTL_BY12.1	Os12t0530200-01	Non-protein coding transcript	12	20897723	20898421
Os12g0530300	MQTL_BY12.1	Os12t0530300-01	Hypothetical conserved gene	12	20903084	20903625
Os12g0532500	MQTL_BY12.1	Os12t0532500-01	Conserved hypothetical protein	12	21136245	21138179
Os12g0532600	MQTL_BY12.1	Os12t0532600-01	Conserved hypothetical protein	12	21139042	21141043
Os12g0533400	MQTL_BY12.1	Os12t0533400-00	Similar to Rac GTPase activating protein 1	12	21207193	21210211
Os12g0533500	MQTL_BY12.1	Os12t0533500-01	Protein containing PHD domain, FNIII domain and VID domain, Positive regulator of flowerin	12	21210477	21214801	OsVIL1
Os12g0533550	MQTL_BY12.1	Os12t0533550-00	Non-protein coding transcript	12	21210708	21212973
Os12g0533600	MQTL_BY12.1	Os12t0533600-01	Hypothetical conserved gene	12	21216320	21218986
Os12g0533650	MQTL_BY12.1	Os12t0533650-00	Non-protein coding transcript	12	21216698	21217646
Os12g0533700	MQTL_BY12.1	Os12t0533700-01	Phenylalanyl-tRNA synthetase, class IIc, mitochondrial domain containing protein	12	21220798	21225582
Os12g0533800	MQTL_BY12.1	Os12t0533800-01	Mitochondrial substrate/solute carrier domain containing protein	12	21225806	21229401
Os12g0534000	MQTL_BY12.1	Os12t0534000-01	Similar to Dehydroquinate dehydratase/shikimate:NADP oxidoreductase (EC 4.2.1.10) (EC 1.1.1.25)	12	21230590	21232506	DHQDT/SDH
Os12g0534100	MQTL_BY12.1	Os12t0534100-01	Conserved hypothetical protein	12	21238294	21239733
Os12g0534200	MQTL_BY12.1	Os12t0534200-01	Similar to Acyl carrier protein I, chloroplast precursor (ACP I)	12	21240404	21243389
Os12g0534400	MQTL_BY12.1	Os12t0534400-01	Conserved hypothetical protein	12	21247658	21250224
Os12g0534500	MQTL_BY12.1	Os12t0534500-00	Similar to barren inflorescence2	12	21252991	21253587
Os12g0534700	MQTL_BY12.1	Os12t0534700-01	Protein kinase-like domain containing protein	12	21254021	21257370
Os12g0535300	MQTL_BY12.1	Os12t0535300-00	Hypothetical conserved gene	12	21289207	21292174
Os12g0535400	MQTL_BY12.1	Os12t0535400-01	Similar to hydrolase, alpha/beta fold family protein	12	21293012	21296897
Os12g0535900	MQTL_BY12.1	Os12t0535900-02	Plus-3 domain containing protein	12	21322246	21324437
Os12g0536000	MQTL_BY12.1	Os12t0536000-01	Similar to 2,3-biphosphoglycerate-independent phosphoglycerate mutase-related / phosphoglyceromutase-related	12	21324775	21327652
Os12g0536200	MQTL_BY12.1	Os12t0536200-01	Conserved hypothetical protein	12	21330362	21337057
Os12g0536300	MQTL_BY12.1	Os12t0536300-00	Hypothetical conserved gene	12	21337505	21338221
Os12g0536500	MQTL_BY12.1	Os12t0536500-00	Non-protein coding transcript	12	21340296	21340904
Os12g0537000	MQTL_BY12.1	Os12t0537000-00	Similar to HAT family dimerisation domain containing protein	12	21368785	21372033
Os12g0538000	MQTL_BY12.1	Os12t0538000-00	Similar to HAT family dimerisation domain containing protein	12	21410205	21413460
Os12g0538066	MQTL_BY12.1	Os12t0538066-00	Similar to HAT family dimerisation domain containing protein	12	21420866	21424123
Os12g0538100	MQTL_BY12.1	Os12t0538100-01	rRNA processing domain containing protein	12	21429635	21431701
Os12g0538300	MQTL_BY12.1	Os12t0538300-01	Dor1-like protein family protein	12	21441319	21447715
Os12g0538500	MQTL_BY12.1	Os12t0538500-01	Similar to PGPD14 protein	12	21456307	21459844
Os12g0538550	MQTL_BY12.1	Os12t0538550-00	Similar to ribosomal protein S7	12	21468038	21468272
Os12g0538600	MQTL_BY12.1	Os12t0538600-00	Thioredoxin fold domain containing protein	12	21469144	21469455	OsGRX28
Os12g0538700	MQTL_BY12.1	Os12t0538700-01	Similar to AT.I.24-1 protein (Fragment)	12	21480112	21481099	OsGRX29
Os12g0538800	MQTL_BY12.1	Os12t0538800-01	Kelch-type beta propeller domain containing protein	12	21488044	21493700
Os12g0538850	MQTL_BY12.1	Os12t0538850-00	Non-protein coding transcript	12	21489631	21493123
Os12g0538900	MQTL_BY12.1	Os12t0538900-01	Armadillo-type fold domain containing protein	12	21493825	21500839
Os12g0539750	MQTL_BY12.1	Os12t0539750-01	Hypothetical protein	12	21526860	21527878
Os12g0539400	MQTL_BY12.1	Os12t0539400-00	Hypothetical conserved gene	12	21546209	21546525
Os12g0539333	MQTL_BY12.1	Os12t0539333-01	Conserved hypothetical protein	12	21551915	21555410
Os12g0539700	MQTL_BY12.1	Os12t0539700-04	Conserved hypothetical protein	12	21560083	21567661
Os12g0539751	MQTL_BY12.1	Os12t0539751-00	Nucleic acid-binding, OB-fold-like domain containing protein	12	21568370	21570449
Os12g0539800	MQTL_BY12.1	Os12t0539800-00	Hypothetical conserved gene	12	21571604	21572838
Os12g0540000	MQTL_BY12.1	Os12t0540000-01	Domain of unknown function DUF1618 domain containing protein	12	21574171	21576679
Os12g0540100	MQTL_BY12.1	Os12t0540100-01	Conserved hypothetical protein	12	21577904	21581696
Os12g0540200	MQTL_BY12.1	Os12t0540200-01	Hypothetical gene	12	21594019	21596993
Os12g0540700	MQTL_BY12.1	Os12t0540700-01	Conserved hypothetical protein	12	21614879	21617352
Os12g0540800	MQTL_BY12.1	Os12t0540800-01	Galactose oxidase/kelch, beta-propeller domain containing protein	12	21619517	21624945
Os12g0540900	MQTL_BY12.1	Os12t0540900-01	Similar to Tryptophanyl-tRNA synthetase (EC 6.1.1.2) (Tryptophan--tRNA ligase) (TrpRS)	12	21625455	21629669
Os12g0541000	MQTL_BY12.1	Os12t0541000-01	Lumazine-binding protein family protein	12	21637135	21639084
Os12g0541200	MQTL_BY12.1	Os12t0541200-01	Conserved hypothetical protein	12	21640425	21641469
Os12g0541250	MQTL_BY12.1	Os12t0541250-01	Hypothetical gene	12	21640953	21641720
Os12g0541300	MQTL_BY12.1	Os12t0541300-01	NADPH oxidase, Respiratory burst oxidase homolog, Ethylene-induced aerenchyma formation in roots under oxygen-deficient condition	12	21648123	21653555	RBOHH
Os12g0541350	MQTL_BY12.1	Os12t0541350-00	Hypothetical protein	12	21648740	21653279
Os12g0541400	MQTL_BY12.1	Os12t0541400-02	Conserved hypothetical protein	12	21654943	21659199
Os12g0541500	MQTL_BY12.1	Os12t0541500-03	Similar to Elongation factor Ts	12	21660665	21666265
Os12g0541600	MQTL_BY12.1	Os12t0541600-01	Non-protein coding transcript	12	21666234	21666802
Os12g0541700	MQTL_BY12.1	Os12t0541700-01	Similar to Rapid alkalinization factor 2	12	21691749	21692645	OsRALF-37
Os12g0542000	MQTL_BY12.1	Os12t0542000-01	Rapid ALkalinization Factor family protein	12	21700002	21700997	OsRALF-38
Os12g0542200	MQTL_BY12.1	Os12t0542200-00	Conserved hypothetical protein	12	21711496	21713941
Os12g0542300	MQTL_BY12.1	Os12t0542300-00	Conserved hypothetical protein	12	21766760	21767380
Os12g0542601	MQTL_BY12.1	Os12t0542601-01	Conserved hypothetical protein	12	21783684	21786014
Os12g0543101	MQTL_BY12.1	Os12t0543101-01	Non-protein coding transcript	12	21834536	21835553
Os12g0543600	MQTL_BY12.1	Os12t0543600-00	Similar to sarcosine oxidase	12	21869758	21871498
Os12g0543650	MQTL_BY12.1	Os12t0543650-00	Hypothetical gene	12	21869759	21871355
Os12g0543701	MQTL_BY12.1	Os12t0543701-01	Hypothetical conserved gene	12	21873069	21877362
Os12g0543751	MQTL_BY12.1	Os12t0543751-00	Conserved hypothetical protein	12	21879850	21880385
Os12g0543800	MQTL_BY12.1	Os12t0543800-00	Conserved hypothetical protein	12	21881648	21882778
Os12g0544360	MQTL_BY12.1	Os12t0544360-00	Non-protein coding transcript	12	21934994	21935136
Os12g0544600	MQTL_BY12.1	Os12t0544600-00	Conserved hypothetical protein	12	21964712	21970027
Os12g0545400	MQTL_BY12.1	Os12t0545400-00	Conserved hypothetical protein	12	22010334	22012262
Os12g0545600	MQTL_BY12.1	Os12t0545600-01	Conserved hypothetical protein	12	22022000	22031120
Os12g0545900	MQTL_BY12.1	Os12t0545900-02	Conserved hypothetical protein	12	22047697	22054206	pms3
Os12g0546800	MQTL_BY12.1	Os12t0546800-01	Alpha expansin 26	12	22089434	22091864	EXPA26
Os02g0224800	MQTL_BY2.1	Os02t0224800-01	Ndr family protein	2	7006163	7010507
Os02g0224850	MQTL_BY2.1	Os02t0224850-00	Non-protein coding transcript	2	7006167	7010202
Os02g0224900	MQTL_BY2.1	Os02t0224900-01	Similar to ATPP2-A13	2	7012512	7017442
Os02g0225000	MQTL_BY2.1	Os02t0225000-01	Similar to cDNA clone:001-044-E12, full insert sequence	2	7018719	7024190
Os02g0225100	MQTL_BY2.1	Os02t0225100-00	SKP1 component domain containing protein	2	7024790	7025386	OSK3
Os02g0225300	MQTL_BY2.1	Os02t0225300-01	Conserved hypothetical protein	2	7032348	7034864
Os02g0225900	MQTL_BY2.1	Os02t0225900-00	Conserved hypothetical protein	2	7062837	7064444
Os02g0226000	MQTL_BY2.1	Os02t0226000-01	Similar to Peroxisomal membrane protein PMP22 (22 kDa peroxisomal membrane protein)	2	7066391	7069494
Os02g0226200	MQTL_BY2.1	Os02t0226200-01	HAD-superfamily subfamily IB hydrolase, hypothetical 1 protein	2	7078703	7079848
Os02g0226300	MQTL_BY2.1	Os02t0226300-00	Mitochondrial carrier protein domain containing protein	2	7083362	7088382
Os02g0226350	MQTL_BY2.1	Os02t0226350-01	Non-protein coding transcript	2	7087100	7087313
Os02g0226400	MQTL_BY2.1	Os02t0226400-01	Hypothetical gene	2	7088833	7089475
Os02g0226500	MQTL_BY2.1	Os02t0226500-01	Non-protein coding transcript	2	7089179	7089730
Os02g0226600	MQTL_BY2.1	Os02t0226600-01	Homeodomain-related domain containing protein	2	7097062	7100301
Os02g0226700	MQTL_BY2.1	Os02t0226700-00	Hypothetical protein	2	7097841	7098813
Os02g0226801	MQTL_BY2.1	Os02t0226801-00	Similar to bet v I allergen family protein	2	7111043	7116123	OsPYL/RCAR2
Os02g0226900	MQTL_BY2.1	Os02t0226900-01	Pentatricopeptide repeat domain containing protein	2	7115786	7119239
Os02g0227000	MQTL_BY2.1	Os02t0227000-01	HAD superfamily hydrolase-like, type 3 domain containing protein	2	7126763	7132072
Os02g0227100	MQTL_BY2.1	Os02t0227100-01	Conserved hypothetical protein	2	7132034	7133382
Os02g0227200	MQTL_BY2.1	Os02t0227200-01	Early nodulin	2	7135190	7137965	OSENOD93B
Os02g0227400	MQTL_BY2.1	Os02t0227400-01	Poly(A) polymerase, RNA-binding region domain containing protein	2	7144545	7150536
Os02g0227500	MQTL_BY2.1	Os02t0227500-00	Protein kinase, catalytic domain domain containing protein	2	7154364	7155580
Os02g0227600	MQTL_BY2.1	Os02t0227600-01	Leucine-rich repeat domain containing protein	2	7164809	7166419
Os02g0227700	MQTL_BY2.1	Os02t0227700-01	Serine/threonine protein kinase-related domain containing protein	2	7172422	7175962	OsRLK5
Os02g0227900	MQTL_BY2.1	Os02t0227900-00	Leucine-rich repeat domain containing protein	2	7179394	7184521	OsRLCK70
Os02g0228000	MQTL_BY2.1	Os02t0228000-00	Protein kinase, catalytic domain domain containing protein	2	7186769	7187287	OsRLCK70
Os02g0228151	MQTL_BY2.1	Os02t0228151-00	Conserved hypothetical protein	2	7219172	7219630
Os02g0228300	MQTL_BY2.1	Os02t0228300-01	Protein kinase, core domain containing protein	2	7220633	7224467
Os02g0228400	MQTL_BY2.1	Os02t0228400-01	Hypothetical protein	2	7221275	7223499
Os02g0228600	MQTL_BY2.1	Os02t0228600-01	Hypothetical gene	2	7236897	7238134
Os02g0228900	MQTL_BY2.1	Os02t0228900-01	Similar to Auxin-responsive protein IAA18 (Indoleacetic acid-induced protein 18)	2	7245057	7248588	OsIAA7
Os02g0229000	MQTL_BY2.1	Os02t0229000-01	Similar to 40S ribosomal protein S19-like	2	7258694	7260380
Os02g0229200	MQTL_BY2.1	Os02t0229200-01	Hypothetical conserved gene	2	7263803	7267225
Os02g0229400	MQTL_BY2.1	Os02t0229400-01	Tonoplast monosaccharide transpoter, Vacuolar sugar transpor	2	7273036	7278242	TMT2
Os02g0229501	MQTL_BY2.1	Os02t0229501-00	Hypothetical protein	2	7273826	7278165
Os02g0229600	MQTL_BY2.1	Os02t0229600-00	Similar to ATP binding / microtubule motor	2	7279704	7282395	OsSTA55
Os02g0229800	MQTL_BY2.1	Os02t0229800-00	Conserved hypothetical protein	2	7300585	7301472
Os02g0229900	MQTL_BY2.1	Os02t0229900-00	Hypothetical conserved gene	2	7310363	7310992
Os02g0230000	MQTL_BY2.1	Os02t0230000-01	Conserved hypothetical protein	2	7312011	7314657
Os02g0230100	MQTL_BY2.1	Os02t0230100-01	Leucine-rich repeat, SDS22 containing protein	2	7316399	7319487
Os02g0230200	MQTL_BY2.1	Os02t0230200-01	Conserved hypothetical protein	2	7321447	7322881
Os02g0230250	MQTL_BY2.1	Os02t0230250-00	Non-protein coding transcript	2	7323913	7325155
Os02g0230300	MQTL_BY2.1	Os02t0230300-01	En/Spm-like transposon protein (Protodermal factor 1)	2	7323916	7324292
Os02g0230625	MQTL_BY2.1	Os02t0230625-00	Hypothetical protein	2	7337800	7338329
Os02g0230875	MQTL_BY2.1	Os02t0230875-00	Conserved hypothetical protein	2	7365270	7365975
Os02g0231000	MQTL_BY2.1	Os02t0231000-00	Hypothetical conserved gene	2	7365983	7366298	OsERF#038
Os02g0231600	MQTL_BY2.1	Os02t0231600-01	Similar to Transposase (Fragment)	2	7431357	7433852
Os02g0231700	MQTL_BY2.1	Os02t0231700-00	Protein kinase, catalytic domain domain containing protein	2	7434759	7438310
Os02g0231850	MQTL_BY2.1	Os02t0231850-01	Hypothetical conserved gene	2	7439852	7443657
Os02g0232000	MQTL_BY2.1	Os02t0232000-01	Similar to Heat shock transcription factor 29 (Fragment)	2	7464028	7465505	HSFC2A
Os02g0232050	MQTL_BY2.1	Os02t0232050-00	Hypothetical gene	2	7464392	7465082
Os02g0232100	MQTL_BY2.1	Os02t0232100-01	Zinc finger, RING/FYVE/PHD-type domain containing protein	2	7466238	7470926	HEI10
Os02g0232300	MQTL_BY2.1	Os02t0232300-00	Similar to ZCN13	2	7485426	7487005	OsFTL13
Os02g0232400	MQTL_BY2.1	Os02t0232400-02	Similar to Citrate synthase	2	7491229	7497708
Os02g0232500	MQTL_BY2.1	Os02t0232500-01	Similar to Receptor-like serine/threonine kinase	2	7501363	7513592
Os02g0232900	MQTL_BY2.1	Os02t0232900-01	A member of the Nodulin26-like Intrinsic Protein (NIP) family, Arsenite transporte	2	7516238	7519231	OsNIP1
Os02g0233100	MQTL_BY2.1	Os02t0233100-01	Zinc finger, RING/FYVE/PHD-type domain containing protein	2	7542597	7547070
Os02g0233200	MQTL_BY2.1	Os02t0233200-00	Similar to Brassinazole-resistant 1 protein	2	7548547	7551644
Os02g0233333	MQTL_BY2.1	Os02t0233333-00	Similar to predicted protein	2	7567042	7567476
Os02g0233566	MQTL_BY2.1	Os02t0233566-01	Conserved hypothetical protein	2	7574578	7577991
Os02g0234051	MQTL_BY2.1	Os02t0234051-00	EF-hand-like domain domain containing protein	2	7588596	7589065
Os02g0234200	MQTL_BY2.1	Os02t0234200-01	NHL domain-containing protein, Determination of panicle architecture, grain shape and grain weigh	2	7594952	7599868	FUWA
Os02g0234300	MQTL_BY2.1	Os02t0234300-01	Armadillo-like helical domain containing protein	2	7613261	7615346	OsPUB4
Os02g0234400	MQTL_BY2.1	Os02t0234400-01	Hypothetical protein	2	7618027	7619445
Os02g0234450	MQTL_BY2.1	Os02t0234450-00	Hypothetical conserved gene	2	7618738	7621248
Os02g0234500	MQTL_BY2.1	Os02t0234500-01	NAD(P)-binding domain containing protein	2	7621905	7627260
ENSRNA049449432	MQTL_BY2.1	ENSRNA049449432-T1	tRNA-Gln for anticodon CUG	2	7622399	7622470	tRNA-Gln
Os02g0234700	MQTL_BY2.1	Os02t0234700-01	Conserved hypothetical protein	2	7627395	7628246
Os02g0234750	MQTL_BY2.1	Os02t0234750-00	Hypothetical gene	2	7627889	7628252
Os02g0234800	MQTL_BY2.1	Os02t0234800-01	Similar to U2 small nuclear ribonucleoprotein A' (U2 snRNP-A')	2	7630948	7635189
Os02g0235000	MQTL_BY2.1	Os02t0235000-01	Similar to Actin-related protein 2/3 complex subunit 3	2	7643726	7646118
Os02g0235050	MQTL_BY2.1	Os02t0235050-00	Non-protein coding transcript	2	7650617	7650977
Os02g0235101	MQTL_BY2.1	Os02t0235101-01	Hypothetical protein	2	7654190	7655639
Os02g0235600	MQTL_BY2.1	Os02t0235600-01	Similar to 60S ribosomal protein L11-2 (L16). Splice isoform 2	2	7676838	7687402
Os02g0235701	MQTL_BY2.1	Os02t0235701-00	Conserved hypothetical protein	2	7677010	7687373
Os02g0235900	MQTL_BY2.1	Os02t0235900-01	Oxygen oxidoreductase covalent FAD-binding site domain containing protein	2	7690242	7692086
Os02g0235802	MQTL_BY2.1	Os02t0235802-00	Hypothetical protein	2	7690292	7691985
Os02g0236000	MQTL_BY2.1	Os02t0236000-01	Similar to Aspartate aminotransferase (EC 2.6.1.1) (Fragment)	2	7706619	7710902
Os02g0236100	MQTL_BY2.1	Os02t0236100-01	Leucine-rich repeat receptor-like kinase, Specification of root outer cell layer	2	7711097	7715739	Docs1
Os02g0236200	MQTL_BY2.1	Os02t0236200-01	Similar to Shaggy-related protein kinase eta (EC 2.7.1.-) (ASK-eta) (BRASSINOSTEROID-INSENSITIVE 2) (ULTRACURVATA1)	2	7718960	7723687
Os02g0236401	MQTL_BY2.1	Os02t0236401-00	Non-protein coding transcript	2	7719811	7722344
Os02g0236600	MQTL_BY2.1	Os02t0236600-01	Peroxidase P7 (EC 1.11.1.7) (TP7)	2	7751287	7753674	prx27
Os02g0236800	MQTL_BY2.1	Os02t0236800-02	Similar to Peroxidase (EC 1.11.1.7)	2	7760994	7762414	prx26
Os02g0237000	MQTL_BY2.1	Os02t0237000-00	Similar to peroxidase 52	2	7770038	7771054	prx25
Os02g0236900	MQTL_BY2.1	Os02t0236900-00	Hypothetical protein	2	7770051	7770890
Os02g0237100	MQTL_BY2.1	Os02t0237100-01	Similar to Spermine synthase	2	7772399	7776161	OsACL5
Os02g0237801	MQTL_BY2.1	Os02t0237801-01	Hypothetical conserved gene	2	7775144	7778858
Os02g0238150	MQTL_BY2.1	Os02t0238150-00	Hypothetical protein	2	7813610	7815599
Os02g0238500	MQTL_BY2.1	Os02t0238500-01	Similar to scramblase family protein	2	7845990	7852176
Os02g0240100	MQTL_BY2.1	Os02t0240100-01	Similar to Peroxidase 2 (Fragment)	2	7938411	7939811	prx30
Os02g0240300	MQTL_BY2.1	Os02t0240300-01	Similar to Class III peroxidase GvPx2b (Fragment)	2	7948543	7949997	prx29
Os02g0241100	MQTL_BY2.1	Os02t0241100-01	Protein kinase, core domain containing protein	2	7975665	7978686
Os02g0241200	MQTL_BY2.1	Os02t0241200-00	Myb-like DNA-binding domain, SHAQKYF class domain containing protein	2	7986053	7988630
Os02g0241300	MQTL_BY2.1	Os02t0241300-01	Conserved hypothetical protein	2	7991943	7996772
Os02g0241600	MQTL_BY2.1	Os02t0241600-01	Protein kinase, core domain containing protein	2	8004993	8017344
Os02g0241650	MQTL_BY2.1	Os02t0241650-00	Hypothetical gene	2	8014186	8017045
Os02g0242100	MQTL_BY2.1	Os02t0242100-01	Similar to hydroquinone glucosyltransferase	2	8033812	8035457
Os02g0242550	MQTL_BY2.1	Os02t0242550-00	Similar to hydroquinone glucosyltransferase	2	8051954	8053519
Os02g0242600	MQTL_BY2.1	Os02t0242600-01	Similar to Glutelin	2	8057652	8059642	OsGluBX
Os02g0242900	MQTL_BY2.1	Os02t0242900-00	Similar to hydroquinone glucosyltransferase	2	8076332	8077510
Os02g0243300	MQTL_BY2.1	Os02t0243300-01	UDP-glucuronosyl/UDP-glucosyltransferase family protein	2	8092152	8093845
Os02g0244000	MQTL_BY2.1	Os02t0244000-00	Herpesvirus UL139, cytomegalovirus domain containing protein	2	8110975	8113258	OsSTA56
Os02g0244100	MQTL_BY2.1	Os02t0244100-01	RING-type E3 ubiquitin ligase, Regulation of grain width and weigh	2	8115223	8121651	GW2
Os02g0244300	MQTL_BY2.1	Os02t0244300-01	Peptidase C19, ubiquitin carboxyl-terminal hydrolase 2 family protein	2	8135122	8143345
Os02g0244450	MQTL_BY2.1	Os02t0244450-00	Non-protein coding transcript	2	8143624	8143679
Os02g0244600	MQTL_BY2.1	Os02t0244600-01	Nucleotide-binding, alpha-beta plait domain containing protein	2	8164661	8169145
Os02g0244650	MQTL_BY2.1	Os02t0244650-00	Non-protein coding transcript	2	8165926	8169030
Os02g0244700	MQTL_BY2.1	Os02t0244700-04	Similar to Phosphoenolpyruvate carboxylase 1 (EC 4.1.1.31) (PEPCase 1) (CP21)	2	8172421	8184167	PEPC-1
Os02g0244850	MQTL_BY2.1	Os02t0244850-00	Hypothetical protein	2	8178055	8184020
Os02g0245000	MQTL_BY2.1	Os02t0245000-01	Ubiquitin domain containing protein	2	8197017	8199726
Os02g0245100	MQTL_BY2.1	Os02t0245100-02	Similar to Peroxisomal targeting signal type 2 receptor	2	8204260	8206393	OsWD40-39
Os02g0245200	MQTL_BY2.1	Os02t0245200-02	Conserved hypothetical protein	2	8209595	8223355
Os02g0245301	MQTL_BY2.1	Os02t0245301-00	Hypothetical conserved gene	2	8224552	8225246
Os02g0245600	MQTL_BY2.1	Os02t0245600-00	Hypothetical conserved gene	2	8240778	8241649
Os02g0245800	MQTL_BY2.1	Os02t0245800-01	Inward rectifying shaker-like potassium channel, Negative regulation of OsKAT2 channel activit	2	8244347	8248444	KAT3
Os02g0245850	MQTL_BY2.1	Os02t0245850-00	Non-protein coding transcript	2	8245408	8248330
Os02g0245900	MQTL_BY2.1	Os02t0245900-01	Conserved hypothetical protein	2	8256456	8257568
Os02g0246101	MQTL_BY2.1	Os02t0246101-00	Similar to SKIP interacting protein 23 (Fragment)	2	8261247	8261809
Os02g0246300	MQTL_BY2.1	Os02t0246300-00	Prefoldin domain containing protein	2	8262546	8265570
Os02g0246500	MQTL_BY2.1	Os02t0246500-00	Protein of unknown function DUF594 domain containing protein	2	8268233	8269291
Os02g0246600	MQTL_BY2.1	Os02t0246600-02	Conserved hypothetical protein	2	8276839	8278454
Os02g0246900	MQTL_BY2.1	Os02t0246900-01	Conserved hypothetical protein	2	8292477	8293241
Os02g0247000	MQTL_BY2.1	Os02t0247000-01	Protein of unknown function DUF605 domain containing protein	2	8299604	8306389
Os02g0247100	MQTL_BY2.1	Os02t0247100-00	Similar to bZIP transcription factor family protein	2	8323866	8324946	OsbZIP19
Os02g0247200	MQTL_BY2.1	Os02t0247200-01	Similar to T-complex protein 1, gamma subunit (TCP-1-gamma) (CCT-gamma) (Matricin) (mTRiC-P5)	2	8326165	8343175
Os02g0247500	MQTL_BY2.1	Os02t0247500-01	Conserved hypothetical protein	2	8350092	8351259
Os02g0247600	MQTL_BY2.1	Os02t0247600-01	Conserved hypothetical protein	2	8350331	8351592
Os02g0247800	MQTL_BY2.1	Os02t0247800-01	Similar to calcium ion binding protein	2	8358824	8362959	OsEFCAX2
Os02g0248100	MQTL_BY2.1	Os02t0248100-00	Hypothetical conserved gene	2	8367222	8368216
Os02g0248200	MQTL_BY2.1	Os02t0248200-00	Zinc finger, RING-type domain containing protein	2	8380541	8384118
Os02g0248300	MQTL_BY2.1	Os02t0248300-00	Hypothetical protein	2	8380576	8381196
Os02g0248440	MQTL_BY2.1	Os02t0248440-00	Zinc finger, RING-type domain containing protein	2	8397656	8398297
Os02g0248800	MQTL_BY2.1	Os02t0248800-01	Similar to Glutelin type-B 2 precursor	2	8401328	8403216	OsEnS-32
Os02g0249000	MQTL_BY2.1	Os02t0249000-01	Glutelin, Seed strage protei	2	8406709	8408682	GLUD1
Os02g0249102	MQTL_BY2.1	Os02t0249102-00	Non-protein coding transcript	2	8412713	8412959
Os02g0249200	MQTL_BY2.1	Os02t0249200-00	Similar to RING-H2 finger protein ATL5H	2	8416954	8417585
Os02g0249300	MQTL_BY2.1	Os02t0249300-00	Zinc finger, RING/FYVE/PHD-type domain containing protein	2	8422881	8423702
Os02g0249500	MQTL_BY2.1	Os02t0249500-01	Conserved hypothetical protein	2	8433458	8436694
Os02g0249600	MQTL_BY2.1	Os02t0249600-01	Similar to Glutelin	2	8446623	8448546	Glu7*(GluB2)
Os02g0249700	MQTL_BY2.1	Os02t0249700-01	Cyclin-like F-box domain containing protein	2	8453872	8455936	OsFbox075
Os02g0249800	MQTL_BY2.1	Os02t0249800-01	Glutelin precursor	2	8458664	8460633	GluB1
Os02g0249900	MQTL_BY2.1	Os02t0249900-01	Glutelin precursor	2	8465066	8467035	GluB1
Os02g0250300	MQTL_BY2.1	Os02t0250300-01	Bromodomain containing protein	2	8490392	8498003	GTE4
Os02g0250400	MQTL_BY2.1	Os02t0250400-02	Similar to Esterase	2	8501442	8504977	BS1
Os02g0250600	MQTL_BY2.1	Os02t0250600-01	Late embryogenesis abundant protein repeat containing protein	2	8516602	8518271	OsLEA15
Os02g0250700	MQTL_BY2.1	Os02t0250700-01	Non-protein coding transcript	2	8518506	8535685
ENSRNA049448770	MQTL_BY2.1	ENSRNA049448770-T1	tRNA-Gln for anticodon UUG	2	8519914	8519985	tRNA-Gln
ENSRNA049448783	MQTL_BY2.1	ENSRNA049448783-T1	tRNA-Gln for anticodon UUG	2	8524146	8524217	tRNA-Gln
ENSRNA049448805	MQTL_BY2.1	ENSRNA049448805-T1	tRNA-Gln for anticodon UUG	2	8527182	8527253	tRNA-Gln
Os02g0251200	MQTL_BY2.1	Os02t0251200-01	Non-protein coding transcript	2	8528062	8529234
ENSRNA049448821	MQTL_BY2.1	ENSRNA049448821-T1	tRNA-Gln for anticodon UUG	2	8528608	8528679	tRNA-Gln
ENSRNA049448834	MQTL_BY2.1	ENSRNA049448834-T1	tRNA-Gln for anticodon UUG	2	8530137	8530208	tRNA-Gln
ENSRNA049448855	MQTL_BY2.1	ENSRNA049448855-T1	tRNA-Gln for anticodon UUG	2	8532292	8532363	tRNA-Gln
Os02g0251700	MQTL_BY2.1	Os02t0251700-01	Conserved hypothetical protein	2	8536374	8538452
Os02g0251800	MQTL_BY2.1	Os02t0251800-00	VQ domain containing protein	2	8539273	8539623	OsVQ6
Os02g0251900	MQTL_BY2.1	Os02t0251900-01	Similar to Tobacco rattle virus-induced protein variant 2	2	8541338	8542125	OsVQ7
Os02g0252100	MQTL_BY2.1	Os02t0252100-02	Similar to SC35-like splicing factor SCL30, 30 kD	2	8553859	8558162
Os02g0252200	MQTL_BY2.1	Os02t0252200-01	Similar to GRAB2 protein	2	8582543	8584532	ONAC013
Os02g0252300	MQTL_BY2.1	Os02t0252300-01	Hypothetical protein	2	8584813	8585532
Os02g0252400	MQTL_BY2.1	Os02t0252400-01	Dof zinc finger transcriptional activator, Dof zinc finger transcription factor, Grain filling, GA response in aleurone cel	2	8590318	8593735	RPBF
Os02g0252600	MQTL_BY2.1	Os02t0252600-01	Aminotransferase, class IV family protein	2	8597167	8601679
Os02g0253150	MQTL_BY2.1	Os02t0253150-01	Glycosyl transferase, family 20 domain containing protein	2	8612484	8613769
Os02g0253502	MQTL_BY2.1	Os02t0253502-00	Protein of unknown function DUF247, plant domain containing protein	2	8643576	8644850
Os02g0253601	MQTL_BY2.1	Os02t0253601-00	EF-hand-like domain domain containing protein	2	8649792	8650152
Os02g0253700	MQTL_BY2.1	Os02t0253700-01	Conserved hypothetical protein	2	8659226	8660521
Os02g0253800	MQTL_BY2.1	Os02t0253800-01	Conserved hypothetical protein	2	8661700	8662302
Os02g0254100	MQTL_BY2.1	Os02t0254100-00	Hypothetical conserved gene	2	8679389	8680699
Os02g0254233	MQTL_BY2.1	Os02t0254233-00	Hypothetical protein	2	8679431	8680629
Os02g0254366	MQTL_BY2.1	Os02t0254366-00	EF-hand-like domain domain containing protein	2	8693806	8694177
Os02g0254550	MQTL_BY2.1	Os02t0254550-01	Zinc finger, BED-type predicted domain containing protein	2	8700431	8702895
Os02g0254600	MQTL_BY2.1	Os02t0254600-01	Conserved hypothetical protein	2	8714222	8715050
Os02g0254700	MQTL_BY2.1	Os02t0254700-01	Similar to Spermidine synthase 3	2	8726689	8730601	OsSPMS2
Os02g0255000	MQTL_BY2.1	Os02t0255000-03	Similar to Cyclic nucleotide-gated ion channel 1	2	8747018	8756024	OsCNGC2
Os02g0255033	MQTL_BY2.1	Os02t0255033-00	Hypothetical protein	2	8747655	8754363
Os02g0255066	MQTL_BY2.1	Os02t0255066-00	Hypothetical protein	2	8760061	8760449
Os02g0255100	MQTL_BY2.1	Os02t0255100-02	Mitochondrial protein phosphatase 2C protein 13, Pollen germinatio	2	8760067	8766268	DCW11
Os02g0255200	MQTL_BY2.1	Os02t0255200-02	Similar to Ribosomal protein S15a homolog	2	8766855	8769279
Os02g0255300	MQTL_BY2.1	Os02t0255300-00	Similar to Polyketide cyclase	2	8775492	8781696	OsPYL12
Os02g0255400	MQTL_BY2.1	Os02t0255400-00	Similar to H0315A08.1 protein	2	8791270	8792098
Os02g0255500	MQTL_BY2.1	Os02t0255500-01	Similar to Extensin (Fragment)	2	8801325	8805273	OsPYL/RCAR3
Os02g0255700	MQTL_BY2.1	Os02t0255700-01	Conserved hypothetical protein	2	8810104	8820960	FLL1
Os02g0255801	MQTL_BY2.1	Os02t0255801-00	Non-protein coding transcript	2	8813629	8814915
Os02g0255900	MQTL_BY2.1	Os02t0255900-01	Conserved hypothetical protein	2	8825029	8825614
Os02g0256000	MQTL_BY2.1	Os02t0256000-01	Hypothetical protein	2	8834020	8835881
Os02g0256100	MQTL_BY2.1	Os02t0256100-02	Pectin lyase fold/virulence factor domain containing protein	2	8834369	8837492	OsPGL23
Os02g0256200	MQTL_BY2.1	Os02t0256200-02	Similar to Histidine-rich protein	2	8842948	8844249
Os02g0256500	MQTL_BY2.1	Os02t0256500-01	Conserved hypothetical protein	2	8850623	8851897
Os02g0256800	MQTL_BY2.1	Os02t0256800-00	Cupredoxin domain containing protein	2	8854327	8854985	OsUCL2
Os02g0257001	MQTL_BY2.1	Os02t0257001-00	Hypothetical conserved gene	2	8856566	8860576
Os02g0257100	MQTL_BY2.1	Os02t0257100-01	Cupredoxin domain containing protein	2	8866815	8867667	OsUCL3
Os02g0257200	MQTL_BY2.1	Os02t0257200-01	Conserved hypothetical protein	2	8869192	8871520
Os02g0257250	MQTL_BY2.1	Os02t0257250-00	Hypothetical gene	2	8869357	8871474
Os02g0257300	MQTL_BY2.1	Os02t0257300-00	Rhodanese-like domain containing protein	2	8873101	8875996	OsStr12
Os02g0257400	MQTL_BY2.1	Os02t0257400-01	Non-protein coding transcript	2	8876190	8876441
Os02g0257500	MQTL_BY2.1	Os02t0257500-00	Similar to DNA binding protein	2	8879339	8882660	OsbHLH053
Os02g0258000	MQTL_BY2.1	Os02t0258000-00	Hypothetical conserved gene	2	8927818	8928740
Os02g0258200	MQTL_BY2.1	Os02t0258200-01	Similar to high mobility group family	2	8935193	8936223
Os02g0258250	MQTL_BY2.1	Os02t0258250-00	Hypothetical conserved gene	2	8936361	8937179
Os02g0258300	MQTL_BY2.1	Os02t0258300-01	Zinc finger, FYVE/PHD-type domain containing protein	2	8938133	8943482
Os02g0258800	MQTL_BY2.1	Os02t0258800-01	Conserved hypothetical protein	2	8973633	8977322
Os02g0258900	MQTL_BY2.1	Os02t0258900-01	Similar to Molybdopterin biosynthesis CNX2 protein (Molybdenum cofactor biosynthesis enzyme CNX2)	2	8976792	8981140
Os02g0259100	MQTL_BY2.1	Os02t0259100-01	Conserved hypothetical protein	2	8984621	8989570	IIP2
Os02g0259600	MQTL_BY2.1	Os02t0259600-02	Similar to 50S ribosomal protein L21, chloroplast precursor (CL21) (CS-L7)	2	9005264	9007486	OsRPL21
Os02g0259850	MQTL_BY2.1	Os02t0259850-00	Hypothetical gene	2	9016923	9018833
Os02g0259900	MQTL_BY2.1	Os02t0259900-01	Conserved hypothetical protein	2	9021454	9023102
Os02g0260000	MQTL_BY2.1	Os02t0260000-01	Non-protein coding transcript	2	9026460	9026900
Os02g0260200	MQTL_BY2.1	Os02t0260200-01	Kelch repeat-containing F-box protein, Regulation of panicle architectur	2	9042064	9046144	EP3
Os02g0260400	MQTL_BY2.1	Os02t0260400-01	Protein of unknown function DUF37 family protein	2	9052733	9056389
Os02g0260500	MQTL_BY2.1	Os02t0260500-00	Hypothetical conserved gene	2	9066936	9068429	SIP7
Os02g0260700	MQTL_BY2.1	Os02t0260700-01	Similar to GAMYB-binding protein (Fragment)	2	9082763	9087989
Os02g0260800	MQTL_BY2.1	Os02t0260800-00	Non-protein coding transcript	2	9091400	9091461
Os02g0260900	MQTL_BY2.1	Os02t0260900-00	Similar to H0315A08.1 protein	2	9095708	9096382
Os02g0261000	MQTL_BY2.1	Os02t0261000-00	Conserved hypothetical protein	2	9106619	9107664
Os02g0261100	MQTL_BY2.1	Os02t0261100-01	Ubiquitin-conjugating enzyme E2, Elicitor-induced defense respons	2	9116165	9119456	UBC5B
Os02g0261150	MQTL_BY2.1	Os02t0261150-00	Non-protein coding transcript	2	9116199	9119212
Os02g0261400	MQTL_BY2.1	Os02t0261400-00	Conserved hypothetical protein	2	9142458	9144360
Os02g0261800	MQTL_BY2.1	Os02t0261800-00	NB-ARC domain containing protein	2	9155585	9166101
Os02g0262600	MQTL_BY2.1	Os02t0262600-00	Disease resistance protein domain containing protein	2	9238439	9242050
Os02g0262800	MQTL_BY2.1	Os02t0262800-01	Similar to NBS-LRR protein (Fragment)	2	9257998	9262614	rNBS41
Os02g0263432	MQTL_BY2.1	Os02t0263432-00	Conserved hypothetical protein	2	9288823	9290817
Os02g0264300	MQTL_BY2.1	Os02t0264300-02	Conserved hypothetical protein	2	9391326	9393829
Os02g0264501	MQTL_BY2.1	Os02t0264501-00	Hypothetical gene	2	9393288	9393813
Os02g0264700	MQTL_BY2.1	Os02t0264700-01	Similar to flagelliform silk protein-like protein [Oryza sativa (japonica cultivar-group)]	2	9409107	9413552
Os02g0264800	MQTL_BY2.1	Os02t0264800-01	Protein of unknown function DUF1070 family protein	2	9416888	9418713	OsAGP20
Os02g0265100	MQTL_BY2.1	Os02t0265100-01	Hypothetical protein	2	9446493	9448541
Os02g0265200	MQTL_BY2.1	Os02t0265200-01	WRKY transcription factor 39	2	9446779	9448835	OsWRKY39
Os02g0265300	MQTL_BY2.1	Os02t0265300-01	Protein of unknown function DUF3778 domain containing protein	2	9449342	9450315
Os02g0265400	MQTL_BY2.1	Os02t0265400-02	Similar to Vacuolar protein sorting 29 (Vesicle protein sorting 29) (hVPS29) (PEP11). Splice isoform 2	2	9458447	9463762
Os02g0265700	MQTL_BY2.1	Os02t0265700-02	Hypothetical conserved gene	2	9486437	9494275
Os02g0265800	MQTL_BY2.1	Os02t0265800-00	Hypothetical conserved gene	2	9495107	9495712
Os02g0265900	MQTL_BY2.1	Os02t0265900-02	Reticulon family protein	2	9497687	9500237
Os02g0266000	MQTL_BY2.1	Os02t0266000-01	Similar to N-(5'-phosphoribosyl)anthranilate isomerase	2	9502820	9505396
Os02g0266100	MQTL_BY2.1	Os02t0266100-02	Zinc finger, U1-C type domain containing protein	2	9505868	9509878
Os02g0266200	MQTL_BY2.1	Os02t0266200-01	Pentatricopeptide repeat domain containing protein	2	9510002	9514048
Os02g0266300	MQTL_BY2.1	Os02t0266300-01	Similar to Transient receptor potential cation channel subfamily A member 1 (Ankyrin-like with transmembrane domains protein 1) (Transformation sensitive-protein p120)	2	9514361	9518278
Os02g0266500	MQTL_BY2.1	Os02t0266500-01	tRNA(Ile)-lysidine/2-thiocytidine synthase domain containing protein	2	9523632	9532175
Os02g0266800	MQTL_BY2.1	Os02t0266800-01	Transcriptional activator protein	2	9535430	9538420	OsbZIP20
Os02g0266900	MQTL_BY2.1	Os02t0266900-01	Conserved hypothetical protein	2	9541034	9542540
Os02g0267000	MQTL_BY2.1	Os02t0267000-01	Similar to Signal peptidase I (EC 3.4.21.89) (Leader peptidase I)	2	9544181	9550570
Os02g0267200	MQTL_BY2.1	Os02t0267200-00	Alpha-expansin OsEXPA13	2	9551864	9553485	OsEXPA13
Os02g0267350	MQTL_BY2.1	Os02t0267350-00	Hypothetical gene	2	9552146	9553195
Os02g0267700	MQTL_BY2.1	Os02t0267700-00	Similar to Expansin-A14	2	9569705	9570573	OsEXPA14
Os02g0267832	MQTL_BY2.1	Os02t0267832-00	Hypothetical protein	2	9572091	9574891
Os02g0267900	MQTL_BY2.1	Os02t0267900-00	Similar to Expansin-A24	2	9574547	9575502	OsEXPA24
Os02g0267975	MQTL_BY2.1	Os02t0267975-00	Hypothetical protein	2	9578459	9578763
Os02g0268050	MQTL_BY2.1	Os02t0268050-00	Similar to Expansin-A23	2	9578475	9579432	OsEXPA23
Os02g0268100	MQTL_BY2.1	Os02t0268100-01	Similar to Glutelin (Fragment)	2	9580486	9582483	GLUB5
Os02g0268300	MQTL_BY2.1	Os02t0268300-00	Similar to Glutelin (Fragment)	2	9586034	9587998	GLUB4
Os02g0268400	MQTL_BY2.1	Os02t0268400-00	Similar to Expansin-A23	2	9589066	9590023	EXPA23
Os02g0268500	MQTL_BY2.1	Os02t0268500-00	Hypothetical protein	2	9589735	9590039
Os02g0268600	MQTL_BY2.1	Os02t0268600-00	Similar to Expansin-A22	2	9600237	9601245	OsEXPA22
Os02g0268675	MQTL_BY2.1	Os02t0268675-00	Hypothetical protein	2	9600298	9601000
Os02g0269000	MQTL_BY2.1	Os02t0269000-01	Protein of unknown function DUF502 family protein	2	9617858	9623804
Os02g0269200	MQTL_BY2.1	Os02t0269200-01	Dynein light chain, type 1 family protein	2	9641620	9642458
Os02g0269400	MQTL_BY2.1	Os02t0269400-00	Hypothetical protein	2	9650745	9656251
Os02g0269600	MQTL_BY2.1	Os02t0269600-00	Similar to Subtilase	2	9650760	9656236	OsSub13
Os02g0269650	MQTL_BY2.1	Os02t0269650-01	Hypothetical gene	2	9660237	9660760
Os02g0270100	MQTL_BY2.1	Os02t0270100-00	Hypothetical gene	2	9708752	9709903
Os02g0270200	MQTL_BY2.1	Os02t0270200-01	Similar to Subtilase	2	9712632	9715959	OsSub14
Os02g0270350	MQTL_BY2.1	Os02t0270350-00	Hypothetical protein	2	9712737	9715552
Os02g0270800	MQTL_BY2.1	Os02t0270800-00	Peptidase S8/S53, subtilisin/kexin/sedolisin domain containing protein	2	9757895	9759511	OsSub15
Os02g0270900	MQTL_BY2.1	Os02t0270900-00	Similar to Subtilase	2	9764691	9770197	OsSub16
Os02g0271000	MQTL_BY2.1	Os02t0271000-01	Similar to Subtilase	2	9778410	9782065	OsSub17
Os02g0271600	MQTL_BY2.1	Os02t0271600-00	Similar to Subtilase	2	9826266	9829343	OsSub18
Os02g0271900	MQTL_BY2.1	Os02t0271900-01	Myb transcription factor domain containing protein	2	9848231	9852383
Os02g0272100	MQTL_BY2.1	Os02t0272100-00	F-box domain, cyclin-like domain containing protein	2	9867024	9868223	OsFbox079
Os02g0272200	MQTL_BY2.1	Os02t0272200-00	Similar to Flavin-binding monooxygenase-like family protein	2	9877605	9879302	OsYUCCA12
Os02g0272300	MQTL_BY2.1	Os02t0272300-01	Similar to Pollen-specific kinase partner protein	2	9885649	9888391	Os
Os02g0272350	MQTL_BY2.1	Os02t0272350-01	Hypothetical gene	2	9888494	9892534
Os02g0272400	MQTL_BY2.1	Os02t0272400-00	Similar to predicted protein	2	9888890	9893654
Os02g0272600	MQTL_BY2.1	Os02t0272600-02	Aph-1 family protein	2	9902631	9907870
Os02g0272800	MQTL_BY2.1	Os02t0272800-01	Conserved hypothetical protein	2	9912537	9919784
Os02g0272850	MQTL_BY2.1	Os02t0272850-00	Conserved hypothetical protein	2	9913947	9914430
Os02g0272900	MQTL_BY2.1	Os02t0272900-01	NB-ARC domain containing protein	2	9923292	9928340
Os02g0273000	MQTL_BY2.1	Os02t0273000-01	Similar to Uridine kinase-like protein	2	9928936	9937374
Os02g0273050	MQTL_BY2.1	Os02t0273050-00	Non-protein coding transcript	2	9929008	9936733
Os02g0273100	MQTL_BY2.1	Os02t0273100-01	Aminotransferase, class IV family protein	2	9950654	9954960
Os02g0273700	MQTL_BY2.1	Os02t0273700-01	VHS domain containing protein	2	9972735	9978051
Os02g0273501	MQTL_BY2.1	Os02t0273501-00	Non-protein coding transcript	2	9973072	9976395
Os02g0273800	MQTL_BY2.1	Os02t0273800-02	Multi antimicrobial extrusion protein MatE domain containing protein	2	9981536	9985906
Os02g0273900	MQTL_BY2.1	Os02t0273900-01	Conserved hypothetical protein	2	9988906	9990643
Os02g0274000	MQTL_BY2.1	Os02t0274000-02	Similar to Rf2 protein	2	9993963	9998257	RF2
Os02g0274100	MQTL_BY2.1	Os02t0274100-01	3-hydroxyacyl-CoA dehydrogenase, Multifunctional protein, RNA- and microtubule-binding protein, Salicylic acid (SA) biosynthesis, Maintenance of root meristem activity, Beta -oxidation of fatty acid	2	10001543	10010228	AIM1
Os02g0274350	MQTL_BY2.1	Os02t0274350-00	Non-protein coding transcript	2	10010654	10011169
Os02g0274600	MQTL_BY2.1	Os02t0274600-00	Tesmin/TSO1-like, CXC domain containing protein	2	10042489	10047801
Os02g0274700	MQTL_BY2.1	Os02t0274700-01	Zinc finger, RanBP2-type domain containing protein	2	10054334	10056434
Os02g0274900	MQTL_BY2.1	Os02t0274900-03	Major facilitator superfamily protein	2	10074588	10081478
Os02g0275100	MQTL_BY2.1	Os02t0275100-01	Cytochrome C biogenesis protein family protein	2	10084510	10087894
Os02g0275200	MQTL_BY2.1	Os02t0275200-01	Xyloglucan fucosyltransferase family protein	2	10088213	10094968
Os02g0275300	MQTL_BY2.1	Os02t0275300-01	Non-protein coding transcript	2	10094221	10094565
Os02g0276200	MQTL_BY2.1	Os02t0276200-01	Similar to Isochorismatase family protein rutB	2	10135285	10143931
Os02g0276400	MQTL_BY2.1	Os02t0276400-01	Similar to Isochorismatase family protein rutB	2	10152183	10155192
Os02g0276500	MQTL_BY2.1	Os02t0276500-01	Similar to Tocopherol cyclase	2	10155843	10164739	OsVTE1
Os02g0276900	MQTL_BY2.1	Os02t0276900-01	Basic helix-loop-helix dimerisation region bHLH domain containing protein	2	10181518	10188932	OsbHLH072
Os02g0277600	MQTL_BY2.1	Os02t0277600-01	Similar to MFDR (NADP adrenodoxin-like ferredoxin reductase)	2	10207347	10212946	OsISC21
Os02g0277700	MQTL_BY2.1	Os02t0277700-01	Leucine-rich repeat domain containing protein	2	10213163	10216340
Os02g0278400	MQTL_BY2.1	Os02t0278400-01	Cytochrome P450 family protein	2	10262000	10268672
Os02g0278450	MQTL_BY2.1	Os02t0278450-00	Hypothetical protein	2	10262060	10266551
Os02g0278700	MQTL_BY2.1	Os02t0278700-01	Similar to Kaurene synthase A (Fragment)	2	10273719	10283727	OsCPS1
Os02g0279150	MQTL_BY2.1	Os02t0279150-00	Hypothetical protein	2	10273760	10278924
Os02g0279600	MQTL_BY2.1	Os02t0279600-00	Similar to TOM2B	2	10330699	10333765
Os02g0279800	MQTL_BY2.1	Os02t0279800-01	Conserved hypothetical protein	2	10338762	10342350
Os02g0280000	MQTL_BY2.1	Os02t0280000-01	Hypothetical gene	2	10351706	10352360
Os02g0280100	MQTL_BY2.1	Os02t0280100-00	Micro-fibrillar-associated 1, C-terminal family protein	2	10352385	10354072
Os02g0280200	MQTL_BY2.1	Os02t0280200-00	Similar to Xyloglucan endotransglucosylase/hydrolase protein 26	2	10359560	10360971	OsXTH13
Os02g0280400	MQTL_BY2.1	Os02t0280400-02	Similar to casein kinase I isoform delta-like	2	10371074	10380939
Os02g0280500	MQTL_BY2.1	Os02t0280500-01	Similar to Glyoxalase I	2	10378457	10379197	OsGLYI2
Os02g0280700	MQTL_BY2.1	Os02t0280700-01	Similar to Iron/ascorbate-dependent oxidoreductase	2	10386299	10390289
Os02g0280850	MQTL_BY2.1	Os02t0280850-00	Hypothetical protein	2	10388265	10389963
Os02g0281000	MQTL_BY2.1	Os02t0281000-02	RmlC-like jelly roll fold domain containing protein	2	10419062	10428014	OsPP23
Os02g0281101	MQTL_BY2.1	Os02t0281101-00	Hypothetical gene	2	10427372	10427660
Os02g0281150	MQTL_BY2.1	Os02t0281150-01	Similar to Leucine Rich Repeat family protein	2	10437396	10440764
Os02g0281200	MQTL_BY2.1	Os02t0281200-01	Similar to NBS-LRR protein (Fragment)	2	10444568	10450918
Os02g0282000	MQTL_BY2.1	Os02t0282000-01	NB-ARC domain containing protein	2	10503049	10508541
Os02g0282100	MQTL_BY2.1	Os02t0282100-01	Conserved hypothetical protein	2	10509169	10512214
Os02g0282301	MQTL_BY2.1	Os02t0282301-01	Conserved hypothetical protein	2	10525186	10526918
Os02g0282500	MQTL_BY2.1	Os02t0282500-00	Disease resistance protein domain containing protein	2	10535635	10539146
Os02g0282600	MQTL_BY2.1	Os02t0282600-01	Conserved hypothetical protein	2	10540690	10543155
Os02g0282900	MQTL_BY2.1	Os02t0282900-01	Similar to 68 kDa protein HP68	2	10552438	10558881	OsABCE1
Os02g0283800	MQTL_BY2.1	Os02t0283800-01	Leucine-rich repeat receptor-like kinase, Maintenance of the tapetal cell layer and microspore/pollen viability, Control of male fertility, Regulation of plant growth through the brassinosteroid (BR) signaling pathwa	2	10634660	10641052	TMS10
Os02g0284300	MQTL_BY2.1	Os02t0284300-00	Similar to predicted protein	2	10677732	10679056
Os02g0284500	MQTL_BY2.1	Os02t0284500-01	FAR1 DNA binding domain domain containing protein	2	10693427	10696752
Os02g0284550	MQTL_BY2.1	Os02t0284550-00	Hypothetical protein	2	10694206	10696396
Os02g0284600	MQTL_BY2.1	Os02t0284600-01	Similar to 60S ribosomal protein L27	2	10700829	10701516	OsRPL27.3
Os02g0284800	MQTL_BY2.1	Os02t0284800-01	Hypothetical protein	2	10704318	10705004
Os02g0285300	MQTL_BY2.1	Os02t0285300-01	DREPP plasma membrane polypeptide family protein	2	10715073	10716741	OsDREPP2
Os02g0285700	MQTL_BY2.1	Os02t0285700-01	Similar to predicted protein	2	10725543	10729638
Os02g0285775	MQTL_BY2.1	Os02t0285775-00	Non-protein coding transcript	2	10739333	10739721
Os02g0285800	MQTL_BY2.1	Os02t0285800-02	Similar to GTP-binding protein typA (Tyrosine phosphorylated protein A)	2	10739451	10747067
Os02g0285900	MQTL_BY2.1	Os02t0285900-00	No apical meristem (NAM) protein domain containing protein	2	10747495	10749006	ONAC044
Os02g0286200	MQTL_BY2.1	Os02t0286200-01	Lipase, class 3 family protein	2	10758967	10762460
Os02g0286350	MQTL_BY2.1	Os02t0286350-00	Similar to Non-specific lipid-transfer protein	2	10764855	10766260
Os02g0286500	MQTL_BY2.1	Os02t0286500-00	Similar to AT hook motif family protein, expressed	2	10766482	10767402
Os02g0286700	MQTL_BY2.1	Os02t0286700-00	Similar to Chlorophyllase (Fragment)	2	10772392	10776515
Os02g0286850	MQTL_BY2.1	Os02t0286850-00	Similar to Stripe rust resistance protein Yr10	2	10778463	10780758
Os02g0286891	MQTL_BY2.1	Os02t0286891-01	Similar to OSIGBa0161P06.1 protein	2	10787293	10789508
Os02g0286933	MQTL_BY2.1	Os02t0286933-00	Conserved hypothetical protein	2	10807538	10810831
Os02g0287000	MQTL_BY2.1	Os02t0287000-02	Similar to 40S ribosomal protein S3a (CYC07 protein)	2	10822643	10825665	RPS3A
Os02g0287700	MQTL_BY2.1	Os02t0287700-00	Hypothetical gene	2	10853024	10853919
Os02g0287800	MQTL_BY2.1	Os02t0287800-00	F-box domain, Skp2-like domain containing protein	2	10854309	10855575	Os_F0478
Os02g0287900	MQTL_BY2.1	Os02t0287900-01	Cyclin-like F-box domain containing protein	2	10857586	10859012	OsFbox080
Os02g0287950	MQTL_BY2.1	Os02t0287950-00	Non-protein coding transcript	2	10858501	10859032
Os02g0288000	MQTL_BY2.1	Os02t0288000-01	Cyclin-like F-box domain containing protein	2	10861422	10862862	OsFbox081
Os02g0288100	MQTL_BY2.1	Os02t0288100-01	Similar to Pectinesterase (EC 3.1.1.11) (Fragment)	2	10864069	10867222	OsPME8
Os02g0288200	MQTL_BY2.1	Os02t0288200-02	Protein of unknown function DUF573 domain containing protein	2	10870290	10874506
Os02g0288400	MQTL_BY2.1	Os02t0288400-00	Similar to MRP-like ABC transporter	2	10880647	10886393	OsABCC5
Os02g0288600	MQTL_BY2.1	Os02t0288600-01	Similar to BURP domain-containing protein 4	2	10897250	10897969	OsBURP04
Os02g0288700	MQTL_BY2.1	Os02t0288700-00	Similar to MRP-like ABC transporter	2	10908431	10914600	OsABCC4
Os02g0288722	MQTL_BY2.1	Os02t0288722-00	Non-protein coding transcript	2	10908608	10909003
Os02g0288744	MQTL_BY2.1	Os02t0288744-00	Hypothetical protein	2	10912992	10914012
Os02g0288862	MQTL_BY2.1	Os02t0288862-00	Hypothetical protein	2	10922179	10923451
Os02g0288925	MQTL_BY2.1	Os02t0288925-00	Hypothetical conserved gene	2	10922187	10923461	Os_F0610
Os02g0289000	MQTL_BY2.1	Os02t0289000-01	BURP domain containing protein	2	10931592	10932547
Os02g0289300	MQTL_BY2.1	Os02t0289300-01	Hypothetical conserved gene	2	10944010	10944784
Os02g0289500	MQTL_BY2.1	Os02t0289500-01	Similar to anthocyanin 5-aromatic acyltransferase	2	10945077	10945757
Os02g0289700	MQTL_BY2.1	Os02t0289700-01	Hypothetical protein	2	10947828	10948612
Os02g0290000	MQTL_BY2.1	Os02t0290000-01	Pentatricopeptide repeat domain containing protein	2	10960662	10968059
Os02g0290300	MQTL_BY2.1	Os02t0290300-01	WD40/YVTN repeat-like domain containing protein	2	10972770	10986645	OsWD40-40
Os02g0290400	MQTL_BY2.1	Os02t0290400-01	Ribosomal biogenesis, methyltransferase, EMG1/NEP1 domain containing protein	2	10990473	10993649
Os02g0290500	MQTL_BY2.1	Os02t0290500-01	Phosphatidylinositol 3-/4-kinase (PI3/4K) family protein, Ubiquitin-like domain kinase, Control of flowering tim	2	10994252	10997615	OsUbDKgamma4
Os02g0290600	MQTL_BY2.1	Os02t0290600-02	Prolyl oligopeptidase family protein, Abiotic stress toleranc	2	10999890	11004650	OsPOP5
Os02g0290900	MQTL_BY2.1	Os02t0290900-00	Similar to GDSL-motif lipase/hydrolase family protein	2	11009350	11014975	OsGELP34
Os02g0291000	MQTL_BY2.1	Os02t0291000-00	Calcineurin B (Fragment)	2	11015828	11017808	OsCBL7
Os02g0291400	MQTL_BY2.1	Os02t0291400-00	Similar to Calcineurin B-like protein 8	2	11057896	11059975	OsCBL8
Os02g0291500	MQTL_BY2.1	Os02t0291500-01	Conserved hypothetical protein	2	11066134	11067381
Os02g0291600	MQTL_BY2.1	Os02t0291600-01	Lipase, GDSL domain containing protein	2	11071696	11077522	OsGELP35
Os02g0292600	MQTL_BY2.1	Os02t0292600-01	Lipase, GDSL domain containing protein	2	11116177	11120334	OsGELP37
Os02g0292800	MQTL_BY2.1	Os02t0292800-01	Protein of unknown function DUF599 family protein	2	11126248	11127515
Os02g0293050	MQTL_BY2.1	Os02t0293050-00	Hypothetical protein	2	11126629	11127361
Os02g0293300	MQTL_BY2.1	Os02t0293300-01	Homolog of Arabidopsis FACTOR OF DNA METHYLATION 1, Regulation of floral organ specification and meristem determinatio	2	11151750	11156506	OsFDML1
Os02g0293350	MQTL_BY2.1	Os02t0293350-01	Hypothetical gene	2	11156872	11160271
Os02g0293400	MQTL_BY2.1	Os02t0293400-01	Similar to Ubiquitin ligase SINAT5 (EC 6.3.2.-) (Seven in absentia homolog 5). Splice isoform 2	2	11157096	11161168	SIP14
Os02g0293500	MQTL_BY2.1	Os02t0293500-01	Similar to CLP protease regulatory subunit CLPX precursor	2	11162557	11166291
Os02g0293575	MQTL_BY2.1	Os02t0293575-00	Hypothetical protein	2	11162645	11166101
Os02g0293800	MQTL_BY2.1	Os02t0293800-02	Conserved hypothetical protein	2	11180090	11182663
Os02g0293900	MQTL_BY2.1	Os02t0293900-00	Similar to nucleic acid binding protein	2	11183598	11184446
Os02g0294000	MQTL_BY2.1	Os02t0294000-00	Micro-fibrillar-associated 1, C-terminal domain containing protein	2	11186713	11187816
Os02g0294100	MQTL_BY2.1	Os02t0294100-01	Cyclin-like F-box domain containing protein	2	11188432	11193873	OsFbox082
Os02g0294600	MQTL_BY2.1	Os02t0294600-01	Similar to transducin family protein / WD-40 repeat family protein	2	11199426	11205676	OsWD40-41
Os02g0294700	MQTL_BY2.1	Os02t0294700-01	Topoisomerase II-associated protein PAT1 domain containing protein	2	11209135	11211943
Os02g0295700	MQTL_BY2.1	Os02t0295700-01	Aldehyde dehydrogenase, conserved site domain containing protein	2	11292722	11300269
Os02g0296350	MQTL_BY2.1	Os02t0296350-01	Non-protein coding transcript	2	11339961	11346765
Os02g0296400	MQTL_BY2.1	Os02t0296400-00	Similar to RCD1	2	11340114	11344944	OsEnS-35
Os02g0296800	MQTL_BY2.1	Os02t0296800-01	Cobalamin (vitamin B12) biosynthesis CbiX domain containing protein	2	11353288	11357713
Os02g0297000	MQTL_BY2.1	Os02t0297000-01	Conserved hypothetical protein	2	11357264	11361527
Os02g0297132	MQTL_BY2.1	Os02t0297132-00	Similar to heat-shock protein 101	2	11362531	11363765
Os02g0297066	MQTL_BY2.1	Os02t0297066-00	Hypothetical gene	2	11362552	11363201
Os02g0297200	MQTL_BY2.1	Os02t0297200-01	Protein of unknown function DUF594 family protein	2	11376851	11379304
Os02g0297550	MQTL_BY2.1	Os02t0297550-01	Hypothetical gene	2	11395866	11396949
Os02g0297600	MQTL_BY2.1	Os02t0297600-01	Protein of unknown function DUF707 family protein	2	11399635	11404045
Os02g0297666	MQTL_BY2.1	Os02t0297666-00	Hypothetical gene	2	11402103	11403886
Os02g0297900	MQTL_BY2.1	Os02t0297900-00	Similar to F-box domain containing protein, expressed	2	11414988	11416688	OsFbox083
Os02g0298100	MQTL_BY2.1	Os02t0298100-01	Hypothetical protein	2	11427544	11431289
Os02g0298200	MQTL_BY2.1	Os02t0298200-01	Similar to Resistance protein candidate (Fragment)	2	11427608	11429897
Os02g0298900	MQTL_BY2.1	Os02t0298900-01	Hypothetical gene	2	11470577	11474781
Os02g0299000	MQTL_BY2.1	Os02t0299000-00	Similar to lectin-like receptor kinase 7	2	11471100	11473389
Os02g0299200	MQTL_BY2.1	Os02t0299200-01	IQ calmodulin-binding region domain containing protein	2	11478306	11483976
Os02g0299300	MQTL_BY2.1	Os02t0299300-01	Similar to cDNA clone:J023112L03, full insert sequence	2	11484330	11488301
Os02g0299600	MQTL_BY2.1	Os02t0299600-01	Protein of unknown function DUF1242 family protein	2	11502198	11507170
Os02g0300500	MQTL_BY2.1	Os02t0300500-00	Disease resistance protein domain containing protein	2	11550943	11554343
Os02g0300700	MQTL_BY2.1	Os02t0300700-01	Similar to Eukaryotic translation initiation factor 1A (EIF-1A) (EIF-4C)	2	11568279	11569112	OseIF1A-1
Os02g0300900	MQTL_BY2.1	Os02t0300900-00	Similar to Lipoxygenase	2	11577042	11577704
Os02g0301000	MQTL_BY2.1	Os02t0301000-02	Zinc finger, RING/FYVE/PHD-type domain containing protein	2	11578491	11583536	OsC3H15
Os02g0301100	MQTL_BY2.1	Os02t0301100-01	RAG1-activating protein 1 homologue domain containing protein	2	11592365	11596449	OsSWEET4
Os02g0301400	MQTL_BY2.1	Os02t0301400-01	Thioredoxin-like fold domain containing protein	2	11663438	11668036
Os02g0301450	MQTL_BY2.1	Os02t0301450-00	Hypothetical gene	2	11668315	11669131
Os02g0301500	MQTL_BY2.1	Os02t0301500-01	Similar to ATP dependent RNA helicase	2	11670440	11673580
Os02g0301650	MQTL_BY2.1	Os02t0301650-00	Hypothetical gene	2	11685117	11686988
Os02g0301700	MQTL_BY2.1	Os02t0301700-00	Similar to predicted protein	2	11694823	11699013
Os02g0301800	MQTL_BY2.1	Os02t0301800-02	NB-ARC domain containing protein	2	11701995	11708370
Os02g0302200	MQTL_BY2.1	Os02t0302200-01	Similar to aminotransferase family protein	2	11716855	11736527
Os02g0302450	MQTL_BY2.1	Os02t0302450-00	Similar to cDNA, clone: J100059G16, full insert sequence	2	11731075	11731398
Os02g0302500	MQTL_BY2.1	Os02t0302500-00	Hypothetical conserved gene	2	11737656	11741563
Os02g0302700	MQTL_BY2.1	Os02t0302700-01	Similar to Nicotianamine aminotransferase A	2	11749122	11753711	OsNAAT2
Os02g0302900	MQTL_BY2.1	Os02t0302900-01	Reticulon family protein	2	11758502	11762733
Os02g0303000	MQTL_BY2.1	Os02t0303000-01	Hypothetical gene	2	11767997	11768547
Os02g0303200	MQTL_BY2.1	Os02t0303200-01	Hypothetical protein	2	11776407	11776925
Os02g0303500	MQTL_BY2.1	Os02t0303500-01	Eggshell protein family protein	2	11798895	11799847
Os02g0304500	MQTL_BY2.1	Os02t0304500-00	Similar to transposon protein	2	11866004	11869802
Os02g0304800	MQTL_BY2.1	Os02t0304800-01	Hypothetical conserved gene	2	11876336	11879831
Os02g0304900	MQTL_BY2.1	Os02t0304900-01	Drought-induced 19 family protein, Drought resistance, Positive regulation of abscisic acid (ABA) respons	2	11882306	11885861	OsDi19-4
Os02g0305600	MQTL_BY2.1	Os02t0305600-01	Spectrin repeat containing protein	2	11935318	11941766
Os02g0305800	MQTL_BY2.1	Os02t0305800-00	EKC/KEOPS complex, subunit Pcc1 domain containing protein	2	11944408	11949922
Os02g0305700	MQTL_BY2.1	Os02t0305700-02	Armadillo-type fold domain containing protein	2	11961696	11967967
Os02g0305950	MQTL_BY2.1	Os02t0305950-00	Similar to calmodulin binding protein	2	11968238	11968736	OsSAUR7
Os02g0306100	MQTL_BY2.1	Os02t0306100-00	Similar to cation cation antiporter	2	11970612	11979811
Os02g0306250	MQTL_BY2.1	Os02t0306250-00	EKC/KEOPS complex, subunit Pcc1 domain containing protein	2	11974329	11976267
Os02g0306401	MQTL_BY2.1	Os02t0306401-00	Similar to Nicotianamine aminotransferase A	2	11997254	12002625	OsNAAT1
Os02g0306550	MQTL_BY2.1	Os02t0306550-00	Conserved hypothetical protein	2	12008815	12015423
Os02g0306600	MQTL_BY2.1	Os02t0306600-01	Non-protein coding transcript	2	12009034	12009419
Os02g0306900	MQTL_BY2.1	Os02t0306900-01	Similar to DnaJ-like protein	2	12019034	12023287	OsDjB4
Os02g0306801	MQTL_BY2.1	Os02t0306801-00	Hypothetical gene	2	12019128	12020457
Os02g0307000	MQTL_BY2.1	Os02t0307000-01	Guanylate-binding protein family protein	2	12023919	12034641
Os02g0307050	MQTL_BY2.1	Os02t0307050-01	Hypothetical gene	2	12031091	12034140
Os02g0307075	MQTL_BY2.1	Os02t0307075-00	Conserved hypothetical protein	2	12039257	12046981
Os02g0307200	MQTL_BY2.1	Os02t0307200-01	Similar to transducin family protein / WD-40 repeat family protein	2	12054771	12057601	OsWD40-42
Os02g0307300	MQTL_BY2.1	Os02t0307300-01	Hypothetical conserved gene	2	12057458	12059380
Os02g0307400	MQTL_BY2.1	Os02t0307400-00	Leucine-rich repeat domain containing protein	2	12065293	12068115
Os02g0307700	MQTL_BY2.1	Os02t0307700-00	Similar to RDG2A	2	12079377	12079958
Os02g0307800	MQTL_BY2.1	Os02t0307800-01	Protein of unknown function DUF3082 domain containing protein	2	12086017	12089349
Os02g0307900	MQTL_BY2.1	Os02t0307900-00	Transposase (putative), gypsy type domain containing protein	2	12089714	12091112
Os02g0308400	MQTL_BY2.1	Os02t0308400-04	FAS1 domain domain containing protein	2	12113907	12114966	OsFLA19
Os02g0308800	MQTL_BY2.1	Os02t0308800-01	FAS1 domain domain containing protein	2	12127913	12129233	OsFLA15
Os02g0309200	MQTL_BY2.1	Os02t0309200-00	BTB/POZ-like domain containing protein	2	12143096	12144165	OsMB4
Os02g0309500	MQTL_BY2.1	Os02t0309500-00	BTB/POZ-like domain containing protein	2	12153525	12154677	OsMB2
Os02g0310200	MQTL_BY2.1	Os02t0310200-01	Conserved hypothetical protein	2	12185506	12187024
Os02g0310400	MQTL_BY2.1	Os02t0310400-01	Conserved hypothetical protein	2	12188660	12189305
Os02g0310500	MQTL_BY2.1	Os02t0310500-00	BTB/POZ-like domain containing protein	2	12191527	12192626	OsMB1
Os02g0311150	MQTL_BY2.1	Os02t0311150-00	BTB/POZ-like domain containing protein	2	12218391	12219582	OsMB3
Os02g0311600	MQTL_BY2.1	Os02t0311600-00	Conserved hypothetical protein	2	12265010	12265992
Os02g0311800	MQTL_BY2.1	Os02t0311800-00	Conserved hypothetical protein	2	12269473	12271218
Os02g0312500	MQTL_BY2.1	Os02t0312500-02	Similar to predicted protein	2	12320251	12324015
Os02g0312550	MQTL_BY2.1	Os02t0312550-00	Hypothetical protein	2	12320468	12321803
Os02g0312600	MQTL_BY2.1	Os02t0312600-01	Rac-like GTP-binding protein 7	2	12324596	12326744	OSRAC7
Os02g0312700	MQTL_BY2.1	Os02t0312700-01	Similar to ATP11 protein	2	12335390	12338632
Os02g0312750	MQTL_BY2.1	Os02t0312750-01	Hypothetical gene	2	12336240	12338263
Os02g0312800	MQTL_BY2.1	Os02t0312800-02	Homolog of the Arabidopsis SNI1 protein, Negative regulation of E2F transcription facto	2	12339729	12348527	OsSNI1
Os02g0313400	MQTL_BY2.1	Os02t0313400-01	Apoptosis inhibitory 5 family protein	2	12371056	12375180	API5
Os02g0313450	MQTL_BY2.1	Os02t0313450-01	Conserved hypothetical protein	2	12378127	12382321
Os02g0313500	MQTL_BY2.1	Os02t0313500-01	Conserved hypothetical protein	2	12382696	12391018
Os02g0313700	MQTL_BY2.1	Os02t0313700-02	Similar to NTMC2T6.1/NTMC2TYPE6.1	2	12398146	12405155	OsNTMC2T6.2
Os02g0313900	MQTL_BY2.1	Os02t0313900-01	Similar to Plasma membrane H+-ATPase	2	12414384	12421835
Os02g0314300	MQTL_BY2.1	Os02t0314300-00	Sodium/calcium exchanger membrane region domain containing protein	2	12432303	12448557	OsCAX1c
Os02g0314400	MQTL_BY2.1	Os02t0314400-01	Non-protein coding transcript	2	12450783	12453989
Os02g0314600	MQTL_BY2.1	Os02t0314600-01	Peptidase A1 domain containing protein	2	12464431	12466397
Os02g0315200	MQTL_BY2.1	Os02t0315200-00	Pentatricopeptide repeat domain containing protein	2	12490271	12493553
Os02g0314925	MQTL_BY2.1	Os02t0314925-00	Similar to Integral membrane protein	2	12491942	12493673
Os02g0315400	MQTL_BY2.1	Os02t0315400-01	Similar to DC2 protein	2	12494315	12495107
Os02g0315600	MQTL_BY2.1	Os02t0315600-03	Helix-loop-helix DNA-binding domain containing protein	2	12503308	12507109	OsbHLH139
Os02g0316200	MQTL_BY2.1	Os02t0316200-02	Kelch-type beta propeller domain containing protein	2	12528770	12533296	OsFbox084
Os02g0316800	MQTL_BY2.1	Os02t0316800-01	Similar to MRNA binding protein precursor	2	12567022	12567873
Os02g0316900	MQTL_BY2.1	Os02t0316900-02	B-block binding subunit of TFIIIC domain containing protein	2	12569881	12589326
Os02g0317300	MQTL_BY2.1	Os02t0317300-01	Cyclin-like F-box domain containing protein	2	12600520	12604151	OsFbox086
Os02g0317400	MQTL_BY2.1	Os02t0317400-02	Longin-like domain containing protein	2	12609112	12613259
Os02g0317500	MQTL_BY2.1	Os02t0317500-01	Cyclin-like F-box domain containing protein	2	12614034	12618437	OsFbox087
Os02g0317600	MQTL_BY2.1	Os02t0317600-00	Conserved hypothetical protein	2	12620372	12624397
Os02g0317700	MQTL_BY2.1	Os02t0317700-01	Conserved hypothetical protein	2	12620374	12625515
Os02g0317800	MQTL_BY2.1	Os02t0317800-01	Similar to pollen Ole e 1 allergen and extensin family protein	2	12630108	12633482
Os02g0318100	MQTL_BY2.1	Os02t0318100-00	Similar to Alternative oxidase	2	12645623	12647595
Os02g0318200	MQTL_BY2.1	Os02t0318200-00	Conserved hypothetical protein	2	12650106	12651398	Os_F0768
Os02g0318400	MQTL_BY2.1	Os02t0318400-01	Conserved hypothetical protein	2	12656300	12657291
Os02g0318450	MQTL_BY2.1	Os02t0318450-00	ABC transporter-like domain containing protein	2	12664725	12666874
Os02g0318500	MQTL_BY2.1	Os02t0318500-00	ABC transporter-like domain containing protein	2	12668310	12669932	OsABCG40
Os02g0318600	MQTL_BY2.1	Os02t0318600-00	Similar to PDR-like ABC transporter	2	12680087	12680627	OsPDR4
Os02g0318851	MQTL_BY2.1	Os02t0318851-00	Non-protein coding transcript	2	12693469	12693833
Os02g0319100	MQTL_BY2.1	Os02t0319100-01	Nucleotide-binding, alpha-beta plait domain containing protein	2	12720938	12728873
Os02g0319300	MQTL_BY2.1	Os02t0319300-01	Glutathione S-transferase, C-terminal-like domain containing protein	2	12731587	12732144
Os02g0319400	MQTL_BY2.1	Os02t0319400-01	Hypothetical protein	2	12735765	12736174
Os02g0319800	MQTL_BY2.1	Os02t0319800-01	WD40 repeat-like domain containing protein	2	12741615	12746536	OsWD40-43
Os02g0320000	MQTL_BY2.1	Os02t0320000-00	Cupin, RmlC-type domain containing protein	2	12752588	12755804
Os02g0320100	MQTL_BY2.1	Os02t0320100-01	Bacterial Fmu (Sun)/eukaryotic nucleolar NOL1/Nop2p domain containing protein	2	12758253	12762205	ROX2
Os02g0320300	MQTL_BY2.1	Os02t0320300-01	Similar to Chalcone isomerase 3	2	12765282	12772010
Os02g0320600	MQTL_BY2.1	Os02t0320600-00	Hypothetical conserved gene	2	12777819	12778430
Os02g0320800	MQTL_BY2.1	Os02t0320800-01	Similar to Iron/ascorbate-dependent oxidoreductase	2	12788668	12790746
Os02g0321000	MQTL_BY2.1	Os02t0321000-01	Pentatricopeptide repeat domain containing protein	2	12809571	12817274
Os02g0321500	MQTL_BY2.1	Os02t0321500-01	Cellular retinaldehyde-binding/triple function, C-terminal domain containing protein	2	12846471	12851443
Os02g0321600	MQTL_BY2.1	Os02t0321600-01	Conserved hypothetical protein	2	12852011	12852961
Os02g0321800	MQTL_BY2.1	Os02t0321800-02	B-cell receptor-associated 31-like family protein	2	12859814	12864036
Os02g0321900	MQTL_BY2.1	Os02t0321900-01	Similar to Ribosomal protein L1	2	12869461	12872315
Os02g0322251	MQTL_BY2.1	Os02t0322251-00	Hypothetical protein	2	12893592	12894722
Os02g0322400	MQTL_BY2.1	Os02t0322400-00	Similar to NPKL2 (Fragment)	2	12893632	12894978
Os02g0322500	MQTL_BY2.1	Os02t0322500-01	Non-protein coding transcript	2	12903043	12905272
Os02g0323000	MQTL_BY2.1	Os02t0323000-01	Similar to Felis catus multi-drug resistance related (Fragment)	2	12923864	12927803	OsABCB10
Os02g0323300	MQTL_BY2.1	Os02t0323300-00	Hypothetical protein	2	12929556	12931919
Os02g0323600	MQTL_BY2.1	Os02t0323600-01	Similar to Cytochrome P450-like protein	2	12970223	12972230	OsCYP51H4
Os02g0324200	MQTL_BY2.1	Os02t0324200-01	Conserved hypothetical protein	2	13002652	13005194
Os02g0324300	MQTL_BY2.1	Os02t0324300-01	Protein of unknown function DUF572 family protein	2	13007000	13013048
Os02g0324400	MQTL_BY2.1	Os02t0324400-01	Secreted protein with a CLE domain, Maintenance of the floral meristem (FM) and the vegetative shoot apical meristem (SAM	2	13014487	13015524	FOS1
Os02g0324500	MQTL_BY2.1	Os02t0324500-00	Similar to Ribosomal protein S7	2	13024991	13027049	RPS7
[truncated: 4,023 more rows]

## Sheet: CT trait gene
Supplementary Table S3. Genes located in the identified CT trait MQTLs regions
[truncated: 187 more rows]

## Sheet: DRI trait gene
Supplementary Table S3. Genes located in the identified DRI trait MQTLs regions
[truncated: 3,882 more rows]

[truncated: 7 more sheets: FLZ trait gene, GY trait gene, HD trait gene, HI trait gene, PH trait gene, PN trait gene , FS trait gene]
