# Supplementary material for: Uncovering the Genomic Regions Associated with Yield Maintenance in Rice Under Drought Stress Using an Integrated Meta-Analysis Approach
Source: Rice (N Y). 2024 Jan 16;17:7. doi: 10.1186/s12284-024-00684-1 (PMC10792158; doi:10.1186/s12284-024-00684-1)
Supplement: Supplementary file 7 — Additional file 7: Supplementary Table S4. The genes located in the detected MQTLs regions through inclusive MQTL analysis. [file 12284_2024_684_MOESM7_ESM.xlsx]

## Sheet: All gene general MQTL 
Supplementary Table S4. The genes located in the detected MQTLs regions through inclusive MQTL analysis.
Gene stable ID	Transcript stable ID
Os01g0110400	Os01t0110400-01
Os01g0110500	Os01t0110500-01
Os01g0110600	Os01t0110600-00
Os01g0110700	Os01t0110700-02
Os01g0110800	Os01t0110800-01
Os01g0111000	Os01t0111000-00
Os01g0111100	Os01t0111100-01
Os01g0111200	Os01t0111200-01
Os01g0111300	Os01t0111300-01
Os01g0111400	Os01t0111400-01
Os01g0111500	Os01t0111500-01
Os01g0111600	Os01t0111600-01
Os01g0111700	Os01t0111700-01
Os01g0111800	Os01t0111800-01
Os01g0111900	Os01t0111900-01
Os01g0112000	Os01t0112000-01
Os01g0112050	Os01t0112050-01
Os01g0112100	Os01t0112100-01
Os01g0112201	Os01t0112201-01
Os01g0112300	Os01t0112300-01
Os01g0112400	Os01t0112400-01
Os01g0112500	Os01t0112500-01
Os01g0112600	Os01t0112600-01
Os01g0112800	Os01t0112800-00
Os01g0113000	Os01t0113000-00
Os01g0113150	Os01t0113150-00
Os01g0113200	Os01t0113200-01
Os01g0113300	Os01t0113300-01
Os01g0113325	Os01t0113325-00
Os01g0113350	Os01t0113350-00
Os01g0113400	Os01t0113400-01
Os01g0113450	Os01t0113450-00
Os01g0113500	Os01t0113500-01
Os01g0113600	Os01t0113600-01
Os01g0113650	Os01t0113650-00
Os01g0113700	Os01t0113700-00
Os01g0113750	Os01t0113750-00
Os01g0113800	Os01t0113800-01
Os01g0113900	Os01t0113900-01
Os01g0113950	Os01t0113950-00
Os01g0114000	Os01t0114000-00
Os01g0114050	Os01t0114050-00
Os01g0114100	Os01t0114100-01
Os01g0114150	Os01t0114150-00
Os01g0114200	Os01t0114200-01
Os01g0114300	Os01t0114300-01
Os01g0114400	Os01t0114400-00
Os01g0114402	Os01t0114402-00
Os01g0114550	Os01t0114550-01
Os01g0114600	Os01t0114600-00
Os01g0114650	Os01t0114650-00
Os01g0114700	Os01t0114700-00
Os01g0114800	Os01t0114800-01
Os01g0114900	Os01t0114900-00
Os01g0115100	Os01t0115100-01
Os01g0115300	Os01t0115300-01
Os01g0115200	Os01t0115200-00
Os01g0115500	Os01t0115500-00
Os01g0115533	Os01t0115533-00
Os01g0115566	Os01t0115566-00
Os01g0115600	Os01t0115600-01
Os01g0115700	Os01t0115700-00
Os01g0115725	Os01t0115725-00
Os01g0115750	Os01t0115750-00
Os01g0115752	Os01t0115752-00
Os01g0115800	Os01t0115800-01
Os01g0115950	Os01t0115950-00
Os01g0116100	Os01t0116100-01
Os01g0115900	Os01t0115900-00
Os01g0116000	Os01t0116000-00
Os01g0116101	Os01t0116101-00
Os01g0116200	Os01t0116200-01
Os01g0116250	Os01t0116250-00
Os01g0116300	Os01t0116300-01
Os01g0116400	Os01t0116400-01
Os01g0116650	Os01t0116650-00
Os01g0116900	Os01t0116900-00
Os01g0116600	Os01t0116600-01
Os01g0116800	Os01t0116800-00
Os01g0116901	Os01t0116901-00
Os01g0117000	Os01t0117000-00
Os01g0117025	Os01t0117025-00
Os01g0117050	Os01t0117050-01
Os01g0117100	Os01t0117100-00
Os01g0117200	Os01t0117200-01
Os01g0117233	Os01t0117233-00
Os01g0117266	Os01t0117266-00
Os01g0117300	Os01t0117300-00
Os01g0117400	Os01t0117400-00
Os01g0117450	Os01t0117450-00
Os01g0117500	Os01t0117500-00
Os01g0117600	Os01t0117600-01
Os01g0117650	Os01t0117650-00
Os01g0117700	Os01t0117700-00
Os01g0117900	Os01t0117900-01
Os01g0118000	Os01t0118000-01
Os01g0118033	Os01t0118033-00
Os01g0118066	Os01t0118066-01
Os01g0118100	Os01t0118100-01
Os01g0118300	Os01t0118300-01
Os01g0118350	Os01t0118350-00
Os01g0118400	Os01t0118400-01
Os01g0118600	Os01t0118600-00
Os01g0118700	Os01t0118700-01
Os01g0119000	Os01t0119000-02
Os01g0119050	Os01t0119050-01
Os01g0119100	Os01t0119100-00
Os01g0119500	Os01t0119500-01
Os01g0119800	Os01t0119800-01
Os01g0120300	Os01t0120300-00
Os01g0120400	Os01t0120400-02
Os01g0120500	Os01t0120500-01
Os01g0120600	Os01t0120600-01
Os01g0120700	Os01t0120700-01
Os01g0213300	Os01t0213300-00
Os01g0213350	Os01t0213350-01
Os01g0213400	Os01t0213400-01
Os01g0213800	Os01t0213800-01
Os01g0214001	Os01t0214001-00
Os01g0214200	Os01t0214200-01
Os01g0214300	Os01t0214300-01
Os01g0214400	Os01t0214400-01
Os01g0214500	Os01t0214500-01
Os01g0214600	Os01t0214600-01
Os01g0214800	Os01t0214800-01
Os01g0214901	Os01t0214901-00
Os01g0215000	Os01t0215000-01
Os01g0215100	Os01t0215100-00
Os01g0215500	Os01t0215500-01
Os01g0215700	Os01t0215700-01
Os01g0215725	Os01t0215725-00
Os01g0215750	Os01t0215750-01
Os01g0216000	Os01t0216000-01
Os01g0216150	Os01t0216150-00
Os01g0216300	Os01t0216300-01
Os01g0216350	Os01t0216350-00
Os01g0216400	Os01t0216400-00
Os01g0216500	Os01t0216500-00
Os01g0216600	Os01t0216600-00
Os01g0216900	Os01t0216900-00
Os01g0216951	Os01t0216951-00
Os01g0217000	Os01t0217000-02
Os01g0217050	Os01t0217050-00
Os01g0217100	Os01t0217100-01
Os01g0217400	Os01t0217400-00
Os01g0217500	Os01t0217500-01
Os01g0217800	Os01t0217800-01
Os01g0218032	Os01t0218032-01
Os01g0218100	Os01t0218100-01
Os01g0218200	Os01t0218200-00
Os01g0218350	Os01t0218350-00
Os01g0218500	Os01t0218500-01
Os01g0218700	Os01t0218700-01
Os01g0218800	Os01t0218800-01
Os01g0218900	Os01t0218900-01
Os01g0219000	Os01t0219000-00
Os01g0219100	Os01t0219100-01
Os01g0219200	Os01t0219200-01
Os01g0219300	Os01t0219300-01
Os01g0219500	Os01t0219500-01
Os01g0219600	Os01t0219600-00
ENSRNA049471356	ENSRNA049471356-T1
ENSRNA049471305	ENSRNA049471305-T1
Os01g0220100	Os01t0220100-01
Os01g0220150	Os01t0220150-00
Os01g0220200	Os01t0220200-01
Os01g0220300	Os01t0220300-01
Os01g0220400	Os01t0220400-01
Os01g0220500	Os01t0220500-00
Os01g0220700	Os01t0220700-00
Os01g0220801	Os01t0220801-00
Os01g0220900	Os01t0220900-01
Os01g0221000	Os01t0221000-00
Os01g0221100	Os01t0221100-02
Os01g0221300	Os01t0221300-01
Os01g0221400	Os01t0221400-00
Os01g0221500	Os01t0221500-01
Os01g0221600	Os01t0221600-01
Os01g0221700	Os01t0221700-00
Os01g0221800	Os01t0221800-01
Os01g0221900	Os01t0221900-01
Os01g0222001	Os01t0222001-01
ENSRNA049471314	ENSRNA049471314-T1
ENSRNA049471366	ENSRNA049471366-T1
Os01g0222300	Os01t0222300-01
Os01g0222500	Os01t0222500-01
Os01g0222600	Os01t0222600-01
Os01g0222700	Os01t0222700-02
Os01g0222800	Os01t0222800-00
Os01g0222900	Os01t0222900-01
Os01g0223000	Os01t0223000-01
Os01g0223200	Os01t0223200-01
Os01g0223300	Os01t0223300-01
Os01g0223500	Os01t0223500-00
Os01g0223600	Os01t0223600-01
Os01g0223700	Os01t0223700-01
Os01g0223800	Os01t0223800-00
Os01g0223900	Os01t0223900-01
Os01g0224000	Os01t0224000-00
Os01g0224100	Os01t0224100-01
Os01g0224166	Os01t0224166-00
Os01g0224200	Os01t0224200-00
Os01g0224300	Os01t0224300-01
Os01g0224400	Os01t0224400-01
Os01g0224500	Os01t0224500-01
Os01g0224700	Os01t0224700-01
Os01g0225000	Os01t0225000-00
Os01g0225100	Os01t0225100-01
Os01g0225200	Os01t0225200-01
Os01g0225300	Os01t0225300-01
Os01g0225400	Os01t0225400-01
Os01g0225500	Os01t0225500-00
Os01g0225600	Os01t0225600-00
Os01g0225550	Os01t0225550-01
Os01g0225700	Os01t0225700-01
Os01g0226200	Os01t0226200-00
Os01g0226250	Os01t0226250-00
Os01g0226300	Os01t0226300-01
Os01g0226400	Os01t0226400-01
Os01g0226450	Os01t0226450-00
Os01g0226500	Os01t0226500-02
Os01g0226600	Os01t0226600-02
Os01g0226666	Os01t0226666-00
Os01g0226700	Os01t0226700-01
Os01g0227100	Os01t0227100-02
Os01g0227200	Os01t0227200-01
Os01g0227250	Os01t0227250-00
Os01g0227300	Os01t0227300-01
Os01g0227350	Os01t0227350-00
Os01g0227400	Os01t0227400-01
Os01g0227500	Os01t0227500-01
Os01g0227700	Os01t0227700-01
Os01g0227800	Os01t0227800-01
Os01g0228300	Os01t0228300-01
Os01g0228400	Os01t0228400-01
Os01g0228450	Os01t0228450-00
Os01g0228500	Os01t0228500-01
Os01g0228600	Os01t0228600-02
Os01g0228800	Os01t0228800-02
Os01g0228901	Os01t0228901-01
Os01g0229000	Os01t0229000-00
Os01g0229100	Os01t0229100-02
Os01g0229200	Os01t0229200-02
Os01g0229250	Os01t0229250-00
Os01g0229300	Os01t0229300-01
Os01g0229400	Os01t0229400-01
Os01g0229500	Os01t0229500-01
Os01g0229600	Os01t0229600-01
Os01g0229700	Os01t0229700-00
Os01g0229800	Os01t0229800-00
Os01g0229900	Os01t0229900-01
Os01g0230200	Os01t0230200-01
Os01g0230700	Os01t0230700-01
Os01g0230800	Os01t0230800-01
Os01g0231000	Os01t0231000-02
Os01g0231500	Os01t0231500-01
Os01g0231600	Os01t0231600-00
Os01g0231700	Os01t0231700-01
Os01g0231800	Os01t0231800-01
Os01g0231900	Os01t0231900-01
Os01g0232000	Os01t0232000-00
Os01g0231950	Os01t0231950-00
Os01g0232100	Os01t0232100-01
Os01g0232200	Os01t0232200-00
Os01g0232300	Os01t0232300-01
Os01g0232400	Os01t0232400-01
Os01g0232450	Os01t0232450-01
Os01g0232500	Os01t0232500-01
Os01g0232550	Os01t0232550-00
Os01g0232700	Os01t0232700-02
Os01g0232800	Os01t0232800-01
Os01g0233000	Os01t0233000-01
Os01g0233100	Os01t0233100-00
Os01g0233400	Os01t0233400-00
Os01g0233500	Os01t0233500-01
Os01g0233800	Os01t0233800-01
Os01g0233850	Os01t0233850-00
Os01g0233900	Os01t0233900-01
Os01g0234001	Os01t0234001-01
Os01g0234100	Os01t0234100-01
Os01g0234200	Os01t0234200-00
Os01g0234300	Os01t0234300-00
Os01g0234433	Os01t0234433-00
Os01g0234499	Os01t0234499-00
Os01g0234566	Os01t0234566-00
Os01g0234700	Os01t0234700-01
Os01g0234800	Os01t0234800-01
Os01g0234850	Os01t0234850-01
Os01g0234900	Os01t0234900-01
Os01g0382000	Os01t0382000-01
Os01g0382200	Os01t0382200-01
Os01g0382400	Os01t0382400-01
Os01g0382450	Os01t0382450-01
Os01g0382500	Os01t0382500-01
Os01g0382700	Os01t0382700-01
Os01g0382900	Os01t0382900-01
Os01g0383001	Os01t0383001-00
Os01g0383100	Os01t0383100-01
Os01g0383700	Os01t0383700-01
Os01g0383900	Os01t0383900-02
Os01g0384300	Os01t0384300-00
Os01g0384375	Os01t0384375-01
Os01g0384450	Os01t0384450-01
Os01g0384800	Os01t0384800-01
Os01g0384901	Os01t0384901-01
Os01g0385000	Os01t0385000-01
Os01g0385400	Os01t0385400-02
Os01g0386500	Os01t0386500-01
Os01g0386600	Os01t0386600-00
Os01g0386700	Os01t0386700-01
Os01g0387133	Os01t0387133-00
Os01g0387566	Os01t0387566-00
Os01g0387865	Os01t0387865-01
Os01g0388000	Os01t0388000-01
Os01g0388101	Os01t0388101-00
Os01g0388200	Os01t0388200-01
Os01g0388500	Os01t0388500-00
Os01g0388700	Os01t0388700-01
Os01g0389200	Os01t0389200-01
Os01g0389700	Os01t0389700-01
Os01g0390300	Os01t0390300-01
Os01g0390400	Os01t0390400-03
Os01g0390600	Os01t0390600-01
Os01g0390900	Os01t0390900-02
Os01g0391100	Os01t0391100-03
Os01g0391500	Os01t0391500-01
Os01g0391600	Os01t0391600-00
Os01g0391800	Os01t0391800-01
Os01g0391951	Os01t0391951-00
Os01g0392100	Os01t0392100-01
Os01g0392600	Os01t0392600-02
Os01g0392800	Os01t0392800-01
Os01g0393000	Os01t0393000-01
Os01g0393100	Os01t0393100-01
Os01g0393200	Os01t0393200-00
Os01g0393300	Os01t0393300-00
Os01g0393400	Os01t0393400-00
Os01g0495200	Os01t0495200-00
Os01g0495701	Os01t0495701-00
Os01g0444100	Os01t0444100-00
Os01g0495900	Os01t0495900-01
Os01g0496900	Os01t0496900-01
Os01g0497400	Os01t0497400-00
Os01g0498200	Os01t0498200-01
Os01g0498300	Os01t0498300-01
Os01g0498802	Os01t0498802-01
Os01g0499300	Os01t0499300-01
Os01g0500100	Os01t0500100-00
Os01g0500400	Os01t0500400-01
Os01g0500500	Os01t0500500-01
Os01g0500600	Os01t0500600-01
Os01g0500750	Os01t0500750-00
Os01g0500825	Os01t0500825-00
Os01g0500900	Os01t0500900-01
Os01g0501000	Os01t0501000-01
Os01g0501700	Os01t0501700-01
Os01g0501800	Os01t0501800-01
Os01g0502300	Os01t0502300-00
Os01g0502400	Os01t0502400-01
Os01g0502700	Os01t0502700-00
Os01g0502800	Os01t0502800-01
Os01g0502900	Os01t0502900-00
Os01g0503400	Os01t0503400-05
Os01g0504100	Os01t0504100-01
Os01g0504300	Os01t0504300-00
Os01g0504500	Os01t0504500-01
Os01g0504950	Os01t0504950-01
Os01g0505400	Os01t0505400-02
Os01g0505500	Os01t0505500-00
Os01g0505600	Os01t0505600-01
Os01g0505700	Os01t0505700-01
Os01g0505866	Os01t0505866-00
Os01g0624500	Os01t0624500-01
Os01g0624700	Os01t0624700-01
Os01g0625200	Os01t0625200-01
Os01g0625300	Os01t0625300-01
Os01g0625900	Os01t0625900-01
Os01g0626032	Os01t0626032-01
Os01g0626100	Os01t0626100-01
Os01g0626200	Os01t0626200-01
Os01g0626300	Os01t0626300-01
Os01g0626350	Os01t0626350-00
Os01g0626400	Os01t0626400-02
Os01g0626500	Os01t0626500-01
Os01g0626900	Os01t0626900-01
Os01g0627400	Os01t0627400-01
Os01g0627450	Os01t0627450-00
Os01g0627500	Os01t0627500-01
Os01g0627550	Os01t0627550-00
Os01g0627600	Os01t0627600-01
Os01g0627701	Os01t0627701-01
Os01g0627800	Os01t0627800-01
Os01g0627900	Os01t0627900-01
Os01g0627916	Os01t0627916-00
Os01g0627933	Os01t0627933-00
Os01g0627967	Os01t0627967-00
Os01g0628000	Os01t0628000-01
Os01g0628700	Os01t0628700-01
Os01g0628900	Os01t0628900-01
Os01g0628950	Os01t0628950-00
Os01g0629000	Os01t0629000-00
Os01g0629400	Os01t0629400-02
Os01g0629500	Os01t0629500-00
Os01g0629600	Os01t0629600-01
Os01g0629750	Os01t0629750-00
Os01g0629900	Os01t0629900-01
Os01g0630000	Os01t0630000-00
Os01g0630200	Os01t0630200-00
Os01g0630101	Os01t0630101-00
Os01g0630300	Os01t0630300-01
Os01g0630900	Os01t0630900-00
Os01g0631100	Os01t0631100-02
Os01g0631200	Os01t0631200-01
Os01g0631400	Os01t0631400-01
Os01g0631500	Os01t0631500-01
Os01g0631700	Os01t0631700-01
Os01g0631800	Os01t0631800-01
Os01g0631900	Os01t0631900-00
Os01g0632100	Os01t0632100-01
Os01g0632000	Os01t0632000-01
Os01g0632700	Os01t0632700-01
Os01g0633000	Os01t0633000-01
Os01g0633100	Os01t0633100-01
Os01g0633200	Os01t0633200-01
Os01g0633400	Os01t0633400-01
Os01g0633500	Os01t0633500-01
ENSRNA049471578	ENSRNA049471578-T1
Os01g0633800	Os01t0633800-01
Os01g0633900	Os01t0633900-01
Os01g0634300	Os01t0634300-00
Os01g0634500	Os01t0634500-00
Os01g0634600	Os01t0634600-00
Os01g0634900	Os01t0634900-00
Os01g0635000	Os01t0635000-00
Os01g0635200	Os01t0635200-01
Os01g0635400	Os01t0635400-01
Os01g0635550	Os01t0635550-00
Os01g0635600	Os01t0635600-00
Os01g0635800	Os01t0635800-01
Os01g0636100	Os01t0636100-01
Os01g0636200	Os01t0636200-00
Os01g0636400	Os01t0636400-01
Os01g0636500	Os01t0636500-01
Os01g0636600	Os01t0636600-01
Os01g0636700	Os01t0636700-01
Os01g0637100	Os01t0637100-00
Os01g0637300	Os01t0637300-00
Os01g0637500	Os01t0637500-00
Os01g0637600	Os01t0637600-01
Os01g0637666	Os01t0637666-00
Os01g0637800	Os01t0637800-00
Os01g0638000	Os01t0638000-01
Os01g0638600	Os01t0638600-01
Os01g0638701	Os01t0638701-01
Os01g0638800	Os01t0638800-00
Os01g0639100	Os01t0639100-01
Os01g0639200	Os01t0639200-01
Os01g0639600	Os01t0639600-01
Os01g0639900	Os01t0639900-01
Os01g0640000	Os01t0640000-00
Os01g0640100	Os01t0640100-00
Os01g0640200	Os01t0640200-00
Os01g0640400	Os01t0640400-00
Os01g0640600	Os01t0640600-01
Os01g0640700	Os01t0640700-00
Os01g0640800	Os01t0640800-01
Os01g0641000	Os01t0641000-01
Os01g0641050	Os01t0641050-00
Os01g0641100	Os01t0641100-01
Os01g0641700	Os01t0641700-01
Os01g0641750	Os01t0641750-00
Os01g0641800	Os01t0641800-00
Os01g0642000	Os01t0642000-01
Os01g0642100	Os01t0642100-01
Os01g0642200	Os01t0642200-01
Os01g0642600	Os01t0642600-00
Os01g0642700	Os01t0642700-00
Os01g0642801	Os01t0642801-00
Os01g0642900	Os01t0642900-01
Os01g0643300	Os01t0643300-02
Os01g0643450	Os01t0643450-00
Os01g0643600	Os01t0643600-00
Os01g0643666	Os01t0643666-00
Os01g0643800	Os01t0643800-01
Os01g0643825	Os01t0643825-00
Os01g0643900	Os01t0643900-01
Os01g0644000	Os01t0644000-02
Os01g0644200	Os01t0644200-01
Os01g0644500	Os01t0644500-00
Os01g0644400	Os01t0644400-01
Os01g0644600	Os01t0644600-00
Os01g0644900	Os01t0644900-01
Os01g0645000	Os01t0645000-01
Os01g0645200	Os01t0645200-03
Os01g0645400	Os01t0645400-02
Os01g0645650	Os01t0645650-01
Os01g0645900	Os01t0645900-01
Os01g0646000	Os01t0646000-01
ENSRNA049451040	ENSRNA049451040-T1
Os01g0646300	Os01t0646300-01
Os01g0646400	Os01t0646400-01
Os01g0646700	Os01t0646700-03
Os01g0646800	Os01t0646800-01
Os01g0647000	Os01t0647000-02
Os01g0647150	Os01t0647150-00
Os01g0647100	Os01t0647100-01
Os01g0647200	Os01t0647200-01
Os01g0647700	Os01t0647700-01
Os01g0647800	Os01t0647800-01
Os01g0647850	Os01t0647850-01
Os01g0648000	Os01t0648000-01
Os01g0648225	Os01t0648225-00
Os01g0648500	Os01t0648500-01
Os01g0648600	Os01t0648600-00
Os01g0648700	Os01t0648700-01
Os01g0649000	Os01t0649000-01
Os01g0649100	Os01t0649100-02
Os01g0649200	Os01t0649200-01
Os01g0649400	Os01t0649400-00
Os01g0649566	Os01t0649566-00
Os01g0649732	Os01t0649732-00
Os01g0649900	Os01t0649900-01
Os01g0649950	Os01t0649950-00
Os01g0650000	Os01t0650000-02
Os01g0650100	Os01t0650100-01
Os01g0650200	Os01t0650200-03
Os01g0650501	Os01t0650501-00
Os01g0650700	Os01t0650700-01
Os01g0650800	Os01t0650800-01
Os01g0650900	Os01t0650900-00
Os01g0650950	Os01t0650950-00
Os01g0651000	Os01t0651000-01
Os01g0651100	Os01t0651100-01
Os01g0651150	Os01t0651150-00
Os01g0651200	Os01t0651200-01
Os01g0651300	Os01t0651300-01
Os01g0651350	Os01t0651350-00
Os01g0651400	Os01t0651400-01
Os01g0651500	Os01t0651500-00
Os01g0651450	Os01t0651450-00
Os01g0651800	Os01t0651800-01
Os01g0651866	Os01t0651866-00
Os01g0651932	Os01t0651932-00
Os01g0652000	Os01t0652000-01
Os01g0652100	Os01t0652100-01
Os01g0652200	Os01t0652200-00
Os01g0652300	Os01t0652300-01
Os01g0652375	Os01t0652375-00
Os01g0652450	Os01t0652450-00
Os01g0652600	Os01t0652600-01
Os01g0652650	Os01t0652650-00
Os01g0652700	Os01t0652700-00
Os01g0652800	Os01t0652800-04
Os01g0653100	Os01t0653100-00
Os01g0653200	Os01t0653200-01
Os01g0653300	Os01t0653300-00
Os01g0653350	Os01t0653350-00
Os01g0653500	Os01t0653500-00
Os01g0653601	Os01t0653601-01
Os01g0653700	Os01t0653700-01
Os01g0653800	Os01t0653800-03
Os01g0654100	Os01t0654100-02
Os01g0654150	Os01t0654150-00
Os01g0654200	Os01t0654200-01
Os01g0654300	Os01t0654300-01
Os01g0654400	Os01t0654400-01
Os01g0654450	Os01t0654450-00
Os01g0654500	Os01t0654500-01
Os01g0654650	Os01t0654650-00
Os01g0654800	Os01t0654800-00
Os01g0654900	Os01t0654900-00
Os01g0655250	Os01t0655250-00
Os01g0655300	Os01t0655300-01
Os01g0655400	Os01t0655400-03
Os01g0655500	Os01t0655500-01
Os01g0655800	Os01t0655800-01
Os01g0656200	Os01t0656200-01
Os01g0656250	Os01t0656250-00
Os01g0656300	Os01t0656300-00
Os01g0656400	Os01t0656400-00
Os01g0656600	Os01t0656600-01
Os01g0656900	Os01t0656900-01
Os01g0657000	Os01t0657000-01
Os01g0657100	Os01t0657100-01
Os01g0657250	Os01t0657250-00
Os01g0657400	Os01t0657400-00
Os01g0657801	Os01t0657801-00
Os01g0658300	Os01t0658300-01
Os01g0658400	Os01t0658400-01
Os01g0658450	Os01t0658450-00
Os01g0658500	Os01t0658500-02
Os01g0658600	Os01t0658600-00
Os01g0658700	Os01t0658700-01
Os01g0658800	Os01t0658800-00
Os01g0658900	Os01t0658900-01
Os01g0659200	Os01t0659200-01
Os01g0659400	Os01t0659400-01
ENSRNA049471560	ENSRNA049471560-T1
Os01g0659800	Os01t0659800-01
Os01g0659900	Os01t0659900-01
Os01g0660000	Os01t0660000-01
Os01g0660100	Os01t0660100-01
Os01g0660200	Os01t0660200-01
Os01g0660300	Os01t0660300-01
Os01g0660400	Os01t0660400-01
Os01g0660450	Os01t0660450-00
Os01g0660500	Os01t0660500-00
Os01g0660550	Os01t0660550-01
Os01g0660700	Os01t0660700-01
Os01g0660800	Os01t0660800-01
Os01g0660850	Os01t0660850-01
Os01g0660900	Os01t0660900-00
Os01g0661000	Os01t0661000-02
Os01g0661200	Os01t0661200-00
Os01g0661400	Os01t0661400-01
Os01g0661500	Os01t0661500-01
Os01g0661601	Os01t0661601-01
Os01g0661650	Os01t0661650-00
Os01g0661700	Os01t0661700-01
Os01g0661750	Os01t0661750-00
Os01g0662300	Os01t0662300-01
Os01g0662600	Os01t0662600-01
Os01g0662700	Os01t0662700-01
Os01g0662800	Os01t0662800-00
Os01g0663051	Os01t0663051-00
Os01g0663300	Os01t0663300-01
Os01g0745000	Os01t0745000-00
Os01g0745300	Os01t0745300-00
Os01g0745400	Os01t0745400-01
Os01g0745700	Os01t0745700-01
Os01g0745850	Os01t0745850-00
Os01g0746000	Os01t0746000-00
Os01g0746200	Os01t0746200-01
Os01g0746400	Os01t0746400-01
Os01g0746700	Os01t0746700-00
Os01g0747300	Os01t0747300-01
Os01g0747400	Os01t0747400-01
Os01g0747451	Os01t0747451-00
Os01g0747500	Os01t0747500-01
Os01g0747600	Os01t0747600-01
Os01g0747700	Os01t0747700-01
Os01g0747750	Os01t0747750-00
Os01g0747800	Os01t0747800-01
Os01g0748000	Os01t0748000-00
Os01g0748100	Os01t0748100-01
Os01g0748150	Os01t0748150-01
Os01g0748200	Os01t0748200-00
Os01g0748300	Os01t0748300-00
Os01g0748500	Os01t0748500-01
Os01g0748600	Os01t0748600-02
Os01g0748800	Os01t0748800-00
Os01g0748900	Os01t0748900-01
Os01g0748950	Os01t0748950-01
Os01g0749000	Os01t0749000-02
Os01g0749100	Os01t0749100-01
Os01g0772200	Os01t0772200-01
Os01g0772400	Os01t0772400-00
Os01g0772500	Os01t0772500-01
Os01g0772600	Os01t0772600-01
Os01g0772650	Os01t0772650-00
Os01g0772700	Os01t0772700-00
Os01g0772800	Os01t0772800-01
Os01g0772900	Os01t0772900-01
Os01g0773000	Os01t0773000-01
Os01g0773100	Os01t0773100-02
Os01g0773200	Os01t0773200-02
Os01g0773350	Os01t0773350-01
Os01g0773400	Os01t0773400-00
Os01g0773500	Os01t0773500-01
Os01g0773600	Os01t0773600-01
Os01g0773700	Os01t0773700-02
Os01g0773800	Os01t0773800-00
Os01g0774001	Os01t0774001-00
Os01g0774100	Os01t0774100-00
Os01g0774200	Os01t0774200-01
Os01g0774400	Os01t0774400-00
Os01g0774500	Os01t0774500-01
Os01g0775100	Os01t0775100-01
Os01g0775150	Os01t0775150-00
Os01g0775200	Os01t0775200-03
Os01g0775300	Os01t0775300-01
Os01g0775350	Os01t0775350-00
Os01g0775400	Os01t0775400-01
Os01g0775500	Os01t0775500-01
Os01g0775600	Os01t0775600-02
Os01g0775750	Os01t0775750-00
Os01g0776300	Os01t0776300-01
Os01g0776400	Os01t0776400-01
Os01g0776500	Os01t0776500-01
Os01g0776600	Os01t0776600-02
Os01g0776700	Os01t0776700-01
Os01g0776800	Os01t0776800-01
Os01g0777000	Os01t0777000-00
Os01g0777101	Os01t0777101-00
Os01g0777200	Os01t0777200-01
Os01g0777300	Os01t0777300-00
Os01g0777400	Os01t0777400-01
Os01g0777450	Os01t0777450-01
Os01g0777500	Os01t0777500-00
Os01g0777600	Os01t0777600-01
Os01g0777650	Os01t0777650-01
Os01g0777700	Os01t0777700-00
Os01g0777800	Os01t0777800-01
Os01g0777900	Os01t0777900-01
Os01g0778100	Os01t0778100-01
Os01g0778400	Os01t0778400-00
Os01g0778500	Os01t0778500-01
Os01g0778700	Os01t0778700-01
Os01g0778800	Os01t0778800-01
Os01g0778900	Os01t0778900-01
Os01g0779100	Os01t0779100-00
Os01g0779201	Os01t0779201-00
Os01g0779300	Os01t0779300-01
Os01g0779400	Os01t0779400-01
Os01g0779800	Os01t0779800-01
Os01g0780400	Os01t0780400-02
Os01g0780500	Os01t0780500-01
Os01g0780600	Os01t0780600-01
Os01g0780701	Os01t0780701-00
Os01g0780800	Os01t0780800-02
Os01g0780900	Os01t0780900-01
Os01g0781000	Os01t0781000-01
Os01g0781100	Os01t0781100-01
Os01g0781200	Os01t0781200-01
Os01g0781600	Os01t0781600-01
Os01g0781700	Os01t0781700-00
Os01g0782100	Os01t0782100-01
Os01g0782200	Os01t0782200-02
Os01g0781833	Os01t0781833-01
Os01g0782300	Os01t0782300-01
Os01g0782400	Os01t0782400-00
Os01g0782500	Os01t0782500-01
Os01g0782850	Os01t0782850-00
Os01g0782800	Os01t0782800-00
Os01g0782901	Os01t0782901-01
Os01g0783000	Os01t0783000-01
Os01g0783100	Os01t0783100-01
Os01g0783200	Os01t0783200-01
Os01g0783400	Os01t0783400-01
Os01g0783500	Os01t0783500-01
Os01g0783600	Os01t0783600-01
Os01g0783700	Os01t0783700-01
Os01g0783800	Os01t0783800-01
Os01g0783851	Os01t0783851-00
Os01g0784000	Os01t0784000-01
Os01g0784200	Os01t0784200-00
Os01g0784101	Os01t0784101-00
Os01g0784450	Os01t0784450-00
Os01g0784500	Os01t0784500-01
Os01g0784600	Os01t0784600-01
Os01g0784700	Os01t0784700-00
Os01g0784725	Os01t0784725-00
Os01g0784750	Os01t0784750-00
Os01g0784800	Os01t0784800-01
Os01g0784833	Os01t0784833-00
Os01g0784900	Os01t0784900-00
Os01g0785300	Os01t0785300-02
Os01g0785400	Os01t0785400-01
Os01g0785500	Os01t0785500-00
Os01g0785600	Os01t0785600-01
Os01g0785700	Os01t0785700-01
Os01g0785900	Os01t0785900-01
Os01g0786000	Os01t0786000-01
Os01g0786500	Os01t0786500-00
Os01g0786601	Os01t0786601-01
Os01g0786700	Os01t0786700-00
Os01g0786800	Os01t0786800-01
Os01g0786900	Os01t0786900-01
Os01g0787000	Os01t0787000-02
Os01g0787101	Os01t0787101-00
Os01g0787300	Os01t0787300-01
Os01g0787400	Os01t0787400-01
Os01g0787600	Os01t0787600-01
Os01g0788200	Os01t0788200-01
Os01g0788001	Os01t0788001-00
Os01g0788400	Os01t0788400-01
Os01g0788451	Os01t0788451-00
Os01g0788500	Os01t0788500-01
Os01g0788700	Os01t0788700-00
Os01g0788800	Os01t0788800-03
Os01g0788850	Os01t0788850-00
Os01g0788900	Os01t0788900-01
Os01g0788950	Os01t0788950-01
Os01g0789000	Os01t0789000-00
Os01g0789100	Os01t0789100-01
Os01g0789200	Os01t0789200-01
Os01g0791151	Os01t0791151-00
ENSRNA049471778	ENSRNA049471778-T1
ENSRNA049471707	ENSRNA049471707-T1
ENSRNA049471695	ENSRNA049471695-T1
ENSRNA049471700	ENSRNA049471700-T1
ENSRNA049471723	ENSRNA049471723-T1
Os01g0791033	Os01t0791033-00
ENSRNA049471772	ENSRNA049471772-T1
ENSRNA049441959	ENSRNA049441959-T1
ENSRNA049471864	ENSRNA049471864-T1
ENSRNA049471715	ENSRNA049471715-T1
ENSRNA049471882	ENSRNA049471882-T1
ENSRNA049440515	ENSRNA049440515-T1
Os01g0793100	Os01t0793100-00
Os01g0793200	Os01t0793200-02
Os01g0793300	Os01t0793300-01
Os01g0793701	Os01t0793701-00
Os01g0793500	Os01t0793500-01
Os01g0793550	Os01t0793550-00
Os01g0793600	Os01t0793600-00
Os01g0793800	Os01t0793800-01
Os01g0793900	Os01t0793900-01
Os01g0794100	Os01t0794100-01
Os01g0794400	Os01t0794400-01
Os01g0794500	Os01t0794500-00
Os01g0794600	Os01t0794600-01
Os01g0794650	Os01t0794650-00
Os01g0794800	Os01t0794800-01
Os01g0794900	Os01t0794900-01
Os01g0795000	Os01t0795000-01
Os01g0795050	Os01t0795050-01
Os01g0795100	Os01t0795100-00
Os01g0795200	Os01t0795200-01
Os01g0795250	Os01t0795250-00
Os01g0795300	Os01t0795300-01
Os01g0795400	Os01t0795400-01
Os01g0795600	Os01t0795600-01
Os01g0795700	Os01t0795700-01
Os01g0795766	Os01t0795766-00
Os01g0795832	Os01t0795832-00
Os01g0795900	Os01t0795900-00
Os01g0796000	Os01t0796000-01
Os01g0796400	Os01t0796400-02
Os01g0796500	Os01t0796500-01
Os01g0796700	Os01t0796700-01
Os01g0797600	Os01t0797600-01
Os01g0797700	Os01t0797700-01
Os01g0797800	Os01t0797800-01
Os01g0797900	Os01t0797900-02
Os01g0798100	Os01t0798100-01
Os01g0798200	Os01t0798200-01
Os01g0798500	Os01t0798500-01
Os01g0798800	Os01t0798800-01
Os01g0798900	Os01t0798900-00
Os01g0799000	Os01t0799000-00
Os01g0799050	Os01t0799050-00
Os01g0799100	Os01t0799100-01
Os01g0799500	Os01t0799500-01
Os01g0799600	Os01t0799600-01
Os01g0799900	Os01t0799900-01
Os01g0800000	Os01t0800000-01
Os01g0800101	Os01t0800101-01
Os01g0800200	Os01t0800200-00
Os01g0800266	Os01t0800266-00
Os01g0800250	Os01t0800250-00
Os01g0800300	Os01t0800300-01
Os01g0800400	Os01t0800400-01
Os01g0800500	Os01t0800500-01
Os01g0800600	Os01t0800600-00
Os01g0800701	Os01t0800701-00
Os01g0800800	Os01t0800800-01
Os01g0800900	Os01t0800900-01
Os01g0800950	Os01t0800950-00
Os01g0801000	Os01t0801000-01
Os01g0801100	Os01t0801100-01
Os01g0801150	Os01t0801150-00
Os01g0801200	Os01t0801200-01
Os01g0801500	Os01t0801500-01
Os01g0801600	Os01t0801600-01
Os01g0801700	Os01t0801700-01
Os01g0801800	Os01t0801800-01
Os01g0801901	Os01t0801901-00
Os01g0802000	Os01t0802000-01
Os01g0802100	Os01t0802100-01
Os01g0802200	Os01t0802200-01
Os01g0802400	Os01t0802400-00
Os01g0802600	Os01t0802600-00
Os01g0802700	Os01t0802700-01
Os01g0802900	Os01t0802900-01
Os01g0802850	Os01t0802850-00
Os01g0803200	Os01t0803200-02
Os01g0803300	Os01t0803300-01
Os01g0803900	Os01t0803900-01
Os01g0804150	Os01t0804150-00
Os01g0804400	Os01t0804400-01
Os01g0804900	Os01t0804900-01
Os01g0805000	Os01t0805000-01
Os01g0805100	Os01t0805100-01
Os01g0805200	Os01t0805200-01
Os01g0805300	Os01t0805300-01
Os01g0805400	Os01t0805400-01
Os01g0805500	Os01t0805500-00
Os01g0814300	Os01t0814300-01
Os01g0814400	Os01t0814400-02
Os01g0814550	Os01t0814550-00
Os01g0814700	Os01t0814700-01
Os01g0814800	Os01t0814800-01
Os01g0814900	Os01t0814900-01
Os01g0815100	Os01t0815100-00
Os01g0815400	Os01t0815400-01
Os01g0815700	Os01t0815700-01
Os01g0815800	Os01t0815800-01
Os01g0815850	Os01t0815850-00
Os01g0815900	Os01t0815900-01
Os01g0816000	Os01t0816000-00
Os01g0816100	Os01t0816100-01
Os01g0816400	Os01t0816400-01
Os01g0816450	Os01t0816450-00
Os01g0816500	Os01t0816500-01
Os01g0816525	Os01t0816525-00
Os01g0816550	Os01t0816550-01
Os01g0816600	Os01t0816600-01
Os01g0816700	Os01t0816700-01
Os01g0816850	Os01t0816850-00
Os01g0817000	Os01t0817000-01
Os01g0817100	Os01t0817100-01
Os01g0817400	Os01t0817400-00
Os01g0817633	Os01t0817633-01
Os01g0817650	Os01t0817650-00
Os01g0817700	Os01t0817700-01
Os01g0817800	Os01t0817800-02
Os01g0817900	Os01t0817900-00
Os01g0818000	Os01t0818000-02
Os01g0818200	Os01t0818200-01
Os01g0818100	Os01t0818100-00
Os01g0818300	Os01t0818300-01
Os01g0818400	Os01t0818400-01
Os01g0818600	Os01t0818600-01
Os01g0818650	Os01t0818650-00
Os01g0818700	Os01t0818700-01
Os01g0818800	Os01t0818800-01
Os01g0818900	Os01t0818900-01
Os01g0819000	Os01t0819000-02
Os01g0819100	Os01t0819100-01
Os01g0819200	Os01t0819200-00
Os01g0819233	Os01t0819233-01
Os01g0819266	Os01t0819266-00
Os01g0819300	Os01t0819300-01
Os01g0819400	Os01t0819400-00
Os01g0819433	Os01t0819433-00
Os01g0819466	Os01t0819466-00
Os01g0819500	Os01t0819500-01
ENSRNA049441928	ENSRNA049441928-T1
Os01g0819700	Os01t0819700-01
Os01g0819800	Os01t0819800-01
Os01g0819900	Os01t0819900-02
Os01g0820000	Os01t0820000-00
Os01g0820050	Os01t0820050-00
Os01g0820400	Os01t0820400-01
Os01g0820700	Os01t0820700-00
Os01g0820750	Os01t0820750-01
Os01g0820800	Os01t0820800-01
Os01g0821300	Os01t0821300-01
Os01g0821600	Os01t0821600-01
Os01g0821700	Os01t0821700-01
Os01g0821800	Os01t0821800-03
Os01g0821900	Os01t0821900-01
Os01g0822001	Os01t0822001-01
Os01g0822200	Os01t0822200-01
Os01g0822501	Os01t0822501-01
Os01g0822800	Os01t0822800-01
Os01g0822900	Os01t0822900-03
Os01g0823100	Os01t0823100-01
Os01g0823150	Os01t0823150-00
Os01g0823200	Os01t0823200-01
Os01g0823300	Os01t0823300-00
Os01g0823400	Os01t0823400-01
Os01g0823500	Os01t0823500-01
Os01g0823600	Os01t0823600-01
Os01g0823700	Os01t0823700-01
Os01g0823900	Os01t0823900-01
Os01g0823951	Os01t0823951-00
Os01g0824000	Os01t0824000-01
Os01g0824500	Os01t0824500-00
Os01g0824600	Os01t0824600-01
Os01g0824700	Os01t0824700-01
Os01g0824800	Os01t0824800-01
Os01g0824900	Os01t0824900-01
Os01g0825000	Os01t0825000-01
ENSRNA049440716	ENSRNA049440716-T1
Os01g0825166	Os01t0825166-00
Os01g0825332	Os01t0825332-00
Os01g0825500	Os01t0825500-02
Os01g0825700	Os01t0825700-01
Os01g0825800	Os01t0825800-01
Os01g0825900	Os01t0825900-01
Os01g0826000	Os01t0826000-00
Os01g0826400	Os01t0826400-01
Os01g0826800	Os01t0826800-01
Os01g0826900	Os01t0826900-01
Os01g0827200	Os01t0827200-01
Os01g0827300	Os01t0827300-01
Os01g0827400	Os01t0827400-01
Os01g0827500	Os01t0827500-01
Os01g0827600	Os01t0827600-01
Os01g0827700	Os01t0827700-00
Os01g0827800	Os01t0827800-00
Os01g0828100	Os01t0828100-00
Os01g0828200	Os01t0828200-00
Os01g0828300	Os01t0828300-01
Os01g0828400	Os01t0828400-00
Os01g0828900	Os01t0828900-00
Os01g0829000	Os01t0829000-01
Os01g0829100	Os01t0829100-01
Os01g0829183	Os01t0829183-00
Os01g0829266	Os01t0829266-01
Os01g0829400	Os01t0829400-01
Os01g0829500	Os01t0829500-00
Os01g0829600	Os01t0829600-01
Os01g0829700	Os01t0829700-01
Os01g0829800	Os01t0829800-02
Os01g0829900	Os01t0829900-01
Os01g0830000	Os01t0830000-01
Os01g0830100	Os01t0830100-01
Os01g0830200	Os01t0830200-01
Os01g0830300	Os01t0830300-01
Os01g0830500	Os01t0830500-01
Os01g0830700	Os01t0830700-02
Os01g0830900	Os01t0830900-00
Os01g0831000	Os01t0831000-01
Os01g0831200	Os01t0831200-01
Os01g0831250	Os01t0831250-00
Os01g0831300	Os01t0831300-01
Os01g0831800	Os01t0831800-00
Os01g0831900	Os01t0831900-01
Os01g0831950	Os01t0831950-00
Os01g0832000	Os01t0832000-01
Os01g0832100	Os01t0832100-01
Os01g0832200	Os01t0832200-02
Os01g0832300	Os01t0832300-00
Os01g0832450	Os01t0832450-00
Os01g0880800	Os01t0880800-01
Os01g0880850	Os01t0880850-00
Os01g0880900	Os01t0880900-01
Os01g0881000	Os01t0881000-00
Os01g0881100	Os01t0881100-01
Os01g0881300	Os01t0881300-01
Os01g0881400	Os01t0881400-00
Os01g0881450	Os01t0881450-00
Os01g0881500	Os01t0881500-02
Os01g0881800	Os01t0881800-01
Os01g0881900	Os01t0881900-01
Os01g0881950	Os01t0881950-00
Os01g0881966	Os01t0881966-01
Os01g0882000	Os01t0882000-01
Os01g0882100	Os01t0882100-00
Os01g0882200	Os01t0882200-00
Os01g0882300	Os01t0882300-02
Os01g0882250	Os01t0882250-00
Os01g0882400	Os01t0882400-01
Os01g0882500	Os01t0882500-00
Os01g0882800	Os01t0882800-01
Os01g0882900	Os01t0882900-00
Os01g0883000	Os01t0883000-00
Os01g0883100	Os01t0883100-01
Os01g0883200	Os01t0883200-01
Os01g0883600	Os01t0883600-01
Os01g0883400	Os01t0883400-00
Os01g0883800	Os01t0883800-01
Os01g0883850	Os01t0883850-00
Os01g0883900	Os01t0883900-01
Os01g0884050	Os01t0884050-00
Os01g0884200	Os01t0884200-01
Os01g0884300	Os01t0884300-01
Os01g0884350	Os01t0884350-00
Os01g0884400	Os01t0884400-01
Os01g0884450	Os01t0884450-00
Os01g0884500	Os01t0884500-01
Os01g0884600	Os01t0884600-00
Os01g0884700	Os01t0884700-00
Os01g0884800	Os01t0884800-00
Os01g0884850	Os01t0884850-00
Os01g0884900	Os01t0884900-01
Os01g0885000	Os01t0885000-01
Os01g0885200	Os01t0885200-01
Os01g0885300	Os01t0885300-02
Os01g0885500	Os01t0885500-01
Os01g0885600	Os01t0885600-01
Os01g0885700	Os01t0885700-01
Os01g0885900	Os01t0885900-00
Os01g0886000	Os01t0886000-01
Os01g0886200	Os01t0886200-01
Os01g0886300	Os01t0886300-02
Os01g0920800	Os01t0920800-00
Os01g0921000	Os01t0921000-01
Os01g0921100	Os01t0921100-01
Os01g0921200	Os01t0921200-01
Os01g0921300	Os01t0921300-01
Os01g0921400	Os01t0921400-01
Os01g0921450	Os01t0921450-00
Os01g0921500	Os01t0921500-01
Os01g0921550	Os01t0921550-00
Os01g0921600	Os01t0921600-01
Os01g0921800	Os01t0921800-00
Os01g0922000	Os01t0922000-01
Os01g0922100	Os01t0922100-01
Os01g0922350	Os01t0922350-00
Os01g0922600	Os01t0922600-01
Os01g0922700	Os01t0922700-01
Os01g0922800	Os01t0922800-01
Os02g0203700	Os02t0203700-01
Os02g0204000	Os02t0204000-01
Os02g0204200	Os02t0204200-00
Os02g0204201	Os02t0204201-00
Os02g0204300	Os02t0204300-01
Os02g0204400	Os02t0204400-00
Os02g0204500	Os02t0204500-03
Os02g0204700	Os02t0204700-00
Os02g0205000	Os02t0205000-01
Os02g0205100	Os02t0205100-01
Os02g0205200	Os02t0205200-01
Os02g0205300	Os02t0205300-02
Os02g0205400	Os02t0205400-01
Os02g0205500	Os02t0205500-01
Os02g0205700	Os02t0205700-00
Os02g0206100	Os02t0206100-02
Os02g0206400	Os02t0206400-00
Os02g0206550	Os02t0206550-00
Os02g0206700	Os02t0206700-01
Os02g0206833	Os02t0206833-01
Os02g0207100	Os02t0207100-01
Os02g0207300	Os02t0207300-01
Os02g0207400	Os02t0207400-00
Os02g0207500	Os02t0207500-01
Os02g0207900	Os02t0207900-01
Os02g0207800	Os02t0207800-01
Os02g0208100	Os02t0208100-01
Os02g0208150	Os02t0208150-00
Os02g0208200	Os02t0208200-01
Os02g0208400	Os02t0208400-01
Os02g0208300	Os02t0208300-01
Os02g0208500	Os02t0208500-01
Os02g0208600	Os02t0208600-01
Os02g0208650	Os02t0208650-00
Os02g0208675	Os02t0208675-00
Os02g0208700	Os02t0208700-00
Os02g0208900	Os02t0208900-03
Os02g0209000	Os02t0209000-01
Os02g0209050	Os02t0209050-00
Os02g0209100	Os02t0209100-01
Os02g0209201	Os02t0209201-00
Os02g0209300	Os02t0209300-01
Os02g0209400	Os02t0209400-01
ENSRNA049448734	ENSRNA049448734-T1
Os02g0209900	Os02t0209900-01
Os02g0210100	Os02t0210100-01
Os02g0210600	Os02t0210600-01
Os02g0210700	Os02t0210700-01
Os02g0210800	Os02t0210800-01
Os02g0210900	Os02t0210900-00
Os02g0211000	Os02t0211000-00
Os02g0211100	Os02t0211100-01
Os02g0211150	Os02t0211150-00
Os02g0211200	Os02t0211200-01
Os02g0211350	Os02t0211350-01
Os02g0211500	Os02t0211500-01
Os02g0211800	Os02t0211800-00
Os02g0211900	Os02t0211900-00
Os02g0212100	Os02t0212100-00
Os02g0212300	Os02t0212300-00
Os02g0212400	Os02t0212400-00
Os02g0212500	Os02t0212500-01
Os02g0212975	Os02t0212975-00
Os02g0212900	Os02t0212900-00
Os02g0213100	Os02t0213100-01
Os02g0213450	Os02t0213450-00
Os02g0213700	Os02t0213700-00
Os02g0214050	Os02t0214050-01
Os02g0214300	Os02t0214300-00
Os02g0214400	Os02t0214400-01
Os02g0214500	Os02t0214500-01
Os02g0214633	Os02t0214633-00
Os02g0214900	Os02t0214900-01
Os02g0214766	Os02t0214766-00
Os02g0215000	Os02t0215000-01
Os02g0215050	Os02t0215050-01
Os02g0215100	Os02t0215100-01
Os02g0215200	Os02t0215200-03
Os02g0215300	Os02t0215300-00
Os02g0215400	Os02t0215400-01
Os02g0215500	Os02t0215500-01
Os02g0215650	Os02t0215650-00
Os02g0215600	Os02t0215600-01
Os02g0215700	Os02t0215700-01
Os02g0215801	Os02t0215801-00
Os02g0215900	Os02t0215900-01
Os02g0215950	Os02t0215950-01
Os02g0216000	Os02t0216000-00
Os02g0216100	Os02t0216100-00
Os02g0216150	Os02t0216150-00
Os02g0216200	Os02t0216200-01
Os02g0216250	Os02t0216250-00
Os02g0216300	Os02t0216300-05
Os02g0216400	Os02t0216400-01
Os02g0216500	Os02t0216500-03
Os02g0216600	Os02t0216600-01
Os02g0216700	Os02t0216700-01
Os02g0217250	Os02t0217250-00
Os02g0217400	Os02t0217400-01
Os02g0217425	Os02t0217425-00
Os02g0217500	Os02t0217500-01
Os02g0217600	Os02t0217600-02
Os02g0217666	Os02t0217666-00
Os02g0217800	Os02t0217800-00
Os02g0217850	Os02t0217850-00
Os02g0281000	Os02t0281000-02
Os02g0281101	Os02t0281101-00
Os02g0281150	Os02t0281150-01
Os02g0281200	Os02t0281200-01
Os02g0282000	Os02t0282000-01
Os02g0282100	Os02t0282100-01
Os02g0282301	Os02t0282301-01
Os02g0282500	Os02t0282500-00
Os02g0282600	Os02t0282600-01
Os02g0282900	Os02t0282900-01
Os02g0283800	Os02t0283800-01
Os02g0284300	Os02t0284300-00
Os02g0284500	Os02t0284500-01
Os02g0284550	Os02t0284550-00
Os02g0284600	Os02t0284600-01
Os02g0284800	Os02t0284800-01
Os02g0285300	Os02t0285300-01
Os02g0285700	Os02t0285700-01
Os02g0285775	Os02t0285775-00
Os02g0285800	Os02t0285800-02
Os02g0285900	Os02t0285900-00
Os02g0286200	Os02t0286200-01
Os02g0286350	Os02t0286350-00
Os02g0286500	Os02t0286500-00
Os02g0286700	Os02t0286700-00
Os02g0286850	Os02t0286850-00
Os02g0286891	Os02t0286891-01
Os02g0286933	Os02t0286933-00
Os02g0287000	Os02t0287000-02
Os02g0287700	Os02t0287700-00
Os02g0287800	Os02t0287800-00
Os02g0287900	Os02t0287900-01
Os02g0287950	Os02t0287950-00
Os02g0288000	Os02t0288000-01
Os02g0288100	Os02t0288100-01
Os02g0288200	Os02t0288200-02
Os02g0288400	Os02t0288400-00
Os02g0288600	Os02t0288600-01
Os02g0288700	Os02t0288700-00
Os02g0288722	Os02t0288722-00
Os02g0288744	Os02t0288744-00
Os02g0288862	Os02t0288862-00
Os02g0288925	Os02t0288925-00
Os02g0289000	Os02t0289000-01
Os02g0289300	Os02t0289300-01
Os02g0289500	Os02t0289500-01
Os02g0289700	Os02t0289700-01
Os02g0290000	Os02t0290000-01
Os02g0290300	Os02t0290300-01
Os02g0290400	Os02t0290400-01
Os02g0290500	Os02t0290500-01
Os02g0290600	Os02t0290600-02
Os02g0290900	Os02t0290900-00
Os02g0291000	Os02t0291000-00
Os02g0291400	Os02t0291400-00
Os02g0291500	Os02t0291500-01
Os02g0291600	Os02t0291600-01
Os02g0292600	Os02t0292600-01
Os02g0292800	Os02t0292800-01
Os02g0293050	Os02t0293050-00
Os02g0293300	Os02t0293300-01
Os02g0293350	Os02t0293350-01
Os02g0293400	Os02t0293400-01
Os02g0293500	Os02t0293500-01
Os02g0293575	Os02t0293575-00
Os02g0293800	Os02t0293800-02
Os02g0293900	Os02t0293900-00
Os02g0294000	Os02t0294000-00
Os02g0294100	Os02t0294100-01
Os02g0294600	Os02t0294600-01
Os02g0294700	Os02t0294700-01
Os02g0295700	Os02t0295700-01
Os02g0296350	Os02t0296350-01
Os02g0296400	Os02t0296400-00
Os02g0296800	Os02t0296800-01
Os02g0297000	Os02t0297000-01
Os02g0297132	Os02t0297132-00
Os02g0297066	Os02t0297066-00
Os02g0297200	Os02t0297200-01
Os02g0297550	Os02t0297550-01
Os02g0297600	Os02t0297600-01
Os02g0297666	Os02t0297666-00
Os02g0297900	Os02t0297900-00
Os02g0298100	Os02t0298100-01
Os02g0298200	Os02t0298200-01
Os02g0298900	Os02t0298900-01
Os02g0299000	Os02t0299000-00
Os02g0299200	Os02t0299200-01
Os02g0299300	Os02t0299300-01
Os02g0299600	Os02t0299600-01
Os02g0300500	Os02t0300500-00
Os02g0300700	Os02t0300700-01
Os02g0300900	Os02t0300900-00
Os02g0301000	Os02t0301000-02
Os02g0301100	Os02t0301100-01
Os02g0301400	Os02t0301400-01
Os02g0301450	Os02t0301450-00
Os02g0301500	Os02t0301500-01
Os02g0301650	Os02t0301650-00
Os02g0301700	Os02t0301700-00
Os02g0301800	Os02t0301800-02
Os02g0302200	Os02t0302200-01
Os02g0302450	Os02t0302450-00
Os02g0302500	Os02t0302500-00
Os02g0302700	Os02t0302700-01
Os02g0302900	Os02t0302900-01
Os02g0303000	Os02t0303000-01
Os02g0303200	Os02t0303200-01
Os02g0303500	Os02t0303500-01
Os02g0304500	Os02t0304500-00
Os02g0304800	Os02t0304800-01
Os02g0304900	Os02t0304900-01
Os02g0305600	Os02t0305600-01
Os02g0305800	Os02t0305800-00
Os02g0305700	Os02t0305700-02
Os02g0305950	Os02t0305950-00
Os02g0306100	Os02t0306100-00
Os02g0306250	Os02t0306250-00
Os02g0306401	Os02t0306401-00
Os02g0306550	Os02t0306550-00
Os02g0306600	Os02t0306600-01
Os02g0306900	Os02t0306900-01
Os02g0306801	Os02t0306801-00
Os02g0307000	Os02t0307000-01
Os02g0307050	Os02t0307050-01
Os02g0307075	Os02t0307075-00
Os02g0307200	Os02t0307200-01
Os02g0307300	Os02t0307300-01
Os02g0307400	Os02t0307400-00
Os02g0307700	Os02t0307700-00
Os02g0307800	Os02t0307800-01
Os02g0307900	Os02t0307900-00
Os02g0308400	Os02t0308400-04
Os02g0308800	Os02t0308800-01
Os02g0309200	Os02t0309200-00
Os02g0309500	Os02t0309500-00
Os02g0310200	Os02t0310200-01
Os02g0310400	Os02t0310400-01
Os02g0310500	Os02t0310500-00
Os02g0311150	Os02t0311150-00
Os02g0311600	Os02t0311600-00
Os02g0311800	Os02t0311800-00
Os02g0312500	Os02t0312500-02
Os02g0312550	Os02t0312550-00
Os02g0312600	Os02t0312600-01
Os02g0312700	Os02t0312700-01
Os02g0312750	Os02t0312750-01
Os02g0312800	Os02t0312800-02
Os02g0313400	Os02t0313400-01
Os02g0313450	Os02t0313450-01
Os02g0313500	Os02t0313500-01
Os02g0313700	Os02t0313700-02
Os02g0313900	Os02t0313900-01
Os02g0314300	Os02t0314300-00
Os02g0314400	Os02t0314400-01
Os02g0314600	Os02t0314600-01
Os02g0315200	Os02t0315200-00
Os02g0314925	Os02t0314925-00
Os02g0315400	Os02t0315400-01
Os02g0315600	Os02t0315600-03
Os02g0316200	Os02t0316200-02
Os02g0316800	Os02t0316800-01
Os02g0316900	Os02t0316900-02
Os02g0317300	Os02t0317300-01
Os02g0317400	Os02t0317400-02
Os02g0317500	Os02t0317500-01
Os02g0317600	Os02t0317600-00
Os02g0317700	Os02t0317700-01
Os02g0317800	Os02t0317800-01
Os02g0318100	Os02t0318100-00
Os02g0318200	Os02t0318200-00
Os02g0318400	Os02t0318400-01
Os02g0318450	Os02t0318450-00
Os02g0318500	Os02t0318500-00
Os02g0318600	Os02t0318600-00
Os02g0318851	Os02t0318851-00
Os02g0319100	Os02t0319100-01
Os02g0319300	Os02t0319300-01
Os02g0319400	Os02t0319400-01
Os02g0319800	Os02t0319800-01
Os02g0320000	Os02t0320000-00
Os02g0320100	Os02t0320100-01
Os02g0320300	Os02t0320300-01
Os02g0320600	Os02t0320600-00
Os02g0320800	Os02t0320800-01
Os02g0321000	Os02t0321000-01
Os02g0321500	Os02t0321500-01
Os02g0321600	Os02t0321600-01
Os02g0321800	Os02t0321800-02
Os02g0321900	Os02t0321900-01
Os02g0322251	Os02t0322251-00
Os02g0322400	Os02t0322400-00
Os02g0322500	Os02t0322500-01
Os02g0323000	Os02t0323000-01
Os02g0323300	Os02t0323300-00
Os02g0323600	Os02t0323600-01
Os02g0324200	Os02t0324200-01
Os02g0324300	Os02t0324300-01
Os02g0324400	Os02t0324400-01
Os02g0324500	Os02t0324500-00
Os02g0324700	Os02t0324700-01
Os02g0325100	Os02t0325100-01
Os02g0325300	Os02t0325300-00
Os02g0325401	Os02t0325401-01
Os02g0325600	Os02t0325600-02
Os02g0325800	Os02t0325800-00
Os02g0326000	Os02t0326000-02
Os02g0326100	Os02t0326100-01
Os02g0326200	Os02t0326200-00
Os02g0326500	Os02t0326500-01
Os02g0326600	Os02t0326600-01
Os02g0326700	Os02t0326700-01
Os02g0327000	Os02t0327000-02
Os02g0327100	Os02t0327100-01
Os02g0513100	Os02t0513100-01
Os02g0513400	Os02t0513400-00
Os02g0513700	Os02t0513700-00
Os02g0513800	Os02t0513800-01
Os02g0513976	Os02t0513976-00
Os02g0514150	Os02t0514150-00
Os02g0514326	Os02t0514326-00
Os02g0514500	Os02t0514500-01
Os02g0514700	Os02t0514700-00
Os02g0514712	Os02t0514712-00
Os02g0514750	Os02t0514750-00
Os02g0514800	Os02t0514800-00
ENSRNA049469181	ENSRNA049469181-T1
Os02g0515000	Os02t0515000-01
Os02g0515100	Os02t0515100-01
Os02g0515125	Os02t0515125-00
Os02g0515150	Os02t0515150-01
Os02g0515200	Os02t0515200-01
Os02g0515600	Os02t0515600-01
Os02g0516400	Os02t0516400-01
Os02g0516301	Os02t0516301-00
Os02g0516600	Os02t0516600-02
Os02g0516800	Os02t0516800-00
Os02g0516901	Os02t0516901-00
Os02g0517300	Os02t0517300-01
Os02g0517333	Os02t0517333-01
Os02g0517366	Os02t0517366-00
Os02g0517421	Os02t0517421-01
Os02g0517531	Os02t0517531-02
Os02g0517564	Os02t0517564-00
Os02g0517700	Os02t0517700-01
Os02g0517750	Os02t0517750-00
Os02g0517900	Os02t0517900-01
Os02g0518000	Os02t0518000-01
Os02g0518100	Os02t0518100-01
Os02g0518400	Os02t0518400-01
Os02g0518500	Os02t0518500-00
Os02g0518550	Os02t0518550-00
Os02g0518600	Os02t0518600-01
Os02g0518800	Os02t0518800-01
Os02g0518950	Os02t0518950-01
Os02g0519100	Os02t0519100-01
Os02g0519300	Os02t0519300-02
Os02g0519401	Os02t0519401-00
Os02g0519700	Os02t0519700-01
Os02g0519900	Os02t0519900-03
Os02g0519950	Os02t0519950-00
Os02g0520000	Os02t0520000-00
Os02g0520100	Os02t0520100-01
Os02g0520500	Os02t0520500-01
Os02g0520750	Os02t0520750-01
Os02g0520800	Os02t0520800-01
Os02g0521100	Os02t0521100-01
Os02g0521300	Os02t0521300-01
Os02g0521366	Os02t0521366-00
Os02g0521432	Os02t0521432-00
Os02g0521500	Os02t0521500-00
Os02g0521600	Os02t0521600-00
Os02g0521700	Os02t0521700-01
Os02g0521800	Os02t0521800-01
Os02g0522100	Os02t0522100-02
Os02g0522300	Os02t0522300-01
Os02g0522700	Os02t0522700-01
Os02g0522800	Os02t0522800-01
Os02g0523100	Os02t0523100-00
Os02g0523201	Os02t0523201-00
Os02g0523300	Os02t0523300-01
Os02g0523500	Os02t0523500-02
Os02g0523650	Os02t0523650-01
Os02g0523800	Os02t0523800-01
Os02g0524300	Os02t0524300-00
Os02g0524550	Os02t0524550-00
Os02g0524600	Os02t0524600-01
Os02g0524800	Os02t0524800-01
Os02g0525100	Os02t0525100-01
Os02g0525400	Os02t0525400-01
Os02g0525501	Os02t0525501-00
Os02g0525600	Os02t0525600-01
Os02g0525900	Os02t0525900-01
Os02g0526000	Os02t0526000-01
Os02g0526400	Os02t0526400-01
Os02g0526500	Os02t0526500-01
Os02g0526600	Os02t0526600-01
Os02g0526650	Os02t0526650-01
Os02g0526700	Os02t0526700-00
Os02g0527100	Os02t0527100-01
Os02g0527200	Os02t0527200-01
Os02g0527300	Os02t0527300-01
Os02g0527500	Os02t0527500-00
Os02g0527600	Os02t0527600-01
Os02g0527650	Os02t0527650-00
Os02g0527700	Os02t0527700-01
Os02g0527800	Os02t0527800-00
Os02g0527900	Os02t0527900-00
Os02g0527950	Os02t0527950-00
ENSRNA049469217	ENSRNA049469217-T1
Os02g0528000	Os02t0528000-00
Os02g0528100	Os02t0528100-02
Os02g0528200	Os02t0528200-01
Os02g0528300	Os02t0528300-00
Os02g0528500	Os02t0528500-02
Os02g0528750	Os02t0528750-00
Os02g0528550	Os02t0528550-00
Os02g0528900	Os02t0528900-01
Os02g0529400	Os02t0529400-01
Os02g0529450	Os02t0529450-00
Os02g0529500	Os02t0529500-01
Os02g0529600	Os02t0529600-01
Os02g0529700	Os02t0529700-01
Os02g0529800	Os02t0529800-00
Os02g0529850	Os02t0529850-00
Os02g0529900	Os02t0529900-01
Os02g0530100	Os02t0530100-01
Os02g0530300	Os02t0530300-01
Os02g0530500	Os02t0530500-01
Os02g0530600	Os02t0530600-01
Os02g0531200	Os02t0531200-01
Os02g0531300	Os02t0531300-01
Os02g0531450	Os02t0531450-01
Os02g0531600	Os02t0531600-01
Os02g0531900	Os02t0531900-00
Os02g0532300	Os02t0532300-02
Os02g0532401	Os02t0532401-00
Os02g0532500	Os02t0532500-01
Os02g0532800	Os02t0532800-00
Os02g0532900	Os02t0532900-02
Os02g0533000	Os02t0533000-00
Os02g0533200	Os02t0533200-00
Os02g0533300	Os02t0533300-01
Os02g0533700	Os02t0533700-01
Os02g0533800	Os02t0533800-01
Os02g0533900	Os02t0533900-01
Os02g0534000	Os02t0534000-00
Os02g0534400	Os02t0534400-01
Os02g0534550	Os02t0534550-00
Os02g0534700	Os02t0534700-00
Os02g0534800	Os02t0534800-01
Os02g0535000	Os02t0535000-02
Os02g0535150	Os02t0535150-00
Os02g0535300	Os02t0535300-00
Os02g0535400	Os02t0535400-01
Os02g0535700	Os02t0535700-01
Os02g0535801	Os02t0535801-00
Os02g0535901	Os02t0535901-00
Os02g0536100	Os02t0536100-01
Os02g0536300	Os02t0536300-00
Os02g0536400	Os02t0536400-02
Os02g0536500	Os02t0536500-01
Os02g0536601	Os02t0536601-00
Os02g0536800	Os02t0536800-00
Os02g0537000	Os02t0537000-01
Os02g0537100	Os02t0537100-00
Os02g0537200	Os02t0537200-01
Os02g0537400	Os02t0537400-01
Os02g0537450	Os02t0537450-00
Os02g0537500	Os02t0537500-01
Os02g0572300	Os02t0572300-00
Os02g0572400	Os02t0572400-02
Os02g0572500	Os02t0572500-00
Os02g0572600	Os02t0572600-01
Os02g0572900	Os02t0572900-01
Os02g0573200	Os02t0573200-02
Os02g0573300	Os02t0573300-01
Os02g0573400	Os02t0573400-01
Os02g0573500	Os02t0573500-01
Os02g0573601	Os02t0573601-00
Os02g0574000	Os02t0574000-01
Os02g0574100	Os02t0574100-01
Os02g0574300	Os02t0574300-00
Os02g0574500	Os02t0574500-02
Os02g0574600	Os02t0574600-01
Os02g0574701	Os02t0574701-00
Os02g0574800	Os02t0574800-01
Os02g0574900	Os02t0574900-01
Os02g0575000	Os02t0575000-01
Os02g0575200	Os02t0575200-01
ENSRNA049449035	ENSRNA049449035-T1
Os02g0575425	Os02t0575425-00
Os02g0575500	Os02t0575500-01
Os02g0575700	Os02t0575700-01
Os02g0575800	Os02t0575800-01
Os02g0575900	Os02t0575900-01
Os02g0576400	Os02t0576400-01
Os02g0576600	Os02t0576600-01
Os02g0576700	Os02t0576700-01
Os02g0576900	Os02t0576900-00
ENSRNA049449056	ENSRNA049449056-T1
Os02g0577100	Os02t0577100-01
Os02g0577400	Os02t0577400-01
Os02g0577300	Os02t0577300-00
Os02g0577501	Os02t0577501-00
Os02g0577700	Os02t0577700-00
Os02g0577600	Os02t0577600-00
Os02g0577900	Os02t0577900-01
Os02g0578000	Os02t0578000-01
Os02g0578201	Os02t0578201-01
Os02g0578300	Os02t0578300-01
Os02g0578366	Os02t0578366-00
Os02g0578400	Os02t0578400-01
Os02g0578500	Os02t0578500-00
Os02g0578800	Os02t0578800-01
Os02g0579000	Os02t0579000-01
ENSRNA049449070	ENSRNA049449070-T1
Os02g0579150	Os02t0579150-00
Os02g0579300	Os02t0579300-00
Os02g0579600	Os02t0579600-00
Os02g0579800	Os02t0579800-01
Os02g0580000	Os02t0580000-01
Os02g0580100	Os02t0580100-01
Os02g0580300	Os02t0580300-01
Os02g0580366	Os02t0580366-00
Os02g0580400	Os02t0580400-01
Os02g0580500	Os02t0580500-01
Os02g0580600	Os02t0580600-01
Os02g0580700	Os02t0580700-01
Os02g0580800	Os02t0580800-02
Os02g0580900	Os02t0580900-02
Os02g0580966	Os02t0580966-00
Os02g0580983	Os02t0580983-00
Os02g0581000	Os02t0581000-00
Os02g0581100	Os02t0581100-01
Os02g0581200	Os02t0581200-01
Os02g0581300	Os02t0581300-01
Os02g0581400	Os02t0581400-02
Os02g0581500	Os02t0581500-01
Os02g0581600	Os02t0581600-01
Os02g0581700	Os02t0581700-01
Os02g0581800	Os02t0581800-01
Os02g0581900	Os02t0581900-01
Os02g0582100	Os02t0582100-00
Os02g0582200	Os02t0582200-01
Os02g0582300	Os02t0582300-01
Os02g0582400	Os02t0582400-01
Os02g0582600	Os02t0582600-02
Os02g0582800	Os02t0582800-01
Os02g0582900	Os02t0582900-01
Os02g0583000	Os02t0583000-00
Os02g0583300	Os02t0583300-00
Os02g0583500	Os02t0583500-00
Os02g0583700	Os02t0583700-00
Os02g0583900	Os02t0583900-01
Os02g0584200	Os02t0584200-01
Os02g0584300	Os02t0584300-01
Os02g0584700	Os02t0584700-01
Os02g0584800	Os02t0584800-01
Os02g0584900	Os02t0584900-01
Os02g0585100	Os02t0585100-00
Os02g0585200	Os02t0585200-01
ENSRNA049449344	ENSRNA049449344-T1
Os02g0585566	Os02t0585566-00
Os02g0585650	Os02t0585650-01
Os02g0585700	Os02t0585700-00
Os02g0586000	Os02t0586000-01
Os02g0586400	Os02t0586400-01
Os02g0586500	Os02t0586500-02
Os02g0586600	Os02t0586600-00
Os02g0586700	Os02t0586700-00
Os02g0586800	Os02t0586800-01
Os02g0586900	Os02t0586900-01
Os02g0587000	Os02t0587000-01
Os02g0587300	Os02t0587300-00
Os02g0587600	Os02t0587600-00
Os02g0587800	Os02t0587800-01
Os02g0588250	Os02t0588250-01
Os02g0588300	Os02t0588300-01
Os02g0588500	Os02t0588500-02
Os02g0588550	Os02t0588550-00
Os02g0588600	Os02t0588600-01
Os02g0588700	Os02t0588700-01
Os02g0588775	Os02t0588775-00
Os02g0589000	Os02t0589000-01
Os02g0589100	Os02t0589100-00
Os02g0589400	Os02t0589400-01
Os02g0589450	Os02t0589450-00
Os02g0589500	Os02t0589500-00
Os02g0589600	Os02t0589600-01
Os02g0589700	Os02t0589700-00
Os02g0589900	Os02t0589900-00
Os02g0590000	Os02t0590000-00
Os02g0590200	Os02t0590200-01
Os02g0590400	Os02t0590400-01
Os02g0655100	Os02t0655100-01
Os02g0655200	Os02t0655200-02
Os02g0655300	Os02t0655300-01
Os02g0655401	Os02t0655401-00
Os02g0655500	Os02t0655500-01
Os02g0655600	Os02t0655600-02
Os02g0655700	Os02t0655700-01
Os02g0655750	Os02t0655750-00
Os02g0655800	Os02t0655800-02
Os02g0656100	Os02t0656100-01
Os02g0656200	Os02t0656200-01
Os02g0656300	Os02t0656300-01
Os02g0656400	Os02t0656400-01
Os02g0656500	Os02t0656500-02
Os02g0656550	Os02t0656550-00
Os02g0656600	Os02t0656600-00
Os02g0657000	Os02t0657000-01
Os02g0657550	Os02t0657550-01
Os02g0657600	Os02t0657600-00
Os02g0657700	Os02t0657700-01
Os02g0657775	Os02t0657775-00
ENSRNA049471065	ENSRNA049471065-T1
Os02g0657850	Os02t0657850-00
ENSRNA049471075	ENSRNA049471075-T1
Os02g0658000	Os02t0658000-01
Os02g0658100	Os02t0658100-01
Os02g0658150	Os02t0658150-00
Os02g0658200	Os02t0658200-01
Os02g0658300	Os02t0658300-01
Os02g0658400	Os02t0658400-01
Os02g0658500	Os02t0658500-01
Os02g0658600	Os02t0658600-00
Os02g0658651	Os02t0658651-00
Os02g0658800	Os02t0658800-01
Os02g0658850	Os02t0658850-00
Os02g0658900	Os02t0658900-01
Os02g0659100	Os02t0659100-01
Os02g0659301	Os02t0659301-00
Os02g0659500	Os02t0659500-01
Os02g0659600	Os02t0659600-01
Os02g0659700	Os02t0659700-00
Os02g0660100	Os02t0660100-00
Os02g0660800	Os02t0660800-00
Os02g0661000	Os02t0661000-00
Os02g0661050	Os02t0661050-01
Os02g0661100	Os02t0661100-02
Os02g0661200	Os02t0661200-01
Os02g0661300	Os02t0661300-01
Os02g0661400	Os02t0661400-00
Os02g0661500	Os02t0661500-01
Os02g0661600	Os02t0661600-00
Os02g0661800	Os02t0661800-01
Os02g0661900	Os02t0661900-02
Os02g0662000	Os02t0662000-01
Os02g0662100	Os02t0662100-01
Os02g0662200	Os02t0662200-01
Os02g0662300	Os02t0662300-01
Os02g0662700	Os02t0662700-01
Os02g0662900	Os02t0662900-00
Os02g0663100	Os02t0663100-01
Os02g0663200	Os02t0663200-00
Os02g0663300	Os02t0663300-00
Os02g0663800	Os02t0663800-01
Os02g0663900	Os02t0663900-02
Os02g0664000	Os02t0664000-01
Os02g0664050	Os02t0664050-00
Os02g0664100	Os02t0664100-00
Os02g0664150	Os02t0664150-01
Os02g0664200	Os02t0664200-01
Os02g0664300	Os02t0664300-01
Os02g0692700	Os02t0692700-01
Os02g0693000	Os02t0693000-01
Os02g0693200	Os02t0693200-02
Os02g0693400	Os02t0693400-01
Os02g0693450	Os02t0693450-00
Os02g0693500	Os02t0693500-01
Os02g0693700	Os02t0693700-02
Os02g0694100	Os02t0694100-01
Os02g0694201	Os02t0694201-01
Os02g0694300	Os02t0694300-01
Os02g0694400	Os02t0694400-01
Os02g0694600	Os02t0694600-00
Os02g0694700	Os02t0694700-01
Os02g0694800	Os02t0694800-01
Os02g0694900	Os02t0694900-00
Os02g0695050	Os02t0695050-00
Os02g0695200	Os02t0695200-01
Os02g0695600	Os02t0695600-01
Os02g0695700	Os02t0695700-01
Os02g0695800	Os02t0695800-01
Os02g0695900	Os02t0695900-01
Os02g0696200	Os02t0696200-00
Os02g0696500	Os02t0696500-02
Os02g0696600	Os02t0696600-00
Os02g0696650	Os02t0696650-00
Os02g0696700	Os02t0696700-01
Os02g0696900	Os02t0696900-00
Os02g0697200	Os02t0697200-01
Os02g0697300	Os02t0697300-01
Os02g0697400	Os02t0697400-01
Os02g0697450	Os02t0697450-00
Os02g0697500	Os02t0697500-01
Os02g0697550	Os02t0697550-00
Os02g0697600	Os02t0697600-02
Os02g0697650	Os02t0697650-00
Os02g0697700	Os02t0697700-01
Os02g0697800	Os02t0697800-01
Os02g0697900	Os02t0697900-01
Os02g0698000	Os02t0698000-03
Os02g0698100	Os02t0698100-01
ENSRNA049471102	ENSRNA049471102-T1
ENSRNA049471090	ENSRNA049471090-T1
ENSRNA049471043	ENSRNA049471043-T1
Os02g0698800	Os02t0698800-01
Os02g0699000	Os02t0699000-01
Os02g0699150	Os02t0699150-00
Os02g0699300	Os02t0699300-01
Os02g0699350	Os02t0699350-00
Os02g0699400	Os02t0699400-00
Os02g0699433	Os02t0699433-00
Os02g0699466	Os02t0699466-00
Os02g0699500	Os02t0699500-01
Os02g0699600	Os02t0699600-01
Os02g0699700	Os02t0699700-01
Os02g0699800	Os02t0699800-01
Os02g0699824	Os02t0699824-00
Os02g0699836	Os02t0699836-00
Os02g0699850	Os02t0699850-01
Os02g0699900	Os02t0699900-01
Os02g0700000	Os02t0700000-01
Os02g0700100	Os02t0700100-01
Os02g0700300	Os02t0700300-01
Os02g0700350	Os02t0700350-00
Os02g0700400	Os02t0700400-01
Os02g0700500	Os02t0700500-01
Os02g0700600	Os02t0700600-05
Os02g0700650	Os02t0700650-00
Os02g0700700	Os02t0700700-01
Os02g0700901	Os02t0700901-00
Os02g0701300	Os02t0701300-01
Os02g0701600	Os02t0701600-01
Os02g0701700	Os02t0701700-01
Os02g0701900	Os02t0701900-01
Os02g0702000	Os02t0702000-01
Os02g0702100	Os02t0702100-01
Os02g0702300	Os02t0702300-01
Os02g0702351	Os02t0702351-00
Os02g0702400	Os02t0702400-01
Os02g0702500	Os02t0702500-03
Os02g0702600	Os02t0702600-03
Os02g0702633	Os02t0702633-00
Os02g0702700	Os02t0702700-01
Os02g0702800	Os02t0702800-01
Os02g0703300	Os02t0703300-01
Os02g0703600	Os02t0703600-01
Os02g0703700	Os02t0703700-00
Os02g0703800	Os02t0703800-01
Os02g0703900	Os02t0703900-02
Os02g0704000	Os02t0704000-01
Os02g0704131	Os02t0704131-00
Os02g0704262	Os02t0704262-00
Os02g0704300	Os02t0704300-01
Os02g0704500	Os02t0704500-01
Os02g0704600	Os02t0704600-01
Os02g0704800	Os02t0704800-01
Os02g0704900	Os02t0704900-01
Os02g0704933	Os02t0704933-00
Os02g0704966	Os02t0704966-00
Os02g0705000	Os02t0705000-01
Os02g0705100	Os02t0705100-01
Os02g0705300	Os02t0705300-01
Os02g0705400	Os02t0705400-01
Os02g0705500	Os02t0705500-02
Os02g0705550	Os02t0705550-01
Os02g0705600	Os02t0705600-03
Os02g0706400	Os02t0706400-01
Os02g0706500	Os02t0706500-01
Os02g0706550	Os02t0706550-00
Os02g0706600	Os02t0706600-00
Os02g0706900	Os02t0706900-00
Os02g0707000	Os02t0707000-00
Os02g0707051	Os02t0707051-00
Os02g0707100	Os02t0707100-01
Os02g0707200	Os02t0707200-00
Os02g0707900	Os02t0707900-01
Os02g0708000	Os02t0708000-01
Os02g0708100	Os02t0708100-01
Os02g0708200	Os02t0708200-01
Os02g0708300	Os02t0708300-01
Os02g0708400	Os02t0708400-01
Os02g0708500	Os02t0708500-01
Os02g0708600	Os02t0708600-01
Os02g0709000	Os02t0709000-00
Os02g0709100	Os02t0709100-01
Os02g0709200	Os02t0709200-01
Os02g0709300	Os02t0709300-01
Os02g0709350	Os02t0709350-00
Os02g0709400	Os02t0709400-01
Os02g0709600	Os02t0709600-01
Os02g0709701	Os02t0709701-00
Os02g0709800	Os02t0709800-01
Os02g0709900	Os02t0709900-01
Os02g0710102	Os02t0710102-01
Os02g0710201	Os02t0710201-00
Os02g0710300	Os02t0710300-01
Os02g0710500	Os02t0710500-01
Os02g0710550	Os02t0710550-00
Os02g0710700	Os02t0710700-00
Os02g0710800	Os02t0710800-01
Os02g0710900	Os02t0710900-01
Os02g0710950	Os02t0710950-00
Os02g0711000	Os02t0711000-01
Os02g0711100	Os02t0711100-01
Os02g0711200	Os02t0711200-01
Os02g0711300	Os02t0711300-01
Os02g0711400	Os02t0711400-01
Os02g0711900	Os02t0711900-00
Os02g0712000	Os02t0712000-01
Os02g0712400	Os02t0712400-01
Os02g0712500	Os02t0712500-01
Os02g0712512	Os02t0712512-00
Os02g0712550	Os02t0712550-01
Os02g0712600	Os02t0712600-01
Os02g0712650	Os02t0712650-00
Os02g0712700	Os02t0712700-01
Os02g0712800	Os02t0712800-01
Os02g0713250	Os02t0713250-00
Os02g0713400	Os02t0713400-01
Os02g0713500	Os02t0713500-00
Os02g0713700	Os02t0713700-01
Os02g0713801	Os02t0713801-00
Os02g0713900	Os02t0713900-01
Os02g0714000	Os02t0714000-01
Os02g0714100	Os02t0714100-01
Os02g0714200	Os02t0714200-01
Os02g0714300	Os02t0714300-01
Os02g0714500	Os02t0714500-02
Os02g0714600	Os02t0714600-02
Os02g0714700	Os02t0714700-01
Os02g0714801	Os02t0714801-00
Os02g0715000	Os02t0715000-01
ENSRNA049449286	ENSRNA049449286-T1
Os02g0715200	Os02t0715200-02
Os02g0715225	Os02t0715225-00
Os02g0715250	Os02t0715250-00
Os02g0715300	Os02t0715300-02
Os02g0715400	Os02t0715400-00
Os02g0716100	Os02t0716100-01
Os02g0716500	Os02t0716500-01
Os02g0716600	Os02t0716600-01
Os02g0716800	Os02t0716800-01
Os02g0716950	Os02t0716950-00
Os02g0717100	Os02t0717100-01
Os02g0717200	Os02t0717200-00
Os02g0717300	Os02t0717300-01
Os02g0717400	Os02t0717400-01
Os02g0717500	Os02t0717500-01
Os02g0717550	Os02t0717550-00
Os02g0717600	Os02t0717600-01
Os02g0717650	Os02t0717650-00
Os02g0717700	Os02t0717700-01
Os02g0717800	Os02t0717800-01
Os02g0717900	Os02t0717900-01
Os02g0718000	Os02t0718000-01
Os02g0718050	Os02t0718050-00
Os02g0718100	Os02t0718100-01
Os02g0718600	Os02t0718600-01
Os02g0718900	Os02t0718900-01
Os02g0718950	Os02t0718950-00
Os02g0719000	Os02t0719000-01
Os02g0719100	Os02t0719100-01
Os02g0719266	Os02t0719266-00
Os02g0719600	Os02t0719600-01
Os02g0719700	Os02t0719700-01
Os02g0719800	Os02t0719800-01
Os02g0720000	Os02t0720000-01
Os02g0720100	Os02t0720100-01
Os02g0720200	Os02t0720200-01
Os02g0720250	Os02t0720250-00
Os02g0720300	Os02t0720300-01
Os02g0720400	Os02t0720400-00
Os02g0720450	Os02t0720450-00
Os02g0720500	Os02t0720500-01
Os02g0720600	Os02t0720600-01
Os02g0720700	Os02t0720700-01
Os02g0720900	Os02t0720900-01
Os02g0721000	Os02t0721000-01
Os02g0721100	Os02t0721100-01
Os02g0721200	Os02t0721200-00
Os02g0721600	Os02t0721600-04
Os02g0721700	Os02t0721700-02
Os02g0721800	Os02t0721800-01
Os02g0721901	Os02t0721901-00
Os02g0722001	Os02t0722001-00
Os02g0722300	Os02t0722300-01
Os02g0722350	Os02t0722350-00
Os02g0722400	Os02t0722400-01
Os02g0722450	Os02t0722450-00
Os02g0722500	Os02t0722500-01
Os02g0722600	Os02t0722600-01
Os02g0722650	Os02t0722650-00
Os02g0722700	Os02t0722700-01
[truncated: 7,645 more rows]

## Sheet: MQTL1-1
Gene stable ID	Transcript stable ID
Os01g0110400	Os01t0110400-01
Os01g0110500	Os01t0110500-01
Os01g0110600	Os01t0110600-00
Os01g0110700	Os01t0110700-02
Os01g0110800	Os01t0110800-01
Os01g0111000	Os01t0111000-00
Os01g0111100	Os01t0111100-01
Os01g0111200	Os01t0111200-01
Os01g0111300	Os01t0111300-01
Os01g0111400	Os01t0111400-01
Os01g0111500	Os01t0111500-01
Os01g0111600	Os01t0111600-01
Os01g0111700	Os01t0111700-01
Os01g0111800	Os01t0111800-01
Os01g0111900	Os01t0111900-01
Os01g0112000	Os01t0112000-01
Os01g0112050	Os01t0112050-01
Os01g0112100	Os01t0112100-01
Os01g0112201	Os01t0112201-01
Os01g0112300	Os01t0112300-01
Os01g0112400	Os01t0112400-01
Os01g0112500	Os01t0112500-01
Os01g0112600	Os01t0112600-01
Os01g0112800	Os01t0112800-00
Os01g0113000	Os01t0113000-00
Os01g0113150	Os01t0113150-00
Os01g0113200	Os01t0113200-01
Os01g0113300	Os01t0113300-01
Os01g0113325	Os01t0113325-00
Os01g0113350	Os01t0113350-00
Os01g0113400	Os01t0113400-01
Os01g0113450	Os01t0113450-00
Os01g0113500	Os01t0113500-01
Os01g0113600	Os01t0113600-01
Os01g0113650	Os01t0113650-00
Os01g0113700	Os01t0113700-00
Os01g0113750	Os01t0113750-00
Os01g0113800	Os01t0113800-01
Os01g0113900	Os01t0113900-01
Os01g0113950	Os01t0113950-00
Os01g0114000	Os01t0114000-00
Os01g0114050	Os01t0114050-00
Os01g0114100	Os01t0114100-01
Os01g0114150	Os01t0114150-00
Os01g0114200	Os01t0114200-01
Os01g0114300	Os01t0114300-01
Os01g0114400	Os01t0114400-00
Os01g0114402	Os01t0114402-00
Os01g0114550	Os01t0114550-01
Os01g0114600	Os01t0114600-00
Os01g0114650	Os01t0114650-00
Os01g0114700	Os01t0114700-00
Os01g0114800	Os01t0114800-01
Os01g0114900	Os01t0114900-00
Os01g0115100	Os01t0115100-01
Os01g0115300	Os01t0115300-01
Os01g0115200	Os01t0115200-00
Os01g0115500	Os01t0115500-00
Os01g0115533	Os01t0115533-00
Os01g0115566	Os01t0115566-00
Os01g0115600	Os01t0115600-01
Os01g0115700	Os01t0115700-00
Os01g0115725	Os01t0115725-00
Os01g0115750	Os01t0115750-00
Os01g0115752	Os01t0115752-00
Os01g0115800	Os01t0115800-01
Os01g0115950	Os01t0115950-00
Os01g0116100	Os01t0116100-01
Os01g0115900	Os01t0115900-00
Os01g0116000	Os01t0116000-00
Os01g0116101	Os01t0116101-00
Os01g0116200	Os01t0116200-01
Os01g0116250	Os01t0116250-00
Os01g0116300	Os01t0116300-01
Os01g0116400	Os01t0116400-01
Os01g0116650	Os01t0116650-00
Os01g0116900	Os01t0116900-00
Os01g0116600	Os01t0116600-01
Os01g0116800	Os01t0116800-00
Os01g0116901	Os01t0116901-00
Os01g0117000	Os01t0117000-00
Os01g0117025	Os01t0117025-00
Os01g0117050	Os01t0117050-01
Os01g0117100	Os01t0117100-00
Os01g0117200	Os01t0117200-01
Os01g0117233	Os01t0117233-00
Os01g0117266	Os01t0117266-00
Os01g0117300	Os01t0117300-00
Os01g0117400	Os01t0117400-00
Os01g0117450	Os01t0117450-00
Os01g0117500	Os01t0117500-00
Os01g0117600	Os01t0117600-01
Os01g0117650	Os01t0117650-00
Os01g0117700	Os01t0117700-00
Os01g0117900	Os01t0117900-01
Os01g0118000	Os01t0118000-01
Os01g0118033	Os01t0118033-00
Os01g0118066	Os01t0118066-01
Os01g0118100	Os01t0118100-01
Os01g0118300	Os01t0118300-01
Os01g0118350	Os01t0118350-00
Os01g0118400	Os01t0118400-01
Os01g0118600	Os01t0118600-00
Os01g0118700	Os01t0118700-01
Os01g0119000	Os01t0119000-02
Os01g0119050	Os01t0119050-01
Os01g0119100	Os01t0119100-00
Os01g0119500	Os01t0119500-01
Os01g0119800	Os01t0119800-01
Os01g0120300	Os01t0120300-00
Os01g0120400	Os01t0120400-02
Os01g0120500	Os01t0120500-01
Os01g0120600	Os01t0120600-01
Os01g0120700	Os01t0120700-01

## Sheet: MQTL1-2
Gene stable ID	Transcript stable ID
Os01g0159300	Os01t0159300-01
Os01g0159400	Os01t0159400-01
Os01g0159500	Os01t0159500-01
Os01g0159600	Os01t0159600-01
Os01g0159800	Os01t0159800-01
Os01g0160100	Os01t0160100-01
Os01g0160150	Os01t0160150-00
Os01g0160200	Os01t0160200-02
Os01g0160700	Os01t0160700-00
Os01g0160800	Os01t0160800-01
Os01g0161000	Os01t0161000-00
Os01g0161200	Os01t0161200-01
Os01g0161300	Os01t0161300-00
Os01g0162001	Os01t0162001-00
Os01g0162101	Os01t0162101-00
Os01g0162200	Os01t0162200-00
Os01g0162300	Os01t0162300-01
Os01g0162400	Os01t0162400-01
Os01g0162500	Os01t0162500-01
Os01g0162701	Os01t0162701-01
Os01g0162800	Os01t0162800-00
Os01g0162900	Os01t0162900-01
Os01g0163000	Os01t0163000-01
Os01g0163450	Os01t0163450-01
Os01g0163616	Os01t0163616-00
Os01g0164075	Os01t0164075-00
Os01g0164300	Os01t0164300-00
Os01g0164400	Os01t0164400-01
Os01g0164500	Os01t0164500-01
Os01g0164600	Os01t0164600-01
Os01g0164650	Os01t0164650-00
Os01g0164700	Os01t0164700-01
Os01g0164800	Os01t0164800-01
Os01g0164900	Os01t0164900-01
Os01g0165000	Os01t0165000-02
Os01g0165100	Os01t0165100-02
Os01g0165200	Os01t0165200-01
Os01g0165600	Os01t0165600-00
Os01g0165800	Os01t0165800-01
Os01g0166100	Os01t0166100-01
Os01g0166200	Os01t0166200-01
Os01g0166300	Os01t0166300-00
Os01g0166400	Os01t0166400-02
Os01g0166500	Os01t0166500-02
Os01g0166700	Os01t0166700-01
Os01g0166800	Os01t0166800-01
Os01g0167100	Os01t0167100-01
ENSRNA049471191	ENSRNA049471191-T1
Os01g0167400	Os01t0167400-01
Os01g0167500	Os01t0167500-01
Os01g0167600	Os01t0167600-00
Os01g0167700	Os01t0167700-01
Os01g0167750	Os01t0167750-00
Os01g0167800	Os01t0167800-01
Os01g0167900	Os01t0167900-01
Os01g0168000	Os01t0168000-01
Os01g0168100	Os01t0168100-02
Os01g0168200	Os01t0168200-01
Os01g0168300	Os01t0168300-01
Os01g0168350	Os01t0168350-00
Os01g0168400	Os01t0168400-01
Os01g0168450	Os01t0168450-00
Os01g0168500	Os01t0168500-01
Os01g0168600	Os01t0168600-01
ENSRNA049450913	ENSRNA049450913-T1
Os01g0168800	Os01t0168800-01
Os01g0168850	Os01t0168850-01
Os01g0169000	Os01t0169000-00
Os01g0169400	Os01t0169400-01
Os01g0169500	Os01t0169500-02
Os01g0169800	Os01t0169800-01
Os01g0169900	Os01t0169900-01
Os01g0170000	Os01t0170000-01
Os01g0170051	Os01t0170051-00
Os01g0170100	Os01t0170100-01
Os01g0170300	Os01t0170300-01
Os01g0170500	Os01t0170500-01
Os01g0170600	Os01t0170600-01
Os01g0170700	Os01t0170700-01
Os01g0170800	Os01t0170800-01
Os01g0170900	Os01t0170900-01
Os01g0171000	Os01t0171000-01
Os01g0171100	Os01t0171100-00
Os01g0171200	Os01t0171200-02
Os01g0171800	Os01t0171800-01
Os01g0172000	Os01t0172000-01
Os01g0172100	Os01t0172100-01
Os01g0172200	Os01t0172200-01
Os01g0172300	Os01t0172300-01
Os01g0172400	Os01t0172400-02
Os01g0172600	Os01t0172600-01
Os01g0172701	Os01t0172701-00
Os01g0172800	Os01t0172800-01
Os01g0172900	Os01t0172900-00
Os01g0173000	Os01t0173000-01
Os01g0173100	Os01t0173100-01
Os01g0173600	Os01t0173600-00
Os01g0173900	Os01t0173900-01
Os01g0173950	Os01t0173950-00
Os01g0174000	Os01t0174000-00
Os01g0174100	Os01t0174100-01
Os01g0174200	Os01t0174200-01
Os01g0174300	Os01t0174300-01
Os01g0174400	Os01t0174400-01
Os01g0174500	Os01t0174500-02
Os01g0174600	Os01t0174600-01
Os01g0174700	Os01t0174700-01
Os01g0174900	Os01t0174900-01
Os01g0175000	Os01t0175000-01
Os01g0175100	Os01t0175100-01
Os01g0175400	Os01t0175400-01
Os01g0175500	Os01t0175500-01
Os01g0175600	Os01t0175600-01
Os01g0175633	Os01t0175633-00
Os01g0175700	Os01t0175700-01
Os01g0175733	Os01t0175733-00
Os01g0175850	Os01t0175850-00
Os01g0176000	Os01t0176000-01
Os01g0176050	Os01t0176050-00
Os01g0176100	Os01t0176100-00
Os01g0176150	Os01t0176150-00
Os01g0176200	Os01t0176200-02
Os01g0176300	Os01t0176300-00
Os01g0176400	Os01t0176400-01
Os01g0176500	Os01t0176500-01
Os01g0176700	Os01t0176700-01
Os01g0176751	Os01t0176751-00
Os01g0176800	Os01t0176800-01
Os01g0176900	Os01t0176900-00
Os01g0177100	Os01t0177100-02
Os01g0177150	Os01t0177150-01
Os01g0177200	Os01t0177200-01
Os01g0177400	Os01t0177400-01
Os01g0177500	Os01t0177500-00
Os01g0177900	Os01t0177900-02

## Sheet: MQTL1-3
Gene stable ID	Transcript stable ID
Os01g0213300	Os01t0213300-00
Os01g0213350	Os01t0213350-01
Os01g0213400	Os01t0213400-01
Os01g0213800	Os01t0213800-01
Os01g0214001	Os01t0214001-00
Os01g0214200	Os01t0214200-01
Os01g0214300	Os01t0214300-01
Os01g0214400	Os01t0214400-01
Os01g0214500	Os01t0214500-01
Os01g0214600	Os01t0214600-01
Os01g0214800	Os01t0214800-01
Os01g0214901	Os01t0214901-00
Os01g0215000	Os01t0215000-01
Os01g0215100	Os01t0215100-00
Os01g0215500	Os01t0215500-01
Os01g0215700	Os01t0215700-01
Os01g0215725	Os01t0215725-00
Os01g0215750	Os01t0215750-01
Os01g0216000	Os01t0216000-01
Os01g0216150	Os01t0216150-00
Os01g0216300	Os01t0216300-01
Os01g0216350	Os01t0216350-00
Os01g0216400	Os01t0216400-00
Os01g0216500	Os01t0216500-00
Os01g0216600	Os01t0216600-00
Os01g0216900	Os01t0216900-00
Os01g0216951	Os01t0216951-00
Os01g0217000	Os01t0217000-02
Os01g0217050	Os01t0217050-00
Os01g0217100	Os01t0217100-01
Os01g0217400	Os01t0217400-00
Os01g0217500	Os01t0217500-01
Os01g0217800	Os01t0217800-01
Os01g0218032	Os01t0218032-01
Os01g0218100	Os01t0218100-01
Os01g0218200	Os01t0218200-00
Os01g0218350	Os01t0218350-00
Os01g0218500	Os01t0218500-01
Os01g0218700	Os01t0218700-01
Os01g0218800	Os01t0218800-01
Os01g0218900	Os01t0218900-01
Os01g0219000	Os01t0219000-00
Os01g0219100	Os01t0219100-01
Os01g0219200	Os01t0219200-01
Os01g0219300	Os01t0219300-01
Os01g0219500	Os01t0219500-01
Os01g0219600	Os01t0219600-00
ENSRNA049471356	ENSRNA049471356-T1
ENSRNA049471305	ENSRNA049471305-T1
Os01g0220100	Os01t0220100-01
Os01g0220150	Os01t0220150-00
Os01g0220200	Os01t0220200-01
Os01g0220300	Os01t0220300-01
Os01g0220400	Os01t0220400-01
Os01g0220500	Os01t0220500-00
Os01g0220700	Os01t0220700-00
Os01g0220801	Os01t0220801-00
Os01g0220900	Os01t0220900-01
Os01g0221000	Os01t0221000-00
Os01g0221100	Os01t0221100-02
Os01g0221300	Os01t0221300-01
Os01g0221400	Os01t0221400-00
Os01g0221500	Os01t0221500-01
Os01g0221600	Os01t0221600-01
Os01g0221700	Os01t0221700-00
Os01g0221800	Os01t0221800-01
Os01g0221900	Os01t0221900-01
Os01g0222001	Os01t0222001-01
ENSRNA049471314	ENSRNA049471314-T1
ENSRNA049471366	ENSRNA049471366-T1
Os01g0222300	Os01t0222300-01
Os01g0222500	Os01t0222500-01
Os01g0222600	Os01t0222600-01
Os01g0222700	Os01t0222700-02
Os01g0222800	Os01t0222800-00
Os01g0222900	Os01t0222900-01
Os01g0223000	Os01t0223000-01
Os01g0223200	Os01t0223200-01
Os01g0223300	Os01t0223300-01
Os01g0223500	Os01t0223500-00
Os01g0223600	Os01t0223600-01
Os01g0223700	Os01t0223700-01
Os01g0223800	Os01t0223800-00
Os01g0223900	Os01t0223900-01
Os01g0224000	Os01t0224000-00
Os01g0224100	Os01t0224100-01
Os01g0224166	Os01t0224166-00
Os01g0224200	Os01t0224200-00
Os01g0224300	Os01t0224300-01
Os01g0224400	Os01t0224400-01
Os01g0224500	Os01t0224500-01
Os01g0224700	Os01t0224700-01
Os01g0225000	Os01t0225000-00
Os01g0225100	Os01t0225100-01
Os01g0225200	Os01t0225200-01
Os01g0225300	Os01t0225300-01
Os01g0225400	Os01t0225400-01
Os01g0225500	Os01t0225500-00
Os01g0225600	Os01t0225600-00
Os01g0225550	Os01t0225550-01
Os01g0225700	Os01t0225700-01
Os01g0226200	Os01t0226200-00
Os01g0226250	Os01t0226250-00
Os01g0226300	Os01t0226300-01
Os01g0226400	Os01t0226400-01
Os01g0226450	Os01t0226450-00
Os01g0226500	Os01t0226500-02
Os01g0226600	Os01t0226600-02
Os01g0226666	Os01t0226666-00
Os01g0226700	Os01t0226700-01
Os01g0227100	Os01t0227100-02
Os01g0227200	Os01t0227200-01
Os01g0227250	Os01t0227250-00
Os01g0227300	Os01t0227300-01
Os01g0227350	Os01t0227350-00
Os01g0227400	Os01t0227400-01
Os01g0227500	Os01t0227500-01
Os01g0227700	Os01t0227700-01
Os01g0227800	Os01t0227800-01
Os01g0228300	Os01t0228300-01
Os01g0228400	Os01t0228400-01
Os01g0228450	Os01t0228450-00
Os01g0228500	Os01t0228500-01
Os01g0228600	Os01t0228600-02
Os01g0228800	Os01t0228800-02
Os01g0228901	Os01t0228901-01
Os01g0229000	Os01t0229000-00
Os01g0229100	Os01t0229100-02
Os01g0229200	Os01t0229200-02
Os01g0229250	Os01t0229250-00
Os01g0229300	Os01t0229300-01
Os01g0229400	Os01t0229400-01
Os01g0229500	Os01t0229500-01
Os01g0229600	Os01t0229600-01
Os01g0229700	Os01t0229700-00
Os01g0229800	Os01t0229800-00
Os01g0229900	Os01t0229900-01
Os01g0230200	Os01t0230200-01
Os01g0230700	Os01t0230700-01
Os01g0230800	Os01t0230800-01
Os01g0231000	Os01t0231000-02
Os01g0231500	Os01t0231500-01
Os01g0231600	Os01t0231600-00
Os01g0231700	Os01t0231700-01
Os01g0231800	Os01t0231800-01
Os01g0231900	Os01t0231900-01
Os01g0232000	Os01t0232000-00
Os01g0231950	Os01t0231950-00
Os01g0232100	Os01t0232100-01
Os01g0232200	Os01t0232200-00
Os01g0232300	Os01t0232300-01
Os01g0232400	Os01t0232400-01
Os01g0232450	Os01t0232450-01
Os01g0232500	Os01t0232500-01
Os01g0232550	Os01t0232550-00
Os01g0232700	Os01t0232700-02
Os01g0232800	Os01t0232800-01
Os01g0233000	Os01t0233000-01
Os01g0233100	Os01t0233100-00
Os01g0233400	Os01t0233400-00
Os01g0233500	Os01t0233500-01
Os01g0233800	Os01t0233800-01
Os01g0233850	Os01t0233850-00
Os01g0233900	Os01t0233900-01
Os01g0234001	Os01t0234001-01
Os01g0234100	Os01t0234100-01
Os01g0234200	Os01t0234200-00
Os01g0234300	Os01t0234300-00
Os01g0234433	Os01t0234433-00
Os01g0234499	Os01t0234499-00
Os01g0234566	Os01t0234566-00
Os01g0234700	Os01t0234700-01
Os01g0234800	Os01t0234800-01
Os01g0234850	Os01t0234850-01
Os01g0234900	Os01t0234900-01

## Sheet: MQTL1-4
Gene stable ID	Transcript stable ID
Os01g0382000	Os01t0382000-01
Os01g0382200	Os01t0382200-01
Os01g0382400	Os01t0382400-01
Os01g0382450	Os01t0382450-01
Os01g0382500	Os01t0382500-01
Os01g0382700	Os01t0382700-01
Os01g0382900	Os01t0382900-01
Os01g0383001	Os01t0383001-00
Os01g0383100	Os01t0383100-01
Os01g0383700	Os01t0383700-01
Os01g0383900	Os01t0383900-02
Os01g0384300	Os01t0384300-00
Os01g0384375	Os01t0384375-01
Os01g0384450	Os01t0384450-01
Os01g0384800	Os01t0384800-01
Os01g0384901	Os01t0384901-01
Os01g0385000	Os01t0385000-01
Os01g0385400	Os01t0385400-02
Os01g0386500	Os01t0386500-01
Os01g0386600	Os01t0386600-00
Os01g0386700	Os01t0386700-01
Os01g0387133	Os01t0387133-00
Os01g0387566	Os01t0387566-00
Os01g0387865	Os01t0387865-01
Os01g0388000	Os01t0388000-01
Os01g0388101	Os01t0388101-00
Os01g0388200	Os01t0388200-01
Os01g0388500	Os01t0388500-00
Os01g0388700	Os01t0388700-01
Os01g0389200	Os01t0389200-01
Os01g0389700	Os01t0389700-01
Os01g0390300	Os01t0390300-01
Os01g0390400	Os01t0390400-03
Os01g0390600	Os01t0390600-01
Os01g0390900	Os01t0390900-02
Os01g0391100	Os01t0391100-03
Os01g0391500	Os01t0391500-01
Os01g0391600	Os01t0391600-00
Os01g0391800	Os01t0391800-01
Os01g0391951	Os01t0391951-00
Os01g0392100	Os01t0392100-01
Os01g0392600	Os01t0392600-02
Os01g0392800	Os01t0392800-01
Os01g0393000	Os01t0393000-01
Os01g0393100	Os01t0393100-01
Os01g0393200	Os01t0393200-00
Os01g0393300	Os01t0393300-00
Os01g0393400	Os01t0393400-00
Os01g0495200	Os01t0495200-00
Os01g0495701	Os01t0495701-00
Os01g0444100	Os01t0444100-00
Os01g0495900	Os01t0495900-01
Os01g0496900	Os01t0496900-01
Os01g0497400	Os01t0497400-00
Os01g0498200	Os01t0498200-01
Os01g0498300	Os01t0498300-01
Os01g0498802	Os01t0498802-01
Os01g0499300	Os01t0499300-01
Os01g0500100	Os01t0500100-00
Os01g0500400	Os01t0500400-01
Os01g0500500	Os01t0500500-01
Os01g0500600	Os01t0500600-01
Os01g0500750	Os01t0500750-00
Os01g0500825	Os01t0500825-00
Os01g0500900	Os01t0500900-01
Os01g0501000	Os01t0501000-01
Os01g0501700	Os01t0501700-01
Os01g0501800	Os01t0501800-01
Os01g0502300	Os01t0502300-00
Os01g0502400	Os01t0502400-01
Os01g0502700	Os01t0502700-00
Os01g0502800	Os01t0502800-01
Os01g0502900	Os01t0502900-00
Os01g0503400	Os01t0503400-05
Os01g0504100	Os01t0504100-01
Os01g0504300	Os01t0504300-00
Os01g0504500	Os01t0504500-01
Os01g0504950	Os01t0504950-01
Os01g0505400	Os01t0505400-02
Os01g0505500	Os01t0505500-00
Os01g0505600	Os01t0505600-01
Os01g0505700	Os01t0505700-01
Os01g0505866	Os01t0505866-00

## Sheet: MQTL1-5
Gene stable ID	Transcript stable ID
Os01g0624500	Os01t0624500-01
Os01g0624700	Os01t0624700-01
Os01g0625200	Os01t0625200-01
Os01g0625300	Os01t0625300-01
Os01g0625900	Os01t0625900-01
Os01g0626032	Os01t0626032-01
Os01g0626100	Os01t0626100-01
Os01g0626200	Os01t0626200-01
Os01g0626300	Os01t0626300-01
Os01g0626350	Os01t0626350-00
Os01g0626400	Os01t0626400-02
Os01g0626500	Os01t0626500-01
Os01g0626900	Os01t0626900-01
Os01g0627400	Os01t0627400-01
Os01g0627450	Os01t0627450-00
Os01g0627500	Os01t0627500-01
Os01g0627550	Os01t0627550-00
Os01g0627600	Os01t0627600-01
Os01g0627701	Os01t0627701-01
Os01g0627800	Os01t0627800-01
Os01g0627900	Os01t0627900-01
Os01g0627916	Os01t0627916-00
Os01g0627933	Os01t0627933-00
Os01g0627967	Os01t0627967-00
Os01g0628000	Os01t0628000-01
Os01g0628700	Os01t0628700-01
Os01g0628900	Os01t0628900-01
Os01g0628950	Os01t0628950-00
Os01g0629000	Os01t0629000-00
Os01g0629400	Os01t0629400-02
Os01g0629500	Os01t0629500-00
Os01g0629600	Os01t0629600-01
Os01g0629750	Os01t0629750-00
Os01g0629900	Os01t0629900-01
Os01g0630000	Os01t0630000-00
Os01g0630200	Os01t0630200-00
Os01g0630101	Os01t0630101-00
Os01g0630300	Os01t0630300-01
Os01g0630900	Os01t0630900-00
Os01g0631100	Os01t0631100-02
Os01g0631200	Os01t0631200-01
Os01g0631400	Os01t0631400-01
Os01g0631500	Os01t0631500-01
Os01g0631700	Os01t0631700-01
Os01g0631800	Os01t0631800-01
Os01g0631900	Os01t0631900-00
Os01g0632100	Os01t0632100-01
Os01g0632000	Os01t0632000-01
Os01g0632700	Os01t0632700-01
Os01g0633000	Os01t0633000-01
Os01g0633100	Os01t0633100-01
Os01g0633200	Os01t0633200-01
Os01g0633400	Os01t0633400-01
Os01g0633500	Os01t0633500-01
ENSRNA049471578	ENSRNA049471578-T1
Os01g0633800	Os01t0633800-01
Os01g0633900	Os01t0633900-01
Os01g0634300	Os01t0634300-00
Os01g0634500	Os01t0634500-00
Os01g0634600	Os01t0634600-00
Os01g0634900	Os01t0634900-00
Os01g0635000	Os01t0635000-00
Os01g0635200	Os01t0635200-01
Os01g0635400	Os01t0635400-01
Os01g0635550	Os01t0635550-00
Os01g0635600	Os01t0635600-00
Os01g0635800	Os01t0635800-01
Os01g0636100	Os01t0636100-01
Os01g0636200	Os01t0636200-00
Os01g0636400	Os01t0636400-01
Os01g0636500	Os01t0636500-01
Os01g0636600	Os01t0636600-01
Os01g0636700	Os01t0636700-01
Os01g0637100	Os01t0637100-00
Os01g0637300	Os01t0637300-00
Os01g0637500	Os01t0637500-00
Os01g0637600	Os01t0637600-01
Os01g0637666	Os01t0637666-00
Os01g0637800	Os01t0637800-00
Os01g0638000	Os01t0638000-01
Os01g0638600	Os01t0638600-01
Os01g0638701	Os01t0638701-01
Os01g0638800	Os01t0638800-00
Os01g0639100	Os01t0639100-01
Os01g0639200	Os01t0639200-01
Os01g0639600	Os01t0639600-01
Os01g0639900	Os01t0639900-01
Os01g0640000	Os01t0640000-00
Os01g0640100	Os01t0640100-00
Os01g0640200	Os01t0640200-00
Os01g0640400	Os01t0640400-00
Os01g0640600	Os01t0640600-01
Os01g0640700	Os01t0640700-00
Os01g0640800	Os01t0640800-01
Os01g0641000	Os01t0641000-01
Os01g0641050	Os01t0641050-00
Os01g0641100	Os01t0641100-01
Os01g0641700	Os01t0641700-01
Os01g0641750	Os01t0641750-00
Os01g0641800	Os01t0641800-00
Os01g0642000	Os01t0642000-01
Os01g0642100	Os01t0642100-01
Os01g0642200	Os01t0642200-01
Os01g0642600	Os01t0642600-00
Os01g0642700	Os01t0642700-00
Os01g0642801	Os01t0642801-00
Os01g0642900	Os01t0642900-01
Os01g0643300	Os01t0643300-02
Os01g0643450	Os01t0643450-00
Os01g0643600	Os01t0643600-00
Os01g0643666	Os01t0643666-00
Os01g0643800	Os01t0643800-01
Os01g0643825	Os01t0643825-00
Os01g0643900	Os01t0643900-01
Os01g0644000	Os01t0644000-02
Os01g0644200	Os01t0644200-01
Os01g0644500	Os01t0644500-00
Os01g0644400	Os01t0644400-01
Os01g0644600	Os01t0644600-00
Os01g0644900	Os01t0644900-01
Os01g0645000	Os01t0645000-01
Os01g0645200	Os01t0645200-03
Os01g0645400	Os01t0645400-02
Os01g0645650	Os01t0645650-01
Os01g0645900	Os01t0645900-01
Os01g0646000	Os01t0646000-01
ENSRNA049451040	ENSRNA049451040-T1
Os01g0646300	Os01t0646300-01
Os01g0646400	Os01t0646400-01
Os01g0646700	Os01t0646700-03
Os01g0646800	Os01t0646800-01
Os01g0647000	Os01t0647000-02
Os01g0647150	Os01t0647150-00
Os01g0647100	Os01t0647100-01
Os01g0647200	Os01t0647200-01
Os01g0647700	Os01t0647700-01
Os01g0647800	Os01t0647800-01
Os01g0647850	Os01t0647850-01
Os01g0648000	Os01t0648000-01
Os01g0648225	Os01t0648225-00
Os01g0648500	Os01t0648500-01
Os01g0648600	Os01t0648600-00
Os01g0648700	Os01t0648700-01
Os01g0649000	Os01t0649000-01
Os01g0649100	Os01t0649100-02
Os01g0649200	Os01t0649200-01
Os01g0649400	Os01t0649400-00
Os01g0649566	Os01t0649566-00
Os01g0649732	Os01t0649732-00
Os01g0649900	Os01t0649900-01
Os01g0649950	Os01t0649950-00
Os01g0650000	Os01t0650000-02
Os01g0650100	Os01t0650100-01
Os01g0650200	Os01t0650200-03
Os01g0650501	Os01t0650501-00
Os01g0650700	Os01t0650700-01
Os01g0650800	Os01t0650800-01
Os01g0650900	Os01t0650900-00
Os01g0650950	Os01t0650950-00
Os01g0651000	Os01t0651000-01
Os01g0651100	Os01t0651100-01
Os01g0651150	Os01t0651150-00
Os01g0651200	Os01t0651200-01
Os01g0651300	Os01t0651300-01
Os01g0651350	Os01t0651350-00
Os01g0651400	Os01t0651400-01
Os01g0651500	Os01t0651500-00
Os01g0651450	Os01t0651450-00
Os01g0651800	Os01t0651800-01
Os01g0651866	Os01t0651866-00
Os01g0651932	Os01t0651932-00
Os01g0652000	Os01t0652000-01
Os01g0652100	Os01t0652100-01
Os01g0652200	Os01t0652200-00
Os01g0652300	Os01t0652300-01
Os01g0652375	Os01t0652375-00
Os01g0652450	Os01t0652450-00
Os01g0652600	Os01t0652600-01
Os01g0652650	Os01t0652650-00
Os01g0652700	Os01t0652700-00
Os01g0652800	Os01t0652800-04
Os01g0653100	Os01t0653100-00
Os01g0653200	Os01t0653200-01
Os01g0653300	Os01t0653300-00
Os01g0653350	Os01t0653350-00
Os01g0653500	Os01t0653500-00
Os01g0653601	Os01t0653601-01
Os01g0653700	Os01t0653700-01
Os01g0653800	Os01t0653800-03
Os01g0654100	Os01t0654100-02
Os01g0654150	Os01t0654150-00
Os01g0654200	Os01t0654200-01
Os01g0654300	Os01t0654300-01
Os01g0654400	Os01t0654400-01
Os01g0654450	Os01t0654450-00
Os01g0654500	Os01t0654500-01
Os01g0654650	Os01t0654650-00
Os01g0654800	Os01t0654800-00
Os01g0654900	Os01t0654900-00
Os01g0655250	Os01t0655250-00
Os01g0655300	Os01t0655300-01
Os01g0655400	Os01t0655400-03
Os01g0655500	Os01t0655500-01
Os01g0655800	Os01t0655800-01
Os01g0656200	Os01t0656200-01
Os01g0656250	Os01t0656250-00
Os01g0656300	Os01t0656300-00
Os01g0656400	Os01t0656400-00
Os01g0656600	Os01t0656600-01
Os01g0656900	Os01t0656900-01
Os01g0657000	Os01t0657000-01
Os01g0657100	Os01t0657100-01
Os01g0657250	Os01t0657250-00
Os01g0657400	Os01t0657400-00
Os01g0657801	Os01t0657801-00
Os01g0658300	Os01t0658300-01
Os01g0658400	Os01t0658400-01
Os01g0658450	Os01t0658450-00
Os01g0658500	Os01t0658500-02
Os01g0658600	Os01t0658600-00
Os01g0658700	Os01t0658700-01
Os01g0658800	Os01t0658800-00
Os01g0658900	Os01t0658900-01
Os01g0659200	Os01t0659200-01
Os01g0659400	Os01t0659400-01
ENSRNA049471560	ENSRNA049471560-T1
Os01g0659800	Os01t0659800-01
Os01g0659900	Os01t0659900-01
Os01g0660000	Os01t0660000-01
Os01g0660100	Os01t0660100-01
Os01g0660200	Os01t0660200-01
Os01g0660300	Os01t0660300-01
Os01g0660400	Os01t0660400-01
Os01g0660450	Os01t0660450-00
Os01g0660500	Os01t0660500-00
Os01g0660550	Os01t0660550-01
Os01g0660700	Os01t0660700-01
Os01g0660800	Os01t0660800-01
Os01g0660850	Os01t0660850-01
Os01g0660900	Os01t0660900-00
Os01g0661000	Os01t0661000-02
Os01g0661200	Os01t0661200-00
Os01g0661400	Os01t0661400-01
Os01g0661500	Os01t0661500-01
Os01g0661601	Os01t0661601-01
Os01g0661650	Os01t0661650-00
Os01g0661700	Os01t0661700-01
Os01g0661750	Os01t0661750-00
Os01g0662300	Os01t0662300-01
Os01g0662600	Os01t0662600-01

## Sheet: MQTL1-6
Gene stable ID	Transcript stable ID
Os01g0639100	Os01t0639100-01
Os01g0639200	Os01t0639200-01
Os01g0639600	Os01t0639600-01
Os01g0639900	Os01t0639900-01
Os01g0640000	Os01t0640000-00
Os01g0640100	Os01t0640100-00
Os01g0640200	Os01t0640200-00
Os01g0640400	Os01t0640400-00
Os01g0640600	Os01t0640600-01
Os01g0640700	Os01t0640700-00
Os01g0640800	Os01t0640800-01
Os01g0641000	Os01t0641000-01
Os01g0641050	Os01t0641050-00
Os01g0641100	Os01t0641100-01
Os01g0641700	Os01t0641700-01
Os01g0641750	Os01t0641750-00
Os01g0641800	Os01t0641800-00
Os01g0642000	Os01t0642000-01
Os01g0642100	Os01t0642100-01
Os01g0642200	Os01t0642200-01
Os01g0642600	Os01t0642600-00
Os01g0642700	Os01t0642700-00
Os01g0642801	Os01t0642801-00
Os01g0642900	Os01t0642900-01
Os01g0643300	Os01t0643300-02
Os01g0643450	Os01t0643450-00
Os01g0643600	Os01t0643600-00
Os01g0643666	Os01t0643666-00
Os01g0643800	Os01t0643800-01
Os01g0643825	Os01t0643825-00
Os01g0643900	Os01t0643900-01
Os01g0644000	Os01t0644000-02
Os01g0644200	Os01t0644200-01
Os01g0644500	Os01t0644500-00
Os01g0644400	Os01t0644400-01
Os01g0644600	Os01t0644600-00
Os01g0644900	Os01t0644900-01
Os01g0645000	Os01t0645000-01
Os01g0645200	Os01t0645200-03
Os01g0645400	Os01t0645400-02
Os01g0645650	Os01t0645650-01
Os01g0645900	Os01t0645900-01
Os01g0646000	Os01t0646000-01
ENSRNA049451040	ENSRNA049451040-T1

## Sheet: MQTL1-7
Gene stable ID	Transcript stable ID
Os01g0660200	Os01t0660200-01
Os01g0660300	Os01t0660300-01
Os01g0660400	Os01t0660400-01
Os01g0660450	Os01t0660450-00
Os01g0660500	Os01t0660500-00
Os01g0660550	Os01t0660550-01
Os01g0660700	Os01t0660700-01
Os01g0660800	Os01t0660800-01
Os01g0660850	Os01t0660850-01
Os01g0660900	Os01t0660900-00
Os01g0661000	Os01t0661000-02
Os01g0661200	Os01t0661200-00
Os01g0661400	Os01t0661400-01
Os01g0661500	Os01t0661500-01
Os01g0661601	Os01t0661601-01
Os01g0661650	Os01t0661650-00
Os01g0661700	Os01t0661700-01
Os01g0661750	Os01t0661750-00
Os01g0662300	Os01t0662300-01
Os01g0662600	Os01t0662600-01
Os01g0662700	Os01t0662700-01
Os01g0662800	Os01t0662800-00
Os01g0663051	Os01t0663051-00
Os01g0663300	Os01t0663300-01

## Sheet: MQTL1-8
Gene stable ID	Transcript stable ID
Os01g0745000	Os01t0745000-00
Os01g0745300	Os01t0745300-00
Os01g0745400	Os01t0745400-01
Os01g0745700	Os01t0745700-01
Os01g0745850	Os01t0745850-00
Os01g0746000	Os01t0746000-00
Os01g0746200	Os01t0746200-01
Os01g0746400	Os01t0746400-01
Os01g0746700	Os01t0746700-00
Os01g0747300	Os01t0747300-01
Os01g0747400	Os01t0747400-01
Os01g0747451	Os01t0747451-00
Os01g0747500	Os01t0747500-01
Os01g0747600	Os01t0747600-01
Os01g0747700	Os01t0747700-01
Os01g0747750	Os01t0747750-00
Os01g0747800	Os01t0747800-01
Os01g0748000	Os01t0748000-00
Os01g0748100	Os01t0748100-01
Os01g0748150	Os01t0748150-01
Os01g0748200	Os01t0748200-00
Os01g0748300	Os01t0748300-00
Os01g0748500	Os01t0748500-01
Os01g0748600	Os01t0748600-02
Os01g0748800	Os01t0748800-00
Os01g0748900	Os01t0748900-01
Os01g0748950	Os01t0748950-01
Os01g0749000	Os01t0749000-02
Os01g0749100	Os01t0749100-01

## Sheet: MQTL1-9
Gene stable ID	Transcript stable ID
Os01g0772200	Os01t0772200-01
Os01g0772400	Os01t0772400-00
Os01g0772500	Os01t0772500-01
Os01g0772600	Os01t0772600-01
Os01g0772650	Os01t0772650-00
Os01g0772700	Os01t0772700-00
Os01g0772800	Os01t0772800-01
Os01g0772900	Os01t0772900-01
Os01g0773000	Os01t0773000-01
Os01g0773100	Os01t0773100-02
Os01g0773200	Os01t0773200-02
Os01g0773350	Os01t0773350-01
Os01g0773400	Os01t0773400-00
Os01g0773500	Os01t0773500-01
Os01g0773600	Os01t0773600-01
Os01g0773700	Os01t0773700-02
Os01g0773800	Os01t0773800-00
Os01g0774001	Os01t0774001-00
Os01g0774100	Os01t0774100-00
Os01g0774200	Os01t0774200-01
Os01g0774400	Os01t0774400-00
Os01g0774500	Os01t0774500-01
Os01g0775100	Os01t0775100-01
Os01g0775150	Os01t0775150-00
Os01g0775200	Os01t0775200-03
Os01g0775300	Os01t0775300-01
Os01g0775350	Os01t0775350-00
Os01g0775400	Os01t0775400-01
Os01g0775500	Os01t0775500-01
Os01g0775600	Os01t0775600-02
Os01g0775750	Os01t0775750-00
Os01g0776300	Os01t0776300-01
Os01g0776400	Os01t0776400-01
Os01g0776500	Os01t0776500-01
Os01g0776600	Os01t0776600-02
Os01g0776700	Os01t0776700-01
Os01g0776800	Os01t0776800-01
Os01g0777000	Os01t0777000-00
Os01g0777101	Os01t0777101-00
Os01g0777200	Os01t0777200-01
Os01g0777300	Os01t0777300-00
Os01g0777400	Os01t0777400-01
Os01g0777450	Os01t0777450-01
Os01g0777500	Os01t0777500-00
Os01g0777600	Os01t0777600-01
Os01g0777650	Os01t0777650-01
Os01g0777700	Os01t0777700-00
Os01g0777800	Os01t0777800-01
Os01g0777900	Os01t0777900-01
Os01g0778100	Os01t0778100-01
Os01g0778400	Os01t0778400-00
Os01g0778500	Os01t0778500-01
Os01g0778700	Os01t0778700-01
Os01g0778800	Os01t0778800-01
Os01g0778900	Os01t0778900-01
Os01g0779100	Os01t0779100-00
Os01g0779201	Os01t0779201-00
Os01g0779300	Os01t0779300-01
Os01g0779400	Os01t0779400-01
Os01g0779800	Os01t0779800-01
Os01g0780400	Os01t0780400-02
Os01g0780500	Os01t0780500-01
Os01g0780600	Os01t0780600-01
Os01g0780701	Os01t0780701-00
Os01g0780800	Os01t0780800-02
Os01g0780900	Os01t0780900-01
Os01g0781000	Os01t0781000-01
Os01g0781100	Os01t0781100-01
Os01g0781200	Os01t0781200-01
Os01g0781600	Os01t0781600-01
Os01g0781700	Os01t0781700-00
Os01g0782100	Os01t0782100-01
Os01g0782200	Os01t0782200-02
Os01g0781833	Os01t0781833-01
Os01g0782300	Os01t0782300-01
Os01g0782400	Os01t0782400-00
Os01g0782500	Os01t0782500-01
Os01g0782850	Os01t0782850-00
Os01g0782800	Os01t0782800-00
Os01g0782901	Os01t0782901-01
Os01g0783000	Os01t0783000-01
Os01g0783100	Os01t0783100-01
Os01g0783200	Os01t0783200-01
Os01g0783400	Os01t0783400-01
Os01g0783500	Os01t0783500-01
Os01g0783600	Os01t0783600-01
Os01g0783700	Os01t0783700-01
Os01g0783800	Os01t0783800-01
Os01g0783851	Os01t0783851-00
Os01g0784000	Os01t0784000-01
Os01g0784200	Os01t0784200-00
Os01g0784101	Os01t0784101-00
Os01g0784450	Os01t0784450-00
Os01g0784500	Os01t0784500-01
Os01g0784600	Os01t0784600-01
Os01g0784700	Os01t0784700-00
Os01g0784725	Os01t0784725-00
Os01g0784750	Os01t0784750-00
Os01g0784800	Os01t0784800-01
Os01g0784833	Os01t0784833-00
Os01g0784900	Os01t0784900-00
Os01g0785300	Os01t0785300-02
Os01g0785400	Os01t0785400-01
Os01g0785500	Os01t0785500-00
Os01g0785600	Os01t0785600-01
Os01g0785700	Os01t0785700-01
Os01g0785900	Os01t0785900-01
Os01g0786000	Os01t0786000-01
Os01g0786500	Os01t0786500-00
Os01g0786601	Os01t0786601-01
Os01g0786700	Os01t0786700-00
Os01g0786800	Os01t0786800-01
Os01g0786900	Os01t0786900-01
Os01g0787000	Os01t0787000-02
Os01g0787101	Os01t0787101-00
Os01g0787300	Os01t0787300-01
Os01g0787400	Os01t0787400-01
Os01g0787600	Os01t0787600-01
Os01g0788200	Os01t0788200-01
Os01g0788001	Os01t0788001-00
Os01g0788400	Os01t0788400-01
Os01g0788451	Os01t0788451-00
Os01g0788500	Os01t0788500-01
Os01g0788700	Os01t0788700-00
Os01g0788800	Os01t0788800-03
Os01g0788850	Os01t0788850-00
Os01g0788900	Os01t0788900-01
Os01g0788950	Os01t0788950-01
Os01g0789000	Os01t0789000-00
Os01g0789100	Os01t0789100-01
Os01g0789200	Os01t0789200-01
Os01g0791151	Os01t0791151-00
ENSRNA049471778	ENSRNA049471778-T1
ENSRNA049471707	ENSRNA049471707-T1
ENSRNA049471695	ENSRNA049471695-T1
ENSRNA049471700	ENSRNA049471700-T1
ENSRNA049471723	ENSRNA049471723-T1
Os01g0791033	Os01t0791033-00
ENSRNA049471772	ENSRNA049471772-T1
ENSRNA049441959	ENSRNA049441959-T1
ENSRNA049471864	ENSRNA049471864-T1
ENSRNA049471715	ENSRNA049471715-T1
ENSRNA049471882	ENSRNA049471882-T1
ENSRNA049440515	ENSRNA049440515-T1
Os01g0793100	Os01t0793100-00
Os01g0793200	Os01t0793200-02
Os01g0793300	Os01t0793300-01
Os01g0793701	Os01t0793701-00
Os01g0793500	Os01t0793500-01
Os01g0793550	Os01t0793550-00
Os01g0793600	Os01t0793600-00
Os01g0793800	Os01t0793800-01
Os01g0793900	Os01t0793900-01
Os01g0794100	Os01t0794100-01
Os01g0794400	Os01t0794400-01
Os01g0794500	Os01t0794500-00
Os01g0794600	Os01t0794600-01
Os01g0794650	Os01t0794650-00
Os01g0794800	Os01t0794800-01
Os01g0794900	Os01t0794900-01
Os01g0795000	Os01t0795000-01
Os01g0795050	Os01t0795050-01
Os01g0795100	Os01t0795100-00
Os01g0795200	Os01t0795200-01
Os01g0795250	Os01t0795250-00
Os01g0795300	Os01t0795300-01
Os01g0795400	Os01t0795400-01
Os01g0795600	Os01t0795600-01
Os01g0795700	Os01t0795700-01
Os01g0795766	Os01t0795766-00
Os01g0795832	Os01t0795832-00
Os01g0795900	Os01t0795900-00
Os01g0796000	Os01t0796000-01
Os01g0796400	Os01t0796400-02
Os01g0796500	Os01t0796500-01
Os01g0796700	Os01t0796700-01
Os01g0797600	Os01t0797600-01
Os01g0797700	Os01t0797700-01
Os01g0797800	Os01t0797800-01
Os01g0797900	Os01t0797900-02
Os01g0798100	Os01t0798100-01
Os01g0798200	Os01t0798200-01
Os01g0798500	Os01t0798500-01
Os01g0798800	Os01t0798800-01
Os01g0798900	Os01t0798900-00
Os01g0799000	Os01t0799000-00
Os01g0799050	Os01t0799050-00
Os01g0799100	Os01t0799100-01
Os01g0799500	Os01t0799500-01
Os01g0799600	Os01t0799600-01
Os01g0799900	Os01t0799900-01
Os01g0800000	Os01t0800000-01
Os01g0800101	Os01t0800101-01
Os01g0800200	Os01t0800200-00
Os01g0800266	Os01t0800266-00
Os01g0800250	Os01t0800250-00
Os01g0800300	Os01t0800300-01
Os01g0800400	Os01t0800400-01
Os01g0800500	Os01t0800500-01
Os01g0800600	Os01t0800600-00
Os01g0800701	Os01t0800701-00
Os01g0800800	Os01t0800800-01
Os01g0800900	Os01t0800900-01
Os01g0800950	Os01t0800950-00
Os01g0801000	Os01t0801000-01
Os01g0801100	Os01t0801100-01
Os01g0801150	Os01t0801150-00
Os01g0801200	Os01t0801200-01
Os01g0801500	Os01t0801500-01
Os01g0801600	Os01t0801600-01
Os01g0801700	Os01t0801700-01
Os01g0801800	Os01t0801800-01
Os01g0801901	Os01t0801901-00
Os01g0802000	Os01t0802000-01
Os01g0802100	Os01t0802100-01
Os01g0802200	Os01t0802200-01
Os01g0802400	Os01t0802400-00
Os01g0802600	Os01t0802600-00
Os01g0802700	Os01t0802700-01
Os01g0802900	Os01t0802900-01
Os01g0802850	Os01t0802850-00
Os01g0803200	Os01t0803200-02
Os01g0803300	Os01t0803300-01
Os01g0803900	Os01t0803900-01
Os01g0804150	Os01t0804150-00
Os01g0804400	Os01t0804400-01
Os01g0804900	Os01t0804900-01
Os01g0805000	Os01t0805000-01
Os01g0805100	Os01t0805100-01
Os01g0805200	Os01t0805200-01
Os01g0805300	Os01t0805300-01
Os01g0805400	Os01t0805400-01
Os01g0805500	Os01t0805500-00

[truncated: 87 more sheets: MQTL1-10, MQTL1-11, MQTL1-12, MQTL2.1, MQTL2.2, MQTL2.3, MQTL2.4, MQTL2.5, MQTL2.6, MQTL2.7, MQTL2.8, MQTL3.1, MQTL3.2, MQTL3.3, MQTL3.4, MQTL3.5, MQTL3.6, MQTL3.7, MQTL3.8, MQTL3.9 …]
