# Supplementary material for: Uncovering the Genomic Regions Associated with Yield Maintenance in Rice Under Drought Stress Using an Integrated Meta-Analysis Approach
Source: Rice (N Y). 2024 Jan 16;17:7. doi: 10.1186/s12284-024-00684-1 (PMC10792158; doi:10.1186/s12284-024-00684-1)
Supplement: Supplementary file 9 — Additional file 9: Supplementary Table S6. Drought responsive genes located in the identified MQTL regions. [file 12284_2024_684_MOESM9_ESM.xlsx]

## Sheet: Sheet1
Supplementary Table S6. Drought responsive genes located in the identified MQTL regions.
up: Up-regulated, down: Down-regulated
Meta-QTL	Gene stable ID	Expression (Dataset)	Transcript stable ID	Gene description	Chromosome/scaffold name	Gene start (bp)	Gene end (bp)	Gene name
MQTL_BY1.1	Os01g0592500	up(Singh et al. 2020), up(Sen et al. 2016)	Os01t0592500-01	Protein of unknown function DUF1070 family protein	1	23167795	23168478	OsAGP15
MQTL_BY1.1	Os01g0593200	up(Lee et al. 2017), up(Pueffeld et al.2016)	Os01t0593200-01	Protein of unknown function DUF581 family protein	1	23224373	23226605
MQTL_BY1.1	Os01g0593700	up(Singh et al. 2020), up(li et al. 2015)	Os01t0593700-01	Sulphate transporter domain containing protein	1	23247278	23250623	OsSultr3
MQTL_BY1.1	Os01g0594300	up(Yu et al. 2020), up(Krishnan et al. 2014)	Os01t0594300-02	Similar to leucine-rich repeat family protein / extensin family protein	1	23285238	23287336
MQTL_BY1.1	Os01g0594800	up(Yu et al. 2020), up(li et al. 2015)	Os01t0594800-00	Similar to D-amino acid oxidase	1	23301874	23306377
MQTL_BY1.1	Os01g0595400	up(Yu et al. 2020), up(li et al. 2015)	Os01t0595400-01	Protein of unknown function DUF538 family protein	1	23333024	23337221
MQTL_BY1.1	Os01g0597800	up(Fu et al. 2017), up(Peleg et al., 2011)	Os01t0597800-01	UDP-glucuronosyl/UDP-glucosyltransferase family protein	1	23456074	23458035
MQTL_BY1.1	Os01g0598400	down(Zhang et al. 2017), up(li et al. 2015)	Os01t0598400-01	Cyclin-like F-box domain containing protein	1	23510098	23512343	OsFbox028
MQTL_BY1.1	Os01g0598600	down(Zhang et al. 2017), up(Sen et al. 2016)	Os01t0598600-01	Peptidase A1 domain containing protein	1	23515008	23516765
MQTL_BY1.1	Os01g0598900	up(Yu et al. 2020), up(Pueffeld et al. 2016)	Os01t0598900-00	Cytoplasmic tRNA 2-thiolation protein 1	1	23530089	23532422
MQTL_BY1.1	Os01g0600400	down(Zhang et al. 2017), up(Peleg et al., 2011)	Os01t0600400-01	Pentatricopeptide repeat domain containing protein	1	23582624	23585981
MQTL_BY1.1	Os01g0600500	up(Yu et al. 2020), up(Peleg et al., 2011)	Os01t0600500-01	Similar to Phosphoethanolamine/phosphocholine phosphatase	1	23584039	23585690
MQTL_BY1.1	Os01g0600900	up(Yu et al. 2020), up(Sen et al. 2016)	Os01t0600900-02	Chlorophyll a-b binding protein 2, chloroplast precursor (LHCII type I CAB-2) (LHCP)	1	23607363	23608541	CAB2R
MQTL_BY1.1	Os01g0601000	up(Yu et al. 2020), up(li et al. 2015)	Os01t0601000-00	Mg2+ transporter protein, CorA-like/Zinc transport protein ZntB domain containing protein	1	23611048	23615257	OsEnS-10
MQTL_BY1.1	Os01g0601200	down(Huang et al. 2014), up(li et al. 2015)	Os01t0601200-01	Similar to Protein kinase family protein	1	23624289	23626972	OsRLCK41
MQTL_BY1.1	Os01g0601625	up(Lee et al. 2017), up(Pueffeld et al. 2016)	Os01t0601625-00	Leucine rich repeat, N-terminal domain containing protein	1	23631980	23635375
MQTL_BY1.1	Os01g0601675	up(Yu et al. 2020), up(li et al. 2015)	Os01t0601675-01	Leucine-rich repeat, N-terminal domain containing protein	1	23639654	23642878
MQTL_BY1.1	Os01g0602400	up(Yu et al. 2020), up(li et al. 2015)	Os01t0602400-01	Similar to Cytochrome P450 monooxygenase CYP72A5 (Fragment)	1	23673178	23675960	OsCYP72A32
MQTL_BY1.1	Os01g0602500	up(Yu et al. 2020), up(li et al. 2015)	Os01t0602500-01	Cytochrome P450 family protein	1	23682892	23685395
MQTL_BY1.1	Os01g0602600	up(Chang et al. 2017), up(li et al. 2015)	Os01t0602600-00	Similar to OSIGBa0148I18.6 protein	1	23688285	23689293	OsPKS01
MQTL_BY1.1	Os01g0602800	down(Zhang et al. 2017), up(li et al. 2015)	Os01t0602800-01	Serine/threonine protein kinase-related domain containing protein	1	23727763	23733053	OsRLCK42
MQTL_BY1.1	Os01g0603300	up(Yu et al. 2020), up(Sen et al. 2016)	Os01t0603300-01	Similar to MCB2 protein	1	23760347	23762387
MQTL_BY1.1	Os01g0604500	down(Zhang et al. 2017), up(li et al. 2015)	Os01t0604500-01	EF-Hand type domain containing protein	1	23810484	23811557	OsCML12
MQTL_BY1.1	Os01g0605100	up(Yu et al. 2020), up(Sen et al. 2016)	Os01t0605100-01	Similar to BCS1 protein-like protein	1	23838868	23840725
MQTL_BY1.1	Os01g0605300	down(Zhang et al. 2017), up(li et al. 2015)	Os01t0605300-01	Similar to Likely ubiquitin-conjugating enzyme e2	1	23843274	23846735	OsUBC48
MQTL_BY1.1	Os01g0605700	up(Yu et al. 2020), up(li et al. 2015)	Os01t0605700-01	MtN3 and saliva related transmembrane protein family protein	1	23864681	23867205	OsSWEET6b
MQTL_BY1.1	Os01g0606050	down(Zhang et al. 2017), up(Moumeni et al., 2012)	Os01t0606050-00	Similar to T15D22.3	1	23883251	23884244
MQTL_BY1.1	Os01g0606133	up(Yu et al. 2020), up(li et al. 2015)	Os01t0606133-00	Hypothetical conserved gene	1	23886851	23888222
MQTL_BY1.1	Os01g0606200	up(Singh et al. 2020), up(li et al. 2015)	Os01t0606200-00	Conserved hypothetical protein	1	23890258	23890668
MQTL_BY1.1	Os01g0607100	up(Yu et al. 2020), up(li et al. 2015)	Os01t0607100-00	Bifunctional inhibitor/plant lipid transfer protein/seed storage domain containing protein	1	23919214	23921302	OsAGP29
MQTL_BY1.1	Os01g0607800	down(Zhang et al. 2017), up(Sen et al. 2016)	Os01t0607800-01	Pentatricopeptide repeat domain containing protein	1	23970594	23972310
MQTL_BY1.1	Os01g0610400	down(Zhang et al. 2017), up(li et al. 2015)	Os01t0610400-01	Acyl-CoA N-acyltransferase domain containing protein	1	24145891	24148846
MQTL_BY1.1	Os01g0610600	up(Yu et al. 2020), up(li et al. 2015)	Os01t0610600-01	Endonuclease/exonuclease/phosphatase domain containing protein	1	24155649	24162572
MQTL_BY1.1	Os01g0610700	down(Shim et al. 2018), up(li et al. 2015)	Os01t0610700-01	Zinc finger, RING/FYVE/PHD-type domain containing protein	1	24163351	24166195	OsRFPV-4
MQTL_BY1.1	Os01g0611900	up(Lee et al. 2017), up(li et al. 2015)	Os01t0611900-01	Pentatricopeptide repeat domain containing protein	1	24240257	24245230
MQTL_BY1.2	Os01g0627900	up(Lee et al. 2017), up(li et al. 2015)	Os01t0627900-01	Similar to Cytochrome P450	1	25066171	25068280		1
MQTL_BY1.2	Os01g0628900	up(Yu et al. 2020), up(li et al. 2015)	Os01t0628900-01	Cytochrome P450 family protein	1	25119734	25121919		1
MQTL_BY1.2	Os01g0629400	up(Yu et al. 2020), up(li et al. 2015)	Os01t0629400-02	NLI interacting factor domain containing protein	1	25132887	25138118		1
MQTL_BY1.2	Os01g0629600	up(Yu et al. 2020), up(li et al. 2015)	Os01t0629600-01	Peptidase S10, serine carboxypeptidase family protein	1	25144502	25145949	OsSCP4	1
MQTL_BY1.2	Os01g0629900	up(Fu et al. 2017), up(li et al. 2015)	Os01t0629900-01	Similar to Blast and wounding induced mitogen-activated protein kinase	1	25152108	25158338	OsMPK20-1	1
MQTL_BY1.2	Os01g0630300	down(Huang et al. 2014), up(li et al. 2015)	Os01t0630300-01	Helix-loop-helix DNA-binding domain containing protein	1	25190735	25191743		1
MQTL_BY1.2	Os01g0631100	up(Chang et al. 2017), up(li et al. 2015)	Os01t0631100-02	Cas1p-like family protein	1	25226874	25233773		1
MQTL_BY1.2	Os01g0631200	up(Yu et al. 2020), up(li et al. 2015)	Os01t0631200-01	Similar to siroheme uroporphyrinogen methyltransferase1	1	25234709	25238165		1
MQTL_BY1.2	Os01g0631400	down(Zhang et al. 2017), up(li et al. 2015)	Os01t0631400-01	Six-hairpin glycosidase domain containing protein	1	25257001	25263141	GPAT	1
MQTL_BY1.2	Os01g0631800	up(Singh et al. 2020), up(Pueffeld et al. 2016)	Os01t0631800-01	Conserved hypothetical protein	1	25288392	25289157		1
MQTL_BY1.2	Os01g0632700	down(Zhang et al. 2017), up(Pueffeld et al.2016)	Os01t0632700-01	Hypothetical protein	1	25330851	25338137		1
MQTL_BY1.2	Os01g0633100	down(Zhang et al. 2017), up(li et al. 2015)	Os01t0633100-01	ADP-glucose pyrophosphorylase large subunit, Controll of starch biosynthesis in endosperm developmen	1	25353805	25361883	AGPL2	1
MQTL_BY1.2	Os01g0633400	up(Chang et al. 2017), up(Krishnan et al. 2017)	Os01t0633400-01	Cystathionine beta-synthase, core domain containing protein	1	25368481	25371006	OsCBSX10	1
MQTL_BY1.2	Os01g0635200	down(Zhang et al. 2017), up(Pueffeld et al. 2016)	Os01t0635200-01	Homeodomain-like containing protein	1	25462003	25463635		1
MQTL_BY1.2	Os01g0635400	down(Zhang et al. 2017), up(Pueffeld et al. 2016)	Os01t0635400-01	Similar to mRNA-associated protein mrnp 41 (Rae1 protein homolog)	1	25466388	25474144	OsWD40-20	1
MQTL_BY1.2	Os01g0636600	down(Zhang et al. 2017), up(li et al. 2015)	Os01t0636600-01	Hypothetical conserved gene	1	25516026	25523268		1
MQTL_BY1.2	Os01g0637800	up(Yu et al. 2020), up(li et al. 2015)	Os01t0637800-00	Similar to Transcription factor (Fragment)	1	25592575	25593523	OsMYB8	1
MQTL_BY1.3	Os01g0717700	down(Zhang et al. 2017), up(li et al. 2015)	Os01t0717700-01	EGF-like, alliinase domain containing protein	1	29894029	29898449
MQTL_BY1.3	Os01g0718000	up(Yu et al. 2020), up(Peleg et al., 2011)	Os01t0718000-01	Zinc finger, AN1-type domain containing protein	1	29904106	29904790	OsSAP2
MQTL_BY1.3	Os01g0718500	up(Singh et al. 2020), up(Pueffeld et al. 2016)	Os01t0718500-01	Protein of unknown function DUF1070 domain containing protein	1	29937455	29938094
MQTL_BY1.3	Os01g0718900	down(Yoo et al. 2017), up(Sen et al. 2016)	Os01t0718900-01	MADF domain domain containing protein	1	29951353	29952644
MQTL_BY1.3	Os01g0719000	up(Yu et al. 2020), up(li et al. 2015)	Os01t0719000-02	Protein of unknown function DUF581 family protein	1	29960694	29963065
MQTL_BY1.3	Os01g0719100	up(Lee et al. 2017), up(Sen et al. 2016)	Os01t0719100-02	Similar to RING finger and CHY zinc finger domain-containing protein 1	1	29965312	29970765	OsRZFP34
MQTL_BY1.3	Os01g0719300	up(Singh et al. 2020), up(Peleg et al., 2011)	Os01t0719300-01	Similar to Sulfate transporter 3.1 (AST12) (AtST1)	1	29987911	29994075	OsSultr3
MQTL_BY1.3	Os01g0719800	up(Lee et al. 2017), up(li et al. 2015)	Os01t0719800-01	Hypothetical protein	1	30010144	30015371
MQTL_BY1.3	Os01g0720400	up(Yu et al. 2020), up(Peleg et al., 2011)	Os01t0720400-01	HAD-superfamily subfamily IB hydrolase, hypothetical 1 protein	1	30025366	30026465	OsACP1
MQTL_BY1.3	Os01g0720600	up(Lee et al. 2017), up(Pueffeld et al.2016)	Os01t0720600-03	Similar to Starch synthase IV	1	30032428	30041425	SSIVA
MQTL_BY1.3	Os01g0720700	up(Yu et al. 2020), up(Peleg et al., 2011)	Os01t0720700-00	Similar to satase isoform I	1	30043446	30043783	OsSAT
MQTL_BY1.3	Os01g0720900	up(Fu et al. 2017), up(Sen et al. 2016)	Os01t0720900-00	Hypothetical conserved gene	1	30055567	30057039
MQTL_BY1.3	Os01g0721000	down(Zhang et al. 2017), up(li et al. 2015)	Os01t0721000-01	NB-ARC domain containing protein	1	30059264	30060869	OsHSP70
MQTL_BY1.3	Os01g0721700	down(Yoo et al. 2017), up(li et al. 2015)	Os01t0721700-00	Hypothetical genes	1	30088521	30088871
MQTL_BY1.3	Os01g0721900	down(Yoo et al. 2017), up(li et al. 2015)	Os01t0721900-02	Similar to Nuclear RNA binding protein B (Fragment)	1	30095422	30098794
MQTL_BY1.3	Os01g0722300	up(Fu et al. 2017), up(Sen et al. 2016)	Os01t0722300-01	Myb transcription factor domain containing protein	1	30117114	30118654
MQTL_BY1.3	Os01g0723100	up(Zhang et al. 2017), up(Sen et al. 2016)	Os01t0723100-01	Senescence-associated family protein	1	30155680	30157642
MQTL_BY1.3	Os01g0723400	down(Yoo et al. 2017), up(li et al. 2015)	Os01t0723400-02	NADP-malic enzyme, Splicing varian	1	30166017	30171659	NADP-ME2
MQTL_BY1.3	Os01g0724700	up(Lee et al. 2017), up(li et al. 2015)	Os01t0724700-00	Similar to lachrymatory-factor synthase	1	30225839	30226507
MQTL_BY1.3	Os01g0725000	up(Fu et al. 2017), up(li et al. 2015)	Os01t0725000-01	Similar to H0402C08.3 protein	1	30236130	30236776
MQTL_BY1.3	Os01g0725600	up(Yu et al. 2020), up(Sen et al. 2016)	Os01t0725600-01	Regulator of chromosome condensation, RCC1 domain containing protein	1	30251471	30254956
MQTL_BY1.3	Os01g0725800	up(Yu et al. 2020), down(Krishnan et al. 2017)	Os01t0725800-01	WD40/YVTN repeat-like domain containing protein	1	30257752	30263365	OsWD40-24
MQTL_BY1.3	Os01g0726100	up(Lee et al. 2017), up(Peleg et al., 2011)	Os01t0726100-01	Pollen Ole e 1 allergen and extensin domain containing protein	1	30272986	30274078
MQTL_BY1.3	Os01g0726400	up(Yu et al. 2020), down(Krishnan et al. 2017)	Os01t0726400-01	MADS box transcription factor, Regulation of floral organ identit	1	30278399	30280577	MADS32
MQTL_BY1.3	Os01g0726700	up(Yu et al. 2020), up(li et al. 2015)	Os01t0726700-01	Conserved hypothetical protein	1	30293943	30296540
MQTL_BY1.3	Os01g0727500	up(Singh et al. 2020), up(Pueffeld et al. 2016)	Os01t0727500-02	Protein of unknown function DUF584 family protein	1	30322749	30325083	OsS40-7
MQTL_BY1.3	Os01g0727600	up(Chang et al. 2017), up(Pueffeld et al. 2016)	Os01t0727600-01	Conserved hypothetical protein	1	30340015	30340752	OsS40-10
MQTL_BY1.3	Os01g0727700	up(Chang et al. 2017), up(li et al. 2015)	Os01t0727700-00	Hypothetical conserved gene	1	30341265	30341594	OsS40-10
MQTL_BY1.3	Os01g0727900	up(Zhang et al. 2017), up(li et al. 2015)	Os01t0727900-01	Conserved hypothetical protein	1	30352663	30353959
MQTL_BY1.3	Os01g0728000	up(Chang et al. 2017), up(Pueffeld et al.2016)	Os01t0728000-01	Conserved hypothetical protein	1	30356332	30359372
MQTL_BY1.3	Os01g0728300	down(Zhang et al. 2017), up(Pueffeld et al.2016)	Os01t0728300-01	Similar to Cytochrome P450 monooxygenase CYP72A5 (Fragment)	1	30372204	30376912
MQTL_BY1.3	Os01g0728700	up(Singh et al. 2020), up(Sen et al. 2016)	Os01t0728700-01	Protein of unknown function DUF1264 family protein	1	30386907	30387873
MQTL_BY1.3	Os01g0728900	up(Zhang et al. 2017), up(li et al. 2015)	Os01t0728900-03	Hypothetical protein	1	30392737	30398178
MQTL_BY1.3	Os01g0729900	down(Zhang et al. 2017), up(li et al. 2015)	Os01t0729900-01	Conserved hypothetical protein	1	30427122	30431744
MQTL_BY1.3	Os01g0730200	up(Lee et al. 2017), up(li et al. 2015)	Os01t0730200-01	F-box domain, cyclin-like domain containing protein	1	30453353	30455330	OsFbox036
MQTL_BY1.3	Os01g0730500	up(Chang et al. 2017), up(Pueffeld et al.2016)	Os01t0730500-01	Similar to Ferredoxin (Bacterial type ferredoxin family)	1	30472593	30475205	OsDjC13
MQTL_BY1.3	Os01g0730700	up(Yu et al. 2020), up(li et al. 2015)	Os01t0730700-01	WRKY transcription factor 14 (WRKY14)	1	30480114	30481849	OsWRKY14
MQTL_BY1.3	Os01g0730800	down(Zhang et al. 2017), up(Peleg et al., 2011)	Os01t0730800-01	Mpv17/PMP22 family protein	1	30488192	30490382
MQTL_BY1.3	Os01g0730900	up(Zhang et al. 2017), up(li et al. 2015)	Os01t0730900-01	DNA polymerase III, subunits gamma and tau domain containing protein	1	30494842	30497106
MQTL_BY1.3	Os01g0731100	up(Singh et al. 2020), up(Pueffeld et al. 2016)	Os01t0731100-01	Similar to Pathogen-related protein	1	30512281	30513627
MQTL_BY1.3	Os01g0731800	down(Huang et al. 2014), up(Peleg et al., 2011)	Os01t0731800-02	Zinc finger, RING/FYVE/PHD-type domain containing protein	1	30524993	30529059
MQTL_BY1.3	Os01g0732700	down(Zhang et al. 2017), up(li et al. 2015)	Os01t0732700-01	Flavin monooxygenase-like enzyme , Auxin biosynthesi	1	30561150	30564436	YUCCA3
MQTL_BY1.3	Os01g0733001	up(Yu et al. 2020), up(li et al. 2015)	Os01t0733001-00	Similar to NRAMP3 (NRAMP metal ion transporter 3); manganese ion transmembrane transporter/ metal ion transmembrane transporter	1	30574619	30575643
MQTL_BY1.3	Os01g0733200	up(Lee et al. 2017), up(Sen et al. 2016)	Os01t0733200-01	Similar to Heat shock transcription factor 29 (Fragment)	1	30582485	30583694	OsHsfC1b
MQTL_BY1.3	Os01g0733500	up(Yu et al. 2020), up(Sen et al. 2016)	Os01t0733500-01	Similar to Dehydration-induced protein RD22-like protein 1	1	30589859	30592513	RD22
MQTL_BY1.3	Os01g0734200	up(Lee et al. 2017), up(Sen et al. 2016)	Os01t0734200-00	Similar to respiratory burst oxidase protein B	1	30622077	30623763	rbohA
MQTL_BY1.3	Os01g0734600	down(Zhang et al. 2017), up(Pueffeld et al.2016)	Os01t0734600-01	UDP-glucuronosyl/UDP-glucosyltransferase family protein	1	30647512	30649342	OsUGT706E1
MQTL_BY1.3	Os01g0734800	down(Zhang et al. 2017), up(Peleg et al., 2011)	Os01t0734800-01	UDP-glucuronosyl/UDP-glucosyltransferase family protein	1	30655306	30657083	OsUGT706F1
MQTL_BY1.3	Os01g0735300	up(Singh et al. 2020), up(li et al. 2015)	Os01t0735300-01	UDP-glucuronosyl/UDP-glucosyltransferase family protein	1	30666642	30668299	OsUGT88C3
MQTL_BY1.3	Os01g0735500	up(Lee et al. 2017), up(li et al. 2015)	Os01t0735500-01	Conserved hypothetical protein	1	30675734	30677421	OsUGT88C2
MQTL_BY1.3	Os01g0735900	up(Zhang et al. 2017), up(Pueffeld et al.2016)	Os01t0735900-01	UDP-glucuronosyl/UDP-glucosyltransferase family protein	1	30689850	30691452	OsUGT706B1
MQTL_BY1.3	Os01g0736300	down(Huang et al. 2014), up(li et al. 2015)	Os01t0736300-01	Similar to anthocyanidin 5,3-O-glucosyltransferase	1	30712173	30713844	UGT
MQTL_BY1.3	Os01g0736500	up(Chang et al. 2017), up(Pueffeld et al.2016)	Os01t0736500-01	Similar to harpin-induced protein	1	30718930	30719952
MQTL_BY1.3	Os01g0736900	up(Zhang et al. 2017), up(li et al. 2015)	Os01t0736900-02	Reticulon family protein	1	30738700	30740720
MQTL_BY1.3	Os01g0737200	up(Zhang et al. 2017), up(Sen et al. 2016)	Os01t0737200-00	Non-protein coding transcript	1	30753453	30753560
MQTL_BY1.3	Os01g0737500	up(Chang et al. 2017), up(Pueffeld et al.2016)	Os01t0737500-01	Uncharacterised protein family UPF0005 domain containing protein	1	30764089	30766588	OsALMT5
MQTL_BY1.3	Os01g0737800	up(Yu et al. 2020), up(li et al. 2015)	Os01t0737800-01	Similar to Farnesyltransferase beta subunit	1	30775140	30779239
MQTL_BY1.3	Os01g0738000	down(Zhang et al. 2017), up(li et al. 2015)	Os01t0738000-01	Conserved hypothetical protein	1	30786190	30787966
MQTL_BY1.3	Os01g0738400	up(Singh et al. 2020), up(Pueffeld et al. 2016)	Os01t0738400-01	Similar to Zn-finger transcription factor	1	30824689	30825665	OsC3H10
MQTL_BY1.3	Os01g0738500	up(Yu et al. 2020), up(li et al. 2015)	Os01t0738500-01	Phospholipase C, phosphatidylinositol-specific, Y domain domain containing protein	1	30828776	30832255
MQTL_BY1.3	Os01g0738600	up(Yu et al. 2020), up(Sen et al. 2016)	Os01t0738600-02	ENTH/VHS domain containing protein	1	30832796	30837960
MQTL_BY1.3	Os01g0738900	down(Zhang et al. 2017), up(Sen et al. 2016)	Os01t0738900-01	Conserved hypothetical protein	1	30848500	30849925
MQTL_BY1.3	Os01g0739000	down(Zhang et al. 2017), up(li et al. 2015)	Os01t0739000-01	Similar to Mitochondrial processing peptidase	1	30850664	30856206
MQTL_BY1.3	Os01g0739200	up(Yu et al. 2020), up(li et al. 2015)	Os01t0739200-01	Protein-tyrosine phosphatase, dual specificity domain containing protein	1	30868528	30871602	OsPP14
MQTL_BY1.3	Os01g0739500	up(Lee et al. 2017), up(li et al. 2015)	Os01t0739500-01	Conserved hypothetical protein	1	30885172	30886338
MQTL_BY1.3	Os01g0740400	down(Zhang et al. 2017), up(Krishnan et al. 2017)	Os01t0740400-01	Protein of unknown function DUF1005 family protein	1	30919728	30921193
MQTL_BY1.3	Os01g0740500	down(Zhang et al. 2017), up(li et al. 2015)	Os01t0740500-00	Similar to glutamate carboxypeptidase 2	1	30923013	30927457
MQTL_BY1.3	Os01g0740600	up(Yu et al. 2020), up(li et al. 2015)	Os01t0740600-01	Transferrin receptor-like, dimerisation domain containing protein	1	30933396	30933963
MQTL_BY1.3	Os01g0740800	up(Yu et al. 2020), up(li et al. 2015)	Os01t0740800-01	Conserved hypothetical protein	1	30939691	30940993
MQTL_BY1.3	Os01g0741200	up(Yu et al. 2020), up(li et al. 2015)	Os01t0741200-01	Similar to LysM type receptor kinase (Fragment)	1	30949379	30952405	OsLysM-RLK4
MQTL_BY1.3	Os01g0742400	up(Chang et al. 2017), up(Pueffeld et al.2016)	Os01t0742400-01	Hypothetical conserved gene	1	31006026	31009770
MQTL_BY1.3	Os01g0742500	down(Huang et al. 2014), up(li et al. 2015)	Os01t0742500-01	Similar to Hexokinase	1	31009626	31013954	OsHXK6
MQTL_BY1.3	Os01g0743400	down(Zhang et al. 2017), up(li et al. 2015)	Os01t0743400-02	Similar to Tryptophanyl-tRNA synthetase (Fragment)	1	31070183	31076275
MQTL_BY1.3	Os01g0744000	down(Zhang et al. 2017), up(li et al. 2015)	Os01t0744000-01	Similar to Kinesin heavy chain (Fragment)	1	31099412	31106801
MQTL_BY1.3	Os01g0744200	up(Zhang et al. 2017), up(li et al. 2015)	Os01t0744200-01	Conserved hypothetical protein	1	31108317	31110074
MQTL_BY1.3	Os01g0745300	up(Yu et al. 2020), up(li et al. 2015)	Os01t0745300-00	Similar to cDNA, clone: J075185I03, full insert sequence	1	31165741	31168673
MQTL_BY1.3	Os01g0746200	up(Zhang et al. 2017), up(Krishnan et al. 2017)	Os01t0746200-01	Nucleoporin, Common symbiosis signaling (SYM) pathwa	1	31203445	31211272	NUP85
MQTL_BY1.3	Os01g0746700	up(Lee et al. 2017), up(li et al. 2015)	Os01t0746700-00	Similar to Mannan endo-1,4-beta-mannosidase 2	1	31252512	31254894
MQTL_BY1.3	Os01g0747300	up(Yu et al. 2020), up(Pueffeld et al.2016)	Os01t0747300-01	Similar to Plant-specific domain TIGR01615 family protein	1	31272337	31274375
MQTL_BY1.3	Os01g0747400	up(Fu et al. 2017), up(Peleg et al., 2011)	Os01t0747400-01	Protein kinase, core domain containing protein	1	31275242	31279385
MQTL_BY1.3	Os01g0747500	down(Zhang et al. 2017), up(Sen et al. 2016)	Os01t0747500-01	Similar to Dihydroorotase (EC 3.5.2.3)	1	31283686	31286692
MQTL_BY1.3	Os01g0747600	up(Yu et al. 2020), up(li et al. 2015)	Os01t0747600-01	Pentatricopeptide repeat domain containing protein	1	31286703	31288034
MQTL_BY1.3	Os01g0747800	up(Fu et al. 2017), up(li et al. 2015)	Os01t0747800-01	VQ domain containing protein	1	31299014	31300157	OsVQ3
MQTL_BY1.3	Os01g0748200	down(Zhang et al. 2017), up(li et al. 2015)	Os01t0748200-00	Conserved hypothetical protein	1	31320668	31322049
MQTL_BY1.3	Os01g0748500	up(Yu et al. 2020), up(Ning et al 2012)	Os01t0748500-01	Similar to anther-specific proline-rich protein APG	1	31331405	31333350	OsGELP25
MQTL_BY1.3	Os01g0748600	up(Yu et al. 2020), up(Peleg et al., 2011)	Os01t0748600-02	Similar to Protein kinase family protein	1	31333328	31337096
MQTL_BY1.3	Os01g0748800	up(Singh et al. 2020), up(Pueffeld et al. 2016)	Os01t0748800-00	Similar to ZCN12	1	31343694	31345522
MQTL_BY1.3	Os01g0748900	up(Yu et al. 2020), up(li et al. 2015)	Os01t0748900-01	Membrane attack complex component/perforin/complement C9 family protein	1	31349612	31353150
MQTL_BY1.3	Os01g0749100	down(Zhang et al. 2017), up(li et al. 2015)	Os01t0749100-01	Protein of unknown function DUF616 family protein	1	31362655	31365485
MQTL_BY1.3	Os01g0749200	down(Zhang et al. 2017), up(li et al. 2015)	Os01t0749200-01	Chloroplast ribosome L13 protein, Chloroplast development under low temperature condition	1	31367052	31369399	WLP1
MQTL_BY1.3	Os01g0750000	up(Yu et al. 2020), up(li et al. 2015)	Os01t0750000-01	Similar to ras-related protein RIC2	1	31403796	31407261	OsRab11D2
MQTL_BY1.3	Os01g0750600	up(Yu et al. 2020), up(li et al. 2015)	Os01t0750600-01	Protein kinase-like domain containing protein	1	31473999	31477461
MQTL_BY1.3	Os01g0752200	down(Zhang et al. 2017), up(Peleg et al., 2011)	Os01t0752200-01	Enoyl-CoA hydratase/isomerase, Regulation of grain number and the yiel	1	31552902	31556837	NOG1
MQTL_BY1.3	Os01g0752500	up(Yu et al. 2020), up(Pueffeld et al. 2016)	Os01t0752500-01	APETELA2/ethylene response factor (AP2/ERF) type transcription factor, Negative regulation of disease resistance, Negative regulation of salt toleranc	1	31567786	31568709	ERF92
MQTL_BY1.3	Os01g0752700	up(Fu et al. 2017), up(li et al. 2015)	Os01t0752700-01	Similar to GTP-binding protein	1	31575708	31583476
MQTL_BY1.3	Os01g0752800	down(Zhang et al. 2017), up(li et al. 2015)	Os01t0752800-02	Similar to HASP protein-like protein (Fragment)	1	31585518	31588972
MQTL_BY1.3	Os01g0753100	up(Yu et al. 2020), up(li et al. 2015)	Os01t0753100-01	Alcohol dehydrogenase superfamily, zinc-containing protein	1	31599199	31604576
MQTL_BY1.3	Os01g0753200	up(Zhang et al. 2017), up(li et al. 2015)	Os01t0753200-01	Similar to DNA binding protein	1	31608109	31609696
MQTL_BY1.3	Os01g0753800	down(Shim et al. 2018), up(Sen et al. 2016)	Os01t0753800-01	Conserved hypothetical protein	1	31629372	31630731
MQTL_BY1.3	Os01g0754000	up(Zhang et al. 2017), up(li et al. 2015)	Os01t0754000-01	Conserved hypothetical protein	1	31635593	31637775
MQTL_BY1.3	Os01g0754100	up(Lee et al. 2017), up(li et al. 2015)	Os01t0754100-01	Nucleic acid-binding, OB-fold domain containing protein	1	31638589	31640361
MQTL_BY1.3	Os01g0754500	down(Zhang et al. 2017), up(li et al. 2015)	Os01t0754500-02	Protein of unknown function DUF1421 family protein	1	31651616	31656436
MQTL_BY1.3	Os01g0754800	up(Singh et al. 2020), up(Sen et al. 2016)	Os01t0754800-01	Hypothetical protein	1	31669359	31670159
MQTL_BY1.3	Os01g0755500	up(Singh et al. 2020), up(Pueffeld et al. 2016)	Os01t0755500-01	Plant-specific transcription factor, miR319 target gen	1	31699518	31701126	OsPCF7
MQTL_BY1.4	Os01g0916400	up(Yu et al. 2020), up(li et al. 2015)	Os01t0916400-01	Similar to Selenium binding protein	1	39948114	39951519	Os
MQTL_BY1.4	Os01g0917400	up(Lee et al. 2017), up(Pueffeld et al.2016)	Os01t0917400-01	CCCH-type zinc finger protein, Resistance against bacterial blight diseas	1	40006067	40010924	C3H12
MQTL_BY1.4	Os01g0917500	up(Lee et al. 2017), up(li et al. 2015)	Os01t0917500-01	Leucine-rich repeat receptor-like kinase, Specification of anther cell identity, Control of early sporogenic development, Initiation of anther wall formatio	1	40018401	40023853	MSP1
MQTL_BY1.4	Os01g0917700	down(Zhang et al. 2017), up(li et al. 2015)	Os01t0917700-00	Similar to wiscott-Aldrich syndrome, C-terminal	1	40029945	40030969
MQTL_BY1.4	Os01g0918300	up(Zhang et al. 2017), up(Peleg et al., 2011)	Os01t0918300-01	Ubiquitin-like protein SMT3	1	40064408	40066375	smt3
MQTL_BY1.4	Os01g0918400	up(Zhang et al. 2017), up(Sen et al. 2016)	Os01t0918400-00	Conserved hypothetical protein	1	40067581	40069618
MQTL_BY1.4	Os01g0919400	up(Chang et al. 2017), up(li et al. 2015)	Os01t0919400-01	Sucrose phosphate synthase, Sucrose synthesis in pollen germinatio	1	40101744	40106898	SPS1
MQTL_BY1.4	Os01g0919600	up(Lee et al. 2017), up(Pueffeld et al.2016)	Os01t0919600-01	Protein of unknown function DUF707 family protein	1	40127415	40132359
MQTL_BY1.4	Os01g0919900	up(Lee et al. 2017), up(li et al. 2015)	Os01t0919900-02	Similar to Acyl-[acyl-carrier-protein] desaturase, chloroplast precursor (EC 1.14.19.2) (Stearoyl-ACP desaturase) (Delta(9) stearoyl-acyl carrier protein desaturase)	1	40146818	40150808	OsSSI2
MQTL_BY1.4	Os01g0920000	up(Lee et al. 2017), up(Krishnan et al. 2014)	Os01t0920000-02	Cystathionine beta-synthase, core domain containing protein	1	40153226	40157441	OsCBSCBS5
MQTL_BY1.4	Os01g0920500	up(Yu et al. 2020), up(li et al. 2015)	Os01t0920500-01	Nucleotide-diphospho-sugar transferase domain containing protein	1	40194213	40194941
MQTL_BY1.4	Os01g0920700	up(Yu et al. 2020), up(Pueffeld et al.2016)	Os01t0920700-00	Nucleotide-diphospho-sugar transferase domain containing protein	1	40190285	40203691
MQTL_BY1.4	Os01g0921300	down(Huang et al. 2014), up(Moumeni et al., 2012)	Os01t0921300-01	Exostosin-like family protein	1	40230297	40233212
MQTL_BY1.4	Os01g0921500	up(Yu et al. 2020), up(li et al. 2015)	Os01t0921500-01	Similar to SNF1-related protein kinase regulatory gamma subunit 1 (AKIN gamma1) (AKING1)	1	40238689	40240454	OsCBSCBS2
MQTL_BY1.4	Os01g0921600	up(Lee et al. 2017), up(li et al. 2015)	Os01t0921600-01	Similar to Mitochondrial import receptor subunit TOM20 (Translocase of outer membrane 20 kDa subunit)	1	40240810	40244636
MQTL_BY1.4	Os01g0922800	up(Lee et al. 2017), up(Pueffeld et al.2016)	Os01t0922800-01	MADS-box transcription factor, Short-day flowering promote	1	40344374	40364362	MADS51
MQTL_BY10.1	Os10g0400500	up(Yang et al. 2019), up(li et al. 2015)	Os10t0400500-00	Similar to Pyridoxal-dependent decarboxylase conserved domain containing protein, expressed	10	13524417	13525925
MQTL_BY10.1	Os10g0400800	up(Lee et al. 2017), up(Pueffeld et al.2016)	Os10t0400800-01	Similar to Phenylalanyl-tRNA synthetase alpha chain (EC 6.1.1.20) (Phenylalanine--tRNA ligase alpha chain) (PheRS) (CML33)	10	13537546	13542435
MQTL_BY10.1	Os10g0402200	up(Zhang et al. 2017), up(li et al. 2015)	Os10t0402200-01	Origin recognition complex subunit 3, Lateral root developmen	10	13600900	13606431	ORC3
MQTL_BY10.1	Os10g0403700	down(Zhang et al. 2017), up(Sen et al. 2016)	Os10t0403700-00	Similar to oxidoreductase	10	13708218	13713302	Ord
MQTL_BY10.1	Os10g0405300	up(Yu et al. 2020), up(Huang et al., 2009)	Os10t0405300-01	Pathogenic type III effector avirulence factor Avr cleavage site domain containing protein	10	13833340	13836254
MQTL_BY10.1	Os10g0405600	up(Yu et al. 2020), up(Pueffeld et al. 2016)	Os10t0405600-01	Phosphofructokinase family protein	10	13848985	13853377	OsPFK10
MQTL_BY10.1	Os10g0406300	up(Yu et al. 2020), up(li et al. 2015)	Os10t0406300-01	Similar to AOBP (Ascorbate oxidase promoter-binding protein)	10	13882551	13885214	OsDof26
MQTL_BY10.1	Os10g0407000	up(Lee et al. 2017), up(Sen et al. 2016)	Os10t0407000-01	Pectin lyase fold/virulence factor domain containing protein	10	13932964	13935275	OsPME29
MQTL_BY11.1	Os11g0177400	up(Yu et al. 2020), up(Ning et al 2012)	Os11t0177400-01	Similar to ATPase, coupled to transmembrane movement of substances	11	3853571	3856790	OsABCG27
MQTL_BY11.1	Os11g0178800	down(Zhang et al. 2017), up(Pueffeld et al. 2016)	Os11t0178800-01	Plant disease resistance response protein family protein	11	3916880	3917635
MQTL_BY11.1	Os11g0179000	down(Zhang et al. 2017), down(Krishnan et al. 2017)	Os11t0179000-01	Plant disease resistance response protein family protein	11	3920115	3920826
MQTL_BY11.1	Os11g0180200	up(Zhang et al. 2017), up(Ning et al 2012)	Os11t0180200-01	Similar to Protein tyrosine phosphatase 1	11	4004606	4007457	OsPTP2
MQTL_BY11.1	Os11g0180600	up(Lee et al. 2017), up(li et al. 2015)	Os11t0180600-01	Similar to Type III restriction enzyme, res subunit family protein, expressed	11	4022666	4034481
MQTL_BY11.1	Os11g0180900	up(Lee et al. 2017), down(Krishnan et al. 2017)	Os11t0180900-00	Myb transcription factor domain containing protein	11	4049330	4050752
MQTL_BY11.1	Os11g0181200	up(Singh et al. 2020), up(Sen et al. 2016)	Os11t0181200-01	Hypothetical protein	11	4084040	4084656
MQTL_BY11.1	Os11g0181500	up(Yu et al. 2020), up(Krishnan et al. 2017)	Os11t0181500-01	Similar to Nitrogen fixation like protein	11	4091361	4093585	OsISC12
MQTL_BY11.1	Os11g0181700	up(Yu et al. 2020), up(Sen et al. 2016)	Os11t0181700-01	Similar to retinol dehydrogenase 12	11	4094565	4097141
MQTL_BY11.1	Os11g0181800	up(Yu et al. 2020), up(Sen et al. 2016)	Os11t0181800-01	Similar to Short-chain dehydrogenase Tic32	11	4097620	4101455
MQTL_BY11.1	Os11g0181900	down(Zhang et al. 2017), up(li et al. 2015)	Os11t0181900-01	Prefoldin domain containing protein	11	4102967	4110154
MQTL_BY11.1	Os11g0182900	up(Singh et al. 2020), up(li et al. 2015)	Os11t0182900-00	Ankyrin repeat domain containing protein	11	4168279	4170029
MQTL_BY11.1	Os11g0183800	down(Zhang et al. 2017), up(li et al. 2015)	Os11t0183800-00	Similar to Armadillo/beta-catenin-like repeat family protein, expressed	11	4239143	4243317	CSIL2
MQTL_BY11.1	Os11g0183900	up(Chang et al. 2017), up(Peleg et al., 2011)	Os11t0183900-02	Similar to Aspartic proteinase Asp1 precursor (EC 3.4.23.-	11	4247310	4251716	OsAsp2
MQTL_BY11.1	Os11g0184800	up(Yu et al. 2020), up(Moumeni et al., 2012)	Os11t0184800-01	Similar to Aspartic proteinase Asp1 precursor (EC 3.4.23.-	11	4295162	4297455	OsAsp1
MQTL_BY11.1	Os11g0185800	up(Lee et al. 2017), up(li et al. 2015)	Os11t0185800-01	Conserved hypothetical protein	11	4351277	4353991
MQTL_BY11.1	Os11g0186200	up(Yu et al. 2020), up(li et al. 2015)	Os11t0186200-01	Similar to Aldehyde dehydrogenase (EC 1.2.1.3)	11	4375371	4379958	OsALDH3H2
MQTL_BY11.1	Os11g0186300	up(Singh et al. 2020), up(Pueffeld et al.2016)	Os11t0186300-01	Similar to Ankyrin-like protein	11	4380785	4387385
MQTL_BY11.1	Os11g0186400	up(Lee et al. 2017), up(Pueffeld et al.2016)	Os11t0186400-00	Similar to DNA polymerase delta catalytic subunit (EC 2.7.7.7)	11	4387512	4397808	OsPoldelta1
MQTL_BY11.1	Os11g0186800	up(Zhang et al. 2017), up(li et al. 2015)	Os11t0186800-01	Similar to inorganic phosphate cotransporter	11	4413240	4415867	OsPT25
MQTL_BY11.1	Os11g0186900	down(Shim et al. 2018), up(Pueffeld et al.2016)	Os11t0186900-01	ACC oxidase, Ethylene biosynthesi	11	4415933	4418435	ACO4
MQTL_BY11.1	Os11g0193300	down(Yoo et al. 2017), up(li et al. 2015)	Os11t0193300-00	Hypothetical conserved gene	11	4670707	4673201
MQTL_BY11.1	Os11g0194800	up(Lee et al. 2017), up(Sen et al. 2016)	Os11t0194800-01	Similar to DNA-directed RNA polymerase II 7.6 kDa polypeptide (EC 2.7.7.6) (RPB10) (RPB7.6)	11	4731977	4734085
MQTL_BY11.1	Os11g0195100	down(Zhang et al. 2017), up(li et al. 2015)	Os11t0195100-00	Similar to Protein translocase subunit secA	11	4761890	4771103
MQTL_BY11.1	Os11g0195500	down(Zhang et al. 2017), up(Peleg et al., 2011)	Os11t0195500-01	Hypothetical conserved gene	11	4785275	4789298	PAD4
MQTL_BY11.1	Os11g0195600	up(Yu et al. 2020), up(Pueffeld et al. 2016)	Os11t0195600-01	Similar to Amino acid carrier (Fragment)	11	4799321	4801300	OsAAP11C
MQTL_BY11.1	Os11g0195800	down(Zhang et al. 2017), up(li et al. 2015)	Os11t0195800-01	Conserved hypothetical protein	11	4807432	4808617
MQTL_BY11.1	Os11g0197400	down(Huang et al. 2014), up(li et al. 2015)	Os11t0197400-01	Protein of unknown function DUF803 domain containing protein	11	4866531	4871520
MQTL_BY11.1	Os11g0197600	up(Lee et al. 2017), up(Huang et al., 2009)	Os11t0197600-01	Transcriptional factor B3 family protein	11	4894638	4899862
MQTL_BY11.1	Os11g0198100	down(Zhang et al. 2020), up(li et al. 2015)	Os11t0198100-01	Similar to EMB2756	11	4918870	4923725
MQTL_BY11.1	Os11g0198200	up(Singh et al. 2020), up(Sen et al. 2016)	Os11t0198200-01	Conserved hypothetical protein	11	4923859	4925639
MQTL_BY11.1	Os11g0199600	down(Zhang et al. 2017), up(Sen et al. 2016)	Os11t0199600-02	Zinc finger, CCHC-type domain containing protein	11	4991002	4992888
MQTL_BY11.1	Os11g0199700	up(Lee et al. 2017), up(li et al. 2015)	Os11t0199700-02	Similar to VHS and GAT domain protein	11	4993638	5010423
MQTL_BY11.1	Os11g0200950	up(Yu et al. 2020), up(li et al. 2015)	Os11t0200950-03	F-box domain, cyclin-like domain containing protein	11	5073207	5083022	Os_F0390
MQTL_BY11.1	Os11g0202000	down(Huang et al. 2014), up(li et al. 2015)	Os11t0202000-02	F-box domain, cyclin-like domain containing protein	11	5153098	5156354	OsFbox583
MQTL_BY11.1	Os11g0202300	down(Zhang et al. 2017), up(Krishnan et al. 2014)	Os11t0202300-02	Cyclin-like F-box domain containing protein	11	5168780	5172092
MQTL_BY11.1	Os11g0202600	up(Lee et al. 2017), up(li et al. 2015)	Os11t0202600-01	Similar to OSIGBa0126J24.2 protein	11	5182412	5188002
MQTL_BY11.1	Os11g0204100	up(Zhang et al. 2017), up(li et al. 2015)	Os11t0204100-02	Conserved hypothetical protein	11	5258104	5266068
MQTL_BY11.1	Os11g0204800	up(Yu et al. 2020), up(Sen et al. 2016)	Os11t0204800-01	Similar to Wali7 protein (Fragment)	11	5282088	5284666
MQTL_BY11.1	Os11g0207200	down(Zhang et al. 2017), up(li et al. 2015)	Os11t0207200-01	Similar to MAP3Ka	11	5460669	5464646	OsMAPKKKalpha
MQTL_BY11.1	Os11g0207300	up(Yu et al. 2020), up(Ning et al 2012)	Os11t0207300-00	Bacterial luciferase-like family protein	11	5465014	5466306
MQTL_BY11.1	Os11g0207400	up(Lee et al. 2017), up(Sen et al. 2016)	Os11t0207400-01	NB-ARC domain containing protein	11	5467512	5469283
MQTL_BY11.1	Os11g0208800	up(Zhang et al. 2017), up(li et al. 2015)	Os11t0208800-01	Similar to Receptor-like protein kinase	11	5586534	5589198
MQTL_BY11.1	Os11g0209000	down(Zhang et al. 2017), up(li et al. 2015)	Os11t0209000-01	Glycine rich family protein	11	5605253	5607081
MQTL_BY11.1	Os11g0209100	up(Yang et al. 2019), up(li et al. 2015)	Os11t0209100-01	Cyclin-like F-box domain containing protein	11	5611296	5615069	OsFbox591
MQTL_BY11.1	Os11g0209200	down(Yoo et al. 2017), up(Sen et al. 2016)	Os11t0209200-01	Similar to Ribosomal RNA apurinic site specific lyase	11	5615461	5618397	OsFbox592
MQTL_BY11.1	Os11g0209400	up(Yu et al. 2020), up(Sen et al. 2016)	Os11t0209400-01	Similar to F-box family-6	11	5627516	5628402	OsFbox593
MQTL_BY11.1	Os11g0210201	up(Yu et al. 2020), up(Sen et al. 2016)	Os11t0210201-00	Conserved hypothetical protein	11	5710677	5711244	RZ53
MQTL_BY11.1	Os11g0211200	up(Lee et al. 2017), up(li et al. 2015)	Os11t0211200-01	Similar to Tubulin-specific chaperon-like protein	11	5773790	5777594
MQTL_BY11.1	Os11g0212300	down(Zhang et al. 2017), up(Pueffeld et al.2016)	Os11t0212300-00	Similar to Protein kinase domain containing protein, expressed	11	5839249	5840796	OsWD40-186
MQTL_BY11.1	Os11g0213000	up(Yu et al. 2020), up(Peleg et al., 2011)	Os11t0213000-01	Similar to Protein kinase domain containing protein, expressed	11	5873537	5881813	OsWD40-188
MQTL_BY11.1	Os11g0214400	up(Singh et al. 2020), up(li et al. 2015)	Os11t0214400-01	Plant disease resistance response protein family protein	11	5947363	5948231
MQTL_BY11.1	Os11g0216000	up(Yu et al. 2020), up(li et al. 2015)	Os11t0216000-02	Pyruvate kinase family protein	11	6059390	6065434
MQTL_BY11.1	Os11g0216100	up(Yu et al. 2020), up(Pueffeld et al.2016)	Os11t0216100-01	Similar to Heat shock protein binding protein	11	6065311	6066797
MQTL_BY11.1	Os11g0216300	up(Yu et al. 2020), up(Sen et al. 2016)	Os11t0216300-02	ABC-1 domain containing protein	11	6068242	6073759
MQTL_BY11.2	Os11g0437800	up(Zhang et al. 2017), up(Sen et al. 2016)	Os11t0437800-01	2OG-Fe(II) oxygenase domain containing protein	11	14286671	14287154
MQTL_BY11.2	Os11g0439300	up(Zhang et al. 2017), up(Pueffeld et al. 2016)	Os11t0439300-01	Hypothetical protein	11	14379808	14383367
MQTL_BY11.2	Os11g0441500	up(Lee et al. 2017), up(li et al. 2015)	Os11t0441500-01	UDP-glucuronosyl/UDP-glucosyltransferase family protein	11	14509845	14516320
MQTL_BY11.2	Os11g0441900	up(Yu et al. 2020), up(Sen et al. 2016)	Os11t0441900-01	Protein kinase, core domain containing protein	11	14525685	14527208	OsRLCK326
MQTL_BY11.2	Os11g0444700	up(Yu et al. 2020), up(li et al. 2015)	Os11t0444700-01	Octicosapeptide/Phox/Bem1p domain containing protein	11	14705242	14706300	OsPB1
MQTL_BY11.2	Os11g0447300	down(Zhang et al. 2017), up(li et al. 2015)	Os11t0447300-01	GTP-binding protein, HSR1-related domain containing protein	11	14883702	14890574	OsRALF-1
MQTL_BY11.2	Os11g0448000	down(Zhang et al. 2017), up(li et al. 2015)	Os11t0448000-00	Protein kinase, catalytic domain domain containing protein	11	14960642	14967864
MQTL_BY11.2	Os11g0448400	down(Yoo et al. 2017), up(li et al. 2015)	Os11t0448400-01	RNA polymerase sigma factor, region 2 domain containing protein	11	14975236	14979808	OsSIG2A
MQTL_BY11.2	Os11g0451700	up(Singh et al. 2020), up(li et al. 2015)	Os11t0451700-00	Similar to Dehydrin DHN1 (M3) (RAB-17 protein)	11	15223376	15224746	OsLEA25
MQTL_BY11.2	Os11g0455500	down(Zhang et al. 2017), up(li et al. 2015)	Os11t0455500-02	Similar to Adenosylhomocysteinase	11	15420139	15422972
MQTL_BY11.2	Os11g0455800	up(Fu et al. 2017), up(Pueffeld et al. 2016)	Os11t0455800-01	Similar to Serine hydroxymethyltransferase	11	15436736	15440042	OsSHM2
MQTL_BY11.2	Os11g0457700	up(Lee et al. 2017), up(Pueffeld et al. 2016)	Os11t0457700-01	Hypothetical conserved gene	11	15512128	15515505
MQTL_BY11.2	Os11g0458100	down(Yoo et al. 2017), up(li et al. 2015)	Os11t0458100-01	Conserved hypothetical protein	11	15531495	15532837
MQTL_BY11.2	Os11g0459400	up(Yu et al. 2020), up(Pueffeld et al.2016)	Os11t0459400-01	Hypothetical protein	11	15600678	15601310
MQTL_BY11.2	Os11g0461000	up(Lee et al. 2017), down(Krishnan et al. 2017)	Os11t0461000-01	Peptidase S10, serine carboxypeptidase family protein	11	15706845	15738054	OsSCP61
MQTL_BY11.2	Os11g0462100	down(Zhang et al. 2017), up(li et al. 2015)	Os11t0462100-01	Glycoside hydrolase, family 18 protein	11	15764680	15766318
MQTL_BY11.2	Os11g0471300	up(Yu et al. 2020), up(Sen et al. 2016)	Os11t0471300-01	Similar to OSIGBa0145N07.3 protein	11	16205860	16214048
MQTL_BY11.2	Os11g0473100	down(Zhang et al. 2017), up(li et al. 2015)	Os11t0473100-01	Cdk-activating kinase assembly factor (MAT1) family protein	11	16309611	16312110	MAT1
MQTL_BY11.2	Os11g0473832	up(Lee et al. 2017), down(Krishnan et al. 2017)	Os11t0473832-00	Similar to Serine decarboxylase	11	16354461	16356407
MQTL_BY11.2	Os11g0474500	up(Yu et al. 2020), up(Pueffeld et al.2016)	Os11t0474500-00	NB-ARC domain containing protein	11	16385625	16387121
MQTL_BY11.2	Os11g0475500	up(Yu et al. 2020), up(Krishnan et al. 2017)	Os11t0475500-01	Conserved hypothetical protein	11	16506997	16507900
MQTL_BY11.2	Os11g0479100	down(Huang et al. 2014), up(Sen et al. 2016)	Os11t0479100-00	Similar to NB-ARC domain containing protein, expressed	11	16751786	16758978
MQTL_BY11.2	Os11g0479300	down(Yoo et al. 2017), up(Krishnan et al. 2014)	Os11t0479300-01	Similar to OSIGBa0135C09.4 protein	11	16774878	16780258
MQTL_BY11.2	Os11g0482200	up(Chang et al. 2017), up(Ning et al 2012)	Os11t0482200-01	Pathogenic type III effector avirulence factor Avr cleavage site domain containing protein	11	16937493	16938495
MQTL_BY11.2	Os11g0482500	down(Zhang et al. 2017), up(Sen et al. 2016)	Os11t0482500-02	Zinc finger, RING/FYVE/PHD-type domain containing protein	11	16948517	16953836
MQTL_BY11.2	Os11g0483000	up(Fu et al. 2017), up(Peleg et al., 2011)	Os11t0483000-00	Similar to Cytochrome P450 family protein, expressed	11	16985426	16986181
MQTL_BY11.2	Os11g0483600	down(Zhang et al. 2017), up(li et al. 2015)	Os11t0483600-01	DNA-binding SAP domain containing protein	11	17010749	17016159
MQTL_BY11.2	Os11g0483900	down(Zhang et al. 2017), up(Pueffeld et al.2016)	Os11t0483900-01	Engulfment and cell motility, ELM domain containing protein	11	17030040	17032586
MQTL_BY11.2	Os11g0483950	up(Yu et al. 2020), up(li et al. 2015)	Os11t0483950-00	Pentatricopeptide repeat domain containing protein	11	17031951	17034202
MQTL_BY11.2	Os11g0484500	up(Lee et al. 2017), up(li et al. 2015)	Os11t0484500-02	Similar to 6-phosphogluconate dehydrogenase	11	17064395	17066284	Os6PGDH2
MQTL_BY11.2	Os11g0485200	up(Yu et al. 2020), up(Sen et al. 2016)	Os11t0485200-01	ATPase, P-type, K/Mg/Cd/Cu/Zn/Na/Ca/Na/H-transporter family protein	11	17108744	17114089
MQTL_BY11.2	Os11g0485900	down(Zhang et al. 2017), up(Sen et al. 2016)	Os11t0485900-01	Similar to NB-ARC domain containing protein, expressed	11	17126515	17131998	rNBS10
MQTL_BY11.2	Os11g0489250	down(Zhang et al. 2017), up(li et al. 2015)	Os11t0489250-00	Similar to Cytochrome P450 family protein, expressed	11	17234743	17237925
MQTL_BY11.2	Os11g0490100	up(Chang et al. 2017), up(li et al. 2015)	Os11t0490100-01	Protein of unknown function DUF579, plant family protein	11	17284028	17285405
MQTL_BY11.2	Os11g0490900	up(Yu et al. 2020), up(li et al. 2015)	Os11t0490900-01	Similar to WRKY transcription factor 72	11	17352249	17355819	OsWRKY72
MQTL_BY11.2	Os11g0491400	up(Fu et al. 2017), up(Sen et al. 2016)	Os11t0491400-01	Conserved hypothetical protein	11	17379764	17382897
MQTL_BY11.2	Os11g0495400	up(Singh et al. 2020), up(li et al. 2015)	Os11t0495400-00	Similar to PHF5-like protein	11	17596500	17596895
MQTL_BY11.2	Os11g0496500	down(Zhang et al. 2017), up(li et al. 2015)	Os11t0496500-01	Similar to AT.I.24-5 protein (Fragment)	11	17625788	17626349
MQTL_BY11.2	Os11g0498600	up(Singh et al. 2020), up(Peleg et al., 2011)	Os11t0498600-01	Similar to HVA22 protein	11	17729083	17730337
MQTL_BY11.2	Os11g0502700	up(Singh et al. 2020), up(li et al. 2015)	Os11t0502700-01	Glycosyl transferase, family 31 domain containing protein	11	17911046	17912013
MQTL_BY11.2	Os11g0503900	up(Yu et al. 2020), down(Krishnan et al. 2017)	Os11t0503900-01	Sulfotransferase family protein	11	17943546	17945362
MQTL_BY11.2	Os11g0505300	up(Yu et al. 2020), down(Krishnan et al. 2017)	Os11t0505300-01	Sulfotransferase, Resistance to rice stripe viru	11	17985037	17986258	STV11
MQTL_BY11.2	Os11g0506800	up(Yu et al. 2020), up(Pueffeld et al. 2016)	Os11t0506800-00	Similar to BAG domain containing protein	11	18070313	18071749	OsBAG5
MQTL_BY11.2	Os11g0514100	down(Zhang et al. 2017), up(Sen et al. 2016)	Os11t0514100-00	Hypothetical conserved gene	11	18409994	18416583
MQTL_BY11.2	Os11g0514400	up(Yu et al. 2020), down(Krishnan et al. 2017)	Os11t0514400-00	Similar to BRASSINOSTEROID INSENSITIVE 1-associated receptor kinase 1	11	18426136	18428231	OsBDG1
MQTL_BY12.1	Os12g0496900	down(Zhang et al. 2017), up(li et al. 2015)	Os12t0496900-01	SSXT family protein	12	18855877	18860581
MQTL_BY12.1	Os12g0498400	up(Yu et al. 2020), up(li et al. 2015)	Os12t0498400-01	Septum formation topological specificity factor MinE family protein	12	18913299	18915680
MQTL_BY12.1	Os12g0498900	down(Zhang et al. 2017), down(Krishnan et al. 2017)	Os12t0498900-01	Conserved hypothetical protein	12	18954678	18955772
MQTL_BY12.1	Os12g0500800	up(Lee et al. 2017), down(Krishnan et al. 2017)	Os12t0500800-01	Conserved hypothetical protein	12	19069857	19072449
MQTL_BY12.1	Os12g0501700	down(Zhang et al. 2017), up(li et al. 2015)	Os12t0501700-00	Transcription factor, MADS-box domain containing protein	12	19106070	19115282	OsMADS20
MQTL_BY12.1	Os12g0502200	down(Zhang et al. 2017), up(Sen et al. 2016)	Os12t0502200-01	Similar to Low temperature-responsive RNA-binding protein	12	19129927	19133740	OsGRP6
MQTL_BY12.1	Os12g0502500	down(Zhang et al. 2017), up(li et al. 2015)	Os12t0502500-01	Nitrilase/cyanide hydratase and apolipoprotein N-acyltransferase domain containing protein	12	19151192	19155969	OsCPA4
MQTL_BY12.1	Os12g0502800	up(Yu et al. 2020), up(li et al. 2015)	Os12t0502800-04	Similar to Ureide permease 2	12	19161739	19165120
MQTL_BY12.1	Os12g0504900	up(Yu et al. 2020), down(Krishnan et al. 2017)	Os12t0504900-00	Glucoamylase, putatuve domain containing protein	12	19332572	19333201
MQTL_BY12.1	Os12g0507200	down(Zhang et al. 2017), up(li et al. 2015)	Os12t0507200-01	Similar to Eukaryotic translation initiation factor 5A-2 (eIF-5A-2) (eIF-4D)	12	19462695	19465623	eIF-4d
MQTL_BY12.1	Os12g0507300	up(Fu et al. 2017), up(Pueffeld et al.2016)	Os12t0507300-00	Similar to WRKY DNA binding domain containing protein, expressed	12	19474766	19478135	OsWRKY96
MQTL_BY12.1	Os12g0507400	up(Yu et al. 2020), up(li et al. 2015)	Os12t0507400-00	Conserved hypothetical protein	12	19481391	19482395
MQTL_BY12.1	Os12g0507500	down(Huang et al. 2014), up(li et al. 2015)	Os12t0507500-00	Similar to SWIB/MDM2 domain containing protein, expressed	12	19492147	19492760
MQTL_BY12.1	Os12g0510200	up(Lee et al. 2017), up(Peleg et al., 2011)	Os12t0510200-01	Conserved hypothetical protein	12	19657007	19660520
MQTL_BY12.1	Os12g0510900	down(Zhang et al. 2017), up(li et al. 2015)	Os12t0510900-01	Similar to LIM domain protein WLIM-1	12	19681340	19682064
MQTL_BY12.1	Os12g0511000	up(Yu et al. 2020), up(Peleg et al., 2011)	Os12t0511000-01	Similar to F-box domain containing protein, expressed	12	19684833	19687877	OsFbox656
MQTL_BY12.1	Os12g0511300	up(Fu et al. 2017), up(Pueffeld et al.2016)	Os12t0511300-03	CLT(CRT-like transporter) protein containing no plastid target signal peptid	12	19701010	19708015	OsCLT2
MQTL_BY12.1	Os12g0511900	down(Zhang et al. 2017), up(li et al. 2015)	Os12t0511900-00	Similar to NB-ARC domain containing protein, expressed	12	19754488	19757913
MQTL_BY12.1	Os12g0512000	up(Yu et al. 2020), up(li et al. 2015)	Os12t0512000-01	Flavin monooxygenase-like enzyme , Auxin biosynthesi	12	19779508	19786366	YUCCA5
MQTL_BY12.1	Os12g0512100	up(Yu et al. 2020), up(li et al. 2015)	Os12t0512100-01	Sugar/inositol transporter domain containing protein	12	19788367	19791483
MQTL_BY12.1	Os12g0512700	down(Zhang et al. 2017), up(li et al. 2015)	Os12t0512700-01	ABC transporter-like domain containing protein	12	19832734	19837063	OsABCG50
MQTL_BY12.1	Os12g0512800	up(Yang et al. 2019), up(Sen et al. 2016)	Os12t0512800-01	Cytochrome P450 71E1 (EC 1.14.13.68) (4-hydroxyphenylacetaldehyde oxime monooxygenase)	12	19848833	19851543	OsCYP71E5
MQTL_BY12.1	Os12g0514500	up(Yu et al. 2020), up(Peleg et al., 2011)	Os12t0514500-01	Similar to Heat-shock protein precursor	12	19921665	19927728
MQTL_BY12.1	Os12g0515400	up(Fu et al. 2017), up(li et al. 2015)	Os12t0515400-01	Similar to Plastidic 2-oxoglutarate/malate transporter	12	20005405	20008855
MQTL_BY12.1	Os12g0515600	up(Yu et al. 2020), up(Krishnan et al. 2014)	Os12t0515600-01	Similar to Guanylate kinase (EC 2.7.4.8)	12	20028867	20032871	cGK
MQTL_BY12.1	Os12g0516300	up(Zhang et al. 2017), up(li et al. 2015)	Os12t0516300-02	NB-ARC domain containing protein	12	20061564	20066924
MQTL_BY12.1	Os12g0516700	up(Yu et al. 2020), up(li et al. 2015)	Os12t0516700-01	Similar to Splicing factor, arginine/serine-rich 12	12	20078008	20079161
MQTL_BY12.1	Os12g0516800	up(Yu et al. 2020), up(li et al. 2015)	Os12t0516800-00	Hypothetical conserved gene	12	20080391	20083271	OsTBL33
MQTL_BY12.1	Os12g0516900	up(Yu et al. 2020), up(Sen et al. 2016)	Os12t0516900-02	Cyclin-like F-box domain containing protein	12	20084212	20088112	OsFbox657
MQTL_BY12.1	Os12g0517100	up(Lee et al. 2017), up(li et al. 2015)	Os12t0517100-01	Cyclin-like F-box domain containing protein	12	20100297	20103252	OsFbox658
MQTL_BY12.1	Os12g0518000	up(Yu et al. 2020), up(Pueffeld et al.2016)	Os12t0518000-01	Hypothetical conserved gene	12	20134692	20137733
MQTL_BY12.1	Os12g0518200	up(Singh et al. 2020), up(Pueffeld et al. 2016)	Os12t0518200-01	Similar to Integral membrane protein DUF6 containing protein	12	20138135	20141194	FCO9
MQTL_BY12.1	Os12g0527500	down(Zhang et al. 2017), up(li et al. 2015)	Os12t0527500-01	Cyclin-like F-box domain containing protein	12	20788828	20791998	OsFbox665
MQTL_BY12.1	Os12g0527900	down(Yoo et al. 2017), up(li et al. 2015)	Os12t0527900-01	Pentatricopeptide repeat domain containing protein	12	20814294	20816272
MQTL_BY12.1	Os12g0528000	up(Yu et al. 2020), up(Pueffeld et al. 2016)	Os12t0528000-01	Conserved hypothetical protein	12	20816428	20820746
MQTL_BY12.1	Os12g0529400	up(Lee et al. 2017), up(li et al. 2015)	Os12t0529400-01	Similar to Auxin-binding protein 4 precursor (ABP)	12	20869444	20871424
MQTL_BY12.1	Os12g0529900	down(Zhang et al. 2017), up(li et al. 2015)	Os12t0529900-01	Conserved hypothetical protein	12	20885447	20886410
MQTL_BY12.1	Os12g0530100	down(Zhang et al. 2017), up(li et al. 2015)	Os12t0530100-01	Similar to Peroxidase 24 precursor (EC 1.11.1.7) (Atperox P24) (ATP47)	12	20890100	20899533	prx138
MQTL_BY12.1	Os12g0530300	up(Singh et al. 2020), up(li et al. 2015)	Os12t0530300-01	Hypothetical conserved gene	12	20903084	20903625
MQTL_BY12.1	Os12g0532600	up(Singh et al. 2020), up(Ning et al 2012)	Os12t0532600-01	Conserved hypothetical protein	12	21139042	21141043
MQTL_BY12.1	Os12g0533500	down(Zhang et al. 2017), up(li et al. 2015)	Os12t0533500-01	Protein containing PHD domain, FNIII domain and VID domain, Positive regulator of flowerin	12	21210477	21214801	OsVIL1
MQTL_BY12.1	Os12g0533700	down(Zhang et al. 2017), up(li et al. 2015)	Os12t0533700-01	Phenylalanyl-tRNA synthetase, class IIc, mitochondrial domain containing protein	12	21220798	21225582
MQTL_BY12.1	Os12g0533800	up(Lee et al. 2017), up(li et al. 2015)	Os12t0533800-01	Mitochondrial substrate/solute carrier domain containing protein	12	21225806	21229401
MQTL_BY12.1	Os12g0534000	down(Zhang et al. 2017), up(li et al. 2015)	Os12t0534000-01	Similar to Dehydroquinate dehydratase/shikimate:NADP oxidoreductase (EC 4.2.1.10) (EC 1.1.1.25)	12	21230590	21232506	DHQDT/SDH
MQTL_BY12.1	Os12g0534200	down(Zhang et al. 2017), up(li et al. 2015)	Os12t0534200-01	Similar to Acyl carrier protein I, chloroplast precursor (ACP I)	12	21240404	21243389
MQTL_BY12.1	Os12g0535900	down(Zhang et al. 2017), up(li et al. 2015)	Os12t0535900-02	Plus-3 domain containing protein	12	21322246	21324437
MQTL_BY12.1	Os12g0536000	down(Huang et al. 2014), up(li et al. 2015)	Os12t0536000-01	Similar to 2,3-biphosphoglycerate-independent phosphoglycerate mutase-related / phosphoglyceromutase-related	12	21324775	21327652
MQTL_BY12.1	Os12g0538600	up(Singh et al. 2020), up(Sen et al. 2016)	Os12t0538600-00	Thioredoxin fold domain containing protein	12	21469144	21469455	OsGRX28
MQTL_BY12.1	Os12g0538700	up(Chang et al. 2017), up(li et al. 2015)	Os12t0538700-01	Similar to AT.I.24-1 protein (Fragment)	12	21480112	21481099	OsGRX29
MQTL_BY12.1	Os12g0538800	down(Yoo et al. 2017), up(Pueffeld et al.2016)	Os12t0538800-01	Kelch-type beta propeller domain containing protein	12	21488044	21493700
MQTL_BY12.1	Os12g0539700	up(Yu et al. 2020), up(Pueffeld et al.2016)	Os12t0539700-04	Conserved hypothetical protein	12	21560083	21567661
MQTL_BY12.1	Os12g0540000	up(Zhang et al. 2017), up(Sen et al. 2016)	Os12t0540000-01	Domain of unknown function DUF1618 domain containing protein	12	21574171	21576679
MQTL_BY12.1	Os12g0541600	down(Zhang et al. 2017), up(li et al. 2015)	Os12t0541600-01	Non-protein coding transcript	12	21666234	21666802
MQTL_BY12.1	Os12g0541700	up(Zhang et al. 2017), up(li et al. 2015)	Os12t0541700-01	Similar to Rapid alkalinization factor 2	12	21691749	21692645	OsRALF-37
MQTL_BY2.1	Os02g0225000	down(Zhang et al. 2017), up(Peleg et al., 2011)	Os02t0225000-01	Similar to cDNA clone:001-044-E12, full insert sequence	2	7018719	7024190
MQTL_BY2.1	Os02g0226300	up(Yu et al. 2020), up(li et al. 2015)	Os02t0226300-00	Mitochondrial carrier protein domain containing protein	2	7083362	7088382
MQTL_BY2.1	Os02g0226400	up(Fu et al. 2017), up(li et al. 2015)	Os02t0226400-01	Hypothetical gene	2	7088833	7089475
MQTL_BY2.1	Os02g0227200	up(Yu et al. 2020), up(li et al. 2015)	Os02t0227200-01	Early nodulin	2	7135190	7137965	OSENOD93B
MQTL_BY2.1	Os02g0227700	up(Yu et al. 2020), up(Pueffeld et al. 2016)	Os02t0227700-01	Serine/threonine protein kinase-related domain containing protein	2	7172422	7175962	OsRLK5
MQTL_BY2.1	Os02g0228600	up(Zhang et al. 2017), up(Pueffeld et al. 2016)	Os02t0228600-01	Hypothetical gene	2	7236897	7238134
MQTL_BY2.1	Os02g0229400	up(Lee et al. 2017), up(li et al. 2015)	Os02t0229400-01	Tonoplast monosaccharide transpoter, Vacuolar sugar transpor	2	7273036	7278242	TMT2
MQTL_BY2.1	Os02g0229800	up(Yu et al. 2020), up(Krishnan et al. 2014)	Os02t0229800-00	Conserved hypothetical protein	2	7300585	7301472
MQTL_BY2.1	Os02g0229900	up(Lee et al. 2017), up(li et al. 2015)	Os02t0229900-00	Hypothetical conserved gene	2	7310363	7310992
MQTL_BY2.1	Os02g0230100	up(Lee et al. 2017), up(li et al. 2015)	Os02t0230100-01	Leucine-rich repeat, SDS22 containing protein	2	7316399	7319487
MQTL_BY2.1	Os02g0232100	up(Yu et al. 2020), up(li et al. 2015)	Os02t0232100-01	Zinc finger, RING/FYVE/PHD-type domain containing protein	2	7466238	7470926	HEI10
MQTL_BY2.1	Os02g0232400	up(Zhang et al. 2017), up(Sen et al. 2016)	Os02t0232400-02	Similar to Citrate synthase	2	7491229	7497708
MQTL_BY2.1	Os02g0232900	up(Lee et al. 2017), up(Krishnan et al. 2014)	Os02t0232900-01	A member of the Nodulin26-like Intrinsic Protein (NIP) family, Arsenite transporte	2	7516238	7519231	OsNIP1
MQTL_BY2.1	Os02g0234400	up(Yu et al. 2020), up(Pueffeld et al.2016)	Os02t0234400-01	Hypothetical protein	2	7618027	7619445
MQTL_BY2.1	Os02g0234500	up(Lee et al. 2017), up(Krishnan et al. 2017)	Os02t0234500-01	NAD(P)-binding domain containing protein	2	7621905	7627260
MQTL_BY2.1	Os02g0235101	down(Yoo et al. 2017), up(li et al. 2015)	Os02t0235101-01	Hypothetical protein	2	7654190	7655639
MQTL_BY2.1	Os02g0236000	up(Zhang et al. 2017), up(li et al. 2015)	Os02t0236000-01	Similar to Aspartate aminotransferase (EC 2.6.1.1) (Fragment)	2	7706619	7710902
MQTL_BY2.1	Os02g0238500	up(Yu et al. 2020), up(li et al. 2015)	Os02t0238500-01	Similar to scramblase family protein	2	7845990	7852176
MQTL_BY2.1	Os02g0240300	down(Yoo et al. 2017), up(Sen et al. 2016)	Os02t0240300-01	Similar to Class III peroxidase GvPx2b (Fragment)	2	7948543	7949997	prx29
MQTL_BY2.1	Os02g0241600	down(Zhang et al. 2017), up(li et al. 2015)	Os02t0241600-01	Protein kinase, core domain containing protein	2	8004993	8017344
MQTL_BY2.1	Os02g0243300	up(Zhang et al. 2017), up(li et al. 2015)	Os02t0243300-01	UDP-glucuronosyl/UDP-glucosyltransferase family protein	2	8092152	8093845
MQTL_BY2.1	Os02g0244700	down(Zhang et al. 2017), up(Sen et al. 2016)	Os02t0244700-04	Similar to Phosphoenolpyruvate carboxylase 1 (EC 4.1.1.31) (PEPCase 1) (CP21)	2	8172421	8184167	PEPC-1
MQTL_BY2.1	Os02g0245000	up(Lee et al. 2017), up(li et al. 2015)	Os02t0245000-01	Ubiquitin domain containing protein	2	8197017	8199726
MQTL_BY2.1	Os02g0246600	up(Lee et al. 2017), up(Pueffeld et al.2016)	Os02t0246600-02	Conserved hypothetical protein	2	8276839	8278454
MQTL_BY2.1	Os02g0247000	up(Yu et al. 2020), up(Krishnan et al. 2017)	Os02t0247000-01	Protein of unknown function DUF605 domain containing protein	2	8299604	8306389
MQTL_BY2.1	Os02g0247200	down(Zhang et al. 2017), up(Pueffeld et al.2016)	Os02t0247200-01	Similar to T-complex protein 1, gamma subunit (TCP-1-gamma) (CCT-gamma) (Matricin) (mTRiC-P5)	2	8326165	8343175
MQTL_BY2.1	Os02g0247600	up(Yu et al. 2020), up(li et al. 2015)	Os02t0247600-01	Conserved hypothetical protein	2	8350331	8351592
MQTL_BY2.1	Os02g0247800	up(Yu et al. 2020), up(li et al. 2015)	Os02t0247800-01	Similar to calcium ion binding protein	2	8358824	8362959	OsEFCAX2
MQTL_BY2.1	Os02g0250400	up(Yu et al. 2020), up(li et al. 2015)	Os02t0250400-02	Similar to Esterase	2	8501442	8504977	BS1
MQTL_BY2.1	Os02g0250600	up(Chang et al. 2017), down(Krishnan et al. 2017)	Os02t0250600-01	Late embryogenesis abundant protein repeat containing protein	2	8516602	8518271	OsLEA15
MQTL_BY2.1	Os02g0250700	down(Yoo et al. 2017), up(li et al. 2015)	Os02t0250700-01	Non-protein coding transcript	2	8518506	8535685
MQTL_BY2.1	Os02g0251800	up(Chang et al. 2017), down(Krishnan et al. 2017)	Os02t0251800-00	VQ domain containing protein	2	8539273	8539623	OsVQ6
MQTL_BY2.1	Os02g0251900	up(Chang et al. 2017), up(li et al. 2015)	Os02t0251900-01	Similar to Tobacco rattle virus-induced protein variant 2	2	8541338	8542125	OsVQ7
MQTL_BY2.1	Os02g0252400	up(Singh et al. 2020), down(Krishnan et al. 2017)	Os02t0252400-01	Dof zinc finger transcriptional activator, Dof zinc finger transcription factor, Grain filling, GA response in aleurone cel	2	8590318	8593735	RPBF
MQTL_BY2.1	Os02g0252600	down(Zhang et al. 2017), up(li et al. 2015)	Os02t0252600-01	Aminotransferase, class IV family protein	2	8597167	8601679
MQTL_BY2.1	Os02g0253700	up(Singh et al. 2020), up(li et al. 2015)	Os02t0253700-01	Conserved hypothetical protein	2	8659226	8660521
MQTL_BY2.1	Os02g0254700	up(Lee et al. 2017), up(li et al. 2015)	Os02t0254700-01	Similar to Spermidine synthase 3	2	8726689	8730601	OsSPMS2
MQTL_BY2.1	Os02g0255000	up(Yu et al. 2020), up(li et al. 2015)	Os02t0255000-03	Similar to Cyclic nucleotide-gated ion channel 1	2	8747018	8756024	OsCNGC2
MQTL_BY2.1	Os02g0255500	down(Yoo et al. 2017), up(Pueffeld et al.2016)	Os02t0255500-01	Similar to Extensin (Fragment)	2	8801325	8805273	OsPYL/RCAR3
MQTL_BY2.1	Os02g0255700	up(Zhang et al. 2017), up(li et al. 2015)	Os02t0255700-01	Conserved hypothetical protein	2	8810104	8820960	FLL1
MQTL_BY2.1	Os02g0255900	up(Zhang et al. 2017), up(Pueffeld et al.2016)	Os02t0255900-01	Conserved hypothetical protein	2	8825029	8825614
MQTL_BY2.1	Os02g0256500	down(Huang et al. 2014), up(li et al. 2015)	Os02t0256500-01	Conserved hypothetical protein	2	8850623	8851897
MQTL_BY2.1	Os02g0257200	up(Yu et al. 2020), up(Pueffeld et al.2016)	Os02t0257200-01	Conserved hypothetical protein	2	8869192	8871520
MQTL_BY2.1	Os02g0257300	down(Zhang et al. 2017), up(li et al. 2015)	Os02t0257300-00	Rhodanese-like domain containing protein	2	8873101	8875996	OsStr12
MQTL_BY2.1	Os02g0258800	up(Singh et al. 2020), up(li et al. 2015)	Os02t0258800-01	Conserved hypothetical protein	2	8973633	8977322
MQTL_BY2.1	Os02g0258900	up(Yu et al. 2020), up(Peleg et al., 2011)	Os02t0258900-01	Similar to Molybdopterin biosynthesis CNX2 protein (Molybdenum cofactor biosynthesis enzyme CNX2)	2	8976792	8981140
MQTL_BY2.1	Os02g0259600	down(Huang et al. 2014), up(Pueffeld et al.2016)	Os02t0259600-02	Similar to 50S ribosomal protein L21, chloroplast precursor (CL21) (CS-L7)	2	9005264	9007486	OsRPL21
MQTL_BY2.1	Os02g0261000	up(Lee et al. 2017), up(Pueffeld et al.2016)	Os02t0261000-00	Conserved hypothetical protein	2	9106619	9107664
MQTL_BY2.1	Os02g0261100	up(Yu et al. 2020), up(li et al. 2015)	Os02t0261100-01	Ubiquitin-conjugating enzyme E2, Elicitor-induced defense respons	2	9116165	9119456	UBC5B
MQTL_BY2.1	Os02g0261400	up(Singh et al. 2020), up(li et al. 2015)	Os02t0261400-00	Conserved hypothetical protein	2	9142458	9144360
MQTL_BY2.1	Os02g0264800	down(Zhang et al. 2017), up(Krishnan et al. 2014)	Os02t0264800-01	Protein of unknown function DUF1070 family protein	2	9416888	9418713	OsAGP20
MQTL_BY2.1	Os02g0265200	up(Zhang et al. 2017), up(li et al. 2015)	Os02t0265200-01	WRKY transcription factor 39	2	9446779	9448835	OsWRKY39
MQTL_BY2.1	Os02g0265900	up(Yu et al. 2020), up(li et al. 2015)	Os02t0265900-02	Reticulon family protein	2	9497687	9500237
MQTL_BY2.1	Os02g0266000	up(Lee et al. 2017), up(li et al. 2015)	Os02t0266000-01	Similar to N-(5'-phosphoribosyl)anthranilate isomerase	2	9502820	9505396
MQTL_BY2.1	Os02g0266300	down(Zhang et al. 2017), up(Ning et al 2012)	Os02t0266300-01	Similar to Transient receptor potential cation channel subfamily A member 1 (Ankyrin-like with transmembrane domains protein 1) (Transformation sensitive-protein p120)	2	9514361	9518278
MQTL_BY2.1	Os02g0266500	up(Lee et al. 2017), up(Sen et al. 2016)	Os02t0266500-01	tRNA(Ile)-lysidine/2-thiocytidine synthase domain containing protein	2	9523632	9532175
MQTL_BY2.1	Os02g0266800	up(Yu et al. 2020), up(Peleg et al., 2011)	Os02t0266800-01	Transcriptional activator protein	2	9535430	9538420	OsbZIP20
MQTL_BY2.1	Os02g0266900	up(Lee et al. 2017), up(Sen et al. 2016)	Os02t0266900-01	Conserved hypothetical protein	2	9541034	9542540
MQTL_BY2.1	Os02g0267000	down(Yoo et al. 2017), up(li et al. 2015)	Os02t0267000-01	Similar to Signal peptidase I (EC 3.4.21.89) (Leader peptidase I)	2	9544181	9550570
MQTL_BY2.1	Os02g0269600	up(Fu et al. 2017), down(Krishnan et al. 2017)	Os02t0269600-00	Similar to Subtilase	2	9650760	9656236	OsSub13
MQTL_BY2.1	Os02g0270900	up(Yu et al. 2020), up(Pueffeld et al.2016)	Os02t0270900-00	Similar to Subtilase	2	9764691	9770197	OsSub16
MQTL_BY2.1	Os02g0271900	up(Zhang et al. 2017), up(li et al. 2015)	Os02t0271900-01	Myb transcription factor domain containing protein	2	9848231	9852383
MQTL_BY2.1	Os02g0272800	up(Fu et al. 2017), up(Pueffeld et al. 2016)	Os02t0272800-01	Conserved hypothetical protein	2	9912537	9919784
MQTL_BY2.1	Os02g0273000	up(Yu et al. 2020), up(li et al. 2015)	Os02t0273000-01	Similar to Uridine kinase-like protein	2	9928936	9937374
MQTL_BY2.1	Os02g0274000	up(Lee et al. 2017), up(li et al. 2015)	Os02t0274000-02	Similar to Rf2 protein	2	9993963	9998257	RF2
MQTL_BY2.1	Os02g0274100	up(Yu et al. 2020), up(li et al. 2015)	Os02t0274100-01	3-hydroxyacyl-CoA dehydrogenase, Multifunctional protein, RNA- and microtubule-binding protein, Salicylic acid (SA) biosynthesis, Maintenance of root meristem activity, Beta -oxidation of fatty acid	2	10001543	10010228	AIM1
MQTL_BY2.1	Os02g0274600	up(Fu et al. 2017), up(li et al. 2015)	Os02t0274600-00	Tesmin/TSO1-like, CXC domain containing protein	2	10042489	10047801
MQTL_BY2.1	Os02g0274700	down(Zhang et al. 2017), up(li et al. 2015)	Os02t0274700-01	Zinc finger, RanBP2-type domain containing protein	2	10054334	10056434
MQTL_BY2.1	Os02g0274900	up(Yu et al. 2020), up(Sen et al. 2016)	Os02t0274900-03	Major facilitator superfamily protein	2	10074588	10081478
MQTL_BY2.1	Os02g0276200	up(Singh et al. 2020), up(Sen et al. 2016)	Os02t0276200-01	Similar to Isochorismatase family protein rutB	2	10135285	10143931
MQTL_BY2.1	Os02g0276500	up(Yu et al. 2020), up(li et al. 2015)	Os02t0276500-01	Similar to Tocopherol cyclase	2	10155843	10164739	OsVTE1
MQTL_BY2.1	Os02g0278700	up(Yu et al. 2020), up(li et al. 2015)	Os02t0278700-01	Similar to Kaurene synthase A (Fragment)	2	10273719	10283727	OsCPS1
MQTL_BY2.1	Os02g0280000	up(Yu et al. 2020), up(Sen et al. 2016)	Os02t0280000-01	Hypothetical gene	2	10351706	10352360
MQTL_BY2.1	Os02g0280400	down(Zhang et al. 2017), up(Pueffeld et al.2016)	Os02t0280400-02	Similar to casein kinase I isoform delta-like	2	10371074	10380939
MQTL_BY2.1	Os02g0280700	down(Zhang et al. 2017), up(Pueffeld et al. 2016)	Os02t0280700-01	Similar to Iron/ascorbate-dependent oxidoreductase	2	10386299	10390289
MQTL_BY2.1	Os02g0281000	up(Yu et al. 2020), up(li et al. 2015)	Os02t0281000-02	RmlC-like jelly roll fold domain containing protein	2	10419062	10428014	OsPP23
MQTL_BY2.1	Os02g0281200	up(Lee et al. 2017), up(li et al. 2015)	Os02t0281200-01	Similar to NBS-LRR protein (Fragment)	2	10444568	10450918
MQTL_BY2.1	Os02g0282000	up(Yu et al. 2020), down(Krishnan et al. 2017)	Os02t0282000-01	NB-ARC domain containing protein	2	10503049	10508541
MQTL_BY2.1	Os02g0282100	down(Zhang et al. 2017), up(li et al. 2015)	Os02t0282100-01	Conserved hypothetical protein	2	10509169	10512214
MQTL_BY2.1	Os02g0284500	down(Zhang et al. 2017), up(li et al. 2015)	Os02t0284500-01	FAR1 DNA binding domain domain containing protein	2	10693427	10696752
MQTL_BY2.1	Os02g0284800	down(Huang et al. 2014), up(Ning et al 2012)	Os02t0284800-01	Hypothetical protein	2	10704318	10705004
MQTL_BY2.1	Os02g0285700	down(Zhang et al. 2017), up(li et al. 2015)	Os02t0285700-01	Similar to predicted protein	2	10725543	10729638
MQTL_BY2.1	Os02g0285800	down(Yoo et al. 2017), up(li et al. 2015)	Os02t0285800-02	Similar to GTP-binding protein typA (Tyrosine phosphorylated protein A)	2	10739451	10747067
MQTL_BY2.1	Os02g0288000	up(Lee et al. 2017), up(Sen et al. 2016)	Os02t0288000-01	Cyclin-like F-box domain containing protein	2	10861422	10862862	OsFbox081
MQTL_BY2.1	Os02g0290500	down(Zhang et al. 2017), up(Moumeni et al., 2012)	Os02t0290500-01	Phosphatidylinositol 3-/4-kinase (PI3/4K) family protein, Ubiquitin-like domain kinase, Control of flowering tim	2	10994252	10997615	OsUbDKgamma4
MQTL_BY2.1	Os02g0294100	up(Lee et al. 2017), up(li et al. 2015)	Os02t0294100-01	Cyclin-like F-box domain containing protein	2	11188432	11193873	OsFbox082
MQTL_BY2.1	Os02g0294700	up(Yu et al. 2020), up(li et al. 2015)	Os02t0294700-01	Topoisomerase II-associated protein PAT1 domain containing protein	2	11209135	11211943
MQTL_BY2.1	Os02g0297200	up(Yu et al. 2020), up(Pueffeld et al.2016)	Os02t0297200-01	Protein of unknown function DUF594 family protein	2	11376851	11379304
MQTL_BY2.1	Os02g0298200	down(Zhang et al. 2017), up(li et al. 2015)	Os02t0298200-01	Similar to Resistance protein candidate (Fragment)	2	11427608	11429897
MQTL_BY2.1	Os02g0298900	down(Zhang et al. 2017), up(li et al. 2015)	Os02t0298900-01	Hypothetical gene	2	11470577	11474781
MQTL_BY2.1	Os02g0299200	down(Zhang et al. 2017), up(li et al. 2015)	Os02t0299200-01	IQ calmodulin-binding region domain containing protein	2	11478306	11483976
MQTL_BY2.1	Os02g0299300	up(Chang et al. 2017), up(li et al. 2015)	Os02t0299300-01	Similar to cDNA clone:J023112L03, full insert sequence	2	11484330	11488301
MQTL_BY2.1	Os02g0300700	up(Lee et al. 2017), up(Ning et al 2012)	Os02t0300700-01	Similar to Eukaryotic translation initiation factor 1A (EIF-1A) (EIF-4C)	2	11568279	11569112	OseIF1A-1
MQTL_BY2.1	Os02g0301500	down(Zhang et al. 2017), up(li et al. 2015)	Os02t0301500-01	Similar to ATP dependent RNA helicase	2	11670440	11673580
MQTL_BY2.1	Os02g0302200	down(Zhang et al. 2017), up(Pueffeld et al.2016)	Os02t0302200-01	Similar to aminotransferase family protein	2	11716855	11736527
MQTL_BY2.1	Os02g0303500	down(Zhang et al. 2017), up(Pueffeld et al. 2016)	Os02t0303500-01	Eggshell protein family protein	2	11798895	11799847
MQTL_BY2.1	Os02g0304900	up(Lee et al. 2017), up(li et al. 2015)	Os02t0304900-01	Drought-induced 19 family protein, Drought resistance, Positive regulation of abscisic acid (ABA) respons	2	11882306	11885861	OsDi19-4
MQTL_BY2.1	Os02g0305600	down(Zhang et al. 2017), up(Huang et al., 2009)	Os02t0305600-01	Spectrin repeat containing protein	2	11935318	11941766
MQTL_BY2.1	Os02g0306900	down(Silveira et al. 2015), up(li et al. 2015)	Os02t0306900-01	Similar to DnaJ-like protein	2	12019034	12023287	OsDjB4
MQTL_BY2.1	Os02g0307800	down(Huang et al. 2014), up(li et al. 2015)	Os02t0307800-01	Protein of unknown function DUF3082 domain containing protein	2	12086017	12089349
MQTL_BY2.1	Os02g0308800	down(Zhang et al. 2017), up(Pueffeld et al.2016)	Os02t0308800-01	FAS1 domain domain containing protein	2	12127913	12129233	OsFLA15
MQTL_BY2.1	Os02g0312700	up(Zhang et al. 2017), up(li et al. 2015)	Os02t0312700-01	Similar to ATP11 protein	2	12335390	12338632
MQTL_BY2.1	Os02g0313400	up(Lee et al. 2017), up(Peleg et al., 2011)	Os02t0313400-01	Apoptosis inhibitory 5 family protein	2	12371056	12375180	API5
MQTL_BY2.1	Os02g0313450	down(Yoo et al. 2017), up(li et al. 2015)	Os02t0313450-01	Conserved hypothetical protein	2	12378127	12382321
MQTL_BY2.1	Os02g0313500	up(Yu et al. 2020), up(Pueffeld et al. 2016)	Os02t0313500-01	Conserved hypothetical protein	2	12382696	12391018
MQTL_BY2.1	Os02g0314300	down(Zhang et al. 2017), up(li et al. 2015)	Os02t0314300-00	Sodium/calcium exchanger membrane region domain containing protein	2	12432303	12448557	OsCAX1c
MQTL_BY2.1	Os02g0314400	down(Zhang et al. 2017), up(Pueffeld et al.2016)	Os02t0314400-01	Non-protein coding transcript	2	12450783	12453989
MQTL_BY2.1	Os02g0314600	up(Yu et al. 2020), up(Ning et al 2012)	Os02t0314600-01	Peptidase A1 domain containing protein	2	12464431	12466397
MQTL_BY2.1	Os02g0315600	down(Zhang et al. 2017), up(li et al. 2015)	Os02t0315600-03	Helix-loop-helix DNA-binding domain containing protein	2	12503308	12507109	OsbHLH139
MQTL_BY2.1	Os02g0317500	up(Zhang et al. 2017), up(Pueffeld et al.2016)	Os02t0317500-01	Cyclin-like F-box domain containing protein	2	12614034	12618437	OsFbox087
MQTL_BY2.1	Os02g0317700	up(Fu et al. 2017), up(Krishnan et al. 2014)	Os02t0317700-01	Conserved hypothetical protein	2	12620374	12625515
MQTL_BY2.1	Os02g0318100	up(Yu et al. 2020), up(li et al. 2015)	Os02t0318100-00	Similar to Alternative oxidase	2	12645623	12647595
MQTL_BY2.1	Os02g0318200	up(Yu et al. 2020), up(li et al. 2015)	Os02t0318200-00	Conserved hypothetical protein	2	12650106	12651398	Os_F0768
MQTL_BY2.1	Os02g0319100	down(Zhang et al. 2017), up(Moumeni et al., 2012)	Os02t0319100-01	Nucleotide-binding, alpha-beta plait domain containing protein	2	12720938	12728873
MQTL_BY2.1	Os02g0320300	down(Huang et al. 2014), up(Sen et al. 2016)	Os02t0320300-01	Similar to Chalcone isomerase 3	2	12765282	12772010
MQTL_BY2.1	Os02g0321000	up(Lee et al. 2017), up(li et al. 2015)	Os02t0321000-01	Pentatricopeptide repeat domain containing protein	2	12809571	12817274
MQTL_BY2.1	Os02g0321600	up(Chang et al. 2017), up(Sen et al. 2016)	Os02t0321600-01	Conserved hypothetical protein	2	12852011	12852961
MQTL_BY2.1	Os02g0322400	up(Lee et al. 2017), up(Pueffeld et al.2016)	Os02t0322400-00	Similar to NPKL2 (Fragment)	2	12893632	12894978
MQTL_BY2.1	Os02g0323000	up(Zhang et al. 2017), up(li et al. 2015)	Os02t0323000-01	Similar to Felis catus multi-drug resistance related (Fragment)	2	12923864	12927803	OsABCB10
MQTL_BY2.1	Os02g0325600	up(Yu et al. 2020), up(Peleg et al., 2011)	Os02t0325600-02	Nitrate-inducible and autorepressible transcriptional repressor, Nitrogen respons	2	13096088	13098218	NIGT1
MQTL_BY2.1	Os02g0326000	up(Lee et al. 2017), up(li et al. 2015)	Os02t0326000-02	Protein of unknown function DUF2232, membrane domain containing protein	2	13119924	13127006
MQTL_BY2.1	Os02g0326500	up(Yu et al. 2020), up(li et al. 2015)	Os02t0326500-01	Similar to targeting protein-related	2	13137869	13141251
MQTL_BY2.1	Os02g0327500	up(Yang et al. 2019), up(li et al. 2015)	Os02t0327500-01	Protein of unknown function DUF266, plant family protein	2	13200808	13203751
MQTL_BY2.1	Os02g0327700	down(Zhang et al. 2017), up(li et al. 2015)	Os02t0327700-03	Glycosyltransferase AER61, uncharacterized domain containing protein	2	13223120	13227352
MQTL_BY2.1	Os02g0330200	up(Zhang et al. 2017), up(li et al. 2015)	Os02t0330200-01	Glycosyltransferase AER61, uncharacterized domain containing protein	2	13417229	13420076	OsXAT2
MQTL_BY2.1	Os02g0332800	down(Zhang et al. 2017), up(li et al. 2015)	Os02t0332800-02	Hypothetical gene	2	13606095	13609389
MQTL_BY2.1	Os02g0435600	up(Yu et al. 2020), up(Pueffeld et al.2016)	Os02t0435600-01	Conserved hypothetical protein	2	13866979	13870657
MQTL_BY2.1	Os02g0437800	up(Zhang et al. 2017), up(li et al. 2015)	Os02t0437800-01	Similar to vacuolar protein-sorting protein 45	2	13977651	13987430
MQTL_BY2.1	Os02g0438700	up(Lee et al. 2017), up(li et al. 2015)	Os02t0438700-01	Similar to NB-ARC domain containing protein, expressed	2	14025873	14027942
MQTL_BY2.1	Os02g0439700	up(Yu et al. 2020), up(li et al. 2015)	Os02t0439700-01	Plant specific eukaryotic initiation factor 4B family protein	2	14115755	14119381
MQTL_BY2.1	Os02g0448400	down(Zhang et al. 2017), up(Krishnan et al. 2014)	Os02t0448400-01	Similar to Synaptotagmin C	2	14529681	14537401	OsNTMC2T1.1
MQTL_BY2.1	Os02g0450000	up(Fu et al. 2017), up(Pueffeld et al.2016)	Os02t0450000-02	Similar to OSIGBa0107A02.7 protein	2	14681077	14684806
MQTL_BY2.1	Os02g0456500	up(Lee et al. 2017), up(Krishnan et al. 2014)	Os02t0456500-01	Similar to GTP-binding protein	2	15153796	15172431
MQTL_BY2.1	Os02g0458100	down(Yoo et al. 2017), up(li et al. 2015)	Os02t0458100-01	Similar to Sesquiterpene cyclase	2	15263803	15283324
MQTL_BY2.1	Os02g0461100	up(Zhang et al. 2017), up(Sen et al. 2016)	Os02t0461100-01	Conserved hypothetical protein	2	15441600	15446187
MQTL_BY2.1	Os02g0461200	up(Yu et al. 2020), up(Sen et al. 2016)	Os02t0461200-01	Integrase/recombinase, N-terminal domain containing protein	2	15447228	15451384
MQTL_BY2.1	Os02g0462200	up(Yu et al. 2020), up(Sen et al. 2016)	Os02t0462200-01	Conserved hypothetical protein	2	15496218	15498439
MQTL_BY2.1	Os02g0462800	up(Singh et al. 2020), up(li et al. 2015)	Os02t0462800-01	WRKY transcription factor 42, Transcriptional repressor, Promotion of leaf senescenc	2	15521497	15522722	WRKY42
MQTL_BY2.1	Os02g0464400	up(Lee et al. 2017), up(Sen et al. 2016)	Os02t0464400-01	Similar to D-mannose binding lectin family protein, expressed	2	15585408	15590536
MQTL_BY2.1	Os02g0465600	down(Zhang et al. 2017), up(li et al. 2015)	Os02t0465600-01	Kelch-type beta propeller domain containing protein	2	15659380	15660788
MQTL_BY2.1	Os02g0465900	up(Zhang et al. 2017), up(Sen et al. 2016)	Os02t0465900-01	ChaC-like protein family protein	2	15676320	15679460	OsARP
MQTL_BY2.1	Os02g0467500	up(Singh et al. 2020), up(li et al. 2015)	Os02t0467500-01	Aminotransferase-like, plant mobile domain domain containing protein	2	15729134	15732855
MQTL_BY2.1	Os02g0467600	up(Singh et al. 2020), up(li et al. 2015)	Os02t0467600-01	Similar to Cinnamate 4-hydroxylase CYP73	2	15734828	15736855	C4H1
MQTL_BY2.1	Os02g0468400	up(Yu et al. 2020), up(Krishnan et al. 2017)	Os02t0468400-01	Lipid-binding START domain containing protein	2	15770468	15775349
MQTL_BY2.1	Os02g0469200	down(Zhang et al. 2017), up(li et al. 2015)	Os02t0469200-02	Conserved hypothetical protein	2	15836020	15856223
MQTL_BY2.1	Os02g0469300	down(Zhang et al. 2017), up(li et al. 2015)	Os02t0469300-01	Similar to OSIGBa0148D14.7 protein	2	15865332	15876409
MQTL_BY2.1	Os02g0470400	down(Zhang et al. 2017), up(li et al. 2015)	Os02t0470400-00	Similar to predicted protein	2	15932300	15934481
MQTL_BY2.1	Os02g0471100	up(Yu et al. 2020), up(Sen et al. 2016)	Os02t0471100-01	Conserved hypothetical protein	2	16000163	16001186
MQTL_BY2.1	Os02g0471500	up(Zhang et al. 2017), up(Ning et al 2012)	Os02t0471500-03	Protein phosphatase 2C domain containing protein	2	16009711	16014282	OsPP2C14
MQTL_BY2.1	Os02g0473200	up(Yu et al. 2020), up(Peleg et al., 2011)	Os02t0473200-02	Peptidase aspartic, catalytic domain containing protein	2	16114933	16120438	OsAP19
MQTL_BY2.1	Os02g0474300	up(Yu et al. 2020), up(li et al. 2015)	Os02t0474300-01	Similar to DNA topoisomerase	2	16172700	16180335
MQTL_BY2.1	Os02g0475400	up(Zhang et al. 2017), up(Pueffeld et al.2016)	Os02t0475400-01	Bile acid:sodium symporter family protein	2	16265406	16268832
MQTL_BY2.1	Os02g0477100	down(Zhang et al. 2017), up(li et al. 2015)	Os02t0477100-01	Hypothetical conserved gene	2	16343270	16345584
MQTL_BY2.1	Os02g0478050	up(Yu et al. 2020), up(li et al. 2015)	Os02t0478050-01	Similar to predicted protein	2	16397680	16401544
MQTL_BY2.1	Os02g0478500	up(Lee et al. 2017), up(Peleg et al., 2011)	Os02t0478500-01	Conserved hypothetical protein	2	16426109	16430574
MQTL_BY2.1	Os02g0479700	up(Lee et al. 2017), up(Sen et al. 2016)	Os02t0479700-00	Similar to Ulp1 protease family, C-terminal catalytic domain containing protein	2	16476985	16482171
MQTL_BY2.1	Os02g0480900	up(Fu et al. 2017), up(Pueffeld et al. 2016)	Os02t0480900-02	LsmAD domain domain containing protein	2	16537316	16545691
MQTL_BY2.1	Os02g0481700	up(Yu et al. 2020), up(li et al. 2015)	Os02t0481700-01	Similar to lipase class 3 family protein	2	16602669	16608160
MQTL_BY2.1	Os02g0482400	up(Singh et al. 2020), up(Peleg et al., 2011)	Os02t0482400-01	Similar to Ornithine decarboxylase (EC 4.1.1.17	2	16639696	16641280	ODCb
MQTL_BY2.1	Os02g0483500	up(Lee et al. 2017), up(Ning et al 2012)	Os02t0483500-01	Transferase family protein	2	16678288	16680030	OsMaT-2
MQTL_BY2.1	Os02g0484200	up(Yu et al. 2020), up(Pueffeld et al.2016)	Os02t0484200-01	Transferase family protein	2	16702161	16703949	OsMaT-1
MQTL_BY2.1	Os02g0485000	up(Lee et al. 2017), up(li et al. 2015)	Os02t0485000-01	Transferase domain containing protein	2	16750745	16751765	OsMaT-3
MQTL_BY2.1	Os02g0486400	up(Lee et al. 2017), up(li et al. 2015)	Os02t0486400-01	Hypothetical protein	2	16830402	16834864
MQTL_BY2.1	Os02g0489400	down(Zhang et al. 2017), up(li et al. 2015)	Os02t0489400-01	Similar to 40S ribosomal protein S8	2	17035598	17038087	S8
MQTL_BY2.1	Os02g0489500	down(Yoo et al. 2017), up(li et al. 2015)	Os02t0489500-01	Conserved hypothetical protein	2	17039977	17041137
MQTL_BY2.1	Os02g0489550	up(Lee et al. 2017), up(li et al. 2015)	Os02t0489550-00	Tetratricopeptide TPR-1 domain containing protein	2	17046796	17054964
MQTL_BY2.1	Os02g0491300	down(Zhang et al. 2017), up(li et al. 2015)	Os02t0491300-01	Secretory fasciclin glycoprotein, Regulation of anther development and pollen formatio	2	17150510	17152509	Mtr1
MQTL_BY2.1	Os02g0491400	up(Zhang et al. 2017), up(Moumeni et al., 2012)	Os02t0491400-01	Similar to Peptidylprolyl isomerase	2	17156517	17160895	OsFKBP62c
MQTL_BY2.1	Os02g0491800	up(Lee et al. 2017), up(Pueffeld et al. 2016)	Os02t0491800-00	Similar to Germin-like protein subfamily 1 member 15 precursor	2	17175222	17175893	OsGLP2-3
MQTL_BY2.1	Os02g0493300	up(Yu et al. 2020), up(li et al. 2015)	Os02t0493300-01	Tetratricopeptide-like helical domain containing protein	2	17277320	17290200
MQTL_BY2.1	Os02g0495400	down(Zhang et al. 2017), up(Sen et al. 2016)	Os02t0495400-01	Armadillo-like helical domain containing protein	2	17406212	17411120
MQTL_BY2.2	Os02g0674800	down(Zhang et al. 2017), up(Pueffeld et al. 2016)	Os02t0674800-01	Similar to OCL1 homeobox protein	2	27487866	27494913	Roc5(t)
MQTL_BY2.2	Os02g0675000	down(Yoo et al. 2017), up(li et al. 2015)	Os02t0675000-01	Hypothetical protein	2	27502723	27503659
MQTL_BY2.2	Os02g0675800	up(Zhang et al. 2017), up(Krishnan et al. 2017)	Os02t0675800-01	Cyclin-like F-box domain containing protein	2	27548414	27551592	OsFbox105
MQTL_BY2.2	Os02g0676800	up(Singh et al. 2020), down(Krishnan et al. 2017)	Os02t0676800-01	Similar to Dehydration responsive element binding protein 1E (DREB1E protein)	2	27621222	27622912	OsERF#020
MQTL_BY2.2	Os02g0677300	up(Yu et al. 2020), down(Krishnan et al. 2017)	Os02t0677300-02	Similar to CRT/DRE binding factor 1	2	27652935	27654206	OsDREB1G
MQTL_BY2.2	Os02g0678200	up(Singh et al. 2020), up(Pueffeld et al.2016)	Os02t0678200-01	SPX-MFS protein, Pi homeostasi	2	27696289	27702009	OsSPX-MFS2
MQTL_BY2.2	Os02g0678400	up(Lee et al. 2017), up(Moumeni et al., 2012)	Os02t0678400-01	NAD(P)-binding domain containing protein	2	27709385	27713141
MQTL_BY2.2	Os02g0679700	down(Huang et al. 2014), up(li et al. 2015)	Os02t0679700-01	Protein of unknown function DUF623, plant domain containing protein	2	27751466	27752433	OsOFP6
MQTL_BY2.2	Os02g0680700	up(Yu et al. 2020), down(Krishnan et al. 2017)	Os02t0680700-01	Similar to DNA binding protein	2	27776483	27781443
MQTL_BY2.2	Os02g0681000	down(Zhang et al. 2017), up(Pueffeld et al. 2016)	Os02t0681000-01	Mechanosensitive ion channel MscS domain containing protein	2	27798048	27803714
MQTL_BY2.2	Os02g0681100	up(Yu et al. 2020), up(li et al. 2015)	Os02t0681100-01	Protein of unknown function DUF604 family protein	2	27803413	27805631
MQTL_BY2.2	Os02g0681632	up(Lee et al. 2017), up(li et al. 2015)	Os02t0681632-00	Peptidoglycan-binding Lysin subgroup domain containing protein	2	27837694	27838482	OsRLCK83
MQTL_BY2.2	Os02g0681900	down(Zhang et al. 2017), up(Moumeni et al., 2012)	Os02t0681900-01	GRAS transcription factor domain containing protein	2	27853890	27856029
MQTL_BY2.2	Os02g0683500	up(Yu et al. 2020), up(Pueffeld et al.2016)	Os02t0683500-01	B3 DNA-binding domain-containing protein, Brassinosteroid (BR) homeostasi	2	27932831	27934689	RAV6
MQTL_BY2.2	Os02g0684150	up(Singh et al. 2020), up(li et al. 2015)	Os02t0684150-00	Conserved hypothetical protein	2	27970821	27979810
MQTL_BY2.2	Os02g0684600	up(Lee et al. 2017), up(li et al. 2015)	Os02t0684600-01	Similar to predicted protein	2	27996933	27998650
MQTL_BY2.2	Os02g0685600	up(Yu et al. 2020), up(Pueffeld et al.2016)	Os02t0685600-01	Similar to Protein phosphatase 2C-like	2	28079035	28081773	OsPP2C25
MQTL_BY2.2	Os02g0685900	up(Zhang et al. 2017), up(Ning et al 2012)	Os02t0685900-00	Similar to Calcium dependent protein kinase	2	28086490	28092092	OsCDPK5
MQTL_BY2.2	Os02g0686100	up(Chang et al. 2017), up(li et al. 2015)	Os02t0686100-00	Similar to RING-H2 finger protein ATL1B	2	28096979	28098029
MQTL_BY2.2	Os02g0686400	up(Yu et al. 2020), up(li et al. 2015)	Os02t0686400-02	Similar to Aspartyl-tRNA synthetase (EC 6.1.1.12) (Aspartate--tRNA ligase) (AspRS)	2	28113631	28118720
MQTL_BY2.2	Os02g0686500	up(Zhang et al. 2017), up(li et al. 2015)	Os02t0686500-01	F-box domain, cyclin-like domain containing protein	2	28122365	28123818	Os_F0138
MQTL_BY2.2	Os02g0686600	up(Zhang et al. 2017), up(li et al. 2015)	Os02t0686600-01	Metal-dependent protein hydrolase family protein	2	28123691	28128078
MQTL_BY2.2	Os02g0687200	up(Yu et al. 2020), up(Krishnan et al. 2017)	Os02t0687200-01	Protein of unknown function DUF581 family protein	2	28153289	28154410
MQTL_BY2.2	Os02g0687900	up(Yu et al. 2020), up(li et al. 2015)	Os02t0687900-01	Peptidase S10, serine carboxypeptidase family protein	2	28212163	28216943	OsSCP9
MQTL_BY2.2	Os02g0688800	up(Yu et al. 2020), up(Sen et al. 2016)	Os02t0688800-00	Non-protein coding transcript	2	28247512	28247668
MQTL_BY2.2	Os02g0689000	up(Yu et al. 2020), up(li et al. 2015)	Os02t0689000-01	Pectinesterase inhibitor domain containing protein	2	28258277	28259364
MQTL_BY2.2	Os02g0689700	down(Zhang et al. 2017), up(li et al. 2015)	Os02t0689700-01	Ribosomal protein L18P/L5E family protein	2	28289765	28291677
MQTL_BY2.2	Os02g0689900	up(Fu et al. 2017), up(Moumeni et al., 2012)	Os02t0689900-01	TGF-beta receptor, type I/II extracellular region family protein	2	28312696	28316195	OsNRT1.5A
MQTL_BY2.2	Os02g0690000	up(Lee et al. 2017), up(Huang et al., 2009)	Os02t0690000-01	Conserved hypothetical protein	2	28318735	28319280
MQTL_BY2.2	Os02g0690200	up(Yu et al. 2020), up(Peleg et al., 2011)	Os02t0690200-01	Conserved hypothetical protein	2	28332949	28335404
MQTL_BY2.2	Os02g0690500	up(Lee et al. 2017), up(li et al. 2015)	Os02t0690500-01	Similar to TA11 protein (Fragment)	2	28345982	28350171	OsPP2C26
MQTL_BY2.2	Os02g0690600	up(Singh et al. 2020), up(li et al. 2015)	Os02t0690600-01	Zinc finger, RING/FYVE/PHD-type domain containing protein	2	28352052	28353541	OsPUB36
MQTL_BY2.2	Os02g0690700	up(Zhang et al. 2017), up(Pueffeld et al.2016)	Os02t0690700-01	Clathrin coat associated protein AP-50 domain containing protein	2	28355603	28360508
MQTL_BY2.2	Os02g0692000	up(Zhang et al. 2017), up(Huang et al., 2009)	Os02t0692000-01	Similar to RING finger family protein	2	28421416	28423535
MQTL_BY2.2	Os02g0692700	up(Yu et al. 2020), up(li et al. 2015)	Os02t0692700-01	Similar to PLATZ transcription factor	2	28435079	28436672
MQTL_BY2.2	Os02g0693000	up(Lee et al. 2017), up(li et al. 2015)	Os02t0693000-01	Conserved hypothetical protein	2	28453885	28454908
MQTL_BY2.2	Os02g0693200	up(Yu et al. 2020), up(li et al. 2015)	Os02t0693200-02	Similar to Chaperone protein dnaJ	2	28464743	28467359	OsDjC20
MQTL_BY2.2	Os02g0693500	up(Yu et al. 2020), up(Ning et al 2012)	Os02t0693500-01	Similar to OSIGBa0142I02-OSIGBa0101B20.17 protein	2	28478690	28481323
MQTL_BY2.2	Os02g0693700	down(Yoo et al. 2017), up(li et al. 2015)	Os02t0693700-02	Hypothetical conserved gene	2	28487586	28498618	OsABCB11
MQTL_BY2.2	Os02g0695600	down(Zhang et al. 2017), up(li et al. 2015)	Os02t0695600-01	Conserved hypothetical protein	2	28578290	28579120
MQTL_BY2.2	Os02g0695900	up(Yu et al. 2020), up(Pueffeld et al.2016)	Os02t0695900-01	Similar to oligopeptide transporter 4	2	28586946	28587965
MQTL_BY2.2	Os02g0696500	up(Fu et al. 2017), up(Pueffeld et al.2016)	Os02t0696500-02	Concanavalin A-like lectin/glucanase domain containing protein	2	28622391	28624619	OsXTH23
MQTL_BY2.2	Os02g0697400	up(Singh et al. 2020), up(Pueffeld et al.2016)	Os02t0697400-01	4-coumarate:coenzyme A ligase, Flavonoid biosynthesi	2	28677205	28680864	4CL2
MQTL_BY2.2	Os02g0697500	up(Fu et al. 2017), up(Pueffeld et al. 2016)	Os02t0697500-01	Similar to Selenium-binding protein-like	2	28681631	28683888
MQTL_BY2.2	Os02g0697600	down(Zhang et al. 2017), up(li et al. 2015)	Os02t0697600-02	ATPase, AAA-type, core domain containing protein	2	28689500	28694158
MQTL_BY2.2	Os02g0697900	up(Yu et al. 2020), down(Krishnan et al. 2017)	Os02t0697900-01	Hypothetical protein	2	28700889	28704229
MQTL_BY2.2	Os02g0698000	up(Yu et al. 2020), up(Krishnan et al. 2017)	Os02t0698000-03	Similar to Phosphoribulokinase, chloroplast precursor (EC 2.7.1.19) (Phosphopentokinase) (PRKase) (PRK)	2	28701864	28704291	OsPrk
MQTL_BY2.2	Os02g0699300	up(Fu et al. 2017), up(Peleg et al., 2011)	Os02t0699300-01	Similar to ADP-ribosylation factor-like protein	2	28755172	28758544	OsARFB1d
MQTL_BY2.2	Os02g0699700	up(Yu et al. 2020), up(li et al. 2015)	Os02t0699700-01	Similar to DNA topoisomerase II	2	28777426	28784586
MQTL_BY2.2	Os02g0700300	up(Lee et al. 2017), up(Pueffeld et al.2016)	Os02t0700300-01	Similar to Phosphate starvation response regulator-like protein	2	28808920	28811960
MQTL_BY2.2	Os02g0700400	up(Yu et al. 2020), down(Krishnan et al. 2017)	Os02t0700400-01	Homodimeric diiron-carboxylate protein, Cyanide-resistant respiration in mitochondria, Reactive oxygen species (ROS) scavengin	2	28812685	28814078	AOX1C
MQTL_BY2.2	Os02g0700600	down(Yoo et al. 2017), up(li et al. 2015)	Os02t0700600-05	Similar to GAMYB-binding protein	2	28820864	28826606	CDKF
MQTL_BY2.2	Os02g0700700	up(Zhang et al. 2017), up(Pueffeld et al.2016)	Os02t0700700-01	Disease resistance/zinc finger/chromosome condensation-like region domain containing protein	2	28826739	28833632	OsBRXL2
MQTL_BY2.2	Os02g0702000	up(Yu et al. 2020), up(li et al. 2015)	Os02t0702000-01	Pentatricopeptide repeats protein, Splicing of chloroplast mRN	2	28917800	28920757	OSOTP51
MQTL_BY2.2	Os02g0702700	up(Lee et al. 2017), up(Pueffeld et al.2016)	Os02t0702700-01	Conserved hypothetical protein	2	28964928	28965942
MQTL_BY2.2	Os02g0703600	up(Singh et al. 2020), up(li et al. 2015)	Os02t0703600-01	Similar to Abscisic acid 8'-hydroxylase 1	2	28995717	28998452	OsABA8OX1
MQTL_BY2.2	Os02g0704300	up(Yu et al. 2020), up(li et al. 2015)	Os02t0704300-01	Conserved hypothetical protein	2	29059400	29062130
MQTL_BY2.2	Os02g0704500	up(Lee et al. 2017), up(li et al. 2015)	Os02t0704500-01	Phosphatidic acid phosphatase type 2/haloperoxidase domain containing protein	2	29069440	29072094
MQTL_BY2.2	Os02g0704600	up(Lee et al. 2017), up(li et al. 2015)	Os02t0704600-01	Conserved hypothetical protein	2	29072649	29076395
MQTL_BY2.2	Os02g0704800	down(Yoo et al. 2017), up(li et al. 2015)	Os02t0704800-01	Similar to ornithine carbamoyltransferase	2	29078261	29081208
MQTL_BY2.2	Os02g0704900	down(Zhang et al. 2017), up(li et al. 2015)	Os02t0704900-01	Similar to Inorganic pyrophosphatase-like protein	2	29081845	29086702
MQTL_BY2.2	Os02g0705100	up(Yu et al. 2020), up(li et al. 2015)	Os02t0705100-01	Alpha/beta hydrolase fold-1 domain containing protein	2	29099105	29101290
MQTL_BY2.2	Os02g0705400	up(Yu et al. 2020), up(Krishnan et al. 2014)	Os02t0705400-01	Similar to Pathogen induced protein 2-4	2	29113442	29117170
MQTL_BY2.2	Os02g0706400	up(Yu et al. 2020), up(li et al. 2015)	Os02t0706400-01	Similar to RADIALIS	2	29190864	29195545
MQTL_BY2.2	Os02g0707100	down(Shim et al. 2018), up(li et al. 2015)	Os02t0707100-01	Monodehydroascorbate reductase, Negative regulation of tolerance to heat stres	2	29229969	29234195	OsMDHAR4
MQTL_BY2.2	Os02g0707900	up(Chang et al. 2017), up(li et al. 2015)	Os02t0707900-01	Rossmann-like alpha/beta/alpha sandwich fold domain containing protein	2	29258565	29265497
MQTL_BY2.2	Os02g0708000	down(Huang et al. 2014), up(Sen et al. 2016)	Os02t0708000-01	Conserved hypothetical protein	2	29259387	29260291
MQTL_BY2.2	Os02g0708100	down(Zhang et al. 2017), up(li et al. 2015)	Os02t0708100-01	Similar to Carbamoyl phosphate synthetase small subunit (EC 6.3.5.5)	2	29270114	29274643	GAT1
MQTL_BY2.2	Os02g0708200	down(Zhang et al. 2017), up(Sen et al. 2016)	Os02t0708200-01	Uridine kinase family protein	2	29277662	29283858
MQTL_BY2.2	Os02g0708400	up(Lee et al. 2017), up(li et al. 2015)	Os02t0708400-01	Tetratricopeptide-like helical domain containing protein	2	29287709	29291570
MQTL_BY2.2	Os02g0709000	up(Singh et al. 2020), down(Krishnan et al. 2017)	Os02t0709000-00	Exonuclease domain containing protein	2	29318628	29320855
MQTL_BY2.2	Os02g0709100	up(Lee et al. 2017), up(li et al. 2015)	Os02t0709100-01	Conserved hypothetical protein	2	29320904	29322993
MQTL_BY2.2	Os02g0709300	down(Zhang et al. 2017), up(Sen et al. 2016)	Os02t0709300-01	Conserved hypothetical protein	2	29330530	29331339
MQTL_BY2.2	Os02g0710700	up(Lee et al. 2017), up(li et al. 2015)	Os02t0710700-00	Hypothetical conserved gene	2	29438189	29440763
MQTL_BY2.2	Os02g0710900	up(Zhang et al. 2017), up(Huang et al., 2009)	Os02t0710900-01	Heat shock protein Hsp70 family protein	2	29451939	29457739
MQTL_BY2.2	Os02g0711000	down(Zhang et al. 2017), up(li et al. 2015)	Os02t0711000-01	Conserved hypothetical protein	2	29458151	29461117
MQTL_BY2.2	Os02g0711200	down(Zhang et al. 2017), up(Pueffeld et al.2016)	Os02t0711200-01	Anion-transporting ATPase family protein	2	29465660	29468052
MQTL_BY2.2	Os02g0711300	up(Yang et al. 2019), up(Peleg et al., 2011)	Os02t0711300-01	Heat shock protein Hsp20 domain containing protein	2	29468413	29469191
MQTL_BY2.2	Os02g0711400	up(Zhang et al. 2017), up(li et al. 2015)	Os02t0711400-01	Conserved hypothetical protein	2	29471779	29472570
MQTL_BY2.2	Os02g0711900	up(Zhang et al. 2017), up(li et al. 2015)	Os02t0711900-00	Similar to groundhog protein 7	2	29481089	29482604
MQTL_BY2.2	Os02g0712400	up(Yu et al. 2020), up(li et al. 2015)	Os02t0712400-01	Similar to H0721B11.1 protein	2	29501312	29502455
MQTL_BY2.2	Os02g0712500	up(Chang et al. 2017), up(li et al. 2015)	Os02t0712500-01	Protein of unknown function DUF23 family protein	2	29502677	29506587
MQTL_BY2.2	Os02g0712600	up(Yu et al. 2020), up(li et al. 2015)	Os02t0712600-01	Concanavalin A-like lectin/glucanase domain containing protein	2	29515727	29518756
MQTL_BY2.2	Os02g0712700	up(Yu et al. 2020), up(li et al. 2015)	Os02t0712700-01	Concanavalin A-like lectin/glucanase domain containing protein	2	29519619	29523253
MQTL_BY2.2	Os02g0713500	up(Singh et al. 2020), up(Sen et al. 2016)	Os02t0713500-00	F-box domain, cyclin-like domain containing protein	2	29555642	29557498	OsFbox108
MQTL_BY2.2	Os02g0713700	up(Zhang et al. 2017), up(li et al. 2015)	Os02t0713700-01	Protein of unknown function DUF296 domain containing protein	2	29571841	29573542
MQTL_BY2.2	Os02g0713900	up(Chang et al. 2017), up(li et al. 2015)	Os02t0713900-01	Similar to 3-hydroxy-3-methylglutaryl-coenzyme A reductase 1	2	29587196	29591875	HMGR
MQTL_BY2.2	Os02g0714000	up(Yu et al. 2020), up(Pueffeld et al.2016)	Os02t0714000-01	Similar to Yarrowia lipolytica chromosome C of strain CLIB99 of Yarrowia lipolytica	2	29594623	29598898
MQTL_BY2.2	Os02g0714100	up(Yu et al. 2020), up(Peleg et al., 2011)	Os02t0714100-01	Diacylglycerol acyltransferase family protein	2	29599167	29601738	OsDGAT
MQTL_BY2.2	Os02g0714200	down(Zhang et al. 2017), up(li et al. 2015)	Os02t0714200-01	Similar to Pyrophosphate--fructose 6-phosphate 1-phosphotransferase alpha subunit (EC 2.7.1.90) (PFP) (6-phosphofructokinase, pyrophosphate dependent) (Pyrophosphate-dependent 6-phosphofructose-1-kinase) (PPi-PFK)	2	29604459	29610149	OsPFPA1
MQTL_BY2.2	Os02g0714300	up(Zhang et al. 2017), up(Krishnan et al. 2017)	Os02t0714300-01	AT-rich interaction region domain containing protein	2	29611157	29616251	OsSTA71
MQTL_BY2.2	Os02g0714500	down(Zhang et al. 2017), up(Krishnan et al. 2014)	Os02t0714500-02	Tetratricopeptide-like helical domain containing protein	2	29618530	29624437
MQTL_BY2.2	Os02g0714600	up(Zhang et al. 2017), up(li et al. 2015)	Os02t0714600-02	Ribose-phosphate pyrophosphokinase 4 (EC 2.7.6.1) (Phosphoribosyl pyrophosphate synthetase 4)	2	29625540	29627758
MQTL_BY2.2	Os02g0715300	up(Lee et al. 2017), up(Peleg et al., 2011)	Os02t0715300-02	Conserved hypothetical protein	2	29676022	29677031
MQTL_BY2.2	Os02g0715400	up(Lee et al. 2017), up(Sen et al. 2016)	Os02t0715400-00	Conserved hypothetical protein	2	29677904	29678513
MQTL_BY2.2	Os02g0716600	up(Zhang et al. 2017), down(Krishnan et al. 2017)	Os02t0716600-01	Non-protein coding transcript	2	29729407	29730106
MQTL_BY2.2	Os02g0717200	down(Yoo et al. 2017), up(Pueffeld et al.2016)	Os02t0717200-00	Similar to predicted protein	2	29753204	29753612
MQTL_BY2.2	Os02g0717300	down(Zhang et al. 2017), up(li et al. 2015)	Os02t0717300-01	Mitochondrial import inner membrane translocase, subunit Tim17/22 family protein	2	29756011	29758526
MQTL_BY2.2	Os02g0717500	up(Yu et al. 2020), up(li et al. 2015)	Os02t0717500-01	Similar to X7 (Fragment)	2	29783348	29786041
MQTL_BY2.2	Os02g0718600	up(Yu et al. 2020), up(li et al. 2015)	Os02t0718600-01	Conserved hypothetical protein	2	29813212	29813753	OsAGP21
MQTL_BY2.2	Os02g0718900	up(Fu et al. 2017), up(Sen et al. 2016)	Os02t0718900-01	ADP,ATP carrier protein, mitochondrial precursor (ADP/ATP translocase) (Adenine nucleotide translocator) (ANT)	2	29821936	29825120	ant
MQTL_BY2.2	Os02g0719100	up(Fu et al. 2017), up(Sen et al. 2016)	Os02t0719100-01	Similar to Fimbrin/plastin-like (Fragment)	2	29833357	29838036
MQTL_BY2.2	Os02g0719600	up(Lee et al. 2017), up(li et al. 2015)	Os02t0719600-01	SAM dependent carboxyl methyltransferase family protein	2	29850372	29852422	JMT-2
MQTL_BY2.2	Os02g0719800	down(Zhang et al. 2017), up(Pueffeld et al. 2016)	Os02t0719800-01	Similar to AML1	2	29859237	29867367
MQTL_BY2.2	Os02g0720100	up(Yu et al. 2020), up(Ning et al 2012)	Os02t0720100-01	Cupredoxin domain containing protein	2	29875600	29876705	OsENODL8
MQTL_BY2.2	Os02g0720200	up(Yu et al. 2020), up(Sen et al. 2016)	Os02t0720200-01	Similar to 65kD microtubule associated protein	2	29877249	29881452
MQTL_BY2.2	Os02g0720500	up(Yu et al. 2020), up(li et al. 2015)	Os02t0720500-01	Peptidase A1 domain containing protein	2	29890269	29891334
MQTL_BY2.2	Os02g0720600	up(Yu et al. 2020), up(li et al. 2015)	Os02t0720600-01	Peptidase A1 domain containing protein	2	29892488	29894313
MQTL_BY2.2	Os02g0720700	up(Lee et al. 2017), up(Sen et al. 2016)	Os02t0720700-01	Similar to Chloride channel protein CLC-f (AtCLC-f). Splice isoform 2	2	29899297	29904080	OsCBSCLC9
MQTL_BY2.2	Os02g0720900	down(Huang et al. 2014), up(li et al. 2015)	Os02t0720900-01	Peptidase A1 domain containing protein	2	29911311	29916314
MQTL_BY2.2	Os02g0721700	up(Zhang et al. 2017), up(li et al. 2015)	Os02t0721700-02	Similar to Gpi-anchored protein (Fragment)	2	29947241	29949558
MQTL_BY2.2	Os02g0722300	down(Yoo et al. 2017), up(li et al. 2015)	Os02t0722300-01	Nonaspanin (TM9SF) family protein	2	29984559	29987481
MQTL_BY2.2	Os02g0724100	up(Yu et al. 2020), up(Pueffeld et al.2016)	Os02t0724100-01	Conserved hypothetical protein	2	30099172	30100180
MQTL_BY2.2	Os02g0724300	down(Zhang et al. 2017), up(li et al. 2015)	Os02t0724300-02	Non-protein coding transcript	2	30102045	30102837
MQTL_BY2.2	Os02g0724500	up(Yang et al. 2019), up(Moumeni et al., 2012)	Os02t0724500-00	Similar to transporter-related	2	30105720	30109792	OsSTA72
MQTL_BY2.2	Os02g0725000	up(Yu et al. 2020), up(Sen et al. 2016)	Os02t0725000-01	Similar to Protein kinase G11A (EC 2.7.1.-) (Fragment)	2	30135368	30138655
MQTL_BY2.2	Os02g0725100	up(Lee et al. 2017), up(Pueffeld et al.2016)	Os02t0725100-01	Thioredoxin fold domain containing protein	2	30139911	30143452
MQTL_BY2.2	Os02g0725200	down(Yoo et al. 2017), up(Pueffeld et al. 2016)	Os02t0725200-01	SET domain containing protein	2	30144260	30148692	OsSET12
MQTL_BY2.2	Os02g0725300	up(Yu et al. 2020), up(Pueffeld et al.2016)	Os02t0725300-02	Cellulose synthase family protein	2	30148858	30153815	OsCslE2
MQTL_BY2.2	Os02g0725600	down(Zhang et al. 2017), up(Pueffeld et al.2016)	Os02t0725600-01	tRNA (guanine-N1-)-methyltransferase, eukaryotic domain containing protein	2	30160390	30161717
MQTL_BY2.2	Os02g0726300	down(Zhang et al. 2017), up(li et al. 2015)	Os02t0726300-01	Similar to AOBP (Ascorbate oxidase promoter-binding protein)	2	30206964	30208303	OsDof4
MQTL_BY2.2	Os02g0726400	up(Lee et al. 2017), up(li et al. 2015)	Os02t0726400-01	BSD domain containing protein	2	30220530	30223911
MQTL_BY2.2	Os02g0726500	down(Zhang et al. 2020), up(li et al. 2015)	Os02t0726500-01	Protein of unknown function DUF246, plant domain containing protein	2	30226674	30230625
MQTL_BY2.2	Os02g0726700	up(Yu et al. 2020), up(Sen et al. 2016)	Os02t0726700-01	Helix-loop-helix DNA-binding domain containing protein	2	30233286	30235221	OsbHLH034
MQTL_BY2.2	Os02g0727100	down(Zhang et al. 2017), up(Peleg et al., 2011)	Os02t0727100-01	Amino acid transporter, transmembrane domain containing protein	2	30259579	30263449	OsATL3
MQTL_BY2.2	Os02g0727700	down(Zhang et al. 2017), up(Pueffeld et al.2016)	Os02t0727700-01	Zinc finger, RING/FYVE/PHD-type domain containing protein	2	30282358	30283676
MQTL_BY2.2	Os02g0728100	down(Zhang et al. 2017), up(li et al. 2015)	Os02t0728100-02	Similar to SPPA; serine-type endopeptidase	2	30294485	30306156	OsProtIV1
MQTL_BY2.2	Os02g0728300	up(Fu et al. 2017), up(li et al. 2015)	Os02t0728300-00	Similar to ASC1-like protein 2	2	30310456	30313340
MQTL_BY2.2	Os02g0728700	down(Yoo et al. 2017), up(li et al. 2015)	Os02t0728700-01	Ribosomal RNA-processing protein 7 domain containing protein	2	30325784	30329465
MQTL_BY2.2	Os02g0729300	up(Yu et al. 2020), up(li et al. 2015)	Os02t0729300-01	Zinc finger, CCHC retroviral-type domain containing protein	2	30352710	30356478
MQTL_BY2.2	Os02g0729400	up(Lee et al. 2017), up(li et al. 2015)	Os02t0729400-01	Similar to Extracellular calcium sensing receptor	2	30361908	30363528	OsStr11
MQTL_BY2.2	Os02g0729500	down(Yoo et al. 2017), up(Ning et al 2012)	Os02t0729500-00	Hypothetical conserved gene	2	30364802	30365092
MQTL_BY2.2	Os02g0730000	up(Yang et al. 2019), up(li et al. 2015)	Os02t0730000-02	Similar to Mitochondrial aldehyde dehydrogenase	2	30392547	30396729	OsALDH2a
MQTL_BY2.2	Os02g0730300	up(Yu et al. 2020), up(li et al. 2015)	Os02t0730300-01	Similar to Potassium transporter HAK3p (Fragment)	2	30418498	30423139	OsHAK25
MQTL_BY2.2	Os02g0730600	up(Chang et al. 2017), up(li et al. 2015)	Os02t0730600-00	Similar to predicted protein	2	30435012	30437515	OsSTA74
MQTL_BY2.2	Os02g0730800	down(Zhang et al. 2017), up(li et al. 2015)	Os02t0730800-01	Nucleotide-binding, alpha-beta plait domain containing protein	2	30444949	30448020
MQTL_BY2.2	Os02g0731500	up(Chang et al. 2017), up(Sen et al. 2016)	Os02t0731500-02	Similar to cDNA, clone: J065098J18, full insert sequence	2	30468783	30470102
MQTL_BY2.2	Os02g0732600	up(Yu et al. 2020), up(Pueffeld et al. 2016)	Os02t0732600-01	Similar to Typical P-type R2R3 Myb protein (Fragment)	2	30539853	30541113	R2R3-MYB
MQTL_BY2.2	Os02g0732900	up(Yu et al. 2020), up(Peleg et al., 2011)	Os02t0732900-01	Protein of unknown function DUF794, plant family protein	2	30557558	30560948	OsISC41
MQTL_BY2.2	Os02g0733500	up(Chang et al. 2017), up(Ning et al 2012)	Os02t0733500-01	EF-Hand type domain containing protein	2	30579928	30580869	OsCML20
MQTL_BY2.2	Os02g0734300	down(Yoo et al. 2017), up(li et al. 2015)	Os02t0734300-01	Similar to Nudix hydrolase 18, mitochondrial precursor (EC 3.6.1.-) (AtNUDT18)	2	30625668	30626865
MQTL_BY2.2	Os02g0734800	up(Lee et al. 2017), up(li et al. 2015)	Os02t0734800-01	Protein of unknown function DUF26 domain containing protein	2	30655287	30656368
MQTL_BY2.2	Os02g0734900	up(Zhang et al. 2017), up(Ning et al 2012)	Os02t0734900-01	Similar to Erwinia induced protein 2	2	30658440	30659079
MQTL_BY2.2	Os02g0735100	up(Lee et al. 2017), up(Peleg et al., 2011)	Os02t0735100-01	Peptidase M48, Ste24p family protein	2	30669217	30672861
MQTL_BY2.2	Os02g0736100	up(Yu et al. 2020), up(li et al. 2015)	Os02t0736100-01	Myosin II heavy chain-like family protein	2	30720856	30726454
MQTL_BY2.2	Os02g0736200	down(Zhang et al. 2017), up(li et al. 2015)	Os02t0736200-01	RNA-dependent RNA polymerase, Regulation of endogenous genes through smRNA-mediated pathways involving DNA methylatio	2	30729070	30736459	RDR1
MQTL_BY2.2	Os02g0738100	up(Chang et al. 2017), up(li et al. 2015)	Os02t0738100-01	Conserved hypothetical protein	2	30799136	30799746
MQTL_BY2.2	Os02g0738200	up(Yu et al. 2020), up(Ning et al 2012)	Os02t0738200-01	Zinc finger, RING/FYVE/PHD-type domain containing protein	2	30805988	30807610	OsPUB40
MQTL_BY2.2	Os02g0738300	down(Zhang et al. 2017), up(Pueffeld et al.2016)	Os02t0738300-01	Conserved hypothetical protein	2	30813485	30814718
MQTL_BY2.2	Os02g0738600	down(Zhang et al. 2017), up(Ning et al 2012)	Os02t0738600-01	Similar to CEL5=CELLULASE 5 (Fragment)	2	30839199	30842589	OsGH9B8
MQTL_BY2.2	Os02g0738900	up(Zhang et al. 2017), up(li et al. 2015)	Os02t0738900-01	Dynamin-related protein, Secondary cell wall cellulose biosynthesi	2	30861675	30871171	BC3
MQTL_BY2.2	Os02g0739000	down(Zhang et al. 2017), up(li et al. 2015)	Os02t0739000-02	DEAD-like helicase, N-terminal domain containing protein	2	30872771	30882051
MQTL_BY2.2	Os02g0739100	up(Yu et al. 2020), up(li et al. 2015)	Os02t0739100-01	Similar to Formin-like protein 16	2	30882052	30886269	OsFH16
MQTL_BY2.2	Os02g0739400	up(Lee et al. 2017), up(li et al. 2015)	Os02t0739400-01	Similar to Avr9/Cf-9 rapidly elicited protein 231 precursor	2	30899582	30901300
MQTL_BY2.3	Os02g0770700	down(Huang et al. 2014), up(li et al. 2015)	Os02t0770700-01	Peptidase C50, separase domain containing protein	2	32499213	32507151		1
MQTL_BY2.3	Os02g0770800	up(Chang et al. 2017), down(Krishnan et al. 2017)	Os02t0770800-01	Similar to Nitrate reductase [NAD(P)H] (EC 1.7.1.2)	2	32513749	32517155	OsNIA1	1
MQTL_BY2.3	Os02g0771100	up(Yu et al. 2020), up(li et al. 2015)	Os02t0771100-01	Ortholog of Arabidopsis CONSTITUTIVE PHOTOMORPHOGENIC1, Regulation of the onset of the adult phase, Regulation of vegetative-reproductive phase change and the time of flowerin	2	32528080	32533583	PPS	1
MQTL_BY2.3	Os02g0771400	up(Chang et al. 2017), down(Krishnan et al. 2017)	Os02t0771400-00	Protein-tyrosine phosphatase, SIW14-like domain containing protein	2	32538362	32542086	OsPFA-DSP2	1
MQTL_BY2.3	Os02g0771700	down(Zhang et al. 2017), up(li et al. 2015)	Os02t0771700-01	Glycoside hydrolase, family 17 protein	2	32567078	32570042	Gns9	1
MQTL_BY2.3	Os02g0772000	up(Yu et al. 2020), up(li et al. 2015)	Os02t0772000-00	Similar to global transcription factor group	2	32584567	32591373		1
MQTL_BY2.3	Os02g0773200	up(Lee et al. 2017), up(Sen et al. 2016)	Os02t0773200-01	UspA domain containing protein	2	32643551	32644836		1
MQTL_BY2.3	Os02g0773600	down(Yoo et al. 2017), up(Ning et al 2012)	Os02t0773600-00	Hypothetical conserved gene	2	32666343	32668096		1
MQTL_BY2.3	Os02g0774200	up(Yu et al. 2020), up(li et al. 2015)	Os02t0774200-01	Conserved hypothetical protein	2	32686312	32686824		1
MQTL_BY2.3	Os02g0774300	up(Lee et al. 2017), up(Sen et al. 2016)	Os02t0774300-01	Similar to Heat shock 70 kDa protein, mitochondrial precursor	2	32688709	32692990	OsISC23	1
MQTL_BY2.3	Os02g0775050	down(Zhang et al. 2017), up(li et al. 2015)	Os02t0775050-00	Hypothetical protein	2	32720995	32723211		1
MQTL_BY2.3	Os02g0775100	up(Lee et al. 2017), up(li et al. 2015)	Os02t0775100-01	Manganese (Mn) cation diffusion facilitator (Mn-CDF), Mn toleranc	2	32721002	32723342	MTP8.2	1
MQTL_BY2.3	Os02g0775300	up(Chang et al. 2017), up(Pueffeld et al.2016)	Os02t0775300-01	Conserved hypothetical protein	2	32728445	32729346		1
MQTL_BY2.3	Os02g0776600	up(Singh et al. 2020), up(Pueffeld et al.2016)	Os02t0776600-00	Hypothetical conserved gene	2	32822838	32823749	OsaBG3	1
MQTL_BY2.3	Os02g0777800	up(Lee et al. 2017), up(Sen et al. 2016)	Os02t0777800-01	Protein kinase, catalytic domain domain containing protein	2	32915472	32918514	OsRLCK86	1
MQTL_BY2.3	Os02g0778200	down(Zhang et al. 2017), up(Pueffeld et al.2016)	Os02t0778200-01	Isoleucyl-tRNA synthetase domain containing protein	2	32934164	32945149		1
MQTL_BY2.3	Os02g0778400	up(Lee et al. 2017), up(li et al. 2015)	Os02t0778400-01	Similar to UMP/CMP kinase a (EC 2.7.1.48)	2	32951771	32955071		1
MQTL_BY2.3	Os02g0778500	up(Yu et al. 2020), up(li et al. 2015)	Os02t0778500-01	Chalcone isomerase domain containing protein	2	32957456	32961345		1
MQTL_BY2.3	Os02g0779200	down(Zhang et al. 2017), up(li et al. 2015)	Os02t0779200-02	Similar to Subtilisin-like protease (Fragment)	2	32985102	32987845	OsSub22	1
MQTL_BY2.3	Os02g0779300	up(Yu et al. 2020), up(Sen et al. 2016)	Os02t0779300-01	Conserved hypothetical protein	2	32991479	32992210		1
MQTL_BY2.3	Os02g0780500	down(Zhang et al. 2017), up(Peleg et al., 2011)	Os02t0780500-01	Conserved hypothetical protein	2	33054175	33066629	OsSTA80	1
MQTL_BY2.3	Os02g0780700	down(Huang et al. 2014), up(li et al. 2015)	Os02t0780700-01	Lipase, class 3 family protein	2	33078311	33083556		1
MQTL_BY2.3	Os02g0780800	up(Yu et al. 2020), up(Sen et al. 2016)	Os02t0780800-01	Hypothetical conserved gene	2	33084470	33093837		1
MQTL_BY2.3	Os02g0781400	down(Huang et al. 2014), up(li et al. 2015)	Os02t0781400-03	Similar to 20 kDa chaperonin, chloroplast precursor (Protein Cpn21) (Chloroplast protein Cpn10) (Chloroplast chaperonin 10) (Ch-CPN10)	2	33114782	33117303		1
MQTL_BY2.3	Os02g0781700	up(Fu et al. 2017), up(li et al. 2015)	Os02t0781700-02	Conserved hypothetical protein	2	33124498	33127621		1
MQTL_BY2.3	Os02g0781800	up(Yu et al. 2020), up(li et al. 2015)	Os02t0781800-01	Conserved hypothetical protein	2	33129588	33134074		1
MQTL_BY2.3	Os02g0781900	up(Zhang et al. 2017), up(Peleg et al., 2011)	Os02t0781900-00	Conserved hypothetical protein	2	33137650	33141831	OsSTA81	1
MQTL_BY2.3	Os02g0782100	up(Zhang et al. 2017), up(Sen et al. 2016)	Os02t0782100-01	Uncharacterised domain NUC173 domain containing protein	2	33147301	33154105		1
MQTL_BY2.3	Os02g0782300	up(Yu et al. 2020), up(Pueffeld et al. 2016)	Os02t0782300-01	Similar to Heat shock-like protein	2	33170108	33175595	OsDjC23	1
MQTL_BY2.3	Os02g0782500	up(Chang et al. 2017), up(Pueffeld et al. 2016)	Os02t0782500-01	Similar to Small heat stress protein class CIII	2	33179489	33180405	OsHSP18.0-CIII	1
MQTL_BY2.3	Os02g0782600	down(Zhang et al. 2017), up(li et al. 2015)	Os02t0782600-02	Synaptojanin, N-terminal domain containing protein	2	33194536	33198569		1
MQTL_BY2.3	Os02g0783100	down(Yoo et al. 2017), up(li et al. 2015)	Os02t0783100-01	Mitochodrial transcription termination factor-related family protein	2	33224109	33227677		1
MQTL_BY2.3	Os02g0783625	up(Chang et al. 2017), up(Sen et al. 2016)	Os02t0783625-00	Similar to Lysine ketoglutarate reductase/saccharopine dehydrogenase	2	33253386	33257355		1
MQTL_BY2.3	Os02g0784400	up(Zhang et al. 2017), down(Krishnan et al. 2017)	Os02t0784400-00	Hypothetical conserved gene	2	33301587	33303132		1
MQTL_BY2.3	Os02g0784900	down(Yoo et al. 2017), up(li et al. 2015)	Os02t0784900-01	RmlC-like jelly roll fold domain containing protein	2	33321822	33322539		1
MQTL_BY2.3	Os02g0787200	up(Yu et al. 2020), up(Peleg et al., 2011)	Os02t0787200-01	Serine/threonine protein kinase-related domain containing protein	2	33434089	33439102	OsRLCK87	1
MQTL_BY2.3	Os02g0787500	down(Yoo et al. 2017), up(li et al. 2015)	Os02t0787500-01	Conserved hypothetical protein	2	33459228	33461205	OsRFPH2-22	1
MQTL_BY2.3	Os02g0787600	up(Yu et al. 2020), up(li et al. 2015)	Os02t0787600-02	Glutamate receptor-related domain containing protein	2	33469138	33475994	OsGLR1.2	1
MQTL_BY2.3	Os02g0787800	up(Fu et al. 2017), up(li et al. 2015)	Os02t0787800-01	Diacylglycerol kinase accessory region domain containing protein	2	33476467	33483947		1
MQTL_BY2.3	Os02g0788500	down(Huang et al. 2014), up(li et al. 2015)	Os02t0788500-01	Similar to DNA binding / nuclease	2	33496068	33498162		1
MQTL_BY2.3	Os02g0789400	up(Lee et al. 2017), up(li et al. 2015)	Os02t0789400-02	Similar to 9G8-like SR protein (RSZp22 splicing factor)	2	33541862	33546534		1
MQTL_BY2.3	Os02g0789600	up(Yu et al. 2020), up(Peleg et al., 2011)	Os02t0789600-01	Similar to DEM2	2	33547296	33550402		1
MQTL_BY2.3	Os02g0789700	up(Yu et al. 2020), up(li et al. 2015)	Os02t0789700-01	Nucleotide-binding, alpha-beta plait domain containing protein	2	33552726	33556757		1
MQTL_BY2.3	Os02g0790500	up(Chang et al. 2017), up(Krishnan et al. 2014)	Os02t0790500-01	Hypothetical protein	2	33569391	33573165	OsTPS5	1
MQTL_BY2.3	Os02g0791300	up(Singh et al. 2020), up(Krishnan et al. 2017)	Os02t0791300-01	Hypothetical conserved gene	2	33604348	33605999		1
MQTL_BY2.3	Os02g0791500	down(Zhang et al. 2017), up(li et al. 2015)	Os02t0791500-02	Similar to Nucleotide sugar epimerase-like protein (UDP-D-glucuronate 4- epimerase) (EC 5.1.3.6)	2	33618590	33620330	OsUGlcAE3	1
MQTL_BY2.3	Os02g0791700	up(Yu et al. 2020), up(li et al. 2015)	Os02t0791700-00	Similar to STE20/SPS1-related proline-alanine-rich protein kinase	2	33623986	33629332		1
MQTL_BY2.3	Os02g0792800	up(Yu et al. 2020), up(li et al. 2015)	Os02t0792800-02	Similar to Rieske iron-sulfur protein Tic55 precursor	2	33688668	33690465		1
MQTL_BY2.3	Os02g0793000	up(Yu et al. 2020), up(li et al. 2015)	Os02t0793000-01	Zinc finger, CCCH-type domain containing protein	2	33694789	33698561	OsC3H18	1
MQTL_BY2.3	Os02g0793200	down(Yoo et al. 2017), up(Sen et al. 2016)	Os02t0793200-01	Pentatricopeptide repeat domain containing protein	2	33706516	33708721		1
MQTL_BY2.3	Os02g0793300	up(Yu et al. 2020), up(li et al. 2015)	Os02t0793300-01	Similar to Nudix hydrolase 3 (EC 3.6.1.-) (AtNUDT3). Splice isoform 2	2	33710064	33719486		1
MQTL_BY2.3	Os02g0793500	up(Yu et al. 2020), up(Sen et al. 2016)	Os02t0793500-01	Cyclin-like F-box domain containing protein	2	33722143	33724854	OsFbox114	1
MQTL_BY2.3	Os02g0793800	up(Yu et al. 2020), up(li et al. 2015)	Os02t0793800-00	Conserved hypothetical protein	2	33731759	33733654		1
MQTL_BY2.3	Os02g0794500	down(Zhang et al. 2017), up(Pueffeld et al. 2016)	Os02t0794500-03	Similar to Serine carboxypeptidase II precursor (EC 3.4.16.6) (Carboxypeptidase D) (Bri1 suppressor 1) [Contains: Serine carboxypeptidase II chain A; Serine carboxypeptidase II chain B]	2	33769298	33776066	OsSCP10	1
MQTL_BY2.3	Os02g0794600	up(Fu et al. 2017), up(Peleg et al., 2011)	Os02t0794600-01	Similar to Copper chaperone COX17-1	2	33775996	33777583		1
MQTL_BY2.3	Os02g0794700	up(Yu et al. 2020), up(li et al. 2015)	Os02t0794700-02	Similar to Cytosol aminopeptidase (EC 3.4.11.1) (Leucine aminopeptidase) (LAP) (Leucyl aminopeptidase) (Proline aminopeptidase) (EC 3.4.11.5) (Prolyl aminopeptidase)	2	33779324	33781476		1
MQTL_BY2.3	Os02g0794900	down(Yoo et al. 2017), up(li et al. 2015)	Os02t0794900-00	Formin-like protein 7	2	33786224	33794787	OsFH7	1
MQTL_BY2.3	Os02g0795000	down(Zhang et al. 2017), up(li et al. 2015)	Os02t0795000-01	Peptidase C19, ubiquitin carboxyl-terminal hydrolase 2 family protein	2	33797366	33803760		1
MQTL_BY2.3	Os02g0795300	down(Zhang et al. 2017), up(Pueffeld et al. 2016)	Os02t0795300-02	Similar to protein binding / zinc ion binding	2	33807014	33815415		1
MQTL_BY2.3	Os02g0796400	up(Fu et al. 2017), up(Sen et al. 2016)	Os02t0796400-00	Pentatricopeptide repeat domain containing protein	2	33857413	33859405		1
MQTL_BY2.3	Os02g0796500	down(Yoo et al. 2017), up(Pueffeld et al. 2016)	Os02t0796500-02	B-type response regulator, Cytokinin signalin	2	33859825	33864842	ORR3	1
MQTL_BY2.3	Os02g0796700	up(Fu et al. 2017), up(li et al. 2015)	Os02t0796700-01	Similar to protein kinase family protein / WD-40 repeat family protein	2	33885848	33888095	OsWD40-57	1
MQTL_BY2.3	Os02g0797100	up(Chang et al. 2017), up(Sen et al. 2016)	Os02t0797100-00	Similar to Dehydration responsive element binding protein 2B (DREB2B protein)	2	33920273	33921039	OsWR3	1
MQTL_BY2.3	Os02g0797200	down(Zhang et al. 2017), up(Pueffeld et al. 2016)	Os02t0797200-01	Similar to 60S ribosomal protein L39	2	33928348	33928995		1
MQTL_BY2.3	Os02g0797300	up(Singh et al. 2020), up(Pueffeld et al. 2016)	Os02t0797300-01	Similar to Plasma membrane H+-ATPase	2	33931818	33936154	OSA6	1
MQTL_BY2.3	Os02g0797600	up(Yu et al. 2020), up(Krishnan et al. 2014)	Os02t0797600-03	Conserved hypothetical protein	2	33953313	33954803		1
MQTL_BY2.3	Os02g0797700	up(Zhang et al. 2017), up(li et al. 2015)	Os02t0797700-01	Nonaspanin (TM9SF) family protein	2	33957339	33959749		1
MQTL_BY2.3	Os02g0799000	up(Zhang et al. 2017), up(li et al. 2015)	Os02t0799000-01	Similar to DNA-binding protein phosphatase 2C	2	34026274	34030282	OsPP2C27	1
MQTL_BY2.3	Os02g0799100	up(Yu et al. 2020), down(Krishnan et al. 2017)	Os02t0799100-01	Hypothetical conserved gene	2	34030829	34034541	OsSGO1	1
MQTL_BY2.3	Os02g0799600	up(Yu et al. 2020), up(li et al. 2015)	Os02t0799600-01	Conserved hypothetical protein	2	34053182	34053790		1
MQTL_BY2.3	Os02g0800000	down(Yoo et al. 2017), up(li et al. 2015)	Os02t0800000-01	PRLI-interacting factor L (Fragment)	2	34071030	34075500		1
MQTL_BY2.3	Os02g0800500	up(Lee et al. 2017), up(li et al. 2015)	Os02t0800500-02	Similar to Cyclin B	2	34114274	34125876		1
MQTL_BY2.3	Os02g0803250	up(Zhang et al. 2017), up(li et al. 2015)	Os02t0803250-00	Similar to predicted protein	2	34242810	34252960		1
MQTL_BY2.3	Os02g0803400	up(Chang et al. 2017), down(Krishnan et al. 2017)	Os02t0803400-02	Vacuolar protein sorting 55 family protein	2	34260302	34263088		1
MQTL_BY2.3	Os02g0804100	down(Zhang et al. 2017), up(li et al. 2015)	Os02t0804100-01	Similar to predicted protein	2	34295918	34296452	OsRPS30	1
MQTL_BY2.3	Os02g0805000	up(Lee et al. 2017), up(li et al. 2015)	Os02t0805000-01	Armadillo-type fold domain containing protein	2	34336386	34344186		1
MQTL_BY2.3	Os02g0805100	up(Yu et al. 2020), up(li et al. 2015)	Os02t0805100-01	Similar to Auxin-responsive protein IAA12 (Indoleacetic acid-induced protein 12) (BODENLOS protein)	2	34348582	34349843	OsIAA9	1
MQTL_BY2.3	Os02g0805250	up(Yu et al. 2020), up(li et al. 2015)	Os02t0805250-01	Basic helix-loop-helix transcription factor, Regulation of grain siz	2	34353730	34356787	OsbHLH107	1
MQTL_BY2.3	Os02g0805300	up(Chang et al. 2017), up(Pueffeld et al.2016)	Os02t0805300-01	Conserved hypothetical protein	2	34358288	34360428		1
MQTL_BY2.3	Os02g0805500	up(Yu et al. 2020), up(li et al. 2015)	Os02t0805500-01	Similar to PAP-specific phosphatase HAL2-like (3'(2'),5'-bisphosphate nucleotidase) (EC 3.1.3.7) (3'(2'),5-bisphosphonucleoside 3'(2')- phosphohydrolase) (DPNPase) (Halotolerance protein)	2	34362624	34365534		1
MQTL_BY2.3	Os02g0805700	up(Yu et al. 2020), up(Krishnan et al. 2014)	Os02t0805700-01	Conserved hypothetical protein	2	34370147	34372049		1
MQTL_BY2.3	Os02g0805800	up(Lee et al. 2017), up(Peleg et al., 2011)	Os02t0805800-02	Aminoglycoside phosphotransferase domain containing protein	2	34372417	34378347		1
MQTL_BY2.3	Os02g0806000	up(Zhang et al. 2017), up(Pueffeld et al. 2016)	Os02t0806000-02	Acyl-CoA N-acyltransferase domain containing protein	2	34382284	34388076		1
MQTL_BY2.3	Os02g0806300	up(Chang et al. 2017), up(li et al. 2015)	Os02t0806300-01	Hypothetical protein	2	34408093	34409549	OsGATA3	1
MQTL_BY2.3	Os02g0806600	up(Yu et al. 2020), up(Pueffeld et al.2016)	Os02t0806600-01	ENTH/VHS domain containing protein	2	34428644	34434161		1
MQTL_BY2.3	Os02g0806900	up(Zhang et al. 2017), up(li et al. 2015)	Os02t0806900-01	Pyridoxal phosphate-dependent transferase, major region, subdomain 1 domain containing protein	2	34463040	34467006		1
MQTL_BY2.3	Os02g0807900	up(Lee et al. 2017), down(Krishnan et al. 2017)	Os02t0807900-01	Conserved hypothetical protein	2	34516622	34519474	OsWAK21	1
MQTL_BY2.3	Os02g0808100	up(Singh et al. 2020), up(li et al. 2015)	Os02t0808100-00	Similar to Protein kinase family protein	2	34531556	34533534		1
MQTL_BY2.3	Os02g0809500	up(Yang et al. 2019), up(li et al. 2015)	Os02t0809500-01	Conserved hypothetical protein	2	34596638	34599987	OsSEC24	1
MQTL_BY2.3	Os02g0809700	up(Lee et al. 2017), up(Pueffeld et al. 2016)	Os02t0809700-01	Pi homeostasi	2	34609403	34611324	Pho1	1
MQTL_BY2.3	Os02g0810500	up(Lee et al. 2017), up(li et al. 2015)	Os02t0810500-01	RabGAP/TBC domain containing protein	2	34654287	34658774		1
MQTL_BY2.3	Os02g0813000	up(Fu et al. 2017), up(li et al. 2015)	Os02t0813000-00	F-box domain, cyclin-like domain containing protein	2	34817687	34822954	OsFbox118	1
MQTL_BY2.3	Os02g0813350	down(Zhang et al. 2017), up(li et al. 2015)	Os02t0813350-01	Cyclin-like F-box domain containing protein	2	34833967	34835972	OsFbox120	1
MQTL_BY2.3	Os02g0813500	up(Yu et al. 2020), up(Pueffeld et al. 2016)	Os02t0813500-01	Glutathione reductase, cytosolic (EC 1.8.1.7) (GR) (GRase)	2	34837853	34843851	OsGR2	1
MQTL_BY2.3	Os02g0813800	up(Yu et al. 2020), up(li et al. 2015)	Os02t0813800-01	Similar to STYLOSA protein	2	34862555	34872880	OsWD40-58	1
MQTL_BY2.3	Os02g0814000	up(Chang et al. 2017), up(Peleg et al., 2011)	Os02t0814000-01	Protein of unknown function DUF862, eukaryotic domain containing protein	2	34879586	34880996		1
MQTL_BY2.3	Os02g0814100	up(Zhang et al. 2017), up(li et al. 2015)	Os02t0814100-00	Similar to phosphatidylcholine-sterol O-acyltransferase	2	34883096	34885449		1
MQTL_BY2.3	Os02g0814200	down(Shim et al. 2018), up(li et al. 2015)	Os02t0814200-02	Similar to CER1-like gene protein (Fragment)	2	34889675	34893873	Os0053	1
MQTL_BY2.3	Os02g0814300	up(Yu et al. 2020), up(Pueffeld et al. 2016)	Os02t0814300-01	Cytochrome c, monohaem domain containing protein	2	34900421	34901249		1
MQTL_BY2.3	Os02g0815200	down(Yoo et al. 2017), up(Sen et al. 2016)	Os02t0815200-01	Similar to 29 kDa ribonucleoprotein, chloroplast precursor (RNA-binding protein cp29)	2	34922504	34924759		1
MQTL_BY2.3	Os02g0815300	up(Zhang et al. 2017), up(li et al. 2015)	Os02t0815300-01	Hypothetical protein	2	34925371	34926093		1
MQTL_BY2.3	Os02g0815400	down(Zhang et al. 2017), up(Sen et al. 2016)	Os02t0815400-01	Similar to Tfm5 protein	2	34926649	34929340		1
MQTL_BY2.3	Os02g0815600	up(Yu et al. 2020), up(li et al. 2015)	Os02t0815600-01	Diphthamide synthesis, DHP1 domain containing protein	2	34934560	34936977		1
MQTL_BY2.3	Os02g0815700	up(Singh et al. 2020), up(Pueffeld et al.2016)	Os02t0815700-01	Similar to D1 protease (Fragment)	2	34937314	34941399	OsCttP2	1
MQTL_BY2.3	Os02g0815900	up(Yu et al. 2020), up(li et al. 2015)	Os02t0815900-01	Protein kinase, core domain containing protein	2	34945082	34952009		1
MQTL_BY2.3	Os02g0816000	up(Lee et al. 2017), up(Sen et al. 2016)	Os02t0816000-01	C2 domain containing protein	2	34958012	34961607		1
MQTL_BY2.3	Os02g0816100	up(Zhang et al. 2017), up(li et al. 2015)	Os02t0816100-01	HAD-superfamily hydrolase, subfamily IA, variant 2 protein	2	34963635	34966602		1
MQTL_BY2.3	Os02g0816500	up(Lee et al. 2017), up(li et al. 2015)	Os02t0816500-01	Tubulin binding cofactor A family protein	2	35002742	35004794		1
MQTL_BY2.3	Os02g0816600	up(Lee et al. 2017), up(li et al. 2015)	Os02t0816600-02	Similar to ABC(yeast) homolog1	2	35004914	35006549		1
MQTL_BY2.3	Os02g0816700	up(Fu et al. 2017), up(li et al. 2015)	Os02t0816700-01	Conserved hypothetical protein	2	35011393	35013385		1
MQTL_BY2.3	Os02g0817500	up(Zhang et al. 2017), up(li et al. 2015)	Os02t0817500-01	Potassium channel, voltage-dependent, beta subunit, KCNAB-related domain containing protein	2	35067978	35072582	KOB1	1
MQTL_BY2.3	Os02g0817700	up(Yu et al. 2020), up(li et al. 2015)	Os02t0817700-02	Similar to 3-ketoacyl-CoA thiolase (Fragment)	2	35080879	35085196	OsI57	1
MQTL_BY2.3	Os02g0817800	down(Yoo et al. 2017), up(Pueffeld et al.2016)	Os02t0817800-01	Similar to Telomere binding protein-1	2	35085667	35090652	RTBP1	1
MQTL_BY2.3	Os02g0817900	up(Singh et al. 2020), up(li et al. 2015)	Os02t0817900-01	Cytochrome P450 family protein	2	35091247	35099291	CYP97A4	1
MQTL_BY2.3	Os02g0818000	up(Yu et al. 2020), up(Pueffeld et al.2016)	Os02t0818000-01	Similar to Brown planthopper-induced resistance protein 1	2	35092344	35093744	OsCBSX3	1
MQTL_BY2.3	Os02g0818800	down(Zhang et al. 2017), up(li et al. 2015)	Os02t0818800-01	Pentatricopeptide repeat domain containing protein	2	35122839	35126814		1
MQTL_BY2.3	Os02g0818900	up(Singh et al. 2020), up(li et al. 2015)	Os02t0818900-01	Heavy metal transport/detoxification protein domain containing protein	2	35130674	35131877		1
MQTL_BY3.1	Os03g0114800	up(Lee et al. 2017), up(li et al. 2015)	Os03t0114800-01	Protein of unknown function DUF791 family protein	3	842577	846408
MQTL_BY3.1	Os03g0114900	up(Zhang et al. 2017), up(li et al. 2015)	Os03t0114900-01	Similar to putaive mitochondrial inner membrane protein [Oryza sativa (japonica cultivar-group)]	3	848054	849141
MQTL_BY3.1	Os03g0115100	down(Zhang et al. 2017), up(li et al. 2015)	Os03t0115100-01	Mevalonate and galactokinase family protein	3	852383	857144
MQTL_BY3.1	Os03g0115500	up(Lee et al. 2017), up(li et al. 2015)	Os03t0115500-02	Similar to pyridoxine 5'-phosphate oxidase-related	3	878854	881449
MQTL_BY3.1	Os03g0115700	up(Yu et al. 2020), up(Peleg et al., 2011)	Os03t0115700-01	Short-chain dehydrogenase/reductase SDR family protein	3	884706	886943
MQTL_BY3.1	Os03g0115800	up(Singh et al. 2020), up(Sen et al. 2016)	Os03t0115800-01	Conserved hypothetical protein	3	887193	888623
MQTL_BY3.1	Os03g0116000	down(Zhang et al. 2017), up(li et al. 2015)	Os03t0116000-00	Similar to 60Kd inner membrane protein, expressed	3	906127	909697
MQTL_BY3.1	Os03g0116400	up(Chang et al. 2017), up(Peleg et al., 2011)	Os03t0116400-01	Similar to Membrane protein	3	932241	934775	OsRhmbd7
MQTL_BY3.1	Os03g0116800	up(Yu et al. 2020), up(li et al. 2015)	Os03t0116800-01	Similar to F-box protein	3	946032	948981	Os_F0716
MQTL_BY3.1	Os03g0116900	down(Zhang et al. 2017), up(li et al. 2015)	Os03t0116900-01	Armadillo-like helical domain containing protein	3	949797	957750
MQTL_BY3.1	Os03g0117100	down(Zhang et al. 2017), up(Pueffeld et al. 2016)	Os03t0117100-02	Peroxisomal protein, Response to salt and low nitrogen stresse	3	958129	960101	PEX11-1
MQTL_BY3.1	Os03g0117900	up(Singh et al. 2020), up(Ning et al 2012)	Os03t0117900-01	Similar to Transcription factor	3	978816	979770	OsERF#137
MQTL_BY3.1	Os03g0118600	down(Huang et al. 2014), up(li et al. 2015)	Os03t0118600-02	Similar to Dihydrodipicolinate reductase-like protein	3	1004328	1007269
MQTL_BY3.1	Os03g0118800	up(Fu et al. 2017), up(Moumeni et al., 2012)	Os03t0118800-01	Similar to Hydroxymethylglutaryl-CoA synthase	3	1015325	1020066
MQTL_BY3.1	Os03g0118900	up(Lee et al. 2017), up(li et al. 2015)	Os03t0118900-01	Armadillo-type fold domain containing protein	3	1021458	1024531
MQTL_BY3.1	Os03g0119700	up(Fu et al. 2017), up(li et al. 2015)	Os03t0119700-02	Pentatricopeptide repeat domain containing protein	3	1076133	1079259
MQTL_BY3.1	Os03g0119966	down(Zhang et al. 2017), up(Peleg et al., 2011)	Os03t0119966-01	NAC-domain protein, Resistance to rice dwarf virus, Regulator of jasmonate (JA) signalin	3	1089453	1093410	RIM1
MQTL_BY3.1	Os03g0120100	up(Zhang et al. 2017), up(li et al. 2015)	Os03t0120100-01	Protein of unknown function DUF284, transmembrane eukaryotic family protein	3	1102854	1106636
MQTL_BY3.1	Os03g0120900	down(Zhang et al. 2017), up(Pueffeld et al. 2016)	Os03t0120900-01	Similar to AP2 domain containing protein RAP2.8 (Fragment)	3	1152918	1154697
MQTL_BY3.1	Os03g0122000	down(Zhang et al. 2017), up(Sen et al. 2016)	Os03t0122000-01	Serine/threonine protein kinase domain containing protein	3	1211681	1217860
MQTL_BY3.1	Os03g0122200	up(Zhang et al. 2017), up(Pueffeld et al. 2016)	Os03t0122200-01	Similar to 50S ribosomal protein L11	3	1232247	1234438
MQTL_BY3.1	Os03g0122300	up(Singh et al. 2020), up(Sen et al. 2016)	Os03t0122300-02	Similar to Flavanone 3-hydroxylase-like protein	3	1235460	1244932	FLS
MQTL_BY3.2	Os03g0130700	down(Zhang et al. 2017), up(Peleg et al., 2011)	Os03t0130700-01	Conserved hypothetical protein	3	1737302	1742634
MQTL_BY3.2	Os03g0130900	down(Zhang et al. 2017), up(li et al. 2015)	Os03t0130900-02	Serine/threonine protein kinase domain containing protein	3	1765350	1770210	OsRLCK96
MQTL_BY3.2	Os03g0131200	up(Yu et al. 2020), up(li et al. 2015)	Os03t0131200-01	Catalase, Hydrogen peroxide-induced leaf cell deat	3	1787679	1790806	CATC
MQTL_BY3.2	Os03g0131400	up(Fu et al. 2017), up(li et al. 2015)	Os03t0131400-01	Polynucleotide adenylyltransferase region domain containing protein	3	1798724	1804320
MQTL_BY3.2	Os03g0131800	up(Singh et al. 2020), up(Sen et al. 2016)	Os03t0131800-00	Similar to H0211B05.1 protein	3	1815345	1816503
MQTL_BY3.2	Os03g0131900	down(Zhang et al. 2017), up(Sen et al. 2016)	Os03t0131900-01	Chloroplast signal recognition particle 43 KD protein, Chloroplast development and photosynthesi	3	1817533	1818855	OscpSRP43
MQTL_BY3.2	Os03g0132000	up(Yu et al. 2020), up(Pueffeld et al. 2016)	Os03t0132000-01	Similar to 4-coumarate-CoA ligase-like protein	3	1822255	1825976	OsACS4
MQTL_BY3.2	Os03g0132200	up(Yu et al. 2020), up(Ning et al 2012)	Os03t0132200-01	Expansin-like protein A	3	1831332	1833035	OsEXPLA1
MQTL_BY3.2	Os03g0132800	up(Lee et al. 2017), up(li et al. 2015)	Os03t0132800-01	Similar to protein kinase-like protein [Oryza sativa (japonica cultivar-group)]	3	1852910	1857693	OsRLCK98
MQTL_BY3.2	Os03g0132900	up(Yu et al. 2020), up(Huang et al., 2009)	Os03t0132900-01	Similar to Chitinase 11	3	1860429	1861772	Cht11
MQTL_BY3.2	Os03g0133100	up(Singh et al. 2020), up(li et al. 2015)	Os03t0133100-01	Conserved hypothetical protein	3	1870804	1871499
MQTL_BY3.2	Os03g0133300	up(Yu et al. 2020), up(li et al. 2015)	Os03t0133300-01	Similar to F7F22.5	3	1873291	1878362
MQTL_BY3.2	Os03g0133400	up(Yu et al. 2020), up(Pueffeld et al. 2016)	Os03t0133400-01	Peptidoglycan-binding Lysin subgroup domain containing protein	3	1878911	1881709	CEBIP
MQTL_BY3.2	Os03g0133500	up(Yu et al. 2020), up(Peleg et al., 2011)	Os03t0133500-01	Similar to Adenosine monophosphate binding protein 1 AMPBP1	3	1882042	1884078	OsACS
MQTL_BY3.2	Os03g0133800	up(Yu et al. 2020), up(Pueffeld et al.2016)	Os03t0133800-01	Similar to predicted protein	3	1885977	1891066
MQTL_BY3.2	Os03g0133900	up(Zhang et al. 2017), up(li et al. 2015)	Os03t0133900-01	Similar to Serine acetyltransferase (EC 2.3.1.30) (Sat-106)	3	1892829	1897309	OsSAT
MQTL_BY3.2	Os03g0134300	down(Zhang et al. 2017), up(li et al. 2015)	Os03t0134300-01	Similar to ATP phosphoribosyl transferase	3	1909201	1919394
MQTL_BY3.2	Os03g0135400	down(Zhang et al. 2020), up(li et al. 2015)	Os03t0135400-01	Cyclin-like F-box domain containing protein	3	1956859	1959763	OsFbox128
MQTL_BY3.2	Os03g0136200	up(Yu et al. 2020), up(Sen et al. 2016)	Os03t0136200-01	24-methylenesterol C-methyltransferase 2 (EC 2.1.1.143) (24-sterol C- methyltransferase 2) (Sterol-C-methyltransferase 2)	3	2003246	2004830	Ossmt2-1
MQTL_BY3.2	Os03g0136600	up(Zhang et al. 2017), up(Sen et al. 2016)	Os03t0136600-01	Complex 1 LYR protein family protein	3	2014957	2015602
MQTL_BY3.2	Os03g0136800	up(Lee et al. 2017), up(li et al. 2015)	Os03t0136800-01	Heat shock protein DnaJ, N-terminal domain containing protein	3	2018736	2021964	OsDjC24
MQTL_BY3.2	Os03g0137300	up(Lee et al. 2017), up(Krishnan et al. 2017)	Os03t0137300-01	Protein of unknown function DUF3353 domain containing protein	3	2059793	2062965
MQTL_BY3.2	Os03g0137400	up(Yu et al. 2020), up(Pueffeld et al.2016)	Os03t0137400-02	Protein of unknown function DUF221 domain containing protein	3	2065049	2067737	OsOSCA4.1
MQTL_BY3.2	Os03g0137600	down(Zhang et al. 2017), up(li et al. 2015)	Os03t0137600-01	Conserved hypothetical protein	3	2073420	2074942
MQTL_BY3.2	Os03g0138000	up(Zhang et al. 2017), up(Sen et al. 2016)	Os03t0138000-01	Conserved hypothetical protein	3	2097607	2101999
MQTL_BY3.2	Os03g0138100	up(Yu et al. 2020), up(Ning et al 2012)	Os03t0138100-01	Similar to RNA recognition motif family protein, expressed	3	2103191	2112148
MQTL_BY3.2	Os03g0138700	up(Chang et al. 2017), up(Sen et al. 2016)	Os03t0138700-01	TGF-beta receptor, type I/II extracellular region family protein	3	2131982	2136725
MQTL_BY3.2	Os03g0138900	down(Yoo et al. 2017), up(Sen et al. 2016)	Os03t0138900-01	Conserved hypothetical protein	3	2139916	2141093
MQTL_BY3.2	Os03g0139200	up(Lee et al. 2017), up(li et al. 2015)	Os03t0139200-02	Cytochrome c region domain containing protein	3	2145765	2150519
MQTL_BY3.2	Os03g0140500	up(Zhang et al. 2017), up(li et al. 2015)	Os03t0140500-01	Protein of unknown function DUF26 domain containing protein	3	2225971	2228510
MQTL_BY3.2	Os03g0141700	up(Lee et al. 2017), up(Moumeni et al., 2012)	Os03t0141700-01	Conserved hypothetical protein	3	2295350	2299785
MQTL_BY3.2	Os03g0141800	up(Yu et al. 2020), up(Pueffeld et al. 2016)	Os03t0141800-00	Protein of unknown function DUF594 domain containing protein	3	2302598	2306807
MQTL_BY3.2	Os03g0142200	up(Yu et al. 2020), up(li et al. 2015)	Os03t0142200-01	Protein of unknown function DUF594 domain containing protein	3	2330581	2331600
MQTL_BY3.2	Os03g0142600	up(Singh et al. 2020), up(Sen et al. 2016)	Os03t0142600-00	Myb transcription factor domain containing protein	3	2341955	2343111
MQTL_BY3.2	Os03g0142900	down(Zhang et al. 2017), up(Sen et al. 2016)	Os03t0142900-01	Protein of unknown function DUF946, plant family protein	3	2375216	2378035
MQTL_BY3.2	Os03g0143000	up(Zhang et al. 2017), up(li et al. 2015)	Os03t0143000-01	Conserved hypothetical protein	3	2380055	2384722
MQTL_BY3.2	Os03g0143400	up(Singh et al. 2020), up(Sen et al. 2016)	Os03t0143400-01	Similar to mitochondrial chaperonin-60 [Oryza sativa (japonica cultivar-group)]	3	2401014	2406713	htpB
MQTL_BY3.2	Os03g0143700	down(Zhang et al. 2017), up(li et al. 2015)	Os03t0143700-01	Protein of unknown function DUF3741 domain containing protein	3	2415606	2419564
MQTL_BY3.2	Os03g0144800	up(Yu et al. 2020), up(li et al. 2015)	Os03t0144800-01	Similar to Xyloglucan galactosyltransferase KATAMARI 1 (EC 2.4.1.-) (MURUS3 protein)	3	2486920	2489480
MQTL_BY3.2	Os03g0145500	up(Yu et al. 2020), up(li et al. 2015)	Os03t0145500-01	DENN domain containing protein	3	2516859	2525960
MQTL_BY3.2	Os03g0145600	up(Yu et al. 2020), up(li et al. 2015)	Os03t0145600-01	WD40/YVTN repeat-like domain containing protein	3	2528998	2530420	OsWD40-62
MQTL_BY3.2	Os03g0145700	down(Huang et al. 2014), up(Sen et al. 2016)	Os03t0145700-02	Hypothetical conserved gene	3	2531001	2537847
MQTL_BY3.2	Os03g0145900	up(Yu et al. 2020), up(Sen et al. 2016)	Os03t0145900-01	Similar to CHY zinc finger family protein, expressed	3	2548699	2552574
MQTL_BY3.2	Os03g0146000	up(Yu et al. 2020), up(li et al. 2015)	Os03t0146000-01	Similar to RAB1X	3	2553889	2559108	OsRab18B2
MQTL_BY3.2	Os03g0146500	up(Zhang et al. 2017), up(li et al. 2015)	Os03t0146500-01	Similar to (RAP Annotation release2) Galactose-binding like domain containing protein	3	2581186	2583486
MQTL_BY3.2	Os03g0146600	up(Fu et al. 2017), up(li et al. 2015)	Os03t0146600-01	Similar to HEAT repeat family protein, expressed	3	2605032	2605475
MQTL_BY3.2	Os03g0147150	up(Lee et al. 2017), up(li et al. 2015)	Os03t0147150-00	Similar to UDP-glucose 6-dehydrogenase	3	2626993	2628503
MQTL_BY3.2	Os03g0147400	up(Yu et al. 2020), up(li et al. 2015)	Os03t0147400-02	Divalent ion symporter domain containing protein	3	2651951	2661701	SIET4
MQTL_BY3.2	Os03g0147700	up(Zhang et al. 2017), up(li et al. 2015)	Os03t0147700-02	Similar to EMB1691 (EMBRYO DEFECTIVE 1691); S-adenosylmethionine-dependent methyltransferase/ methyltransferase/ nucleic acid binding	3	2677259	2682146
MQTL_BY3.2	Os03g0148000	up(Yu et al. 2020), up(li et al. 2015)	Os03t0148000-01	Protein of unknown function DUF677 family protein	3	2685582	2688291
MQTL_BY3.2	Os03g0148700	up(Zhang et al. 2017), up(li et al. 2015)	Os03t0148700-01	Similar to Calcium/calmodulin-regulated receptor-like kinase	3	2707497	2710821	OsRLCK100
MQTL_BY3.2	Os03g0148800	up(Lee et al. 2017), up(Ning et al 2012)	Os03t0148800-01	Zinc finger, C2H2-type domain containing protein	3	2713317	2715918
MQTL_BY3.2	Os03g0149000	down(Huang et al. 2014), up(li et al. 2015)	Os03t0149000-01	Similar to LOB domain protein 31	3	2723037	2723835	OsCrll1
MQTL_BY3.2	Os03g0149400	down(Zhang et al. 2017), up(Pueffeld et al.2016)	Os03t0149400-01	Tetratricopeptide-like helical domain containing protein	3	2757617	2760567
MQTL_BY3.2	Os03g0150600	up(Yu et al. 2020), up(Moumeni et al., 2012)	Os03t0150600-01	Pi transporter, Pi homeostasi	3	2807616	2809540	PT1
MQTL_BY3.2	Os03g0150800	down(Zhang et al. 2017), up(Sen et al. 2016)	Os03t0150800-01	Pi transporter, Pi homeostasis, Selenite uptak	3	2815502	2817322	PT2
MQTL_BY3.2	Os03g0151300	down(Zhang et al. 2017), up(Sen et al. 2016)	Os03t0151300-01	Similar to JmjC domain containing protein, expressed	3	2833133	2837268	JMJ701
MQTL_BY3.2	Os03g0151400	down(Zhang et al. 2017), up(Sen et al. 2016)	Os03t0151400-01	Similar to Zinc finger, C2H2 type family protein, expressed	3	2839530	2840929
MQTL_BY3.2	Os03g0151600	down(Zhang et al. 2017), up(Krishnan et al. 2014)	Os03t0151600-02	Acyl-CoA N-acyltransferase domain containing protein	3	2843857	2844839
MQTL_BY3.2	Os03g0151700	down(Yoo et al. 2017), up(Sen et al. 2016)	Os03t0151700-01	Similar to WD repeat protein (Fragment)	3	2845714	2851680	OsWD40-63
MQTL_BY3.2	Os03g0152000	up(Yu et al. 2020), up(li et al. 2015)	Os03t0152000-01	Heavy metal transport/detoxification protein domain containing protein	3	2866379	2868145
MQTL_BY3.2	Os03g0152100	up(Yu et al. 2020), up(li et al. 2015)	Os03t0152100-01	Similar to E2F-DP transcription factor	3	2870376	2875830	Orysa
MQTL_BY3.2	Os03g0152400	up(Lee et al. 2017), up(li et al. 2015)	Os03t0152400-01	Similar to 4-coumarate--CoA ligase-like 1	3	2883005	2887887	OsACS1
MQTL_BY3.2	Os03g0152600	up(Fu et al. 2017), up(li et al. 2015)	Os03t0152600-01	Conserved hypothetical protein	3	2897477	2900285
MQTL_BY3.2	Os03g0152700	down(Zhang et al. 2017), up(li et al. 2015)	Os03t0152700-01	Pseudouridine synthase domain containing protein	3	2901596	2906614
MQTL_BY3.2	Os03g0152800	down(Yoo et al. 2017), up(Pueffeld et al.2016)	Os03t0152800-01	Conserved hypothetical protein	3	2907115	2912658
MQTL_BY3.2	Os03g0152900	down(Zhang et al. 2017), up(li et al. 2015)	Os03t0152900-01	Similar to predicted protein	3	2913921	2922883
MQTL_BY3.2	Os03g0153400	up(Yu et al. 2020), up(Sen et al. 2016)	Os03t0153400-01	Similar to EMB1374	3	2947355	2948285
MQTL_BY3.2	Os03g0153900	down(Zhang et al. 2017), up(Pueffeld et al. 2016)	Os03t0153900-01	Aromatic-ring hydroxylase family protein	3	2958312	2960398
MQTL_BY3.2	Os03g0154000	up(Yu et al. 2020), up(li et al. 2015)	Os03t0154000-01	Aromatic-ring hydroxylase family protein	3	2961746	2964295
MQTL_BY3.2	Os03g0154100	up(Yu et al. 2020), up(Pueffeld et al.2016)	Os03t0154100-01	Aromatic-ring hydroxylase family protein	3	2964716	2967286
MQTL_BY3.2	Os03g0155000	up(Yu et al. 2020), up(li et al. 2015)	Os03t0155000-00	Monooxygenase, FAD-binding domain containing protein	3	2994392	2995344
MQTL_BY3.2	Os03g0155500	up(Yu et al. 2020), up(li et al. 2015)	Os03t0155500-00	Similar to Expansin-A25	3	3003413	3004537	OsEXPA25
MQTL_BY3.2	Os03g0156600	up(Singh et al. 2020), up(li et al. 2015)	Os03t0156600-01	Similar to Farnesylated protein (ATFP6)	3	3046791	3047782
MQTL_BY3.2	Os03g0156700	up(Yu et al. 2020), up(li et al. 2015)	Os03t0156700-01	Nickel/cobalt transporter, high-affinity domain containing protein	3	3048617	3051742	OsZNL
MQTL_BY3.2	Os03g0157300	down(Yoo et al. 2017), up(li et al. 2015)	Os03t0157300-01	Ca2+-permeable mechanosensitive channel, Regulation of plasma membrane Ca2+ influx, ROS generation induced by hypo-osmotic stres	3	3068969	3074025	OSMCA1
MQTL_BY3.2	Os03g0157500	down(Zhang et al. 2017), up(li et al. 2015)	Os03t0157500-01	Similar to FH protein interacting protein FIP2	3	3091858	3095644
MQTL_BY3.2	Os03g0157900	up(Lee et al. 2017), up(li et al. 2015)	Os03t0157900-01	Phosphoserine aminotransferase, chloroplast precursor (EC 2.6.1.52) (PSAT)	3	3110725	3112384
MQTL_BY3.2	Os03g0158200	up(Zhang et al. 2017), up(Ning et al 2012)	Os03t0158200-01	DEAD-like helicase, N-terminal domain containing protein	3	3115986	3120267	OsRH38
MQTL_BY3.2	Os03g0158600	up(Yu et al. 2020), up(Peleg et al., 2011)	Os03t0158600-00	Hypothetical conserved gene	3	3132124	3132741
MQTL_BY3.2	Os03g0158700	up(Zhang et al. 2017), up(Sen et al. 2016)	Os03t0158700-02	Similar to PA domain containing protein, expressed	3	3151514	3165238	OsSub27
MQTL_BY3.2	Os03g0159600	up(Yu et al. 2020), up(Pueffeld et al.2016)	Os03t0159600-01	Similar to Rab28 protein	3	3184496	3185936	OsLEA30
MQTL_BY3.2	Os03g0159800	up(Lee et al. 2017), up(li et al. 2015)	Os03t0159800-02	Complex 1 LYR protein family protein	3	3192052	3195531
MQTL_BY3.2	Os03g0159900	up(Fu et al. 2017), up(li et al. 2015)	Os03t0159900-01	Hypothetical conserved gene	3	3195766	3196656
MQTL_BY3.2	Os03g0160000	up(Yu et al. 2020), up(li et al. 2015)	Os03t0160000-01	Conserved hypothetical protein	3	3197694	3199982
MQTL_BY3.2	Os03g0160100	up(Lee et al. 2017), up(li et al. 2015)	Os03t0160100-01	Mitogen-activated protein kinase kinase kinase (MAPKKK), Disease resistance, Defense/stress respons	3	3201345	3208276	ACDR1
MQTL_BY3.2	Os03g0160600	up(Yu et al. 2020), up(Sen et al. 2016)	Os03t0160600-01	Similar to type I inositol-1,4,5-trisphosphate 5-phosphatase CVP2	3	3229040	3233510
MQTL_BY3.2	Os03g0160900	up(Lee et al. 2017), up(li et al. 2015)	Os03t0160900-01	Conserved hypothetical protein	3	3241745	3242616
MQTL_BY3.2	Os03g0161200	up(Chang et al. 2017), up(li et al. 2015)	Os03t0161200-01	Similar to Sulphate transporter	3	3271150	3276878	OsSultr3
MQTL_BY3.3	Os03g0198600	up(Singh et al. 2020), up(Krishnan et al. 2017)	Os03t0198600-01	Homeodomain-leucine zipper transcription factor, Regulation of panicle exsertio	3	5180779	5182185	HOX12
MQTL_BY3.3	Os03g0198900	down(Zhang et al. 2017), up(Pueffeld et al. 2016)	Os03t0198900-02	Hypothetical conserved gene	3	5200218	5206428	TagI
MQTL_BY3.3	Os03g0199000	down(Zhang et al. 2017), up(li et al. 2015)	Os03t0199000-01	UAA transporter domain containing protein	3	5206265	5211363
MQTL_BY3.3	Os03g0199300	up(Yu et al. 2020), up(Krishnan et al. 2017)	Os03t0199300-01	Conserved hypothetical protein	3	5218609	5219719
MQTL_BY3.3	Os03g0200200	up(Singh et al. 2020), up(Pueffeld et al.2016)	Os03t0200200-01	Conserved hypothetical protein	3	5261710	5263669
MQTL_BY3.3	Os03g0200500	down(Yoo et al. 2017), up(li et al. 2015)	Os03t0200500-02	40S ribosomal protein S3a (CYC07 protein)	3	5274929	5277136	cyc07
MQTL_BY3.3	Os03g0201000	up(Lee et al. 2017), up(li et al. 2015)	Os03t0201000-01	Conserved hypothetical protein	3	5294523	5297017
MQTL_BY3.3	Os03g0201400	up(Fu et al. 2017), up(li et al. 2015)	Os03t0201400-01	Pentatricopeptide repeat domain containing protein	3	5304942	5314273
MQTL_BY3.3	Os03g0201600	down(Yoo et al. 2017), up(li et al. 2015)	Os03t0201600-02	Similar to ischemia/reperfusion inducible protein	3	5320785	5323969
MQTL_BY3.3	Os03g0201700	down(Zhang et al. 2017), up(Pueffeld et al. 2016)	Os03t0201700-01	Histone acetylation protein 2 domain containing protein	3	5324635	5327751
MQTL_BY3.3	Os03g0201800	up(Yu et al. 2020), up(Peleg et al., 2011)	Os03t0201800-02	Similar to Tapetum specific protein (Tapetum-specific endoxylanase)	3	5326713	5330590
MQTL_BY3.3	Os03g0202001	up(Yu et al. 2020), up(li et al. 2015)	Os03t0202001-01	Similar to Adenylyl-sulfate kinase	3	5341103	5347082
MQTL_BY3.3	Os03g0202300	down(Zhang et al. 2017), up(Moumeni et al., 2012)	Os03t0202300-01	Similar to radical SAM domain-containing protein	3	5352944	5357283
MQTL_BY3.3	Os03g0203000	up(Lee et al. 2017), up(li et al. 2015)	Os03t0203000-01	Similar to somatic embryogenesis related protein	3	5393933	5396987
MQTL_BY3.3	Os03g0203100	down(Zhang et al. 2017), up(Pueffeld et al. 2016)	Os03t0203100-01	Nucleolar 27S pre-rRNA processing, Urb2/Npa2, C-terminal domain containing protein	3	5400960	5406847
MQTL_BY3.3	Os03g0203200	up(Zhang et al. 2017), up(li et al. 2015)	Os03t0203200-02	Alpha/beta hydrolase, Strigolactone receptor, Strigolactone perception, Reguration of shoot branchin	3	5422148	5426577	D14
MQTL_BY3.3	Os03g0203700	up(Yu et al. 2020), up(Ning et al 2012)	Os03t0203700-02	Similar to Calcium-transporting ATPase 2, plasma membrane-type (EC 3.6.3.8) (Ca(2+)-ATPase isoform 2)	3	5433914	5440324	osACA1
MQTL_BY3.3	Os03g0203800	up(Fu et al. 2017), up(Peleg et al., 2011)	Os03t0203800-01	Cyclin D domain containing protein	3	5441845	5444188	CycD5
MQTL_BY3.3	Os03g0205700	up(Lee et al. 2017), up(Huang et al., 2009)	Os03t0205700-02	BTB domain containing protein	3	5530670	5534319
MQTL_BY3.3	Os03g0205800	up(Lee et al. 2017), up(li et al. 2015)	Os03t0205800-00	Similar to Acetyltransferase, GNAT family protein, expressed	3	5538810	5540247
MQTL_BY3.3	Os03g0206400	down(Yoo et al. 2017), up(li et al. 2015)	Os03t0206400-02	Conserved hypothetical protein	3	5582059	5582713
MQTL_BY3.3	Os03g0206800	up(Yu et al. 2020), up(Sen et al. 2016)	Os03t0206800-01	Hypothetical protein	3	5593822	5594320
MQTL_BY3.3	Os03g0207200	up(Yu et al. 2020), up(Peleg et al., 2011)	Os03t0207200-01	Syntaxin 6, N-terminal domain containing protein	3	5609827	5612733
MQTL_BY3.3	Os03g0207250	up(Zhang et al. 2017), up(li et al. 2015)	Os03t0207250-01	Ribosomal protein/NADH dehydrogenase domain domain containing protein	3	5613333	5615437	OsRPL51
MQTL_BY3.3	Os03g0207400	up(Lee et al. 2017), up(li et al. 2015)	Os03t0207400-01	Similar to Protein phosphatase 2C-like	3	5625733	5627711	OsPP2C29
MQTL_BY3.3	Os03g0209500	down(Zhang et al. 2017), up(Sen et al. 2016)	Os03t0209500-01	Zinc finger, DHHC-type domain containing protein	3	5710240	5715009
MQTL_BY3.3	Os03g0209600	down(Zhang et al. 2017), up(li et al. 2015)	Os03t0209600-02	Similar to MEtRS (EC 6.1.1.10)	3	5721104	5728581
MQTL_BY3.3	Os03g0209800	up(Lee et al. 2017), up(li et al. 2015)	Os03t0209800-01	RhoGAP domain containing protein	3	5735003	5746155	Spin6.3
MQTL_BY3.3	Os03g0210400	down(Zhang et al. 2017), up(li et al. 2015)	Os03t0210400-01	RNA-processing protein, HAT helix domain containing protein	3	5760848	5767440
MQTL_BY3.3	Os03g0210700	up(Fu et al. 2017), up(Ning et al 2012)	Os03t0210700-01	Conserved hypothetical protein	3	5777776	5779292
MQTL_BY3.3	Os03g0210900	down(Yoo et al. 2017), up(li et al. 2015)	Os03t0210900-01	Similar to predicted protein	3	5796329	5797044
MQTL_BY3.3	Os03g0211600	down(Zhang et al. 2017), up(Pueffeld et al.2016)	Os03t0211600-01	Pentatricopeptide repeat domain containing protein	3	5817877	5819374
MQTL_BY3.3	Os03g0211700	up(Yu et al. 2020), up(li et al. 2015)	Os03t0211700-01	Glycoside hydrolase family 79, N-terminal protein	3	5823655	5828110
MQTL_BY3.3	Os03g0212200	down(Huang et al. 2014), up(li et al. 2015)	Os03t0212200-01	Leucine-rich repeat domain containing protein	3	5853962	5857465	OsIRL7
MQTL_BY3.3	Os03g0212400	down(Zhang et al. 2017), up(li et al. 2015)	Os03t0212400-01	Similar to SNAP25 homologous protein SNAP29	3	5860717	5863891
MQTL_BY3.3	Os03g0212800	up(Yu et al. 2020), up(li et al. 2015)	Os03t0212800-01	Similar to Beta-glucosidase	3	5876410	5883222	Os3bglu6
MQTL_BY3.3	Os03g0213100	up(Lee et al. 2017), up(Peleg et al., 2011)	Os03t0213100-02	Similar to Sec61p	3	5896038	5899522
MQTL_BY3.3	Os03g0213600	up(Lee et al. 2017), up(Ning et al 2012)	Os03t0213600-01	Conserved hypothetical protein	3	5946380	5955447
MQTL_BY3.3	Os03g0213800	down(Zhang et al. 2017), up(Pueffeld et al. 2016)	Os03t0213800-01	Mitochondrial substrate carrier family protein	3	5960793	5964717
MQTL_BY3.3	Os03g0214200	up(Singh et al. 2020), up(Pueffeld et al.2016)	Os03t0214200-02	Mediator of OsbZIP46 deactivation and degradation, Negative regulation of ABA signaling and drought toleranc	3	5983462	5988740	MODD
MQTL_BY3.3	Os03g0214400	up(Yu et al. 2020), up(li et al. 2015)	Os03t0214400-01	Similar to Digalactosyldiacylglycerol synthase 2	3	5994179	5997434
MQTL_BY3.3	Os03g0214900	up(Yu et al. 2020), up(li et al. 2015)	Os03t0214900-01	Conserved hypothetical protein	3	6006751	6011719
MQTL_BY3.3	Os03g0215200	down(Zhang et al. 2017), up(li et al. 2015)	Os03t0215200-01	Putative transcription factor, Carpel specification, Midrib formatio	3	6041245	6048687	DL
MQTL_BY3.3	Os03g0215400	up(Yu et al. 2020), up(li et al. 2015)	Os03t0215400-01	MADS-domain-containing protein, Sexual reproductio	3	6052902	6061365	LHS1
MQTL_BY3.3	Os03g0215700	up(Lee et al. 2017), up(Pueffeld et al.2016)	Os03t0215700-01	Myosin II heavy chain-like family protein	3	6079161	6084477
MQTL_BY3.3	Os03g0215800	down(Zhang et al. 2017), up(Huang et al., 2009)	Os03t0215800-01	Pyridoxal phosphate-dependent enzyme, beta subunit domain containing protein	3	6085640	6089018
MQTL_BY3.3	Os03g0216500	up(Yu et al. 2020), up(li et al. 2015)	Os03t0216500-00	Conserved hypothetical protein	3	6121324	6122376
MQTL_BY3.3	Os03g0216600	up(Lee et al. 2017), up(li et al. 2015)	Os03t0216600-03	Similar to Alpha-glucosidase (EC 3.2.1.20)	3	6127334	6131136
MQTL_BY3.3	Os03g0216700	down(Zhang et al. 2017), up(Moumeni et al., 2012)	Os03t0216700-01	Citrate transporter, Efficient translocation of F	3	6131846	6142781	OsFRDL1
MQTL_BY3.3	Os03g0217000	down(Zhang et al. 2017), up(li et al. 2015)	Os03t0217000-01	Similar to Inhibin beta B chain precursor (Activin beta-B chain)	3	6163963	6164560
MQTL_BY3.3	Os03g0218200	up(Yu et al. 2020), up(li et al. 2015)	Os03t0218200-01	Similar to F-box domain containing protein, expressed	3	6218055	6225071
MQTL_BY3.3	Os03g0218300	up(Zhang et al. 2017), up(li et al. 2015)	Os03t0218300-01	Conserved hypothetical protein	3	6227695	6229743
MQTL_BY3.3	Os03g0218400	down(Zhang et al. 2017), up(Peleg et al., 2011)	Os03t0218400-01	Similar to Hexose transporter	3	6233563	6238297	OsMST4
MQTL_BY3.3	Os03g0219200	up(Yu et al. 2020), up(Ning et al 2012)	Os03t0219200-01	Similar to Superoxide dismutase (EC 1.15.1.1)	3	6271959	6275334	OsSOD2
MQTL_BY3.3	Os03g0219700	down(Zhang et al. 2017), up(li et al. 2015)	Os03t0219700-01	DEAD-like helicase, N-terminal domain containing protein	3	6286013	6288421	OsRH47B
MQTL_BY3.3	Os03g0219800	up(Lee et al. 2017), up(Pueffeld et al.2016)	Os03t0219800-02	Conserved hypothetical protein	3	6290732	6295238
MQTL_BY3.3	Os03g0219900	down(Zhang et al. 2017), up(li et al. 2015)	Os03t0219900-01	Similar to 50S ribosomal protein L15, chloroplast precursor (CL15) (Fragment)	3	6295480	6297596
MQTL_BY3.3	Os03g0220700	up(Lee et al. 2017), up(Pueffeld et al.2016)	Os03t0220700-02	Similar to (RAP Annotation release2) Peptidase	3	6327307	6334713
MQTL_BY3.3	Os03g0221200	up(Yu et al. 2020), up(Peleg et al., 2011)	Os03t0221200-01	Similar to Homocysteine S-methyltransferase 1 (EC 2.1.1.10) (S- methylmethionine:homocysteine methyltransferase 1) (SMM:Hcy S- methyltransferase 1) (ZmHMT-1)	3	6354859	6357792
MQTL_BY3.3	Os03g0221700	down(Yoo et al. 2017), up(li et al. 2015)	Os03t0221700-02	Serine/threonine protein kinase-related domain containing protein	3	6377414	6380243
MQTL_BY3.3	Os03g0222100	up(Singh et al. 2020), up(li et al. 2015)	Os03t0222100-01	Similar to Topoisomerase-like protein	3	6392811	6395478
MQTL_BY3.3	Os03g0222600	up(Lee et al. 2017), up(Moumeni et al., 2012)	Os03t0222600-01	Similar to caleosin	3	6418114	6420549
MQTL_BY3.3	Os03g0222700	up(Yu et al. 2020), up(Pueffeld et al. 2016)	Os03t0222700-01	Molecular chaperone, heat shock protein, Hsp40, DnaJ domain containing protein	3	6421790	6422412
MQTL_BY3.3	Os03g0223700	up(Chang et al. 2017), up(li et al. 2015)	Os03t0223700-01	Armadillo-like helical domain containing protein	3	6468343	6476409
MQTL_BY3.3	Os03g0223900	up(Yu et al. 2020), up(Huang et al., 2009)	Os03t0223900-01	UDP-3-O-acyl N-acetylglucosamine deacetylase domain containing protein	3	6493908	6498974
MQTL_BY3.3	Os03g0224200	up(Yu et al. 2020), up(li et al. 2015)	Os03t0224200-01	B-type response regulator, Cytokinin signalin	3	6512771	6518511	ORR1
MQTL_BY3.3	Os03g0225200	up(Lee et al. 2017), up(Peleg et al., 2011)	Os03t0225200-01	Cyclin, A/B/D/E domain containing protein	3	6556389	6562025	OsSDS
MQTL_BY3.3	Os03g0225500	down(Zhang et al. 2017), up(Pueffeld et al. 2016)	Os03t0225500-02	Nucleoporin, Common symbiosis signaling (SYM) pathwa	3	6573239	6580610	NUP133
MQTL_BY3.3	Os03g0225600	up(Fu et al. 2017), up(li et al. 2015)	Os03t0225600-01	Conserved oligomeric complex COG6 family protein	3	6587240	6587714
MQTL_BY3.3	Os03g0225700	up(Lee et al. 2017), up(Pueffeld et al.2016)	Os03t0225700-01	Wall-associated kinase, Biotic stress respons	3	6589784	6594037	WAK25
MQTL_BY3.3	Os03g0226400	down(Zhang et al. 2017), up(li et al. 2015)	Os03t0226400-01	Manganese transporter, Cation diffusion facilitator (CDF) family member, Mn toleranc	3	6636675	6641550	OsMTP8.1
MQTL_BY3.3	Os03g0226800	up(Fu et al. 2017), up(Moumeni et al., 2012)	Os03t0226800-01	Similar to Cytosine-specific methyltransferase	3	6657601	6663830	OsCMT1
MQTL_BY3.3	Os03g0227000	up(Lee et al. 2017), up(Ning et al 2012)	Os03t0227000-01	Similar to Coatomer gamma subunit (Gamma-coat protein) (Gamma-COP)	3	6676410	6683840
MQTL_BY3.3	Os03g0227400	down(Zhang et al. 2017), up(li et al. 2015)	Os03t0227400-01	Similar to glucan endo-1,3-beta-glucosidase 7	3	6706278	6708143
MQTL_BY3.3	Os03g0227500	up(Yu et al. 2020), up(li et al. 2015)	Os03t0227500-01	Conserved hypothetical protein	3	6716409	6720052
MQTL_BY3.3	Os03g0227700	down(Zhang et al. 2017), up(Ning et al 2012)	Os03t0227700-01	Cytochrome P450 90B2, Brassinosteroid C-22 hydroxylase, Brassinosteroids biosynthesi	3	6737549	6744486	OsDWF4
MQTL_BY3.3	Os03g0228200	down(Zhang et al. 2017), up(Pueffeld et al.2016)	Os03t0228200-01	Conserved hypothetical protein	3	6776463	6778596
MQTL_BY3.3	Os03g0228400	up(Zhang et al. 2017), up(li et al. 2015)	Os03t0228400-01	Similar to Adapter-related protein complex 3 sigma 2 subunit (Sigma-adaptin 3b) (AP-3 complex sigma-3B subunit) (Sigma-3B-adaptin)	3	6782702	6785978
MQTL_BY3.3	Os03g0228500	down(Zhang et al. 2017), up(li et al. 2015)	Os03t0228500-01	Conserved hypothetical protein	3	6786712	6790137
MQTL_BY3.3	Os03g0229500	down(Zhang et al. 2017), up(Pueffeld et al. 2016)	Os03t0229500-00	Similar to MATE efflux family protein, expressed	3	6854085	6856064
MQTL_BY3.3	Os03g0229600	up(Yu et al. 2020), up(li et al. 2015)	Os03t0229600-01	Similar to Maf-like protein CV_0124	3	6871825	6875383
MQTL_BY3.3	Os03g0230000	down(Silveira et al. 2015), down(Krishnan et al. 2017)	Os03t0230000-01	Non-protein coding transcript	3	6880218	6880905
MQTL_BY3.3	Os03g0230300	up(Singh et al. 2020), up(Peleg et al., 2011)	Os03t0230300-02	Homologue of SRO (similar to RCD one), Regulation of stomatal closure, Abiotic stress respons	3	6895178	6898355	OsSRO1c
MQTL_BY3.3	Os03g0231000	up(Chang et al. 2017), up(li et al. 2015)	Os03t0231000-00	Conserved hypothetical protein	3	6931709	6932134	Oshox19
MQTL_BY3.3	Os03g0231600	up(Yu et al. 2020), up(Krishnan et al. 2017)	Os03t0231600-01	Similar to Branched-chain-amino-acid aminotransferase 3, chloroplast precursor (EC 2.6.1.42) (Atbcat-3)	3	6948035	6950951
MQTL_BY3.3	Os03g0231800	down(Zhang et al. 2017), up(Ning et al 2012)	Os03t0231800-02	Similar to Squalene monooxygenase 1 (EC 1.14.99.7)	3	6957671	6962492
MQTL_BY3.3	Os03g0232600	up(Fu et al. 2017), up(li et al. 2015)	Os03t0232600-01	U-Box E3 ubiquitin ligase, Regulation of brassinosteroid-mediated growt	3	7029174	7031611	ELF1
MQTL_BY3.3	Os03g0234600	down(Zhang et al. 2017), up(li et al. 2015)	Os03t0234600-00	Hypothetical conserved gene	3	7111305	7115133
MQTL_BY3.3	Os03g0234900	down(Zhang et al. 2017), up(Pueffeld et al.2016)	Os03t0234900-01	Similar to Peroxidase (EC 1.11.1.7)	3	7124925	7127129	PRX39
MQTL_BY3.3	Os03g0235000	up(Yu et al. 2020), up(li et al. 2015)	Os03t0235000-01	Similar to Peroxidase	3	7128273	7129609	poxN
MQTL_BY3.3	Os03g0235300	up(Yu et al. 2020), up(li et al. 2015)	Os03t0235300-01	Similar to Peptide transporter PTR2	3	7139074	7140886
MQTL_BY3.3	Os03g0235400	up(Fu et al. 2017), up(Pueffeld et al.2016)	Os03t0235400-01	Hypothetical protein	3	7143619	7146865
MQTL_BY3.3	Os03g0235700	up(Yu et al. 2020), up(li et al. 2015)	Os03t0235700-01	Similar to Peptide transporter 1	3	7147366	7151263
MQTL_BY3.3	Os03g0236300	up(Singh et al. 2020), up(li et al. 2015)	Os03t0236300-00	Similar to Myb-like DNA-binding domain containing protein, expressed	3	7184393	7189221
MQTL_BY3.3	Os03g0237100	up(Yu et al. 2020), up(Sen et al. 2016)	Os03t0237100-01	Similar to NADPH-dependent codeinone reductase (EC 1.1.1.247)	3	7229093	7231670	OsDMAS1
MQTL_BY3.3	Os03g0237500	up(Fu et al. 2017), up(Peleg et al., 2011)	Os03t0237500-01	Similar to predicted protein	3	7274601	7277422
MQTL_BY3.3	Os03g0237900	up(Yu et al. 2020), up(Krishnan et al. 2017)	Os03t0237900-01	Hypothetical conserved gene	3	7290796	7293226
MQTL_BY3.3	Os03g0238600	up(Yu et al. 2020), up(li et al. 2015)	Os03t0238600-01	Similar to Purple acid phosphatase	3	7322529	7325182	OsPAP3c
MQTL_BY3.3	Os03g0238800	up(Zhang et al. 2017), up(li et al. 2015)	Os03t0238800-01	Conserved hypothetical protein	3	7329417	7335053
MQTL_BY3.3	Os03g0239000	down(Yoo et al. 2017), up(li et al. 2015)	Os03t0239000-01	Concanavalin A-like lectin/glucanase, subgroup domain containing protein	3	7339645	7342730	OsXTH28
MQTL_BY3.3	Os03g0239200	up(Zhang et al. 2017), up(li et al. 2015)	Os03t0239200-03	Similar to CONSTANS interacting protein 6	3	7347523	7351722
MQTL_BY3.3	Os03g0239400	down(Zhang et al. 2017), up(li et al. 2015)	Os03t0239400-01	Similar to Transcription factor HBP-1a(C14)	3	7358092	7369614	OsbZIP26
MQTL_BY3.3	Os03g0240400	down(Zhang et al. 2017), up(li et al. 2015)	Os03t0240400-01	Conserved hypothetical protein	3	7430659	7433595
MQTL_BY3.3	Os03g0240500	down(Zhang et al. 2017), up(li et al. 2015)	Os03t0240500-01	Similar to Toc34-2 protein	3	7434060	7438082
MQTL_BY3.3	Os03g0240600	up(Yang et al. 2019), up(Peleg et al., 2011)	Os03t0240600-01	U-box containing E3 ligase, Response to phosphate starvatio	3	7440402	7442007	OsUPS
MQTL_BY3.3	Os03g0240700	up(Yu et al. 2020), up(li et al. 2015)	Os03t0240700-01	Similar to Erwinia induced protein 2	3	7446000	7449581
MQTL_BY3.3	Os03g0241300	up(Yu et al. 2020), up(Peleg et al., 2011)	Os03t0241300-04	Conserved hypothetical protein	3	7480379	7483234	OsPE
MQTL_BY3.3	Os03g0241400	up(Lee et al. 2017), up(Krishnan et al. 2014)	Os03t0241400-00	Hypothetical protein	3	7480381	7483180	OsRLCK105
MQTL_BY3.3	Os03g0241800	up(Yu et al. 2020), down(Krishnan et al. 2017)	Os03t0241800-00	Similar to predicted protein	3	7497368	7499362
MQTL_BY3.3	Os03g0241900	up(Chang et al. 2017), up(li et al. 2015)	Os03t0241900-03	Similar to Senescence-associated protein 12	3	7500164	7503768
MQTL_BY3.3	Os03g0242100	down(Yoo et al. 2017), up(li et al. 2015)	Os03t0242100-00	Conserved hypothetical protein	3	7505884	7513338
MQTL_BY3.3	Os03g0243200	down(Zhang et al. 2017), up(li et al. 2015)	Os03t0243200-01	Conserved hypothetical protein	3	7573271	7577555
MQTL_BY3.3	Os03g0243700	up(Chang et al. 2017), up(li et al. 2015)	Os03t0243700-01	Similar to Glycosyl hydrolase family 10 protein, expressed	3	7601448	7603037
MQTL_BY3.3	Os03g0243800	down(Zhang et al. 2017), up(li et al. 2015)	Os03t0243800-00	Nicotinamide N-methyltransferase, putative domain containing protein	3	7603131	7607537
MQTL_BY3.3	Os03g0244200	up(Chang et al. 2017), up(Sen et al. 2016)	Os03t0244200-02	Similar to thaumatin-like protein 1	3	7626455	7629565
MQTL_BY3.3	Os03g0244600	down(Zhang et al. 2017), up(Pueffeld et al. 2016)	Os03t0244600-01	Similar to AUX1-like protein	3	7646649	7650520	OsLAX2
MQTL_BY3.3	Os03g0244700	down(Yoo et al. 2017), up(li et al. 2015)	Os03t0244700-01	Armadillo-like helical domain containing protein	3	7656198	7658476
MQTL_BY3.3	Os03g0245100	up(Yu et al. 2020), up(Pueffeld et al.2016)	Os03t0245100-03	NAD(P)-binding domain containing protein	3	7671601	7676854
MQTL_BY3.3	Os03g0246500	down(Zhang et al. 2017), up(Ning et al 2012)	Os03t0246500-02	Protein of unknown function DUF869, plant family protein	3	7740991	7749358
MQTL_BY3.3	Os03g0246800	down(Zhang et al. 2017), up(Sen et al. 2016)	Os03t0246800-01	Similar to Guanine nucleotide-exchange protein GEP2	3	7753164	7763728
MQTL_BY3.3	Os03g0247000	down(Zhang et al. 2017), up(Pueffeld et al.2016)	Os03t0247000-01	Clp, N-terminal domain containing protein	3	7773866	7779865	OsClpT
MQTL_BY3.3	Os03g0247400	up(Singh et al. 2020), up(li et al. 2015)	Os03t0247400-00	Hypothetical conserved gene	3	7796611	7796874
MQTL_BY3.3	Os03g0247900	up(Chang et al. 2017), up(li et al. 2015)	Os03t0247900-01	F5O11.14 (ACR8)	3	7815147	7817732	OsACR9
MQTL_BY3.3	Os03g0248000	up(Yu et al. 2020), up(Sen et al. 2016)	Os03t0248000-03	Autophagy protein 9 domain containing protein	3	7819901	7827315	OsATG9a
MQTL_BY3.3	Os03g0249100	down(Zhang et al. 2017), up(li et al. 2015)	Os03t0249100-01	Conserved hypothetical protein	3	7871494	7873366
MQTL_BY3.3	Os03g0249200	up(Fu et al. 2017), up(li et al. 2015)	Os03t0249200-01	Class I peptide chain release factor domain containing protein	3	7874537	7878425
MQTL_BY3.3	Os03g0249700	up(Lee et al. 2017), up(Sen et al. 2016)	Os03t0249700-02	Conserved hypothetical protein	3	7907082	7907812
MQTL_BY3.3	Os03g0250200	down(Zhang et al. 2017), up(li et al. 2015)	Os03t0250200-02	TB2/DP1 and HVA22 related protein family protein	3	7929012	7933985
MQTL_BY3.3	Os03g0252100	up(Yu et al. 2020), up(li et al. 2015)	Os03t0252100-01	Alpha/beta hydrolase fold-3 domain containing protein	3	8010885	8012566
MQTL_BY3.3	Os03g0252800	up(Yu et al. 2020), up(li et al. 2015)	Os03t0252800-01	Pyridoxal phosphate-dependent transferase, major region, subdomain 1 domain containing protein	3	8047380	8052536
MQTL_BY3.3	Os03g0253600	down(Zhang et al. 2017), up(li et al. 2015)	Os03t0253600-01	Conserved hypothetical protein	3	8106340	8108381
MQTL_BY3.3	Os03g0253800	down(Silveira et al. 2015), up(li et al. 2015)	Os03t0253800-03	Mitochondrial import inner membrane translocase, subunit Tim21 domain containing protein	3	8112267	8117742
MQTL_BY3.3	Os03g0254000	up(Yu et al. 2020), up(li et al. 2015)	Os03t0254000-01	NB-ARC domain containing protein	3	8122290	8126074
MQTL_BY3.3	Os03g0254200	up(Singh et al. 2020), up(li et al. 2015)	Os03t0254200-00	Similar to predicted protein	3	8130378	8132030
MQTL_BY3.3	Os03g0254250	up(Singh et al. 2020), up(Pueffeld et al. 2016)	Os03t0254250-00	Non-protein coding transcript	3	8134007	8134226
MQTL_BY3.3	Os03g0255100	down(Zhang et al. 2017), up(li et al. 2015)	Os03t0255100-01	Similar to Relative to SR12 protein (Fragment)	3	8196070	8201999	OsBgal8
MQTL_BY3.3	Os03g0255200	down(Zhang et al. 2017), up(li et al. 2015)	Os03t0255200-02	Heat shock protein DnaJ, N-terminal domain containing protein	3	8207583	8211913
MQTL_BY3.3	Os03g0255900	up(Singh et al. 2020), up(Sen et al. 2016)	Os03t0255900-01	Conserved hypothetical protein	3	8241532	8242113
MQTL_BY3.3	Os03g0257000	down(Zhang et al. 2017), up(li et al. 2015)	Os03t0257000-01	Conserved hypothetical protein	3	8307296	8311472
MQTL_BY3.3	Os03g0258000	up(Yu et al. 2020), up(Pueffeld et al. 2016)	Os03t0258000-01	Similar to Resistance protein candidate (Fragment)	3	8339827	8342028
MQTL_BY3.4	Os03g0645100	up(Zhang et al. 2017), up(li et al. 2015)	Os03t0645100-02	Similar to pyruvate dehydrogenase E1 component subunit beta	3	24902822	24905484
MQTL_BY3.4	Os03g0645900	up(Singh et al. 2020), up(li et al. 2015)	Os03t0645900-00	Carotenoid oxygenase family protein	3	24959201	24961260	OsNCED1
MQTL_BY3.4	Os03g0646100	down(Yoo et al. 2017), up(li et al. 2015)	Os03t0646100-01	Similar to Plastid division protein ftsZ1 precursor	3	24996647	25000959	FtsZ2-1
MQTL_BY3.4	Os03g0647400	down(Huang et al. 2014), up(li et al. 2015)	Os03t0647400-01	GCK domain containing protein	3	25061470	25062348
MQTL_BY3.4	Os03g0647600	down(Zhang et al. 2017), up(li et al. 2015)	Os03t0647600-01	Similar to Nf-Y-A subunit	3	25069214	25074703	OSHAP2H
MQTL_BY3.4	Os03g0648300	up(Lee et al. 2017), up(li et al. 2015)	Os03t0648300-01	Similar to Calmodulin binding protein	3	25116242	25124259
MQTL_BY3.4	Os03g0648400	up(Zhang et al. 2017), up(li et al. 2015)	Os03t0648400-01	Similar to DnaJ protein	3	25127262	25130981	OsDjA4
MQTL_BY3.4	Os03g0648450	up(Singh et al. 2020), up(Huang et al., 2009)	Os03t0648450-00	Hypothetical gene	3	25129823	25130866
MQTL_BY3.4	Os03g0648600	up(Singh et al. 2020), up(li et al. 2015)	Os03t0648600-00	Similar to Zinc finger, C3HC4 type family protein, expressed	3	25135397	25136081
MQTL_BY3.4	Os03g0650200	down(Zhang et al. 2017), up(Pueffeld et al.2016)	Os03t0650200-00	Similar to Cytochrome P450 CYP92C5	3	25219722	25221556
MQTL_BY3.4	Os03g0650400	up(Zhang et al. 2017), up(Krishnan et al. 2017)	Os03t0650400-02	Similar to ameiotic 1	3	25234046	25240194	OsAM1
MQTL_BY3.4	Os03g0650900	up(Zhang et al. 2017), up(li et al. 2015)	Os03t0650900-01	Ortholog of Arabidopsis NLA (AtNLA), RING-type E3 ubiquitin-ligas	3	25268199	25272892	OsNLA2
MQTL_BY3.4	Os03g0651000	down(Zhang et al. 2017), up(li et al. 2015)	Os03t0651000-01	Glu-tRNAGln amidotransferase, C subunit family protein	3	25276432	25278489
MQTL_BY3.4	Os03g0652000	up(Singh et al. 2020), up(Pueffeld et al.2016)	Os03t0652000-02	C2 domain containing protein	3	25328600	25330063
MQTL_BY3.4	Os03g0654400	up(Lee et al. 2017), up(Peleg et al., 2011)	Os03t0654400-02	Similar to Cationic amino acid transporter-like protein	3	25504243	25509983	OsCAT4
MQTL_BY3.4	Os03g0654600	up(Fu et al. 2017), up(Krishnan et al. 2017)	Os03t0654600-01	Similar to Myb-like DNA-binding domain, SHAQKYF class family protein, expressed	3	25520279	25525342	NOL
MQTL_BY3.4	Os03g0654700	up(Lee et al. 2017), up(Krishnan et al. 2014)	Os03t0654700-01	Protein of unknown function DUF1637 family protein	3	25526785	25530702	OsEnS-50
MQTL_BY3.4	Os03g0655200	up(Zhang et al. 2017), up(Sen et al. 2016)	Os03t0655200-01	Similar to Membrin 11 (AtMEMB11) (Golgi SNAP receptor complex member 2-1) (27 kDa Golgi SNARE protein)	3	25552429	25556486
MQTL_BY3.4	Os03g0655500	up(Yu et al. 2020), up(li et al. 2015)	Os03t0655500-00	Ankyrin domain containing protein	3	25570221	25572205
MQTL_BY3.4	Os03g0656100	down(Zhang et al. 2017), up(Sen et al. 2016)	Os03t0656100-01	Similar to Hsp20/alpha crystallin family protein, expressed	3	25599781	25600275
MQTL_BY3.4	Os03g0656800	up(Yu et al. 2020), up(Pueffeld et al. 2016)	Os03t0656800-02	Similar to 3-glucanase	3	25624207	25627074
MQTL_BY3.4	Os03g0656900	up(Yu et al. 2020), up(li et al. 2015)	Os03t0656900-01	Plastid RNA-binding protein, Regulation of chloroplast RNA metabolism, Early chloroplast development under cold stres	3	25627120	25631135	NUS1
MQTL_BY3.4	Os03g0657400	up(Lee et al. 2017), up(Pueffeld et al. 2016)	Os03t0657400-00	Hypothetical conserved gene	3	25651039	25651556	OsWRKY60
MQTL_BY3.4	Os03g0659300	up(Lee et al. 2017), up(li et al. 2015)	Os03t0659300-01	Glyoxalase/bleomycin resistance protein/dioxygenase domain containing protein	3	25801633	25804431	OsGLYI4
MQTL_BY3.4	Os03g0659400	up(Chang et al. 2017), up(Pueffeld et al.2016)	Os03t0659400-02	DWNN domain domain containing protein	3	25805332	25810838
MQTL_BY3.4	Os03g0659700	up(Yu et al. 2020), up(li et al. 2015)	Os03t0659700-01	Similar to LOB domain protein 12	3	25845328	25845980
MQTL_BY3.4	Os03g0659900	down(Zhang et al. 2017), up(li et al. 2015)	Os03t0659900-01	Similar to S3 self-incompatibility locus-linked pollen 3.15 protein	3	25850674	25858175
MQTL_BY4.1	Os04g0296700	up(Zhang et al. 2017), up(Pueffeld et al. 2016)	Os04t0296700-01	Similar to cDNA clone:006-306-G03, full insert sequence	4	13084975	13089002
MQTL_BY4.1	Os04g0300600	up(Yu et al. 2020), up(li et al. 2015)	Os04t0300600-00	Hypothetical conserved gene	4	13399837	13401045	OsbHLH007
MQTL_BY4.1	Os04g0301700	up(Lee et al. 2017), up(li et al. 2015)	Os04t0301700-01	Glycosyl transferase, family 14 protein	4	13493578	13498005
MQTL_BY4.1	Os04g0302400	up(Yu et al. 2020), up(Krishnan et al. 2017)	Os04t0302400-01	Conserved hypothetical protein	4	13526363	13531029
MQTL_BY4.1	Os04g0306400	up(Yu et al. 2020), up(Sen et al. 2016)	Os04t0306400-01	Ribose 5-phosphate isomerase family protein	4	13802278	13803456	OsRPI
MQTL_BY4.1	Os04g0307200	down(Zhang et al. 2017), up(li et al. 2015)	Os04t0307200-02	Similar to Cysteine string protein (CCCS1)	4	13834743	13841242	OsDjC43
MQTL_BY4.1	Os04g0307500	up(Zhang et al. 2017), up(Sen et al. 2016)	Os04t0307500-01	Similar to OSIGBa0113B06.2 protein	4	13863222	13868260	OsWAK32
MQTL_BY4.1	Os04g0308000	up(Zhang et al. 2017), up(li et al. 2015)	Os04t0308000-01	Conserved hypothetical protein	4	13918556	13928367	OsWAK35
MQTL_BY4.1	Os04g0310400	up(Yu et al. 2020), up(Pueffeld et al. 2016)	Os04t0310400-00	Similar to H0211A12.15 protein	4	14056535	14061026	OsWAK36
MQTL_BY4.1	Os04g0310800	up(Zhang et al. 2017), up(li et al. 2015)	Os04t0310800-01	Fatty acyl-CoA synthetase, Pollen exine formation, Anther development, Sporopollenin synthesi	4	14072641	14074737	OsACS9
MQTL_BY4.1	Os04g0311400	down(Zhang et al. 2017), up(Pueffeld et al. 2016)	Os04t0311400-01	Similar to Cysteine proteinase 1 precursor (EC 3.4.22.-)	4	14129614	14132212
MQTL_BY4.1	Os04g0311500	down(Zhang et al. 2017), up(li et al. 2015)	Os04t0311500-00	Non-protein coding transcript	4	14132242	14134548
MQTL_BY4.1	Os04g0312100	down(Yoo et al. 2017), up(li et al. 2015)	Os04t0312100-01	Peptidase C12, ubiquitin carboxyl-terminal hydrolase 1 domain containing protein	4	14186061	14187787
MQTL_BY4.1	Os04g0316200	up(Yu et al. 2020), up(li et al. 2015)	Os04t0316200-01	Protein of unknown function DUF26 domain containing protein	4	14453617	14454811
MQTL_BY4.1	Os04g0317300	up(Lee et al. 2017), up(li et al. 2015)	Os04t0317300-00	Similar to OSIGBa0113K06.4 protein	4	14526290	14528182	OsFbox198
MQTL_BY4.2	Os04g0391900	up(Yu et al. 2020), up(li et al. 2015)	Os04t0391900-02	Similar to OSIGBa0145N07.5 protein	4	19283338	19286824
MQTL_BY4.2	Os04g0392300	down(Zhang et al. 2017), up(Sen et al. 2016)	Os04t0392300-00	Hypothetical conserved gene	4	19300027	19301775	OsSTA122
MQTL_BY4.2	Os04g0393500	up(Zhang et al. 2017), up(li et al. 2015)	Os04t0393500-01	CC-type glutaredoxin, Floral organ development and pathogen respons	4	19356400	19356807	GRX13
MQTL_BY4.2	Os04g0394100	up(Singh et al. 2020), up(li et al. 2015)	Os04t0394100-00	Similar to H0718E12.3 protein	4	19373688	19376820
MQTL_BY4.2	Os04g0394200	up(Lee et al. 2017), up(Krishnan et al. 2014)	Os04t0394200-03	Similar to 2-oxoglutarate dehydrogenase E2 subunit	4	19378313	19382689
MQTL_BY4.2	Os04g0396800	down(Zhang et al. 2017), up(Pueffeld et al. 2016)	Os04t0396800-03	Peptidase S10, serine carboxypeptidase family protein	4	19591901	19595239	OsSCP24
MQTL_BY4.2	Os04g0397500	up(Lee et al. 2017), up(li et al. 2015)	Os04t0397500-00	Similar to gt-2-related	4	19612844	19613317
MQTL_BY4.2	Os04g0397601	down(Zhang et al. 2017), up(Krishnan et al. 2014)	Os04t0397601-00	Non-protein coding transcript	4	19629517	19629745
MQTL_BY4.2	Os04g0398000	up(Yu et al. 2020), up(Peleg et al., 2011)	Os04t0398000-02	ERF transcription factor, A member of APETALA2/Ethylene-Responsive Element Binding Protein(AP2/EREBP) family, Regulation of drought stress response, Innate immunit	4	19651665	19656024	OsERF101
MQTL_BY4.2	Os04g0398700	up(Yu et al. 2020), up(li et al. 2015)	Os04t0398700-00	Similar to Pollen specific protein C13 precursor	4	19693167	19694275	PS1
MQTL_BY4.2	Os04g0399300	down(Zhang et al. 2017), up(Huang et al., 2009)	Os04t0399300-01	Similar to Nudix hydrolase 13, mitochondrial precursor (EC 3.6.1.-) (AtNUDT13)	4	19735871	19739665
MQTL_BY4.2	Os04g0399800	up(Singh et al. 2020), up(Krishnan et al. 2014)	Os04t0399800-00	Similar to Ethylene-responsive transcription factor 12 (Ethylene-responsive element binding factor 12) (EREBP-12) (AtERF12)	4	19790424	19791452	OsERF#082
MQTL_BY4.2	Os04g0401000	up(Zhang et al. 2017), up(Pueffeld et al. 2016)	Os04t0401000-01	Proline-rich protein, Blast resistanc	4	19835206	19836892	PI21
MQTL_BY4.2	Os04g0401900	up(Chang et al. 2017), up(Pueffeld et al. 2016)	Os04t0401900-01	Conserved hypothetical protein	4	19900237	19901511
MQTL_BY4.2	Os04g0402100	up(Lee et al. 2017), up(Moumeni et al., 2012)	Os04t0402100-02	Similar to Calnexin (Fragment)	4	19913312	19916747	OsCNX
MQTL_BY4.2	Os04g0402200	up(Zhang et al. 2017), up(li et al. 2015)	Os04t0402200-00	Similar to RNA binding protein Rp120	4	19921005	19929376
MQTL_BY4.2	Os04g0402500	up(Lee et al. 2017), up(Peleg et al., 2011)	Os04t0402500-00	Zinc finger, RING-type domain containing protein	4	19941027	19942075
MQTL_BY4.3	Os04g0439100	up(Zhang et al. 2017), up(Krishnan et al. 2017)	Os04t0439100-02	Similar to H0525C06.4 protein	4	21842292	21848134
MQTL_BY4.3	Os04g0440400	up(Yu et al. 2020), down(Krishnan et al. 2017)	Os04t0440400-00	F-box domain, cyclin-like domain containing protein	4	21929866	21932000	OsFbox212
MQTL_BY4.3	Os04g0441900	down(Zhang et al. 2017), up(li et al. 2015)	Os04t0441900-02	Cleft lip and palate transmembrane 1 family protein	4	21989594	21995101
MQTL_BY4.3	Os04g0442000	down(Zhang et al. 2017), up(Krishnan et al. 2017)	Os04t0442000-01	Similar to Auxin response factor 2 (ARF1-binding protein) (ARF1-BP)	4	22006405	22012018	OsARF9
MQTL_BY4.3	Os04g0442200	down(Zhang et al. 2017), up(li et al. 2015)	Os04t0442200-01	Protein of unknown function DUF482 family protein	4	22017906	22024024
MQTL_BY4.3	Os04g0444800	up(Yu et al. 2020), up(li et al. 2015)	Os04t0444800-01	Ferric reductase-like transmembrane component family protein	4	22182599	22186919	OsFRO7
MQTL_BY4.3	Os04g0445200	up(Zhang et al. 2017), up(Pueffeld et al.2016)	Os04t0445200-01	RmlC-like jelly roll fold domain containing protein	4	22203158	22203891
MQTL_BY4.3	Os04g0445300	up(Yu et al. 2020), up(li et al. 2015)	Os04t0445300-01	Pectinesterase inhibitor domain containing protein	4	22205218	22205909
MQTL_BY4.3	Os04g0446200	up(Fu et al. 2017), up(li et al. 2015)	Os04t0446200-01	Similar to OSIGBa0140O07.13 protein	4	22243767	22246346
MQTL_BY4.3	Os04g0446500	up(Lee et al. 2017), up(Pueffeld et al.2016)	Os04t0446500-01	Similar to OSIGBa0140O07.15 protein	4	22258294	22262579	OsFKBP58
MQTL_BY4.3	Os04g0447700	up(Yu et al. 2020), up(li et al. 2015)	Os04t0447700-01	Similar to Polyketide reductase	4	22323860	22326881
MQTL_BY4.3	Os04g0448300	down(Zhang et al. 2017), up(Pueffeld et al. 2016)	Os04t0448300-01	Peptidase A1 domain containing protein	4	22347957	22349743
MQTL_BY4.3	Os04g0448500	up(Chang et al. 2017), down(Krishnan et al. 2017)	Os04t0448500-00	Peptidase A1 domain containing protein	4	22353813	22355207	OsAP37
MQTL_BY4.3	Os04g0448700	up(Yu et al. 2020), up(li et al. 2015)	Os04t0448700-00	Similar to H0818E04.4 protein	4	22358725	22361651
MQTL_BY4.3	Os04g0448900	up(Zhang et al. 2017), up(li et al. 2015)	Os04t0448900-00	Similar to Zeaxanthin epoxidase	4	22369763	22376615	OsABA1
MQTL_BY4.3	Os04g0449200	up(Singh et al. 2020), down(Krishnan et al. 2017)	Os04t0449200-01	Xyloglucan fucosyltransferase family protein	4	22385360	22387707
MQTL_BY4.3	Os04g0449400	up(Fu et al. 2017), up(li et al. 2015)	Os04t0449400-01	Similar to H0818E04.11 protein	4	22389359	22392243	OsPP2C40
MQTL_BY4.3	Os04g0449500	up(Yu et al. 2020), up(li et al. 2015)	Os04t0449500-01	Similar to H0818E04.12 protein	4	22396531	22401800
MQTL_BY4.3	Os04g0450000	up(Yu et al. 2020), up(li et al. 2015)	Os04t0450000-01	Zinc finger, FYVE/PHD-type domain containing protein	4	22425447	22426564
MQTL_BY4.3	Os04g0450100	up(Yu et al. 2020), up(li et al. 2015)	Os04t0450100-01	Protein of unknown function DUF341 domain containing protein	4	22428835	22431568
MQTL_BY4.3	Os04g0450300	up(Yu et al. 2020), up(Pueffeld et al.2016)	Os04t0450300-00	Similar to H0818E04.18 protein	4	22435662	22436681
MQTL_BY4.3	Os04g0450400	down(Zhang et al. 2017), up(Krishnan et al. 2017)	Os04t0450400-01	Similar to H0818E04.19 protein	4	22442143	22443686
MQTL_BY4.3	Os04g0450600	down(Yoo et al. 2017), up(li et al. 2015)	Os04t0450600-00	Similar to H0818E04.21 protein	4	22448084	22450533
MQTL_BY4.3	Os04g0451100	down(Zhang et al. 2017), up(li et al. 2015)	Os04t0451100-01	Similar to H0815C01.3 protein	4	22472184	22479333
MQTL_BY4.3	Os04g0452000	up(Yu et al. 2020), up(Pueffeld et al.2016)	Os04t0452000-01	Similar to H0815C01.7 protein	4	22534358	22540942	OsPP2C41
MQTL_BY4.3	Os04g0455600	up(Lee et al. 2017), up(li et al. 2015)	Os04t0455600-02	Similar to H0523F07.2 protein	4	22795172	22798775	HN1L
MQTL_BY4.3	Os04g0457000	up(Yu et al. 2020), up(Sen et al. 2016)	Os04t0457000-01	Similar to Chlorophyll a/b-binding protein CP24, photosystem II (Fragment)	4	22835913	22837163	CP24
MQTL_BY4.3	Os04g0457200	down(Zhang et al. 2017), up(li et al. 2015)	Os04t0457200-01	Similar to H0523F07.11 protein	4	22837855	22840529
MQTL_BY4.3	Os04g0457500	down(Zhang et al. 2017), up(Krishnan et al. 2014)	Os04t0457500-01	Similar to H0523F07.13 protein	4	22855680	22860859
MQTL_BY4.3	Os04g0457800	up(Fu et al. 2017), up(li et al. 2015)	Os04t0457800-02	A member of the somatic embryogenesis receptor kinases (SERKs) family, Positive regulation of somatic embryogenesis, Defense response, Regulation of plant growth, Brassinosteroid (BR) signalin	4	22867357	22872511	OsSERK2
MQTL_BY4.3	Os04g0458200	up(Lee et al. 2017), up(li et al. 2015)	Os04t0458200-01	Similar to ORW1943Ba0077G13.1 protein	4	22890297	22892741	IIP4
MQTL_BY4.3	Os04g0458300	down(Zhang et al. 2017), up(li et al. 2015)	Os04t0458300-02	Similar to OSIGBa0097P08.2 protein	4	22893849	22898645	GalM4
MQTL_BY4.3	Os04g0458600	up(Lee et al. 2017), up(li et al. 2015)	Os04t0458600-01	Similar to ORW1943Ba0077G13.3 protein	4	22902577	22905619
MQTL_BY4.4	Os04g0576800	up(Yu et al. 2020), up(Pueffeld et al.2016)	Os04t0576800-02	Similar to predicted protein	4	29071818	29076269
MQTL_BY4.4	Os04g0577000	down(Huang et al. 2014), up(Sen et al. 2016)	Os04t0577000-01	Similar to H0404F02.2 protein	4	29088828	29092957
MQTL_BY4.4	Os04g0577300	down(Zhang et al. 2017), up(Moumeni et al., 2012)	Os04t0577300-01	Similar to GDSL-motif lipase/hydrolase-like protein	4	29110134	29112815	OsGELP58
MQTL_BY4.4	Os04g0577600	up(Lee et al. 2017), up(Pueffeld et al.2016)	Os04t0577600-01	Hypothetical protein	4	29121639	29123027
MQTL_BY4.4	Os04g0577800	up(Yu et al. 2020), up(Pueffeld et al.2016)	Os04t0577800-01	Uncharacterised protein family UPF0136, Transmembrane domain containing protein	4	29124648	29126984
MQTL_BY4.4	Os04g0578000	up(Yu et al. 2020), up(Krishnan et al. 2014)	Os04t0578000-01	ACC synthase, Ethylene biosynthesi	4	29131883	29134682	ACS2
MQTL_BY4.4	Os04g0578200	up(Singh et al. 2020), down(Krishnan et al. 2017)	Os04t0578200-01	Similar to H0404F02.9 protein	4	29149194	29150722
MQTL_BY4.4	Os04g0578300	down(Zhang et al. 2017), up(li et al. 2015)	Os04t0578300-00	Similar to H0404F02.10 protein	4	29152972	29153947
MQTL_BY4.4	Os04g0578400	up(Chang et al. 2017), up(Peleg et al., 2011)	Os04t0578400-01	Similar to Beta-ring hydroxylase (Fragment)	4	29157213	29159260	OsBCH2
MQTL_BY4.4	Os04g0578600	up(Lee et al. 2017), up(li et al. 2015)	Os04t0578600-01	Similar to H0404F02.15 protein	4	29178889	29181660	OsFRO2
MQTL_BY4.4	Os04g0578800	up(Yu et al. 2020), up(li et al. 2015)	Os04t0578800-01	Protein of unknown function DUF604 family protein	4	29194394	29197064
MQTL_BY4.4	Os04g0579200	up(Chang et al. 2017), up(Peleg et al., 2011)	Os04t0579200-01	Zinc finger, RING/FYVE/PHD-type domain containing protein	4	29213355	29214344
MQTL_BY4.4	Os04g0579700	up(Zhang et al. 2017), up(li et al. 2015)	Os04t0579700-01	Similar to Predicted protein	4	29247497	29249631
MQTL_BY4.4	Os04g0580300	up(Lee et al. 2017), up(li et al. 2015)	Os04t0580300-01	GRAS transcription factor domain containing protein	4	29275043	29277269
MQTL_BY4.4	Os04g0580400	down(Zhang et al. 2017), up(li et al. 2015)	Os04t0580400-01	Similar to Ubiquitin-conjugating enzyme E2 I (EC 6.3.2.19) (Ubiquitin-protein ligase I) (Ubiquitin carrier protein I) (SUMO-1-protein ligase) (SUMO- 1 conjugating enzyme) (Ubiquitin carrier protein 9) (p18)	4	29289244	29291788	OsUBC3
MQTL_BY4.4	Os04g0581000	up(Yu et al. 2020), down(Krishnan et al. 2017)	Os04t0581000-01	Similar to Flavanone 3-hydroxylase (Fragment)	4	29331563	29338260
MQTL_BY4.4	Os04g0581300	up(Fu et al. 2017), up(li et al. 2015)	Os04t0581300-01	Similar to Mitochondrial import inner membrane translocase subunit TIM13	4	29350946	29354190
MQTL_BY4.4	Os04g0581600	down(Zhang et al. 2017), up(Moumeni et al., 2012)	Os04t0581600-01	Similar to UDP-glucose dehydrogenase	4	29391121	29392720
MQTL_BY4.4	Os04g0581800	up(Yang et al. 2019), up(li et al. 2015)	Os04t0581800-01	Heavy metal transport/detoxification protein domain containing protein	4	29408910	29409617
MQTL_BY4.4	Os04g0583101	up(Chang et al. 2017), up(Pueffeld et al. 2016)	Os04t0583101-01	Pentatricopeptide repeat domain containing protein	4	29455859	29458114
MQTL_BY4.4	Os04g0583500	down(Zhang et al. 2017), up(li et al. 2015)	Os04t0583500-01	Expansin, Al-inducible expansin, Root cell elongatio	4	29485142	29488557	EXPA10
MQTL_BY4.4	Os04g0583900	up(Yu et al. 2020), up(Pueffeld et al. 2016)	Os04t0583900-01	Similar to LHY protein	4	29500955	29503774	LHY
MQTL_BY4.4	Os04g0584100	up(Yu et al. 2020), up(Pueffeld et al. 2016)	Os04t0584100-01	Serine/threonine protein kinase domain containing protein	4	29507653	29508822	OsRLCK158
MQTL_BY4.4	Os04g0584300	down(Huang et al. 2014), up(Sen et al. 2016)	Os04t0584300-01	Similar to Catalytic/ protein phosphatase type 2C	4	29515049	29518385	OsPP2C43
MQTL_BY4.4	Os04g0584600	up(Yu et al. 2020), up(Pueffeld et al. 2016)	Os04t0584600-01	Similar to Calcium dependent protein kinase	4	29531283	29535738	OsCDPK13
MQTL_BY4.4	Os04g0584700	up(Yu et al. 2020), up(li et al. 2015)	Os04t0584700-01	Pentatricopeptide repeat domain containing protein	4	29535821	29536764
MQTL_BY4.4	Os04g0584800	up(Lee et al. 2017), up(li et al. 2015)	Os04t0584800-01	GTP1/OBG domain containing protein	4	29538736	29541999
MQTL_BY4.4	Os04g0585000	up(Chang et al. 2017), up(Pueffeld et al.2016)	Os04t0585000-01	Similar to RING-H2 finger protein ATL1R	4	29552142	29553107
MQTL_BY4.4	Os04g0585200	up(Lee et al. 2017), up(li et al. 2015)	Os04t0585200-02	Similar to Glutamate receptor	4	29565754	29570387	OsGLR3.2
MQTL_BY4.4	Os04g0585300	up(Yu et al. 2020), up(Pueffeld et al.2016)	Os04t0585300-01	Similar to H0307D04.2 protein	4	29571617	29577658
MQTL_BY4.4	Os04g0585600	up(Zhang et al. 2017), up(Pueffeld et al.2016)	Os04t0585600-01	Similar to H0307D04.4 protein	4	29583842	29585662
MQTL_BY4.4	Os04g0585900	down(Zhang et al. 2017), down(Krishnan et al. 2017)	Os04t0585900-02	Protein of unknown function DUF581 family protein	4	29605677	29607174
MQTL_BY5.1	Os05g0161200	up(Yu et al. 2020), up(Sen et al. 2016)	Os05t0161200-01	RelA/SpoT domain containing protein	5	3607502	3611371
MQTL_BY5.1	Os05g0161400	down(Zhang et al. 2017), up(li et al. 2015)	Os05t0161400-01	Peptidase, trypsin-like serine and cysteine domain containing protein	5	3614640	3619081
MQTL_BY5.1	Os05g0161500	up(Yu et al. 2020), up(Krishnan et al. 2017)	Os05t0161500-01	RelA/SpoT domain containing protein	5	3626394	3629080
MQTL_BY5.1	Os05g0161700	up(Lee et al. 2017), up(li et al. 2015)	Os05t0161700-01	Hypothetical protein	5	3638122	3639997
MQTL_BY5.1	Os05g0162500	up(Zhang et al. 2017), up(li et al. 2015)	Os05t0162500-01	Protein kinase-like domain containing protein	5	3670229	3673750	OsCrRLK1L10
MQTL_BY5.1	Os05g0163300	up(Yu et al. 2020), up(Sen et al. 2016)	Os05t0163300-01	Similar to Arabinogalactan protein-like	5	3715778	3716891	OsFLA9
MQTL_BY5.1	Os05g0163400	up(Yu et al. 2020), up(li et al. 2015)	Os05t0163400-01	Zinc finger, RING/FYVE/PHD-type domain containing protein	5	3718329	3725414
MQTL_BY5.1	Os05g0163700	up(Yu et al. 2020), up(li et al. 2015)	Os05t0163700-01	Similar to Acyl-coenzyme A oxidase 4, peroxisomal (EC 1.3.3.6) (AOX 4) (Short- chain acyl-CoA oxidase) (SAOX) (AtCX4) (G6p) (AtG6)	5	3730639	3735239	OsACX4
MQTL_BY5.1	Os05g0164100	down(Zhang et al. 2017), up(li et al. 2015)	Os05t0164100-03	Similar to Fructose-6-phosphate 2-kinase/fructose-2,6-bisphosphatase (EC 2.7.1.105) (EC 3.1.3.46) (Fragment)	5	3763113	3771453	OsF2KP1
MQTL_BY5.1	Os05g0165900	up(Fu et al. 2017), up(li et al. 2015)	Os05t0165900-01	Serine/threonine protein kinase-related domain containing protein	5	3878200	3881024
MQTL_BY5.1	Os05g0168300	up(Fu et al. 2017), up(Sen et al. 2016)	Os05t0168300-01	Haloacid dehalogenase-like hydrolase domain containing protein	5	4096771	4100732
MQTL_BY5.1	Os05g0168500	up(Fu et al. 2017), up(li et al. 2015)	Os05t0168500-01	Nonaspanin (TM9SF) family protein	5	4107120	4109864
MQTL_BY5.1	Os05g0168800	up(Fu et al. 2017), up(li et al. 2015)	Os05t0168800-03	KIP1-like domain containing protein	5	4129195	4134223
MQTL_BY5.1	Os05g0169000	up(Fu et al. 2017), up(Peleg et al., 2011)	Os05t0169000-02	Similar to Thioredoxin-like protein	5	4136117	4139260	OsTRXh8
MQTL_BY5.1	Os05g0170000	up(Yu et al. 2020), up(Sen et al. 2016)	Os05t0170000-01	Protein of unknown function DUF266, plant family protein	5	4195278	4200450	BC10
MQTL_BY5.1	Os05g0170300	down(Yoo et al. 2017), up(li et al. 2015)	Os05t0170300-00	Leucine-rich repeat domain containing protein	5	4212926	4216532
MQTL_BY5.1	Os05g0170800	up(Lee et al. 2017), up(li et al. 2015)	Os05t0170800-01	ApaG domain containing protein	5	4243556	4246732	SIP10
MQTL_BY5.1	Os05g0170950	up(Lee et al. 2017), up(li et al. 2015)	Os05t0170950-00	Similar to Plastid phosphoenolpyruvate/phosphate translocator	5	4254052	4254939	OsPPT4
MQTL_BY5.1	Os05g0171000	up(Chang et al. 2017), up(li et al. 2015)	Os05t0171000-01	Phospholipase D2 (EC 3.1.4.4)	5	4255849	4260122	OsPLDalpha2
MQTL_BY5.1	Os05g0171200	up(Yu et al. 2020), up(Pueffeld et al.2016)	Os05t0171200-01	Embryo-specific 3 family protein	5	4262642	4263449
MQTL_BY5.2	Os05g0389800	up(Singh et al. 2020), up(Peleg et al., 2011)	Os05t0389800-01	Similar to ATP-dependent helicase DHX8 (RNA helicase HRH1) (DEAH-box protein 8)	5	18872363	18875789
MQTL_BY5.2	Os05g0390100	up(Yu et al. 2020), up(Pueffeld et al.2016)	Os05t0390100-01	Dynamin family protein	5	18892000	18900658
MQTL_BY5.2	Os05g0390600	down(Zhang et al. 2017), up(li et al. 2015)	Os05t0390600-00	Conserved hypothetical protein	5	18941617	18942774
MQTL_BY5.2	Os05g0390932	up(Zhang et al. 2017), up(li et al. 2015)	Os05t0390932-01	Hypothetical protein	5	18969257	18970726
MQTL_BY5.2	Os05g0392100	up(Yu et al. 2020), up(li et al. 2015)	Os05t0392100-01	Similar to glycine-rich protein	5	19071452	19078219
MQTL_BY5.2	Os05g0392400	down(Yoo et al. 2017), up(Krishnan et al. 2014)	Os05t0392400-01	SNF2-related domain containing protein	5	19097132	19099197
MQTL_BY5.2	Os05g0392700	up(Yu et al. 2020), up(Pueffeld et al. 2016)	Os05t0392700-03	Mitochondrial substrate carrier family protein	5	19108696	19112785
MQTL_BY5.2	Os05g0393100	up(Fu et al. 2017), up(Peleg et al., 2011)	Os05t0393100-01	Leucine-rich repeat, N-terminal domain containing protein	5	19118103	19123031
MQTL_BY5.2	Os05g0393400	up(Zhang et al. 2017), up(li et al. 2015)	Os05t0393400-01	Similar to PAC (Fragment)	5	19130327	19135940
MQTL_BY5.2	Os05g0393700	up(Lee et al. 2017), up(Pueffeld et al.2016)	Os05t0393700-01	Similar to Isoamylase-type starch debranching enzyme ISO2	5	19155053	19157429	OsISA2
MQTL_BY5.2	Os05g0394900	down(Yoo et al. 2017), up(Pueffeld et al.2016)	Os05t0394900-01	Conserved hypothetical protein	5	19217268	19218684
MQTL_BY5.2	Os05g0395000	down(Zhang et al. 2017), up(li et al. 2015)	Os05t0395000-01	Virulence factor, pectin lyase fold family protein	5	19222117	19224327
MQTL_BY5.2	Os05g0395300	up(Fu et al. 2017), up(li et al. 2015)	Os05t0395300-01	Cystathionine beta-synthase, core domain containing protein	5	19232834	19240386	OsCBSDUF1
MQTL_BY5.2	Os05g0397800	up(Zhang et al. 2017), up(li et al. 2015)	Os05t0397800-01	Similar to dnaJ domain containing protein	5	19353553	19357897
MQTL_BY5.2	Os05g0398000	down(Zhang et al. 2017), up(li et al. 2015)	Os05t0398000-01	Similar to Cyclin-P3-1	5	19363632	19365848	CycU3
MQTL_BY5.2	Os05g0398800	down(Zhang et al. 2017), up(Moumeni et al., 2012)	Os05t0398800-01	Similar to Serine/threonine-protein kinase PBS1 (EC 2.7.1.37) (AvrPphB susceptible protein 1)	5	19398909	19403514
MQTL_BY5.2	Os05g0399200	up(Zhang et al. 2017), up(li et al. 2015)	Os05t0399200-01	Similar to Endo-1,3;1,4-beta-D-glucanase precursor (EC 3.2.1.-)	5	19415561	19423234
MQTL_BY5.2	Os05g0399800	up(Chang et al. 2017), up(li et al. 2015)	Os05t0399800-01	Leucine-rich repeat, N-terminal domain containing protein	5	19448731	19449841
MQTL_BY5.2	Os05g0400100	up(Yu et al. 2020), up(li et al. 2015)	Os05t0400100-01	Dienelactone hydrolase domain containing protein	5	19465133	19467637
MQTL_BY5.2	Os05g0400600	up(Chang et al. 2017), up(li et al. 2015)	Os05t0400600-01	Cobalt transport protein family protein	5	19482867	19488407	OsABCI8
MQTL_BY5.2	Os05g0401000	down(Zhang et al. 2017), up(li et al. 2015)	Os05t0401000-01	Lipase, GDSL domain containing protein	5	19503109	19507187	OsGELP66
MQTL_BY5.2	Os05g0401100	down(Zhang et al. 2017), down(Krishnan et al. 2017)	Os05t0401100-01	Protein of unknown function DUF477 family protein	5	19507539	19508996
MQTL_BY5.2	Os05g0401200	down(Zhang et al. 2017), up(li et al. 2015)	Os05t0401200-01	Similar to predicted protein	5	19510003	19514138
MQTL_BY5.2	Os05g0401300	up(Lee et al. 2017), up(li et al. 2015)	Os05t0401300-01	Mog1/PsbP, alpha/beta/alpha sandwich domain containing protein	5	19514302	19517416
MQTL_BY5.2	Os05g0404000	down(Zhang et al. 2017), up(Sen et al. 2016)	Os05t0404000-01	Mitochodrial transcription termination factor-related family protein	5	19678186	19680083
MQTL_BY5.2	Os05g0404200	down(Zhang et al. 2017), up(li et al. 2015)	Os05t0404200-02	Methionine sulphoxide reductase B domain containing protein	5	19681768	19684597	OsMSRB3
MQTL_BY5.2	Os05g0405500	up(Lee et al. 2017), up(li et al. 2015)	Os05t0405500-01	Similar to Cytochrome P450 CYP721B4	5	19742292	19744773
MQTL_BY5.2	Os05g0405600	down(Zhang et al. 2017), up(li et al. 2015)	Os05t0405600-01	Similar to Cytochrome P450 CYP721B4	5	19756231	19758913
MQTL_BY5.2	Os05g0405900	up(Yu et al. 2020), up(li et al. 2015)	Os05t0405900-03	WD40 repeat-like domain containing protein	5	19768783	19775018	OsATG18f
MQTL_BY5.2	Os05g0406000	up(Yu et al. 2020), up(li et al. 2015)	Os05t0406000-01	Conserved hypothetical protein	5	19777945	19780020
MQTL_BY5.2	Os05g0406100	down(Zhang et al. 2017), up(Sen et al. 2016)	Os05t0406100-03	Inosine/uridine-preferring nucleoside hydrolase domain containing protein	5	19780173	19784550
MQTL_BY5.2	Os05g0406700	up(Yu et al. 2020), up(li et al. 2015)	Os05t0406700-01	Conserved hypothetical protein	5	19814513	19815972
MQTL_BY5.2	Os05g0407200	down(Zhang et al. 2017), up(Sen et al. 2016)	Os05t0407200-01	WD repeat protein 23 domain containing protein	5	19838548	19846592	OsWD40-119
MQTL_BY5.2	Os05g0407500	up(Yu et al. 2020), up(li et al. 2015)	Os05t0407500-01	Soluble gibberellin receptor, Gibberellin signalin	5	19868485	19871283	GID1
MQTL_BY5.2	Os05g0408200	up(Fu et al. 2017), up(li et al. 2015)	Os05t0408200-01	SBP domain containing protein	5	19923167	19932333	OsSPL9
MQTL_BY5.2	Os05g0409300	up(Lee et al. 2017), up(li et al. 2015)	Os05t0409300-01	Similar to Cysteine protease inhibitor	5	19983778	19987664
MQTL_BY5.2	Os05g0409400	down(Yoo et al. 2017), up(li et al. 2015)	Os05t0409400-01	Similar to Microtubule-associated protein MAP65-1a	5	19988759	19994090
MQTL_BY5.2	Os05g0410200	up(Zhang et al. 2017), up(li et al. 2015)	Os05t0410200-01	Alpha/beta hydrolase fold-3 domain containing protein	5	20038069	20039445	Hsr203j
MQTL_BY5.2	Os05g0410500	up(Chang et al. 2017), up(Sen et al. 2016)	Os05t0410500-01	TGF-beta receptor, type I/II extracellular region family protein	5	20045195	20049272
MQTL_BY5.2	Os05g0411300	up(Fu et al. 2017), up(Sen et al. 2016)	Os05t0411300-02	bZIP transcription factor, Regulation of endoplasmic reticulum stress respons	5	20112961	20117100	BZIP39
MQTL_BY5.2	Os05g0411600	up(Lee et al. 2017), up(li et al. 2015)	Os05t0411600-01	Similar to nucleic acid binding protein	5	20127157	20130395
MQTL_BY5.2	Os05g0412800	up(Yu et al. 2020), up(li et al. 2015)	Os05t0412800-01	Similar to Glutathione S-transferase GST 41 (EC 2.5.1.18)	5	20192522	20193783	OsGSTU16
MQTL_BY5.2	Os05g0413200	down(Zhang et al. 2017), up(li et al. 2015)	Os05t0413200-01	Beta-tubulin , Responseto gebberellin (GA) and brassinolide (BL	5	20204138	20207282	TUB6
MQTL_BY5.2	Os05g0414100	up(Lee et al. 2017), up(li et al. 2015)	Os05t0414100-00	Hypothetical conserved gene	5	20243972	20244898
MQTL_BY5.2	Os05g0414200	up(Lee et al. 2017), up(Sen et al. 2016)	Os05t0414200-01	NB-ARC domain containing protein	5	20258788	20262445
MQTL_BY5.2	Os05g0414400	up(Yu et al. 2020), up(Sen et al. 2016)	Os05t0414400-01	Domain of unknown function DUF659 domain containing protein	5	20267701	20271147
MQTL_BY5.2	Os05g0414501	up(Yu et al. 2020), up(li et al. 2015)	Os05t0414501-01	Hypothetical conserved gene	5	20277236	20278478
MQTL_BY5.2	Os05g0414700	down(Zhang et al. 2017), up(Ning et al 2012)	Os05t0414700-01	Similar to BRASSINOSTEROID INSENSITIVE 1-associated receptor kinase 1	5	20283411	20286888
MQTL_BY5.2	Os05g0415200	up(Yu et al. 2020), up(li et al. 2015)	Os05t0415200-01	Phytochelatin synthase, Heavy metal (cadmium) resistanc	5	20302095	20304710	OsPCS1
MQTL_BY5.2	Os05g0415600	down(Zhang et al. 2017), up(Pueffeld et al. 2016)	Os05t0415600-02	Similar to Beta-hexosaminidase beta chain precursor (EC 3.2.1.52) (N-acetyl-beta- glucosaminidase) (Beta-N-acetylhexosaminidase) (Hexosaminidase B)	5	20314680	20321520
MQTL_BY6.1	Os06g0178900	down(Yoo et al. 2017), up(li et al. 2015)	Os06t0178900-01	Vacuolar H+-pyrophosphatase (EC 3.6.1.1	6	3919532	3924302	OVP2
MQTL_BY6.1	Os06g0179500	down(Zhang et al. 2017), up(Sen et al. 2016)	Os06t0179500-00	Protein of unknown function DUF247, plant family protein	6	3941687	3943447
MQTL_BY6.1	Os06g0179700	down(Zhang et al. 2017), up(Moumeni et al., 2012)	Os06t0179700-01	Similar to DNA-binding protein phosphatase 2C	6	3947927	3952217	OsPP2C54
MQTL_BY6.1	Os06g0179800	down(Zhang et al. 2017), up(Sen et al. 2016)	Os06t0179800-02	Leucine-rich repeat, N-terminal domain containing protein	6	3956913	3961586
MQTL_BY6.1	Os06g0179900	up(Fu et al. 2017), up(Sen et al. 2016)	Os06t0179900-01	Major facilitator superfamily protein	6	3961923	3964854
MQTL_BY6.1	Os06g0180100	up(Lee et al. 2017), down(Krishnan et al. 2017)	Os06t0180100-00	Hypothetical conserved gene	6	3972493	3972960
MQTL_BY6.1	Os06g0181100	up(Chang et al. 2017), up(li et al. 2015)	Os06t0181100-01	Octicosapeptide/Phox/Bem1p domain containing protein	6	4008139	4009941
MQTL_BY6.1	Os06g0181700	up(Singh et al. 2020), up(Krishnan et al. 2017)	Os06t0181700-01	Pathogenesis-related transcriptional factor and ERF domain containing protein	6	4040784	4041763	OsWR4
MQTL_BY6.1	Os06g0183700	up(Lee et al. 2017), up(Krishnan et al. 2014)	Os06t0183700-01	Hypothetical conserved gene	6	4161234	4166971
MQTL_BY6.1	Os06g0184400	up(Lee et al. 2017), up(Sen et al. 2016)	Os06t0184400-00	Similar to predicted protein	6	4224345	4228004
MQTL_BY6.1	Os06g0184700	down(Zhang et al. 2017), up(Krishnan et al. 2014)	Os06t0184700-00	Hypothetical conserved gene	6	4250861	4259977	OsABCC12
MQTL_BY6.1	Os06g0185100	up(Yu et al. 2020), up(li et al. 2015)	Os06t0185100-00	Similar to estradiol 17-beta-dehydrogenase 8	6	4276289	4277154
MQTL_BY6.1	Os06g0185400	down(Zhang et al. 2017), up(li et al. 2015)	Os06t0185400-01	Conserved hypothetical protein	6	4288255	4288983
MQTL_BY6.1	Os06g0185900	up(Lee et al. 2017), up(li et al. 2015)	Os06t0185900-01	Similar to Glutathione peroxidase	6	4321654	4325071	OsGpx4
MQTL_BY6.1	Os06g0186300	up(Lee et al. 2017), up(Sen et al. 2016)	Os06t0186300-00	Leucine-rich repeat domain containing protein	6	4339307	4342791
MQTL_BY6.1	Os06g0186500	down(Zhang et al. 2017), up(li et al. 2015)	Os06t0186500-01	Similar to predicted protein	6	4362697	4370853
MQTL_BY6.1	Os06g0186600	up(Fu et al. 2017), up(Peleg et al., 2011)	Os06t0186600-02	Conserved hypothetical protein	6	4371000	4376383
MQTL_BY6.1	Os06g0188000	up(Fu et al. 2017), up(li et al. 2015)	Os06t0188000-01	Similar to Cyclic nucleotide-gated channel C (Fragment)	6	4440848	4442813	OsCNGC10
MQTL_BY6.1	Os06g0188400	up(Zhang et al. 2017), up(Krishnan et al. 2017)	Os06t0188400-01	Extracellular ligand-binding receptor domain containing protein	6	4459007	4463882	OsGLR4.1
MQTL_BY6.1	Os06g0188600	up(Lee et al. 2017), up(Sen et al. 2016)	Os06t0188600-01	Hypothetical conserved gene	6	4472352	4476661	OsGLR4.2
MQTL_BY6.1	Os06g0189600	up(Zhang et al. 2017), up(li et al. 2015)	Os06t0189600-04	Hypothetical conserved gene	6	4530988	4540522
MQTL_BY6.1	Os06g0190500	down(Zhang et al. 2017), up(Moumeni et al., 2012)	Os06t0190500-01	Similar to Glutamate receptor	6	4571098	4574904	OsGLR4.7
MQTL_BY6.1	Os06g0190800	down(Yoo et al. 2017), up(Pueffeld et al. 2016)	Os06t0190800-02	Similar to Glutamate receptor	6	4593916	4597945	OsGLR4.9
MQTL_BY6.1	Os06g0191200	down(Zhang et al. 2017), up(Pueffeld et al.2016)	Os06t0191200-01	Similar to zinc ion binding	6	4612261	4615892
MQTL_BY6.1	Os06g0191300	down(Zhang et al. 2017), up(li et al. 2015)	Os06t0191300-02	Similar to Mitogen-activated protein kinase kinase 4 (Fragment)	6	4616608	4618145	OsMKK5
MQTL_BY6.1	Os06g0191800	up(Yu et al. 2020), up(Pueffeld et al. 2016)	Os06t0191800-01	Cytochrome P450 family protein	6	4633666	4635469	OsCYP709C11
MQTL_BY6.1	Os06g0192800	up(Yu et al. 2020), up(li et al. 2015)	Os06t0192800-01	Similar to RING-H2 finger protein ATL1R (RING-H2 finger protein ATL8)	6	4678838	4680111
MQTL_BY6.1	Os06g0192900	up(Yu et al. 2020), up(Sen et al. 2016)	Os06t0192900-01	Similar to tac7077	6	4687049	4690108
MQTL_BY6.1	Os06g0193400	up(Yu et al. 2020), up(li et al. 2015)	Os06t0193400-01	Similar to Helix-loop-helix protein homolog	6	4709744	4715552	OsPTF1
MQTL_BY6.1	Os06g0194400	up(Yu et al. 2020), up(Pueffeld et al.2016)	Os06t0194400-01	Transcriptional factor B3 family protein	6	4762004	4764420
MQTL_BY6.1	Os06g0194900	down(Zhang et al. 2017), up(li et al. 2015)	Os06t0194900-03	Sucrose synthase 2 (EC 2.4.1.13)	6	4796628	4802509	SUS2
MQTL_BY6.1	Os06g0196200	up(Yu et al. 2020), up(Moumeni et al., 2012)	Os06t0196200-00	Conserved hypothetical protein	6	4885942	4886693
MQTL_BY6.2	Os06g0281400	up(Zhang et al. 2017), up(li et al. 2015)	Os06t0281400-01	Similar to DNA topoisomerase	6	9840913	9857074
MQTL_BY6.2	Os06g0283200	down(Yoo et al. 2017), up(li et al. 2015)	Os06t0283200-01	Zinc finger, RING/FYVE/PHD-type domain containing protein	6	10003546	10006951	OsRFP
MQTL_BY6.2	Os06g0284900	up(Singh et al. 2020), up(li et al. 2015)	Os06t0284900-00	Hypothetical protein	6	10126921	10127396	OsAGP7
MQTL_BY6.2	Os06g0286351	down(Zhang et al. 2017), up(Pueffeld et al.2016)	Os06t0286351-04	Armadillo-type fold domain containing protein	6	10344190	10358301
MQTL_BY6.2	Os06g0286500	down(Zhang et al. 2017), up(Pueffeld et al. 2016)	Os06t0286500-01	Similar to NBS-LRR disease resistance protein homologue	6	10375846	10380216	Nbs1-Pi9
MQTL_BY6.2	Os06g0286700	up(Chang et al. 2017), up(Pueffeld et al.2016)	Os06t0286700-00	Similar to Piz-t	6	10387793	10390465	Piz
MQTL_BY6.2	Os06g0288100	up(Yu et al. 2020), up(li et al. 2015)	Os06t0288100-01	Similar to Receptor-like protein kinase	6	10469382	10471225	PK
MQTL_BY6.2	Os06g0288300	up(Yu et al. 2020), up(li et al. 2015)	Os06t0288300-01	C-glucosyltransferase, Flavone-C-glycoside synthesi	6	10479285	10480865	OsCGT
MQTL_BY6.2	Os06g0289200	up(Lee et al. 2017), up(li et al. 2015)	Os06t0289200-01	UDP-glucuronosyl/UDP-glucosyltransferase family protein	6	10553309	10555041	UGT
MQTL_BY6.2	Os06g0289900	up(Chang et al. 2017), up(Pueffeld et al. 2016)	Os06t0289900-01	UDP-glucuronosyl/UDP-glucosyltransferase family protein	6	10588158	10589935	UGT
MQTL_BY6.2	Os06g0291500	down(Zhang et al. 2017), up(Pueffeld et al.2016)	Os06t0291500-01	Conserved hypothetical protein	6	10685619	10688696
MQTL_BY6.2	Os06g0291600	up(Yu et al. 2020), up(Pueffeld et al. 2016)	Os06t0291600-01	Similar to Protein kinase G11A (EC 2.7.1.-) (Fragment)	6	10690711	10694167	G11A
MQTL_BY6.2	Os06g0292400	down(Zhang et al. 2017), up(li et al. 2015)	Os06t0292400-00	Embryogenesis transmembrane protein	6	10738687	10742348
MQTL_BY6.2	Os06g0294000	up(Lee et al. 2017), up(li et al. 2015)	Os06t0294000-01	Conserved hypothetical protein	6	10806442	10809643
MQTL_BY6.2	Os06g0294600	up(Yu et al. 2020), up(Pueffeld et al.2016)	Os06t0294600-02	Cytochrome P450 family protein	6	10844016	10845981
MQTL_BY6.2	Os06g0295000	up(Chang et al. 2017), up(Krishnan et al. 2017)	Os06t0295000-01	Hypothetical conserved gene	6	10871810	10875144
MQTL_BY6.2	Os06g0295300	down(Zhang et al. 2017), down(Krishnan et al. 2017)	Os06t0295300-00	Conserved hypothetical protein	6	10887746	10889581
MQTL_BY6.2	Os06g0295500	up(Yu et al. 2020), up(Pueffeld et al.2016)	Os06t0295500-03	Hypothetical gene	6	10907283	10918688
MQTL_BY6.2	Os06g0295900	up(Yu et al. 2020), up(li et al. 2015)	Os06t0295900-01	Hypothetical conserved gene	6	10926731	10928479
MQTL_BY6.2	Os06g0297400	down(Zhang et al. 2017), up(li et al. 2015)	Os06t0297400-03	Conserved hypothetical protein	6	11024309	11027884
MQTL_BY6.2	Os06g0297600	down(Zhang et al. 2017), up(li et al. 2015)	Os06t0297600-01	Similar to transporter-related	6	11030405	11034085
MQTL_BY6.2	Os06g0299100	down(Zhang et al. 2017), up(li et al. 2015)	Os06t0299100-01	Glucose/ribitol dehydrogenase family protein	6	11116720	11118276
MQTL_BY6.2	Os06g0299200	up(Yu et al. 2020), up(li et al. 2015)	Os06t0299200-00	Similar to H0207B04.1 protein	6	11121902	11123663
MQTL_BY6.2	Os06g0300000	up(Yu et al. 2020), up(Pueffeld et al.2016)	Os06t0300000-01	Short-chain dehydrogenase/reductase SDR domain containing protein	6	11170411	11174887
MQTL_BY6.2	Os06g0300500	up(Singh et al. 2020), up(Pueffeld et al. 2016)	Os06t0300500-01	Steroid nuclear receptor, ligand-binding domain containing protein	6	11200132	11203938
MQTL_BY6.2	Os06g0301100	up(Yu et al. 2020), up(li et al. 2015)	Os06t0301100-01	Similar to OSIGBa0124N08.6 protein	6	11244763	11248655
MQTL_BY6.2	Os06g0303600	up(Lee et al. 2017), up(Sen et al. 2016)	Os06t0303600-01	Hypothetical conserved gene	6	11448759	11449309
MQTL_BY6.2	Os06g0303800	up(Lee et al. 2017), up(Pueffeld et al. 2016)	Os06t0303800-01	Conserved hypothetical protein	6	11461523	11464787
MQTL_BY6.2	Os06g0304500	up(Lee et al. 2017), up(li et al. 2015)	Os06t0304500-01	RNA-binding, CRM domain domain containing protein	6	11483108	11486724
MQTL_BY6.2	Os06g0304600	down(Zhang et al. 2017), up(Pueffeld et al. 2016)	Os06t0304600-01	Peptidase aspartic, catalytic domain containing protein	6	11486965	11494270
MQTL_BY6.2	Os06g0305200	down(Shim et al. 2018), up(Pueffeld et al. 2016)	Os06t0305200-01	Nucleoporin, non-repetitive/WGA-negative domain containing protein	6	11515408	11525785
MQTL_BY6.2	Os06g0306600	down(Zhang et al. 2017), up(Sen et al. 2016)	Os06t0306600-01	Alpha/beta hydrolase fold-3 domain containing protein	6	11586343	11587737
MQTL_BY6.2	Os06g0307900	up(Yu et al. 2020), up(li et al. 2015)	Os06t0307900-01	Hypothetical conserved gene	6	11669579	11673430
MQTL_BY6.2	Os06g0308000	down(Yoo et al. 2017), up(li et al. 2015)	Os06t0308000-01	Similar to Trigger factor-like protein	6	11677059	11682089	OsTIG
MQTL_BY6.3	Os06g0663800	down(Zhang et al. 2017), up(li et al. 2015)	Os06t0663800-01	Similar to FKBP-type peptidyl-prolyl cis-trans isomerase 3, chloroplast precursor (EC 5.2.1.8) (PPIase) (Rotamase) (AtFKBP13) (FK506 binding protein 1)	6	27402525	27403746	OsFKBP13
MQTL_BY6.3	Os06g0664100	up(Yu et al. 2020), up(li et al. 2015)	Os06t0664100-01	Similar to Xaa-Pro aminopeptidase 1	6	27425718	27427845
MQTL_BY6.3	Os06g0666100	up(Lee et al. 2017), up(Sen et al. 2016)	Os06t0666100-01	Protein of unknown function DUF597 family protein	6	27557239	27561598
MQTL_BY6.3	Os06g0666400	up(Yu et al. 2020), up(Pueffeld et al.2016)	Os06t0666400-01	VQ domain containing protein	6	27594625	27595417	OsVQ25
MQTL_BY6.3	Os06g0666600	down(Huang et al. 2014), up(Pueffeld et al.2016)	Os06t0666600-01	Similar to Glyceraldehyde-3-phosphate dehydrogenase, cytosolic 3 (EC 1.2.1.12)	6	27601270	27605299
MQTL_BY6.3	Os06g0667000	up(Yu et al. 2020), up(Sen et al. 2016)	Os06t0667000-01	Serine/threonine protein kinase domain containing protein	6	27622771	27626271
MQTL_BY6.3	Os06g0667200	up(Yu et al. 2020), up(li et al. 2015)	Os06t0667200-01	MADS-box transcription factor, Vegetative developmen	6	27637555	27641578	MADS30
MQTL_BY6.3	Os06g0667500	down(Zhang et al. 2017), up(li et al. 2015)	Os06t0667500-01	Similar to 14 kDa zinc-binding protein (Protein kinase C inhibitor) (PKCI)	6	27657956	27658818
MQTL_BY6.3	Os06g0669100	up(Lee et al. 2017), down(Krishnan et al. 2017)	Os06t0669100-00	Conserved hypothetical protein	6	27705401	27706025
MQTL_BY6.3	Os06g0669275	down(Zhang et al. 2017), up(Sen et al. 2016)	Os06t0669275-00	Similar to MEE44 (maternal effect embryo arrest 44); nucleotidyltransferase	6	27709730	27712785	OsNTP7
MQTL_BY6.3	Os06g0669400	down(Zhang et al. 2017), up(Moumeni et al., 2012)	Os06t0669400-02	Similar to Cell division protease ftsH homolog 2, chloroplastic	6	27724577	27728259	OsFtsH2
MQTL_BY6.3	Os06g0670300	up(Lee et al. 2017), up(li et al. 2015)	Os06t0670300-01	Homeodomain-like containing protein	6	27777556	27780675	OsMPH1
MQTL_BY6.3	Os06g0671300	up(Chang et al. 2017), down(Krishnan et al. 2017)	Os06t0671300-01	Cytochrome P450 family protein	6	27844656	27847779
MQTL_BY6.3	Os06g0671600	up(Singh et al. 2020), up(Pueffeld et al.2016)	Os06t0671600-01	Beta tubulin, autoregulation binding site domain containing protein	6	27862160	27862997	OsSAUR26
MQTL_BY6.3	Os06g0672400	up(Singh et al. 2020), up(li et al. 2015)	Os06t0672400-01	Protein of unknown function DUF640 domain containing protein	6	27904696	27906541	OsG1L2
MQTL_BY6.3	Os06g0673700	up(Yu et al. 2020), up(Krishnan et al. 2014)	Os06t0673700-01	Hypothetical protein	6	27960874	27971323
MQTL_BY6.3	Os06g0674800	up(Zhang et al. 2017), up(li et al. 2015)	Os06t0674800-01	Hypothetical conserved gene	6	28007237	28011663
MQTL_BY6.3	Os06g0675200	up(Singh et al. 2020), up(li et al. 2015)	Os06t0675200-01	Conserved hypothetical protein	6	28018171	28019815
MQTL_BY6.3	Os06g0675600	down(Zhang et al. 2017), up(li et al. 2015)	Os06t0675600-01	NAC transcription factor, Positive regulator of heading and senescence during the reproductive phas	6	28037569	28041881	OsY37
MQTL_BY6.3	Os06g0676000	up(Yu et al. 2020), up(li et al. 2015)	Os06t0676000-01	Integral membrane protein, Metal ion transpor	6	28059549	28065154	NRAMP3
MQTL_BY6.3	Os06g0677300	down(Zhang et al. 2017), up(li et al. 2015)	Os06t0677300-01	Zinc finger, RING/FYVE/PHD-type domain containing protein	6	28133801	28138094	OsRFPV-5
MQTL_BY6.3	Os06g0677400	up(Lee et al. 2017), up(Peleg et al., 2011)	Os06t0677400-01	3-hydroxyisobutyrate dehydrogenase domain containing protein	6	28139204	28142549
MQTL_BY6.3	Os06g0678200	up(Zhang et al. 2017), up(Peleg et al., 2011)	Os06t0678200-01	Similar to Geranyl diphosphate synthase	6	28190959	28196204	OsSPS1
MQTL_BY6.3	Os06g0678500	down(Zhang et al. 2017), up(Pueffeld et al. 2016)	Os06t0678500-00	Hypothetical conserved gene	6	28203891	28204265
MQTL_BY6.3	Os06g0679700	down(Huang et al. 2014), up(li et al. 2015)	Os06t0679700-00	Hypothetical conserved gene	6	28281923	28285338
MQTL_BY6.3	Os06g0680500	up(Yu et al. 2020), up(Peleg et al., 2011)	Os06t0680500-01	Similar to Glutamate receptor 3.4 precursor (Ligand-gated ion channel 3.4) (AtGLR4). Splice isoform 2	6	28345366	28350758	OsGLR3.5
MQTL_BY6.3	Os06g0680700	down(Zhang et al. 2017), up(li et al. 2015)	Os06t0680700-01	Cytochrome P450 family protein	6	28355127	28358357
MQTL_BY6.3	Os06g0681000	down(Zhang et al. 2017), up(li et al. 2015)	Os06t0681000-01	Conserved hypothetical protein	6	28377422	28378136
MQTL_BY6.3	Os06g0681400	down(Huang et al. 2014), up(Pueffeld et al. 2016)	Os06t0681400-01	Ubiquitin domain containing protein	6	28401740	28404496	Ubi1
MQTL_BY6.3	Os06g0681600	down(Huang et al. 2014), up(li et al. 2015)	Os06t0681600-01	Haem peroxidase family protein	6	28414034	28425443	prx89
MQTL_BY6.3	Os06g0683000	down(Zhang et al. 2017), up(li et al. 2015)	Os06t0683000-01	Zinc finger, C2H2-like domain containing protein	6	28467984	28471154
MQTL_BY6.3	Os06g0683100	up(Yang et al. 2019), up(li et al. 2015)	Os06t0683100-01	NAD(P)-binding domain containing protein	6	28470174	28472020
MQTL_BY6.3	Os06g0683200	down(Zhang et al. 2017), up(li et al. 2015)	Os06t0683200-01	Similar to 50S ribosomal protein L24, chloroplast precursor (CL24)	6	28472626	28474779
MQTL_BY6.3	Os06g0683400	up(Yu et al. 2020), up(li et al. 2015)	Os06t0683400-02	Small calcium-binding protein with one EF-hand motif, Positive regulation of osmotic and salt toleranc	6	28483812	28484488	OsCCD1
MQTL_BY6.3	Os06g0683500	up(Yu et al. 2020), up(Pueffeld et al.2016)	Os06t0683500-00	Similar to predicted protein	6	28488022	28488642
MQTL_BY6.3	Os06g0684000	up(Zhang et al. 2017), up(li et al. 2015)	Os06t0684000-02	Similar to FAD-dependent pyridine nucleotide-disulphide oxidoreductase; Calcium-binding EF-hand	6	28504190	28508822
MQTL_BY6.3	Os06g0685200	up(Yu et al. 2020), down(Krishnan et al. 2017)	Os06t0685200-01	Hypothetical conserved gene	6	28555639	28557909	Os_F0663
MQTL_BY6.3	Os06g0685300	up(Lee et al. 2017), up(Pueffeld et al.2016)	Os06t0685300-00	Similar to predicted protein	6	28558359	28564077	OsNTMC2T1.5
MQTL_BY6.3	Os06g0687000	down(Zhang et al. 2017), up(li et al. 2015)	Os06t0687000-00	Domain of unknown function DUF292, eukaryotic domain containing protein	6	28643856	28647795
MQTL_BY6.3	Os06g0687200	up(Singh et al. 2020), up(Pueffeld et al.2016)	Os06t0687200-01	Zinc finger, RING/FYVE/PHD-type domain containing protein	6	28652793	28654123
MQTL_BY6.3	Os06g0687400	down(Zhang et al. 2017), up(li et al. 2015)	Os06t0687400-02	Similar to auxin-independent growth promoter-like protein	6	28658265	28662368
MQTL_BY6.3	Os06g0687500	up(Zhang et al. 2017), up(li et al. 2015)	Os06t0687500-01	Nucleotide-binding, alpha-beta plait domain containing protein	6	28670224	28674822
MQTL_BY7.1	Os07g0516000	down(Zhang et al. 2017), up(li et al. 2015)	Os07t0516000-01	Neuraminidase domain containing protein	7	19850984	19854472
MQTL_BY7.1	Os07g0516050	down(Zhang et al. 2017), up(li et al. 2015)	Os07t0516050-00	Similar to predicted protein	7	19855404	19858195
MQTL_BY7.1	Os07g0516200	down(Zhang et al. 2017), up(li et al. 2015)	Os07t0516200-01	Similar to Endoribonuclease, L-PSP family	7	19861609	19864520
MQTL_BY7.1	Os07g0516300	up(Lee et al. 2017), up(Pueffeld et al.2016)	Os07t0516300-01	Protein of unknown function DUF584 family protein	7	19887349	19888283	OsS40-15
MQTL_BY7.1	Os07g0516400	up(Singh et al. 2020), up(li et al. 2015)	Os07t0516400-00	Hypothetical conserved gene	7	19899209	19899595
MQTL_BY7.1	Os07g0516600	up(Yu et al. 2020), up(li et al. 2015)	Os07t0516600-01	Multi antimicrobial extrusion protein MatE family protein	7	19911366	19914456
MQTL_BY7.1	Os07g0518100	down(Huang et al. 2014), down(Krishnan et al. 2017)	Os07t0518100-01	Cytochrome P450 family protein	7	19985763	19987668
MQTL_BY7.1	Os07g0518500	up(Yu et al. 2020), up(Pueffeld et al.2016)	Os07t0518500-01	Similar to taxane 10-beta-hydroxylase	7	20012739	20015538
MQTL_BY7.1	Os07g0520600	up(Fu et al. 2017), up(Pueffeld et al.2016)	Os07t0520600-01	Conserved hypothetical protein	7	20106812	20109705
MQTL_BY7.1	Os07g0521300	down(Yoo et al. 2017), up(Pueffeld et al.2016)	Os07t0521300-01	Conserved hypothetical protein	7	20149389	20152787
MQTL_BY7.1	Os07g0521400	down(Yoo et al. 2017), up(Sen et al. 2016)	Os07t0521400-01	Hypothetical protein	7	20157460	20162635
MQTL_BY7.1	Os07g0522900	down(Zhang et al. 2017), up(Krishnan et al. 2014)	Os07t0522900-01	Similar to SGP1 monomeric G-protein	7	20250388	20252873
MQTL_BY7.1	Os07g0523400	up(Zhang et al. 2017), up(Peleg et al., 2011)	Os07t0523400-01	Glucose-6-phosphate/phosphate-translocator precursor	7	20277401	20279936	OsGPT2-3
MQTL_BY7.1	Os07g0523600	down(Yoo et al. 2017), up(Peleg et al., 2011)	Os07t0523600-01	Similar to Glucose-6-phosphate/phosphate-translocator precursor	7	20295616	20297566	OsGPT2
MQTL_BY7.1	Os07g0523700	down(Zhang et al. 2017), up(li et al. 2015)	Os07t0523700-02	Similar to 60S ribosomal protein L44	7	20311293	20312255
MQTL_BY7.1	Os07g0527800	up(Yu et al. 2020), up(Pueffeld et al.2016)	Os07t0527800-00	Ankyrin repeat domain containing protein	7	20615767	20616576
MQTL_BY7.1	Os07g0528900	up(Chang et al. 2017), up(Pueffeld et al.2016)	Os07t0528900-00	Similar to SYP132	7	20690398	20690967
MQTL_BY7.1	Os07g0529000	down(Zhang et al. 2017), up(li et al. 2015)	Os07t0529000-01	Similar to Isocitrate lyase (Fragment)	7	20691213	20693521	OsEnS-107
MQTL_BY7.1	Os07g0530600	up(Yu et al. 2020), up(li et al. 2015)	Os07t0530600-01	Protein of unknown function DUF299 family protein	7	20764778	20769109
MQTL_BY8.1	Os08g0359000	up(Yu et al. 2020), up(Moumeni et al., 2012)	Os08t0359000-01	Similar to APE1	8	16506139	16510281
MQTL_BY8.1	Os08g0359100	down(Zhang et al. 2017), up(li et al. 2015)	Os08t0359100-01	Similar to Lipid phosphate phosphatase 2 (EC 3.1.3.-) (AtLPP2) (Phosphatidic acid phosphatase 2) (AtPAP2) (Prenyl diphosphate phosphatase)	8	16513780	16517887
MQTL_BY8.1	Os08g0359200	up(Yu et al. 2020), up(li et al. 2015)	Os08t0359200-02	Hypothetical gene	8	16519556	16523966
MQTL_BY8.1	Os08g0359300	up(Lee et al. 2017), up(li et al. 2015)	Os08t0359300-01	Uncharacterised conserved protein UCP031088, alpha/beta hydrolase, At1g15070 domain containing protein	8	16525452	16531234
MQTL_BY8.1	Os08g0359600	down(Zhang et al. 2017), up(li et al. 2015)	Os08t0359600-01	Similar to 30S ribosomal protein S17	8	16546482	16550649
MQTL_BY8.1	Os08g0359900	down(Huang et al. 2014), up(li et al. 2015)	Os08t0359900-00	Conserved hypothetical protein	8	16559389	16559982
MQTL_BY8.1	Os08g0360000	down(Silveira et al. 2015), up(li et al. 2015)	Os08t0360000-01	Conserved hypothetical protein	8	16581333	16582523
MQTL_BY8.1	Os08g0360100	down(Zhang et al. 2017), up(Pueffeld et al.2016)	Os08t0360100-01	RNA-binding, CRM domain domain containing protein	8	16582651	16586421
MQTL_BY8.1	Os08g0365800	up(Chang et al. 2017), up(li et al. 2015)	Os08t0365800-00	Hypothetical conserved gene	8	16939933	16941786
MQTL_BY8.1	Os08g0366000	up(Zhang et al. 2017), up(li et al. 2015)	Os08t0366000-02	Phosphoenolpyruvate carboxylase	8	16964711	16970563	Osppc
MQTL_BY8.1	Os08g0366200	down(Zhang et al. 2017), up(li et al. 2015)	Os08t0366200-01	Protein of unknown function DUF1313 family protein	8	16988501	16991352	ELF4_chr.8
MQTL_BY8.1	Os08g0369200	down(Yoo et al. 2017), up(li et al. 2015)	Os08t0369200-01	Pentatricopeptide repeat domain containing protein	8	17199310	17203078
MQTL_BY8.1	Os08g0369300	up(Zhang et al. 2017), up(li et al. 2015)	Os08t0369300-00	Similar to Actin-related protein 2	8	17204994	17206945
MQTL_BY8.1	Os08g0373400	up(Lee et al. 2017), up(Pueffeld et al.2016)	Os08t0373400-00	Conserved hypothetical protein	8	17470308	17471234
MQTL_BY8.1	Os08g0374600	up(Singh et al. 2020), up(li et al. 2015)	Os08t0374600-00	Similar to Receptor kinase-like protein	8	17558610	17559521	OsRLCK253
MQTL_BY8.1	Os08g0374800	up(Yu et al. 2020), up(li et al. 2015)	Os08t0374800-01	Similar to UDP-galactose 4-epimerase-like protein	8	17570086	17576402	OsUGE2
MQTL_BY8.1	Os08g0375400	down(Zhang et al. 2017), up(li et al. 2015)	Os08t0375400-01	Plant disease resistance response protein family protein	8	17613571	17614371
MQTL_BY8.1	Os08g0376100	up(Lee et al. 2017), up(li et al. 2015)	Os08t0376100-01	Conserved hypothetical protein	8	17639419	17640296
MQTL_BY8.1	Os08g0376200	up(Yu et al. 2020), up(li et al. 2015)	Os08t0376200-01	Similar to Peroxisomal coenzyme A diphosphatase NUDT7	8	17643568	17646632
MQTL_BY8.1	Os08g0376500	up(Chang et al. 2017), up(li et al. 2015)	Os08t0376500-00	Similar to Patatin-like protein	8	17663617	17664970	OspPLAIIgamma
MQTL_BY8.1	Os08g0379000	up(Zhang et al. 2017), up(li et al. 2015)	Os08t0379000-01	RNA-processing protein, HAT helix domain containing protein	8	17822367	17838135
MQTL_BY8.1	Os08g0379400	up(Yu et al. 2020), up(li et al. 2015)	Os08t0379400-01	Similar to Quinone oxidoreductase-like protein	8	17855680	17857615
MQTL_BY8.1	Os08g0382800	down(Zhang et al. 2017), up(li et al. 2015)	Os08t0382800-01	Hypothetical conserved gene	8	18027778	18029413	OsFbox443
MQTL_BY8.1	Os08g0384000	up(Lee et al. 2017), up(li et al. 2015)	Os08t0384000-01	Cytochrome b561 family protein	8	18098755	18102910
MQTL_BY8.1	Os08g0384100	down(Zhang et al. 2017), up(Huang et al., 2009)	Os08t0384100-01	Double-stranded RNA-binding-like domain containing protein	8	18103272	18108359
MQTL_BY8.1	Os08g0385000	up(Yang et al. 2019), up(Huang et al., 2009)	Os08t0385000-01	Similar to seed maturation protein PM41	8	18161142	18161597
MQTL_BY8.1	Os08g0386700	up(Lee et al. 2017), up(Peleg et al., 2011)	Os08t0386700-01	Similar to Avr9 elicitor response protein-like	8	18243582	18249438
MQTL_BY8.1	Os08g0386800	up(Fu et al. 2017), up(Sen et al. 2016)	Os08t0386800-03	Adenine nucleotide translocator 1 domain containing protein	8	18251997	18257508
MQTL_BY8.1	Os08g0387200	up(Yu et al. 2020), up(li et al. 2015)	Os08t0387200-01	Protein of unknown function DUF81 family protein	8	18291874	18299136
MQTL_BY8.1	Os08g0387400	up(Yu et al. 2020), up(li et al. 2015)	Os08t0387400-01	Similar to Cellulase (Fragment)	8	18305366	18309363	OsGH9B13
MQTL_BY8.1	Os08g0387450	up(Yu et al. 2020), up(li et al. 2015)	Os08t0387450-00	Non-protein coding transcript	8	18305566	18309107
MQTL_BY8.1	Os08g0389601	up(Yu et al. 2020), up(Krishnan et al. 2017)	Os08t0389601-01	Non-protein coding transcript	8	18449766	18450279
MQTL_BY8.1	Os08g0390100	down(Zhang et al. 2017), up(Moumeni et al., 2012)	Os08t0390100-01	Similar to predicted protein	8	18480942	18486765
MQTL_BY8.1	Os08g0390200	up(Yu et al. 2020), up(li et al. 2015)	Os08t0390200-01	Similar to Oxidoreductase, 2OG-Fe oxygenase family protein, expressed	8	18491788	18493260
MQTL_BY8.1	Os08g0395500	down(Zhang et al. 2017), up(li et al. 2015)	Os08t0395500-01	Conserved hypothetical protein	8	18765296	18768060
MQTL_BY8.1	Os08g0395700	up(Yang et al. 2019), up(Pueffeld et al. 2016)	Os08t0395700-01	Conserved hypothetical protein	8	18770027	18771421
MQTL_BY8.1	Os08g0395800	up(Yu et al. 2020), up(li et al. 2015)	Os08t0395800-01	Protein of unknown function DUF247, plant family protein	8	18776803	18778740
MQTL_BY8.1	Os08g0396200	up(Yu et al. 2020), up(Peleg et al., 2011)	Os08t0396200-01	Hypothetical gene	8	18821265	18821963
MQTL_BY8.1	Os08g0396500	up(Fu et al. 2017), down(Krishnan et al. 2017)	Os08t0396500-01	Hypothetical conserved gene	8	18849616	18852819
MQTL_BY8.1	Os08g0397900	up(Chang et al. 2017), up(Pueffeld et al. 2016)	Os08t0397900-03	Uncharacterised conserved protein UCP009193 domain containing protein	8	18956803	18961096
MQTL_BY8.1	Os08g0398000	down(Zhang et al. 2017), up(li et al. 2015)	Os08t0398000-01	ABC transporter-like domain containing protein	8	18960126	18966328	OsABCA3
MQTL_BY8.1	Os08g0398700	up(Yu et al. 2020), up(li et al. 2015)	Os08t0398700-01	Peptidase M1, membrane alanine aminopeptidase family protein	8	19021817	19031571
MQTL_BY8.1	Os08g0398800	up(Lee et al. 2017), up(Pueffeld et al.2016)	Os08t0398800-02	Cleavage and polyadenylation specificity factor, 25 kDa subunit domain containing protein	8	19031551	19033254
MQTL_BY8.1	Os08g0399300	up(Yu et al. 2020), down(Krishnan et al. 2017)	Os08t0399300-00	Hypothetical conserved gene	8	19043858	19046476
MQTL_BY8.1	Os08g0399600	down(Yoo et al. 2017), up(li et al. 2015)	Os08t0399600-01	Translation elongation factor EFTs/EF1B domain containing protein	8	19059686	19065902
MQTL_BY8.1	Os08g0402500	up(Yang et al. 2019), up(li et al. 2015)	Os08t0402500-01	Protein of unknown function DUF761, plant domain containing protein	8	19206651	19207802
MQTL_BY8.1	Os08g0402700	up(Singh et al. 2020), up(Ning et al 2012)	Os08t0402700-01	Similar to 10A19I.7	8	19220446	19224534
MQTL_BY8.1	Os08g0403300	up(Lee et al. 2017), up(li et al. 2015)	Os08t0403300-00	Heavy metal transport/detoxification protein domain containing protein	8	19244409	19245490
MQTL_BY8.1	Os08g0404200	down(Huang et al. 2014), up(li et al. 2015)	Os08t0404200-00	Similar to Chloroplast 50S ribosomal protein L27 (Fragment)	8	19304751	19305527	rpl27-2
MQTL_BY8.1	Os08g0404300	down(Zhang et al. 2017), up(li et al. 2015)	Os08t0404300-01	Similar to Chloroplast 50S ribosomal protein L27 (Fragment)	8	19307392	19310989	rpl27-1
MQTL_BY8.1	Os08g0404500	up(Yu et al. 2020), up(li et al. 2015)	Os08t0404500-01	C1-like domain containing protein	8	19325136	19326185
MQTL_BY8.1	Os08g0404900	up(Yu et al. 2020), up(Moumeni et al., 2012)	Os08t0404900-00	Hypothetical conserved gene	8	19340472	19341332
MQTL_BY8.1	Os08g0406700	up(Yu et al. 2020), up(li et al. 2015)	Os08t0406700-01	Hypothetical protein	8	19446649	19447369
MQTL_BY8.1	Os08g0407000	up(Lee et al. 2017), up(li et al. 2015)	Os08t0407000-01	Small GTP-binding protein domain containing protein	8	19456436	19460442
MQTL_BY8.1	Os08g0407200	down(Zhang et al. 2017), up(Krishnan et al. 2014)	Os08t0407200-01	Auxin polar transport and distribution, Plant architecture and grain yiel	8	19463943	19469181	PAY1
MQTL_BY8.1	Os08g0408200	up(Fu et al. 2017), up(li et al. 2015)	Os08t0408200-01	WD40 subfamily protein, Salt stres	8	19522108	19528779	SRWD4
MQTL_BY8.1	Os08g0408300	up(Lee et al. 2017), up(Sen et al. 2016)	Os08t0408300-02	Conserved hypothetical protein	8	19532162	19533149
MQTL_BY8.1	Os08g0408500	up(Yu et al. 2020), up(Huang et al., 2009)	Os08t0408500-01	Pathogenesis-related transcriptional factor and ERF domain containing protein	8	19547328	19548978	OsERF#048
MQTL_BY8.1	Os08g0409100	up(Yu et al. 2020), up(li et al. 2015)	Os08t0409100-01	Trehalose-6-phosphate phosphatase	8	19578772	19582453	OsTPP6
MQTL_BY8.1	Os08g0409900	up(Yu et al. 2020), up(Pueffeld et al. 2016)	Os08t0409900-01	Major facilitator superfamily protein	8	19632714	19635614
MQTL_BY8.1	Os08g0411200	up(Yu et al. 2020), up(Pueffeld et al.2016)	Os08t0411200-01	Methyltransferase type 11 domain containing protein	8	19672758	19676628
MQTL_BY8.1	Os08g0412100	down(Zhang et al. 2017), up(Sen et al. 2016)	Os08t0412100-01	NB-ARC domain containing protein	8	19715537	19719676
MQTL_BY8.1	Os08g0412500	down(Zhang et al. 2017), up(li et al. 2015)	Os08t0412500-01	Uncharacterised protein family UPF0041 domain containing protein	8	19735721	19738994
MQTL_BY8.1	Os08g0412700	up(Singh et al. 2020), up(Peleg et al., 2011)	Os08t0412700-01	Protein of unknown function DUF1262 family protein	8	19745573	19747063
MQTL_BY8.1	Os08g0412800	up(Singh et al. 2020), up(li et al. 2015)	Os08t0412800-01	Protein of unknown function DUF1262 family protein	8	19747442	19748835
MQTL_BY8.1	Os08g0414600	down(Yoo et al. 2017), up(Sen et al. 2016)	Os08t0414600-01	Six-bladed beta-propeller, TolB-like domain containing protein	8	19826775	19829667
MQTL_BY8.1	Os08g0416900	up(Lee et al. 2017), up(li et al. 2015)	Os08t0416900-01	Chaperone-like protein of protochlorophyllide oxidoreductase (POR), J-like protein, Regulation of chlorophyll biosynthesi	8	19937095	19940521	OsV5B
MQTL_BY8.2	Os08g0430000	down(Zhang et al. 2017), up(li et al. 2015)	Os08t0430000-01	Conserved hypothetical protein	8	20776099	20782389
MQTL_BY8.2	Os08g0430800	up(Lee et al. 2017), up(li et al. 2015)	Os08t0430800-01	Conserved hypothetical protein	8	20828249	20831334
MQTL_BY8.2	Os08g0431100	down(Zhang et al. 2017), up(li et al. 2015)	Os08t0431100-04	Bromo adjacent region domain containing protein	8	20848026	20853007
MQTL_BY8.2	Os08g0431200	up(Yu et al. 2020), up(Pueffeld et al. 2016)	Os08t0431200-00	Similar to Formin-like protein 9	8	20855158	20858415	OsFH9
MQTL_BY8.2	Os08g0431300	up(Zhang et al. 2017), up(li et al. 2015)	Os08t0431300-01	Similar to Dihydrolipoamide S-acetyltransferase	8	20858831	20862257
MQTL_BY8.2	Os08g0432500	up(Yu et al. 2020), up(Sen et al. 2016)	Os08t0432500-01	Ribosomal protein L7/L12, C-terminal/adaptor protein ClpS-like domain containing protein	8	20945056	20947979
MQTL_BY8.2	Os08g0433200	up(Fu et al. 2017), up(li et al. 2015)	Os08t0433200-01	Conserved hypothetical protein	8	21010736	21013557
MQTL_BY8.2	Os08g0433300	up(Yu et al. 2020), up(li et al. 2015)	Os08t0433300-00	Sialidase domain containing protein	8	21014458	21015691
MQTL_BY8.2	Os08g0434100	up(Chang et al. 2017), up(Huang et al., 2009)	Os08t0434100-01	Similar to S-like ribonuclease (RNase PD2) (Fragment)	8	21050708	21052845	OsRNS3
MQTL_BY8.2	Os08g0434300	up(Yu et al. 2020), up(li et al. 2015)	Os08t0434300-01	Similar to Malate dehydrogenase precursor (EC 1.1.1.37)	8	21054660	21056008	MDH
MQTL_BY8.2	Os08g0434500	up(Yu et al. 2020), up(li et al. 2015)	Os08t0434500-00	Hypothetical protein	8	21078139	21079066	OsCslA11
MQTL_BY8.2	Os08g0435800	up(Zhang et al. 2017), up(Pueffeld et al.2016)	Os08t0435800-01	Similar to Lipoate protein ligase-like protein	8	21165131	21169759	OsLPLA
MQTL_BY8.2	Os08g0435900	down(Shim et al. 2018), up(Pueffeld et al.2016)	Os08t0435900-04	Similar to LHC I type IV chlorophyll binding protein (Fragment)	8	21171278	21172654	cab
MQTL_BY8.2	Os08g0436100	up(Fu et al. 2017), up(li et al. 2015)	Os08t0436100-01	Nucleoside phosphatase GDA1/CD39 family protein	8	21190225	21194296
MQTL_BY8.2	Os08g0436600	down(Yoo et al. 2017), up(Pueffeld et al. 2016)	Os08t0436600-01	Hypothetical conserved gene	8	21208686	21211744
MQTL_BY8.2	Os08g0436700	up(Chang et al. 2017), up(Pueffeld et al.2016)	Os08t0436700-01	Similar to NAC transcription factor	8	21218225	21220249	ONAC063
MQTL_BY8.2	Os08g0436800	down(Yoo et al. 2017), up(li et al. 2015)	Os08t0436800-01	Similar to 60S ribosomal protein L34	8	21221307	21223052
MQTL_BY8.2	Os08g0437300	up(Singh et al. 2020), up(li et al. 2015)	Os08t0437300-00	Similar to Typical P-type R2R3 Myb protein (Fragment)	8	21240597	21241862
MQTL_BY8.2	Os08g0438400	down(Zhang et al. 2017), up(li et al. 2015)	Os08t0438400-01	Similar to ZF-HD homeobox protein	8	21307601	21309069
MQTL_BY8.2	Os08g0438600	down(Zhang et al. 2017), up(li et al. 2015)	Os08t0438600-01	Exostosin-like family protein	8	21314618	21317660
MQTL_BY8.2	Os08g0439150	up(Yu et al. 2020), up(li et al. 2015)	Os08t0439150-00	Similar to DCN1-like protein 4	8	21358578	21359539
MQTL_BY8.2	Os08g0439600	up(Lee et al. 2017), up(li et al. 2015)	Os08t0439600-00	Protein of unknown function DUF868, plant family protein	8	21393334	21394802
MQTL_BY8.2	Os08g0440300	up(Zhang et al. 2017), up(Sen et al. 2016)	Os08t0440300-03	Component of the CCR4-NOTcomplex, Deadenylase, Deadenylation (poly(A) tail shortening), Development and stress respons	8	21418749	21421093	OsCAF1A
MQTL_BY8.2	Os08g0440500	up(Lee et al. 2017), up(Moumeni et al., 2012)	Os08t0440500-01	MIR domain containing protein	8	21433598	21436735
MQTL_BY8.2	Os08g0440900	up(Fu et al. 2017), up(li et al. 2015)	Os08t0440900-01	Similar to Omega-6 fatty acid desaturase, chloroplast precursor (EC 1.14.19.-)	8	21450964	21453701
MQTL_BY8.2	Os08g0441100	up(Yu et al. 2020), up(li et al. 2015)	Os08t0441100-01	Similar to PnC401 homologue	8	21467453	21468593	OsCIPK06
MQTL_BY8.2	Os08g0442000	up(Zhang et al. 2017), up(Pueffeld et al.2016)	Os08t0442000-01	Protein of unknown function DUF566 family protein	8	21539571	21543115
MQTL_BY8.2	Os08g0442400	up(Lee et al. 2017), up(Krishnan et al. 2017)	Os08t0442400-01	Similar to BABY BOOM	8	21564093	21568488	AP2/EREBP#109
MQTL_BY8.2	Os08g0442900	up(Singh et al. 2020), up(li et al. 2015)	Os08t0442900-01	Hypothetical protein	8	21591002	21592039
MQTL_BY8.2	Os08g0444500	up(Yu et al. 2020), up(li et al. 2015)	Os08t0444500-00	Conserved hypothetical protein	8	21653443	21654182
MQTL_BY8.2	Os08g0445000	down(Zhang et al. 2017), up(Sen et al. 2016)	Os08t0445000-01	Similar to RING-H2 finger protein ATL5A	8	21700257	21702424
MQTL_BY8.2	Os08g0446200	up(Yu et al. 2020), up(Pueffeld et al.2016)	Os08t0446200-01	Similar to Receptor-like protein kinase precursor (EC 2.7.1.37). Splice isoform INRPK1a	8	21756526	21762118
MQTL_BY8.2	Os08g0447200	down(Huang et al. 2014), up(Peleg et al., 2011)	Os08t0447200-01	SGT1 family protein	8	21835086	21840598
MQTL_BY8.2	Os08g0447300	down(Zhang et al. 2017), up(Peleg et al., 2011)	Os08t0447300-00	Similar to serine esterase family protein	8	21842124	21846897
MQTL_BY8.2	Os08g0447900	up(Yu et al. 2020), up(Moumeni et al., 2012)	Os08t0447900-01	Similar to Adenylyl cyclase associated protein	8	21869307	21873106
MQTL_BY8.2	Os08g0448100	up(Chang et al. 2017), up(Pueffeld et al.2016)	Os08t0448100-01	Conserved hypothetical protein	8	21884313	21885260
MQTL_BY8.2	Os08g0448900	down(Zhang et al. 2017), up(li et al. 2015)	Os08t0448900-00	Conserved hypothetical protein	8	21921124	21921598
MQTL_BY8.2	Os08g0449901	up(Yu et al. 2020), up(li et al. 2015)	Os08t0449901-00	Hypothetical protein	8	21978437	21980984
MQTL_BY8.2	Os08g0450100	up(Yu et al. 2020), up(li et al. 2015)	Os08t0450100-01	Similar to Pectinesterase (EC 3.1.1.11) (Fragment)	8	21978068	21981556	OsPME25
MQTL_BY8.2	Os08g0450200	up(Yu et al. 2020), up(Sen et al. 2016)	Os08t0450200-01	Similar to Pectin methylesterase (Fragment)	8	21981611	21984054	OsPME26
MQTL_BY8.2	Os08g0450700	down(Zhang et al. 2017), up(li et al. 2015)	Os08t0450700-01	Chaperonin Cpn60/TCP-1 family protein	8	22003703	22006379
MQTL_BY8.2	Os08g0451700	down(Zhang et al. 2017), up(li et al. 2015)	Os08t0451700-03	Conserved hypothetical protein	8	22082652	22093757
MQTL_BY8.2	Os08g0453200	down(Zhang et al. 2017), up(li et al. 2015)	Os08t0453200-02	Similar to Auxin-repressed protein	8	22190140	22191722
MQTL_BY8.2	Os08g0453700	down(Yoo et al. 2017), up(li et al. 2015)	Os08t0453700-00	Similar to ATRBOH F (ARABIDOPSIS THALIANA RESPIRATORY BURST OXIDASE PROTEIN F); NAD(P)H oxidase	8	22210390	22219247	RbohF
MQTL_BY8.2	Os08g0453800	up(Yu et al. 2020), up(li et al. 2015)	Os08t0453800-00	Serine/threonine protein kinase-related domain containing protein	8	22220068	22227461	CDKC
MQTL_BY8.2	Os08g0455700	up(Zhang et al. 2017), up(li et al. 2015)	Os08t0455700-01	Similar to predicted protein	8	22355055	22355441	OsEXO70D2
MQTL_BY8.2	Os08g0455800	up(Lee et al. 2017), up(Sen et al. 2016)	Os08t0455800-02	RmlC-like jelly roll fold domain containing protein	8	22358472	22361015
MQTL_BY8.2	Os08g0457300	up(Yu et al. 2020), up(li et al. 2015)	Os08t0457300-00	Hypothetical conserved gene	8	22414383	22415023
MQTL_BY8.2	Os08g0457400	up(Yu et al. 2020), up(Pueffeld et al. 2016)	Os08t0457400-01	Similar to Avr9/Cf-9 induced kinase 1	8	22415878	22418614	OsRLCK255
MQTL_BY8.2	Os08g0457600	down(Zhang et al. 2017), up(Sen et al. 2016)	Os08t0457600-01	Similar to RSH2	8	22446547	22450402
MQTL_BY9.1	Os09g0326900	up(Yu et al. 2020), up(li et al. 2015)	Os09t0326900-02	Similar to Eukaryotic translation initiation factor 5 (eIF-5)	9	9634476	9638003	BIP107
MQTL_BY9.1	Os09g0332700	up(Yu et al. 2020), up(li et al. 2015)	Os09t0332700-02	Similar to PDR-type ABC transporter 2 (Fragment)	9	9970574	9979350	OsPDR20
MQTL_BY9.1	Os09g0333000	down(Yoo et al. 2017), up(Sen et al. 2016)	Os09t0333000-00	ABC transporter-like domain containing protein	9	10008771	10014439	OsABCG47
MQTL_BY9.1	Os09g0333500	down(Zhang et al. 2017), down(Krishnan et al. 2017)	Os09t0333500-01	ABC transporter-like domain containing protein	9	10066564	10069846
MQTL_BY9.1	Os09g0333600	up(Singh et al. 2020), up(li et al. 2015)	Os09t0333600-01	Similar to PDR-like ABC transporter (PDR4 ABC transporter)	9	10071433	10085739
MQTL_BY9.1	Os09g0334500	up(Yu et al. 2020), up(li et al. 2015)	Os09t0334500-01	WRKY transcription factor, Tolerance to phosphate starvation, Regulator of Fe starvation and cold stres	9	10128837	10131086	WRKY74
MQTL_BY9.1	Os09g0334900	down(Yoo et al. 2017), down(Krishnan et al. 2017)	Os09t0334900-00	Ankyrin repeat domain containing protein	9	10158597	10160954
MQTL_BY9.1	Os09g0336600	down(Zhang et al. 2017), up(Pueffeld et al.2016)	Os09t0336600-01	Non-protein coding transcript	9	10226035	10226704
MQTL_BY9.1	Os09g0337300	up(Zhang et al. 2017), up(li et al. 2015)	Os09t0337300-01	Hypothetical gene	9	10252139	10254682
MQTL_BY9.1	Os09g0341600	up(Yu et al. 2020), up(Peleg et al., 2011)	Os09t0341600-01	Cyclin-like F-box domain containing protein	9	10522954	10524537	OsFbox478
MQTL_BY9.1	Os09g0343400	up(Singh et al. 2020), up(Krishnan et al. 2014)	Os09t0343400-01	Conserved hypothetical protein	9	10621787	10623954
MQTL_BY9.1	Os09g0344500	up(Singh et al. 2020), up(Pueffeld et al.2016)	Os09t0344500-01	Similar to O-methyltransferase ZRP4 (EC 2.1.1.-	9	10740343	10741908	ZRP4
MQTL_BY9.1	Os09g0344700	up(Yu et al. 2020), up(Moumeni et al., 2012)	Os09t0344700-01	Conserved hypothetical protein	9	10751518	10752279
MQTL_BY9.1	Os09g0344800	down(Zhang et al. 2017), up(Peleg et al., 2011)	Os09t0344800-01	Protein of unknown function DUF81 family protein	9	10763252	10768106
MQTL_BY9.1	Os09g0344900	down(Yoo et al. 2017), up(li et al. 2015)	Os09t0344900-02	Zinc finger, RING/FYVE/PHD-type domain containing protein	9	10768866	10770277
MQTL_BY9.1	Os09g0345300	up(Lee et al. 2017), up(li et al. 2015)	Os09t0345300-01	Similar to Receptor-like serine/threonine kinase	9	10785144	10793869
MQTL_BY9.1	Os09g0346600	down(Shim et al. 2018), up(li et al. 2015)	Os09t0346600-01	Glucose/ribitol dehydrogenase family protein	9	10849769	10852856
MQTL_BY9.1	Os09g0346900	down(Zhang et al. 2017), up(li et al. 2015)	Os09t0346900-01	Conserved hypothetical protein	9	10872551	10877953
MQTL_BY9.1	Os09g0347300	up(Yu et al. 2020), up(li et al. 2015)	Os09t0347300-01	Exo70 exocyst complex subunit family protein	9	10898052	10900227	OsEXO70FX5
MQTL_BY9.1	Os09g0347800	down(Zhang et al. 2017), up(li et al. 2015)	Os09t0347800-01	Histone acetyltransferase type B, catalytic subunit domain containing protein	9	10922427	10926901	OsHAG704
MQTL_BY9.1	Os09g0348400	up(Yu et al. 2020), down(Krishnan et al. 2017)	Os09t0348400-00	Protein kinase, catalytic domain domain containing protein	9	10936863	10947944	OsRLCK263
MQTL_BY9.1	Os09g0348600	up(Zhang et al. 2017), up(Pueffeld et al. 2016)	Os09t0348600-00	Protein kinase, catalytic domain domain containing protein	9	10956083	10965501	OsRLCK264
MQTL_BY9.1	Os09g0352400	down(Yoo et al. 2017), up(li et al. 2015)	Os09t0352400-01	Similar to Bystin	9	11236568	11240952
MQTL_BY9.1	Os09g0354100	down(Zhang et al. 2017), up(Sen et al. 2016)	Os09t0354100-00	Similar to Leucoanthocyanidin dioxygenase	9	11320344	11323083
MQTL_BY9.1	Os09g0356200	up(Lee et al. 2017), up(li et al. 2015)	Os09t0356200-01	Malectin-like carbohydrate-binding domain domain containing protein	9	11447722	11459099
MQTL_BY9.1	Os09g0356800	up(Yu et al. 2020), up(li et al. 2015)	Os09t0356800-01	Protein kinase, core domain containing protein	9	11483617	11506480
MQTL_BY9.1	Os09g0359900	down(Zhang et al. 2017), up(Sen et al. 2016)	Os09t0359900-01	Nicotinamide N-methyltransferase, putative domain containing protein	9	11707235	11710472
MQTL_BY9.1	Os09g0360400	down(Zhang et al. 2017), up(li et al. 2015)	Os09t0360400-01	Uncharacterised conserved protein UCP009193 domain containing protein	9	11735362	11740217
MQTL_BY9.1	Os09g0361700	up(Zhang et al. 2017), up(Ning et al 2012)	Os09t0361700-03	Mitochondrial distribution and morphology family 35/apoptosis domain containing protein	9	11818553	11821425
MQTL_BY9.1	Os09g0362500	up(Fu et al. 2017), up(li et al. 2015)	Os09t0362500-01	Peptidase M1, membrane alanine aminopeptidase family protein	9	11843850	11851259
MQTL_BY9.1	Os09g0364000	up(Zhang et al. 2017), up(li et al. 2015)	Os09t0364000-01	Histidine triad motif domain containing protein	9	11934577	11940113	OsC3H59
MQTL_BY9.1	Os09g0364400	up(Yang et al. 2019), up(li et al. 2015)	Os09t0364400-00	Conserved hypothetical protein	9	11956010	11956876
MQTL_BY9.1	Os09g0365300	down(Zhang et al. 2020), up(li et al. 2015)	Os09t0365300-01	NB-ARC domain containing protein	9	11998384	12001136
MQTL_BY9.1	Os09g0365900	up(Yu et al. 2020), down(Krishnan et al. 2017)	Os09t0365900-01	Apoplastic protein, Ascorbate oxidase, Induction of cell death in ozone stress, Abiotic stress respons	9	12030044	12035203	OsORAP1
MQTL_BY9.1	Os09g0367700	up(Singh et al. 2020), up(li et al. 2015)	Os09t0367700-01	Similar to GST6 protein (EC 2.5.1.18)	9	12120384	12121335	OsGSTU5
MQTL_BY9.1	Os09g0368500	up(Fu et al. 2017), up(Sen et al. 2016)	Os09t0368500-01	Terminal catabolism-type polyamine oxidase, Anther developmen	9	12166727	12176968	PAO7
MQTL_BY9.2	Os09g0510500	up(Singh et al. 2020), up(li et al. 2015)	Os09t0510500-01	Basic helix-loop-helix (bHLH) transcriptional activator, Control of leaf angle and grain siz	9	19812678	19815059	OsBC1
MQTL_BY9.2	Os09g0510700	down(Zhang et al. 2020), up(li et al. 2015)	Os09t0510700-01	Similar to GCN4-complementing protein homolog	9	19823916	19831332
MQTL_BY9.2	Os09g0511600	up(Yu et al. 2020), up(Sen et al. 2016)	Os09t0511600-02	Glycoside hydrolase, family 1 protein	9	19882650	19888124	Os9bglu31
MQTL_BY9.2	Os09g0511700	up(Yu et al. 2020), up(Pueffeld et al.2016)	Os09t0511700-01	Similar to Prunasin hydrolase isoform PH C precursor (EC 3.2.1.118)	9	19900504	19904484	Os9bglu32
MQTL_BY9.2	Os09g0512900	up(Fu et al. 2017), up(Ning et al 2012)	Os09t0512900-03	Similar to arabinogalactan protein	9	19955723	19957739
MQTL_BY9.2	Os09g0513100	up(Yu et al. 2020), up(li et al. 2015)	Os09t0513100-01	Similar to Phospholipase A1	9	19965263	19970151
MQTL_BY9.2	Os09g0513500	up(Zhang et al. 2017), up(Sen et al. 2016)	Os09t0513500-00	Similar to ZCN24	9	19980206	19986378	OsFT
MQTL_BY9.2	Os09g0513600	up(Lee et al. 2017), up(Krishnan et al. 2014)	Os09t0513600-01	Similar to predicted protein	9	19991623	19995864	OsRLCK277
MQTL_BY9.2	Os09g0513800	down(Yoo et al. 2017), up(li et al. 2015)	Os09t0513800-01	Similar to H0425E08.1 protein	9	20001090	20006561
MQTL_BY9.2	Os09g0514100	down(Zhang et al. 2017), up(Sen et al. 2016)	Os09t0514100-01	Similar to oxidoreductase	9	20011523	20017659
MQTL_BY9.2	Os09g0514300	up(Lee et al. 2017), up(li et al. 2015)	Os09t0514300-01	Similar to predicted protein	9	20019602	20023403
MQTL_BY9.2	Os09g0514400	down(Zhang et al. 2017), up(li et al. 2015)	Os09t0514400-01	Similar to Protein farnesyltransferase/geranylgeranyltransferase type I alpha subunit (EC 2.5.1.58) (EC 2.5.1.59) (CAAX farnesyltransferase alpha subunit) (Ras proteins prenyltransferase alpha) (FTase-alpha) (Type I protein geranyl-geranyltransferase alpha subunit) (GGTase-I-alpha)	9	20023974	20027104
MQTL_BY9.2	Os09g0514700	down(Yoo et al. 2017), up(li et al. 2015)	Os09t0514700-01	Conserved hypothetical protein	9	20043461	20051864
MQTL_BY9.2	Os09g0516200	up(Fu et al. 2017), up(Ning et al 2012)	Os09t0516200-01	Similar to Transcription factor RF2a	9	20094196	20098643	RF2a
MQTL_BY9.2	Os09g0516600	up(Lee et al. 2017), up(li et al. 2015)	Os09t0516600-02	Glyoxalase II	9	20122454	20127415	OsGLYII3
MQTL_BY9.2	Os09g0517000	down(Zhang et al. 2017), down(Krishnan et al. 2017)	Os09t0517000-01	Conserved hypothetical protein	9	20156455	20157191
MQTL_BY9.2	Os09g0517100	up(Chang et al. 2017), up(li et al. 2015)	Os09t0517100-01	NB-ARC domain containing protein	9	20157733	20162008
MQTL_BY9.2	Os09g0517600	up(Lee et al. 2017), up(Pueffeld et al. 2016)	Os09t0517600-01	Class I formin protein, Regulation of grain size, Control of microtubule and actin filament cytoskeleton system	9	20179714	20183008	OsFH15
MQTL_BY9.2	Os09g0518000	down(Zhang et al. 2017), up(Peleg et al., 2011)	Os09t0518000-00	Similar to indole-3-acetate beta-glucosyltransferase	9	20214433	20215935	OsUGT74H4
MQTL_BY9.2	Os09g0518500	up(Zhang et al. 2017), up(li et al. 2015)	Os09t0518500-02	Ankyrin repeat containing protein	9	20236499	20240616
MQTL_BY9.2	Os09g0518600	up(Zhang et al. 2017), up(Sen et al. 2016)	Os09t0518600-00	Conserved hypothetical protein	9	20241489	20243398
MQTL_BY9.2	Os09g0518700	up(Lee et al. 2017), up(li et al. 2015)	Os09t0518700-02	Inositol 1, 3, 4-trisphosphate 56-kinase family protein	9	20243654	20248528	OsITPK6
MQTL_BY9.2	Os09g0518900	down(Yoo et al. 2017), up(Huang et al., 2009)	Os09t0518900-01	Rhamnosyl O-methyltransferase/Cephalosporin hydroxylase domain containing protein	9	20258663	20259964
MQTL_BY9.2	Os09g0519000	down(Zhang et al. 2017), up(Pueffeld et al. 2016)	Os09t0519000-01	Hypothetical protein	9	20258770	20260195
MQTL_BY9.2	Os09g0519150	down(Zhang et al. 2017), up(li et al. 2015)	Os09t0519150-00	Non-protein coding transcript	9	20272906	20273688
MQTL_BY9.2	Os09g0520300	up(Yu et al. 2020), up(Pueffeld et al. 2016)	Os09t0520300-00	Hypothetical conserved gene	9	20321887	20323986
MQTL_BY9.2	Os09g0520600	down(Zhang et al. 2017), up(Moumeni et al., 2012)	Os09t0520600-01	Bile acid:sodium symporter family protein	9	20337186	20340505
MQTL_BY9.2	Os09g0520700	down(Zhang et al. 2017), up(Pueffeld et al.2016)	Os09t0520700-01	Similar to RNA helicase	9	20342788	20347184	OsRH7
MQTL_BY9.2	Os09g0521400	up(Lee et al. 2017), up(Krishnan et al. 2017)	Os09t0521400-01	Similar to HMG-CoA synthase	9	20367529	20371141
MQTL_BY9.2	Os09g0522100	up(Singh et al. 2020), down(Krishnan et al. 2017)	Os09t0522100-00	Similar to Dehydration-responsive element-binding protein 1H	9	20399458	20400198	OsERF#133
MQTL_BY9.2	Os09g0522200	up(Singh et al. 2020), up(Pueffeld et al.2016)	Os09t0522200-01	DRE-binding protein 1A	9	20403413	20404332	OsDREB1A
MQTL_BY9.2	Os09g0524300	down(Yoo et al. 2017), up(li et al. 2015)	Os09t0524300-00	Multi antimicrobial extrusion protein MatE family protein	9	20469641	20471601
MQTL_CT2.1	Os02g0692000	up(Zhang et al. 2017), up(Huang et al., 2009)	Os02t0692000-01	Similar to RING finger family protein	2	28421416	28423535
MQTL_CT2.1	Os02g0692700	up(Yu et al. 2020), up(li et al. 2015)	Os02t0692700-01	Similar to PLATZ transcription factor	2	28435079	28436672
MQTL_CT2.1	Os02g0693000	up(Lee et al. 2017), up(li et al. 2015)	Os02t0693000-01	Conserved hypothetical protein	2	28453885	28454908
MQTL_CT2.1	Os02g0693200	up(Yu et al. 2020), up(li et al. 2015)	Os02t0693200-02	Similar to Chaperone protein dnaJ	2	28464743	28467359	OsDjC20
MQTL_CT2.1	Os02g0693500	up(Yu et al. 2020), up(Ning et al 2012)	Os02t0693500-01	Similar to OSIGBa0142I02-OSIGBa0101B20.17 protein	2	28478690	28481323
MQTL_CT2.1	Os02g0693700	down(Yoo et al. 2017), up(li et al. 2015)	Os02t0693700-02	Hypothetical conserved gene	2	28487586	28498618	OsABCB11
MQTL_CT2.1	Os02g0695600	down(Zhang et al. 2017), up(li et al. 2015)	Os02t0695600-01	Conserved hypothetical protein	2	28578290	28579120
MQTL_CT2.1	Os02g0695900	up(Yu et al. 2020), up(Pueffeld et al.2016)	Os02t0695900-01	Similar to oligopeptide transporter 4	2	28586946	28587965
MQTL_CT2.1	Os02g0696500	up(Fu et al. 2017), up(Pueffeld et al.2016)	Os02t0696500-02	Concanavalin A-like lectin/glucanase domain containing protein	2	28622391	28624619	OsXTH23
MQTL_CT2.1	Os02g0697400	up(Singh et al. 2020), up(Pueffeld et al.2016)	Os02t0697400-01	4-coumarate:coenzyme A ligase, Flavonoid biosynthesi	2	28677205	28680864	4CL2
MQTL_CT2.1	Os02g0697500	up(Fu et al. 2017), up(Pueffeld et al. 2016)	Os02t0697500-01	Similar to Selenium-binding protein-like	2	28681631	28683888
MQTL_CT2.1	Os02g0697600	down(Zhang et al. 2017), up(li et al. 2015)	Os02t0697600-02	ATPase, AAA-type, core domain containing protein	2	28689500	28694158
MQTL_CT2.1	Os02g0697900	up(Yu et al. 2020), down(Krishnan et al. 2017)	Os02t0697900-01	Hypothetical protein	2	28700889	28704229
MQTL_CT2.1	Os02g0698000	up(Yu et al. 2020), up(Krishnan et al. 2017)	Os02t0698000-03	Similar to Phosphoribulokinase, chloroplast precursor (EC 2.7.1.19) (Phosphopentokinase) (PRKase) (PRK)	2	28701864	28704291	OsPrk
MQTL_CT2.1	Os02g0699300	up(Fu et al. 2017), up(Peleg et al., 2011)	Os02t0699300-01	Similar to ADP-ribosylation factor-like protein	2	28755172	28758544	OsARFB1d
MQTL_CT2.1	Os02g0699700	up(Yu et al. 2020), up(li et al. 2015)	Os02t0699700-01	Similar to DNA topoisomerase II	2	28777426	28784586
MQTL_CT2.1	Os02g0700300	up(Lee et al. 2017), up(Pueffeld et al.2016)	Os02t0700300-01	Similar to Phosphate starvation response regulator-like protein	2	28808920	28811960
MQTL_CT2.1	Os02g0700400	up(Yu et al. 2020), down(Krishnan et al. 2017)	Os02t0700400-01	Homodimeric diiron-carboxylate protein, Cyanide-resistant respiration in mitochondria, Reactive oxygen species (ROS) scavengin	2	28812685	28814078	AOX1C
MQTL_CT2.1	Os02g0700600	down(Yoo et al. 2017), up(li et al. 2015)	Os02t0700600-05	Similar to GAMYB-binding protein	2	28820864	28826606	CDKF
MQTL_CT2.1	Os02g0700700	up(Zhang et al. 2017), up(Pueffeld et al.2016)	Os02t0700700-01	Disease resistance/zinc finger/chromosome condensation-like region domain containing protein	2	28826739	28833632	OsBRXL2
MQTL_CT2.1	Os02g0702000	up(Yu et al. 2020), up(li et al. 2015)	Os02t0702000-01	Pentatricopeptide repeats protein, Splicing of chloroplast mRN	2	28917800	28920757	OSOTP51
MQTL_CT2.1	Os02g0702700	up(Lee et al. 2017), up(Pueffeld et al.2016)	Os02t0702700-01	Conserved hypothetical protein	2	28964928	28965942
MQTL_CT2.1	Os02g0703600	up(Singh et al. 2020), up(li et al. 2015)	Os02t0703600-01	Similar to Abscisic acid 8'-hydroxylase 1	2	28995717	28998452	OsABA8OX1
MQTL_CT3.1	Os03g0120900	down(Zhang et al. 2017), up(Pueffeld et al. 2016)	Os03t0120900-01	Similar to AP2 domain containing protein RAP2.8 (Fragment)	3	1152918	1154697
MQTL_CT3.1	Os03g0122000	down(Zhang et al. 2017), up(Sen et al. 2016)	Os03t0122000-01	Serine/threonine protein kinase domain containing protein	3	1211681	1217860
MQTL_CT3.1	Os03g0122200	up(Zhang et al. 2017), up(Pueffeld et al. 2016)	Os03t0122200-01	Similar to 50S ribosomal protein L11	3	1232247	1234438
MQTL_CT3.1	Os03g0122300	up(Singh et al. 2020), up(Sen et al. 2016)	Os03t0122300-02	Similar to Flavanone 3-hydroxylase-like protein	3	1235460	1244932	FLS
MQTL_CT3.1	Os03g0123200	up(Zhang et al. 2017), up(li et al. 2015)	Os03t0123200-01	Nucleotide-binding, alpha-beta plait domain containing protein	3	1322549	1324314
MQTL_CT3.1	Os03g0123800	up(Yu et al. 2020), up(Peleg et al., 2011)	Os03t0123800-01	Similar to Hydrolase	3	1355516	1358037
MQTL_CT3.1	Os03g0124300	up(Lee et al. 2017), up(li et al. 2015)	Os03t0124300-01	Similar to ATP binding protein	3	1410020	1411723
MQTL_CT3.1	Os03g0124500	down(Zhang et al. 2017), up(li et al. 2015)	Os03t0124500-01	Conserved hypothetical protein	3	1419786	1420939
MQTL_CT3.1	Os03g0124900	down(Zhang et al. 2017), up(li et al. 2015)	Os03t0124900-01	Pectin lyase fold/virulence factor domain containing protein	3	1430583	1433728	OsPGL29
MQTL_CT3.1	Os03g0125000	up(Zhang et al. 2017), up(li et al. 2015)	Os03t0125000-01	Similar to 50S ribosomal protein L5, chloroplast	3	1433749	1435315
MQTL_CT3.1	Os03g0125100	up(Singh et al. 2020), up(Pueffeld et al.2016)	Os03t0125100-01	Beta-carotene hydroxylase, Drought and oxidative stress resistanc	3	1436356	1439055	DSM2
MQTL_CT3.1	Os03g0125300	up(Lee et al. 2017), up(Moumeni et al., 2012)	Os03t0125300-01	D111/G-patch domain containing protein	3	1444996	1448651
MQTL_CT3.1	Os03g0125700	up(Zhang et al. 2017), up(li et al. 2015)	Os03t0125700-01	Ubiquitin ligase, Det1/DDB1-complexing domain containing protein	3	1463556	1466921
MQTL_CT3.1	Os03g0125900	up(Lee et al. 2017), up(Sen et al. 2016)	Os03t0125900-02	Conserved hypothetical protein	3	1484212	1486097
MQTL_CT3.1	Os03g0126800	up(Yu et al. 2020), up(li et al. 2015)	Os03t0126800-00	Similar to CBL-interacting protein kinase 9	3	1515355	1518947	OsCIPK09
MQTL_CT3.1	Os03g0127000	up(Yu et al. 2020), up(Peleg et al., 2011)	Os03t0127000-01	Similar to cell growth defect factor 2	3	1525222	1527076
MQTL_CT3.1	Os03g0127700	down(Zhang et al. 2017), up(Peleg et al., 2011)	Os03t0127700-01	Serine/threonine protein kinase-related domain containing protein	3	1562044	1566735
MQTL_CT3.1	Os03g0127900	up(Yu et al. 2020), up(li et al. 2015)	Os03t0127900-01	Cation/H+ exchanger domain containing protein	3	1567984	1571080
MQTL_CT3.1	Os03g0128100	up(Yu et al. 2020), up(Pueffeld et al.2016)	Os03t0128100-01	Similar to Callose synthase 1 catalytic subunit	3	1582178	1585728	OsGSL10
MQTL_CT3.1	Os03g0128500	down(Yoo et al. 2017), up(li et al. 2015)	Os03t0128500-01	Similar to DNA polymerase delta small subunit (EC 2.7.7.7)	3	1612327	1616443	OsPoldelta2
MQTL_CT3.1	Os03g0128800	up(Yu et al. 2020), up(li et al. 2015)	Os03t0128800-01	Conserved hypothetical protein	3	1630177	1631745
MQTL_CT3.1	Os03g0129200	up(Zhang et al. 2017), up(li et al. 2015)	Os03t0129200-00	Similar to predicted protein	3	1653394	1661497
MQTL_CT3.1	Os03g0129300	up(Yu et al. 2020), up(Peleg et al., 2011)	Os03t0129300-01	Similar to Glyceraldehyde-3-phosphate dehydrogenase (EC 1.2.1.13) (Fragment)	3	1662306	1665491	GADPH
MQTL_CT3.1	Os03g0129400	down(Huang et al. 2014), down(Krishnan et al. 2017)	Os03t0129400-02	Conserved hypothetical protein	3	1667248	1667899
MQTL_CT3.1	Os03g0129800	up(Yu et al. 2020), up(li et al. 2015)	Os03t0129800-00	Similar to Putataive InsB from Escherichia coli	3	1668201	1673176
MQTL_CT3.1	Os03g0130100	down(Zhang et al. 2017), up(Sen et al. 2016)	Os03t0130100-01	Similar to Acyl-activating enzyme 11	3	1706053	1708135
MQTL_DRI1.1	Os01g0627900	up(Lee et al. 2017), up(li et al. 2015)	Os01t0627900-01	Similar to Cytochrome P450	1	25066171	25068280
MQTL_DRI1.1	Os01g0628900	up(Yu et al. 2020), up(li et al. 2015)	Os01t0628900-01	Cytochrome P450 family protein	1	25119734	25121919
MQTL_DRI1.1	Os01g0629400	up(Yu et al. 2020), up(li et al. 2015)	Os01t0629400-02	NLI interacting factor domain containing protein	1	25132887	25138118
MQTL_DRI1.1	Os01g0629600	up(Yu et al. 2020), up(li et al. 2015)	Os01t0629600-01	Peptidase S10, serine carboxypeptidase family protein	1	25144502	25145949	OsSCP4
MQTL_DRI1.1	Os01g0629900	up(Fu et al. 2017), up(li et al. 2015)	Os01t0629900-01	Similar to Blast and wounding induced mitogen-activated protein kinase	1	25152108	25158338	OsMPK20-1
MQTL_DRI1.1	Os01g0630300	down(Huang et al. 2014), up(li et al. 2015)	Os01t0630300-01	Helix-loop-helix DNA-binding domain containing protein	1	25190735	25191743
MQTL_DRI1.1	Os01g0631100	up(Chang et al. 2017), up(li et al. 2015)	Os01t0631100-02	Cas1p-like family protein	1	25226874	25233773
MQTL_DRI1.1	Os01g0631200	up(Yu et al. 2020), up(li et al. 2015)	Os01t0631200-01	Similar to siroheme uroporphyrinogen methyltransferase1	1	25234709	25238165
MQTL_DRI1.1	Os01g0631400	down(Zhang et al. 2017), up(li et al. 2015)	Os01t0631400-01	Six-hairpin glycosidase domain containing protein	1	25257001	25263141	GPAT
MQTL_DRI1.1	Os01g0631800	up(Singh et al. 2020), up(Pueffeld et al. 2016)	Os01t0631800-01	Conserved hypothetical protein	1	25288392	25289157
MQTL_DRI1.1	Os01g0632700	down(Zhang et al. 2017), up(Pueffeld et al.2016)	Os01t0632700-01	Hypothetical protein	1	25330851	25338137
MQTL_DRI1.1	Os01g0633100	down(Zhang et al. 2017), up(li et al. 2015)	Os01t0633100-01	ADP-glucose pyrophosphorylase large subunit, Controll of starch biosynthesis in endosperm developmen	1	25353805	25361883	AGPL2
MQTL_DRI1.1	Os01g0633400	up(Chang et al. 2017), up(Krishnan et al. 2017)	Os01t0633400-01	Cystathionine beta-synthase, core domain containing protein	1	25368481	25371006	OsCBSX10
MQTL_DRI1.1	Os01g0635200	down(Zhang et al. 2017), up(Pueffeld et al. 2016)	Os01t0635200-01	Homeodomain-like containing protein	1	25462003	25463635
MQTL_DRI1.1	Os01g0635400	down(Zhang et al. 2017), up(Pueffeld et al. 2016)	Os01t0635400-01	Similar to mRNA-associated protein mrnp 41 (Rae1 protein homolog)	1	25466388	25474144	OsWD40-20
MQTL_DRI1.1	Os01g0636600	down(Zhang et al. 2017), up(li et al. 2015)	Os01t0636600-01	Hypothetical conserved gene	1	25516026	25523268
MQTL_DRI1.1	Os01g0637800	up(Yu et al. 2020), up(li et al. 2015)	Os01t0637800-00	Similar to Transcription factor (Fragment)	1	25592575	25593523	OsMYB8
MQTL_DRI1.1	Os01g0639200	up(Yu et al. 2020), up(li et al. 2015)	Os01t0639200-01	Cinnamoyl-CoA reductase-like gene family member, Defense respons	1	25640719	25647590	SNL6
MQTL_DRI1.1	Os01g0639600	up(Yu et al. 2020), up(Peleg et al., 2011)	Os01t0639600-01	Protein of unknown function DUF1645 family protein	1	25681571	25682862
MQTL_DRI1.1	Os01g0640600	up(Singh et al. 2020), up(Huang et al., 2009)	Os01t0640600-01	Similar to LIMONENE cyclase like protein	1	25744767	25747925
MQTL_DRI1.1	Os01g0641000	down(Zhang et al. 2017), up(Sen et al. 2016)	Os01t0641000-01	Similar to Protein kinase	1	25757795	25762187
MQTL_DRI1.1	Os01g0641700	up(Yu et al. 2020), up(li et al. 2015)	Os01t0641700-01	Uncharacterised protein family UPF0121 domain containing protein	1	25777616	25781934
MQTL_DRI1.1	Os01g0641800	up(Yu et al. 2020), up(li et al. 2015)	Os01t0641800-00	Similar to Carbonic anhydrase	1	25788671	25790988
MQTL_DRI1.1	Os01g0642000	up(Chang et al. 2017), up(Pueffeld et al. 2016)	Os01t0642000-01	Carboxylesterase, type B family protein	1	25792699	25797614
MQTL_DRI1.1	Os01g0643300	up(Yu et al. 2020), up(li et al. 2015)	Os01t0643300-02	Auxin efflux carrier protein, Auxin transport, Drought toleranc	1	25863717	25868266	PIN10A
MQTL_DRI1.1	Os01g0644000	up(Yu et al. 2020), up(li et al. 2015)	Os01t0644000-02	Twin-arginine translocation pathway signal domain containing protein	1	25926370	25928206
MQTL_DRI1.1	Os01g0644200	up(Singh et al. 2020), up(li et al. 2015)	Os01t0644200-01	Similar to Little protein 1	1	25931149	25931730
MQTL_DRI1.1	Os01g0644500	up(Lee et al. 2017), up(li et al. 2015)	Os01t0644500-00	Hypothetical conserved gene	1	25933610	25934883
MQTL_DRI1.1	Os01g0645000	down(Zhang et al. 2017), up(Sen et al. 2016)	Os01t0645000-01	Similar to TIS11 protein (dTIS11)	1	25959883	25961440	OsC3H9
MQTL_DRI1.1	Os01g0645200	up(Yu et al. 2020), up(li et al. 2015)	Os01t0645200-03	Hypothetical conserved gene	1	25973499	25980398
MQTL_DRI10.1	Os10g0400500	up(Yang et al. 2019), up(li et al. 2015)	Os10t0400500-00	Similar to Pyridoxal-dependent decarboxylase conserved domain containing protein, expressed	10	13524417	13525925
MQTL_DRI10.1	Os10g0400800	up(Lee et al. 2017), up(Pueffeld et al.2016)	Os10t0400800-01	Similar to Phenylalanyl-tRNA synthetase alpha chain (EC 6.1.1.20) (Phenylalanine--tRNA ligase alpha chain) (PheRS) (CML33)	10	13537546	13542435
MQTL_DRI10.1	Os10g0402200	up(Zhang et al. 2017), up(li et al. 2015)	Os10t0402200-01	Origin recognition complex subunit 3, Lateral root developmen	10	13600900	13606431	ORC3
MQTL_DRI10.1	Os10g0403700	down(Zhang et al. 2017), up(Sen et al. 2016)	Os10t0403700-00	Similar to oxidoreductase	10	13708218	13713302	Ord
MQTL_DRI10.1	Os10g0405300	up(Yu et al. 2020), up(Huang et al., 2009)	Os10t0405300-01	Pathogenic type III effector avirulence factor Avr cleavage site domain containing protein	10	13833340	13836254
MQTL_DRI10.1	Os10g0405600	up(Yu et al. 2020), up(Pueffeld et al. 2016)	Os10t0405600-01	Phosphofructokinase family protein	10	13848985	13853377	OsPFK10
MQTL_DRI10.1	Os10g0406300	up(Yu et al. 2020), up(li et al. 2015)	Os10t0406300-01	Similar to AOBP (Ascorbate oxidase promoter-binding protein)	10	13882551	13885214	OsDof26
MQTL_DRI10.1	Os10g0407000	up(Lee et al. 2017), up(Sen et al. 2016)	Os10t0407000-01	Pectin lyase fold/virulence factor domain containing protein	10	13932964	13935275	OsPME29
MQTL_DRI10.1	Os10g0408700	down(Zhang et al. 2017), up(li et al. 2015)	Os10t0408700-01	Similar to GAMYB-binding protein (Fragment)	10	14095096	14106326
MQTL_DRI10.1	Os10g0409400	up(Singh et al. 2020), up(Sen et al. 2016)	Os10t0409400-01	beta subunit of polygalacturonase 1, Abiotic stress respons	10	14171332	14172873	RD22
MQTL_DRI10.1	Os10g0409900	down(Yoo et al. 2017), up(li et al. 2015)	Os10t0409900-02	Kelch-type beta propeller domain containing protein	10	14228138	14231920	OsFbox553
MQTL_DRI10.1	Os10g0413500	up(Yu et al. 2020), up(Peleg et al., 2011)	Os10t0413500-03	2OG-Fe(II) oxygenase domain containing protein	10	14428234	14432381
MQTL_DRI10.1	Os10g0414500	down(Zhang et al. 2017), up(Krishnan et al. 2014)	Os10t0414500-01	Similar to Tetrapyrrole methylase family protein	10	14474829	14478809
MQTL_DRI10.1	Os10g0415300	up(Yu et al. 2020), up(Pueffeld et al. 2016)	Os10t0415300-01	Similar to Chloroplastic glutathione reductase	10	14505709	14509906	OsGR3
MQTL_DRI10.1	Os10g0415400	down(Zhang et al. 2017), up(li et al. 2015)	Os10t0415400-01	Conserved hypothetical protein	10	14513272	14520385
MQTL_DRI10.1	Os10g0415600	up(Yu et al. 2020), up(li et al. 2015)	Os10t0415600-01	Non-protein coding transcript	10	14532814	14543160	OsPOP21
MQTL_DRI10.1	Os10g0415800	down(Zhang et al. 2017), up(Peleg et al., 2011)	Os10t0415800-01	Similar to Prolyl oligopeptidase family protein, expressed	10	14543601	14549003	OsPOP22
MQTL_DRI11.1	Os11g0265500	down(Zhang et al. 2017), up(li et al. 2015)	Os11t0265500-01	Similar to ProFAR isomerase associated family protein, expressed	11	9079181	9085404
MQTL_DRI11.1	Os11g0265600	down(Zhang et al. 2017), up(li et al. 2015)	Os11t0265600-00	Similar to predicted protein	11	9089560	9094771
MQTL_DRI11.1	Os11g0265800	up(Lee et al. 2017), down(Krishnan et al. 2017)	Os11t0265800-00	Conserved hypothetical protein	11	9098624	9099529
MQTL_DRI11.1	Os11g0265900	down(Zhang et al. 2017), up(li et al. 2015)	Os11t0265900-02	Conserved hypothetical protein	11	9108473	9112746
MQTL_DRI11.1	Os11g0267000	up(Yu et al. 2020), up(Ning et al 2012)	Os11t0267000-03	Regulator of the Magnesium-chelatase subunit ChlH activity, Activation of the ChlH subunit of magnesium chelatase, Chlorophyll synthesi	11	9177329	9178565	GUN4
MQTL_DRI11.1	Os11g0267300	up(Yu et al. 2020), up(Sen et al. 2016)	Os11t0267300-01	Similar to Endonuclease III homologue	11	9187679	9192837
MQTL_DRI11.1	Os11g0271000	up(Yu et al. 2020), up(Pueffeld et al.2016)	Os11t0271000-01	Hypothetical protein	11	9463861	9466447
MQTL_DRI11.1	Os11g0271100	up(Yu et al. 2020), up(li et al. 2015)	Os11t0271100-01	Similar to Blast and wounding induced mitogen-activated protein kinase	11	9471589	9479354	OsMPK16
MQTL_DRI11.1	Os11g0275500	down(Zhang et al. 2017), up(li et al. 2015)	Os11t0275500-01	Similar to Endo-1,3;1,4-beta-D-glucanase precursor (EC 3.2.1.-)	11	9773256	9776906
MQTL_DRI11.1	Os11g0276300	up(Lee et al. 2017), up(Sen et al. 2016)	Os11t0276300-01	Uncharacterised protein family, carbohydrate kinase-related domain containing protein	11	9815907	9820202
MQTL_DRI11.1	Os11g0280600	up(Lee et al. 2017), up(li et al. 2015)	Os11t0280600-01	Hypothetical protein	11	9961174	9961958
MQTL_DRI11.1	Os11g0282700	up(Singh et al. 2020), up(Pueffeld et al.2016)	Os11t0282700-01	Homeodomain-like containing protein	11	10081836	10086180
MQTL_DRI11.1	Os11g0282900	down(Yoo et al. 2017), up(Pueffeld et al.2016)	Os11t0282900-01	Hypothetical protein	11	10096294	10102857
MQTL_DRI11.1	Os11g0287100	down(Zhang et al. 2017), up(Pueffeld et al.2016)	Os11t0287100-00	Similar to disulfide oxidoreductase/ monooxygenase/ oxidoreductase	11	10373993	10374618
MQTL_DRI11.1	Os11g0290600	down(Zhang et al. 2017), up(Peleg et al., 2011)	Os11t0290600-01	Conserved hypothetical protein	11	10538027	10539355
MQTL_DRI11.1	Os11g0292050	down(Yoo et al. 2017), up(Pueffeld et al.2016)	Os11t0292050-00	Similar to PHD-finger family protein, expressed	11	10648621	10654920
MQTL_DRI11.1	Os11g0293300	down(Zhang et al. 2017), up(Peleg et al., 2011)	Os11t0293300-01	Survival motor neuron interacting protein 1 family protein	11	10691940	10698318
MQTL_DRI11.1	Os11g0293900	down(Yoo et al. 2017), up(li et al. 2015)	Os11t0293900-01	UBX domain containing protein	11	10738489	10747538
MQTL_DRI11.1	Os11g0294400	down(Huang et al. 2014), up(li et al. 2015)	Os11t0294400-02	Similar to WW domain containing protein, expressed	11	10776499	10778076
MQTL_DRI11.1	Os11g0297300	up(Yu et al. 2020), up(li et al. 2015)	Os11t0297300-01	Similar to Beta-D-xylosidase	11	10935559	10939478
MQTL_DRI11.1	Os11g0297900	down(Zhang et al. 2017), up(Peleg et al., 2011)	Os11t0297900-01	Similar to Txnl4b protein	11	10978610	10982185	TXNL4B
MQTL_DRI11.1	Os11g0300600	down(Yoo et al. 2017), down(Krishnan et al. 2017)	Os11t0300600-01	Leucine-rich repeat, N-terminal domain containing protein	11	11212708	11214426
MQTL_DRI11.1	Os11g0300700	up(Fu et al. 2017), up(li et al. 2015)	Os11t0300700-01	Similar to Protein kinase domain	11	11223123	11224019	OsRLCK325
MQTL_DRI11.1	Os11g0302800	up(Yu et al. 2020), up(li et al. 2015)	Os11t0302800-01	Protein of unknown function DUF724 family protein	11	11373318	11376619
MQTL_DRI11.1	Os11g0303600	up(Zhang et al. 2017), up(Pueffeld et al.2016)	Os11t0303600-01	Similar to Herbicide safener binding protein	11	11430729	11432962	OMT
MQTL_DRI11.1	Os11g0303800	up(Yu et al. 2020), up(Peleg et al., 2011)	Os11t0303800-01	Hypothetical protein	11	11436951	11446262
MQTL_DRI11.1	Os11g0307550	down(Zhang et al. 2017), up(Moumeni et al., 2012)	Os11t0307550-00	Conserved hypothetical protein	11	11666345	11667519
MQTL_DRI11.1	Os11g0307600	down(Zhang et al. 2017), up(Sen et al. 2016)	Os11t0307600-02	Conserved hypothetical protein	11	11685421	11705792
MQTL_DRI11.1	Os11g0308100	down(Zhang et al. 2017), up(li et al. 2015)	Os11t0308100-01	Similar to Transposase of Tn10 [Oryza sativa (japonica cultivar-group)]	11	11736082	11739401
MQTL_DRI11.1	Os11g0311300	down(Zhang et al. 2017), up(li et al. 2015)	Os11t0311300-04	Exoribonuclease domain containing protein	11	11980471	11988051
MQTL_DRI11.1	Os11g0417400	up(Chang et al. 2017), up(Moumeni et al., 2012)	Os11t0417400-01	Protein phosphatase 2C domain containing protein	11	12855016	12861914	OsPP2C75
MQTL_DRI11.1	Os11g0417800	up(Lee et al. 2017), up(li et al. 2015)	Os11t0417800-01	Non-protein coding transcript	11	12900824	12905493
MQTL_DRI11.1	Os11g0421800	up(Fu et al. 2017), up(Sen et al. 2016)	Os11t0421800-01	Conserved hypothetical protein	11	13200164	13202462
MQTL_DRI11.1	Os11g0423800	down(Huang et al. 2014), up(li et al. 2015)	Os11t0423800-01	Similar to Mitochondrial carrier protein, expressed	11	13333478	13342107
MQTL_DRI12.1	Os12g0450500	down(Shim et al. 2018), up(li et al. 2015)	Os12t0450500-01		Hypothetical conserved gene	12	15472945	15475350
MQTL_DRI12.1	Os12g0453500	down(Zhang et al. 2017), up(Sen et al. 2016)	Os12t0453500-01		Conserved hypothetical protein	12	15639469	15640442
MQTL_DRI12.1	Os12g0454600	down(Zhang et al. 2017), up(li et al. 2015)	Os12t0454600-00		Cupredoxin domain containing protein	12	15758649	15760484	OsENODL24
MQTL_DRI12.1	Os12g0456400	down(Zhang et al. 2017), up(Sen et al. 2016)	Os12t0456400-01		Conserved hypothetical protein	12	15865302	15866555
MQTL_DRI12.1	Os12g0458100	up(Yu et al. 2020), up(Krishnan et al. 2017)	Os12t0458100-01		Transferase family protein	12	15998272	16005479	HSR201
MQTL_DRI12.1	Os12g0460100	up(Fu et al. 2017), up(Sen et al. 2016)	Os12t0460100-01		Protein of unknown function DUF761, plant domain containing protein	12	16144947	16146126
MQTL_DRI12.2	Os12g0567300	down(Zhang et al. 2017), up(Sen et al. 2016)	Os12t0567300-00	Myb transcription factor domain containing protein	12	23325673	23327055	R2R3-MYB
MQTL_DRI12.2	Os12g0567700	down(Zhang et al. 2017), up(li et al. 2015)	Os12t0567700-01	Similar to 60S ribosomal protein L2 (Fragment)	12	23349996	23351824	rpl2
MQTL_DRI12.2	Os12g0568700	up(Yu et al. 2020), up(Peleg et al., 2011)	Os12t0568700-00	Uncharacterised protein family UPF0497, trans-membrane plant domain containing protein	12	23399038	23399785
MQTL_DRI12.2	Os12g0569300	up(Yu et al. 2020), up(li et al. 2015)	Os12t0569300-01	Thaumatin, pathogenesis-related family protein	12	23427730	23428732
MQTL_DRI12.2	Os12g0569500	up(Zhang et al. 2017), up(Pueffeld et al. 2016)	Os12t0569500-01	Thaumatin, pathogenesis-related family protein	12	23435458	23436485
MQTL_DRI12.2	Os12g0571200	up(Lee et al. 2017), up(Pueffeld et al.2016)	Os12t0571200-01	Similar to Mitochondrial import inner membrane translocase subunit Tim9	12	23516655	23518441
MQTL_DRI12.2	Os12g0572500	down(Zhang et al. 2017), up(li et al. 2015)	Os12t0572500-01	Region of unknown function XH domain containing protein	12	23596228	23600217
MQTL_DRI12.2	Os12g0573000	up(Fu et al. 2017), up(li et al. 2015)	Os12t0573000-01	Domain of unknown function DUF304l domain containing protein	12	23617099	23624066
MQTL_DRI12.2	Os12g0573800	up(Yu et al. 2020), up(Krishnan et al. 2014)	Os12t0573800-01	Conserved hypothetical protein	12	23670086	23673047
MQTL_DRI12.2	Os12g0573900	up(Yu et al. 2020), up(li et al. 2015)	Os12t0573900-01	Conserved hypothetical protein	12	23674545	23677352
MQTL_DRI12.2	Os12g0574400	up(Lee et al. 2017), up(li et al. 2015)	Os12t0574400-01	Similar to BPM	12	23703442	23712905
MQTL_DRI12.2	Os12g0575000	up(Yu et al. 2020), up(li et al. 2015)	Os12t0575000-01	Protein of unknown function DUF1118 family protein	12	23735825	23736773
MQTL_DRI12.2	Os12g0577100	down(Zhang et al. 2017), up(Peleg et al., 2011)	Os12t0577100-01	Nucleotide-binding, alpha-beta plait domain containing protein	12	23842441	23845218
MQTL_DRI12.2	Os12g0577700	up(Yu et al. 2020), up(Peleg et al., 2011)	Os12t0577700-00	Similar to Protein kinase domain containing protein, expressed	12	23885845	23888835	Orysa
MQTL_DRI12.2	Os12g0577800	down(Yoo et al. 2017), up(Krishnan et al. 2014)	Os12t0577800-02	Protein of unknown function DUF863, plant family protein	12	23892674	23898184
MQTL_DRI12.2	Os12g0578000	up(Yu et al. 2020), up(li et al. 2015)	Os12t0578000-01	Conserved hypothetical protein	12	23912222	23914774
MQTL_DRI12.2	Os12g0578400	up(Yu et al. 2020), up(li et al. 2015)	Os12t0578400-01	Glycoside hydrolase family 79, N-terminal protein	12	23931409	23935656
MQTL_DRI12.2	Os12g0578600	up(Chang et al. 2017), up(li et al. 2015)	Os12t0578600-01	Zinc finger, C2H2-type domain containing protein	12	23944117	23946753
MQTL_DRI2.1	Os02g0210700	up(Zhang et al. 2017), up(Pueffeld et al. 2016)	Os02t0210700-01	Protein kinase, core domain containing protein	2	6183755	6187803
MQTL_DRI2.1	Os02g0211200	up(Chang et al. 2017), up(Krishnan et al. 2017)	Os02t0211200-01	Hypothetical conserved gene	2	6212061	6212890
MQTL_DRI2.1	Os02g0211500	up(Yu et al. 2020), up(Pueffeld et al.2016)	Os02t0211500-01	Non-protein coding transcript	2	6226876	6228372
MQTL_DRI2.1	Os02g0212300	up(Yu et al. 2020), up(Sen et al. 2016)	Os02t0212300-00	Conserved hypothetical protein	2	6265995	6267554
MQTL_DRI2.1	Os02g0212500	up(Lee et al. 2017), up(Pueffeld et al.2016)	Os02t0212500-01	Conserved hypothetical protein	2	6270314	6271547
MQTL_DRI2.1	Os02g0213100	up(Yu et al. 2020), up(Pueffeld et al.2016)	Os02t0213100-01	Conserved hypothetical protein	2	6321112	6322164
MQTL_DRI2.1	Os02g0214900	up(Yu et al. 2020), up(Sen et al. 2016)	Os02t0214900-01	Class-I type histone deacetylase, Reproductive development, Seed morpholog	2	6424577	6430587	HDAC3
MQTL_DRI2.1	Os02g0215200	up(Chang et al. 2017), up(Sen et al. 2016)	Os02t0215200-03	Class-I type histone deacetylase, Vegetative growt	2	6447078	6453167	HDAC2
MQTL_DRI2.1	Os02g0215700	up(Yu et al. 2020), up(Pueffeld et al. 2016)	Os02t0215700-01	Protein kinase, catalytic domain domain containing protein	2	6476685	6480097
MQTL_DRI2.1	Os02g0215900	up(Lee et al. 2017), down(Krishnan et al. 2017)	Os02t0215900-01	Protein kinase, catalytic domain domain containing protein	2	6488457	6490577	OsGIRL1
MQTL_DRI2.1	Os02g0216500	up(Zhang et al. 2017), up(Pueffeld et al. 2016)	Os02t0216500-03	Non-protein coding transcript	2	6529685	6533054
MQTL_DRI2.1	Os02g0217400	up(Zhang et al. 2017), up(Sen et al. 2016)	Os02t0217400-01	Cytochrome P450 family protein	2	6559488	6562188
MQTL_DRI2.1	Os02g0217500	down(Zhang et al. 2017), up(li et al. 2015)	Os02t0217500-01	Pre-mRNA cleavage complex II Clp1 family protein	2	6568146	6572499
MQTL_DRI2.1	Os02g0217600	up(Zhang et al. 2017), up(li et al. 2015)	Os02t0217600-02	Similar to Isoform 2 of Serine/threonine-protein phosphatase PP2A-3 catalytic subunit	2	6572799	6577600	OsPP2A-3
MQTL_DRI2.1	Os02g0218200	up(Lee et al. 2017), up(li et al. 2015)	Os02t0218200-01	Peptidase M1, membrane alanine aminopeptidase family protein	2	6599225	6606516
MQTL_DRI2.1	Os02g0218400	up(Yu et al. 2020), up(li et al. 2015)	Os02t0218400-01	Serine/threonine protein kinase-related domain containing protein	2	6609459	6613930	OsRLCK68
MQTL_DRI2.1	Os02g0218600	down(Huang et al. 2014), up(li et al. 2015)	Os02t0218600-00	Similar to Protein kinase	2	6621779	6623047	OsPUB48
MQTL_DRI2.1	Os02g0219300	up(Fu et al. 2017), up(li et al. 2015)	Os02t0219300-01	Hypothetical protein	2	6656063	6659077
MQTL_DRI2.1	Os02g0220400	up(Fu et al. 2017), up(Pueffeld et al.2016)	Os02t0220400-01	GATA transcription factor, Chloroplast development, Plant architectur	2	6705753	6707433	CGA1
MQTL_DRI2.1	Os02g0221600	up(Singh et al. 2020), up(Sen et al. 2016)	Os02t0221600-00	Similar to predicted protein	2	6791027	6795032
MQTL_DRI2.1	Os02g0221900	down(Huang et al. 2014), up(Krishnan et al. 2017)	Os02t0221900-02	Cytochrome P450 family member, Homolog of Arabidopsis MORE AXILLARY GROWTH 1 (MAX1	2	6802706	6805314	Os1900
MQTL_DRI2.1	Os02g0225000	down(Zhang et al. 2017), up(Peleg et al., 2011)	Os02t0225000-01	Similar to cDNA clone:001-044-E12, full insert sequence	2	7018719	7024190
MQTL_DRI2.1	Os02g0226300	up(Yu et al. 2020), up(li et al. 2015)	Os02t0226300-00	Mitochondrial carrier protein domain containing protein	2	7083362	7088382
MQTL_DRI2.1	Os02g0226400	up(Fu et al. 2017), up(li et al. 2015)	Os02t0226400-01	Hypothetical gene	2	7088833	7089475
MQTL_DRI2.1	Os02g0227200	up(Yu et al. 2020), up(li et al. 2015)	Os02t0227200-01	Early nodulin	2	7135190	7137965	OSENOD93B
MQTL_DRI2.1	Os02g0227700	up(Yu et al. 2020), up(Pueffeld et al. 2016)	Os02t0227700-01	Serine/threonine protein kinase-related domain containing protein	2	7172422	7175962	OsRLK5
MQTL_DRI2.1	Os02g0228600	up(Zhang et al. 2017), up(Pueffeld et al. 2016)	Os02t0228600-01	Hypothetical gene	2	7236897	7238134
MQTL_DRI2.1	Os02g0229400	up(Lee et al. 2017), up(li et al. 2015)	Os02t0229400-01	Tonoplast monosaccharide transpoter, Vacuolar sugar transpor	2	7273036	7278242	TMT2
MQTL_DRI2.1	Os02g0229800	up(Yu et al. 2020), up(Krishnan et al. 2014)	Os02t0229800-00	Conserved hypothetical protein	2	7300585	7301472
MQTL_DRI2.1	Os02g0229900	up(Lee et al. 2017), up(li et al. 2015)	Os02t0229900-00	Hypothetical conserved gene	2	7310363	7310992
MQTL_DRI2.1	Os02g0230100	up(Lee et al. 2017), up(li et al. 2015)	Os02t0230100-01	Leucine-rich repeat, SDS22 containing protein	2	7316399	7319487
MQTL_DRI2.1	Os02g0232100	up(Yu et al. 2020), up(li et al. 2015)	Os02t0232100-01	Zinc finger, RING/FYVE/PHD-type domain containing protein	2	7466238	7470926	HEI10
MQTL_DRI2.1	Os02g0232400	up(Zhang et al. 2017), up(Sen et al. 2016)	Os02t0232400-02	Similar to Citrate synthase	2	7491229	7497708
MQTL_DRI2.1	Os02g0232900	up(Lee et al. 2017), up(Krishnan et al. 2014)	Os02t0232900-01	A member of the Nodulin26-like Intrinsic Protein (NIP) family, Arsenite transporte	2	7516238	7519231	OsNIP1
MQTL_DRI2.1	Os02g0234400	up(Yu et al. 2020), up(Pueffeld et al.2016)	Os02t0234400-01	Hypothetical protein	2	7618027	7619445
MQTL_DRI2.1	Os02g0234500	up(Lee et al. 2017), up(Krishnan et al. 2017)	Os02t0234500-01	NAD(P)-binding domain containing protein	2	7621905	7627260
MQTL_DRI2.2	Os02g0278700	up(Yu et al. 2020), up(li et al. 2015)	Os02t0278700-01	Similar to Kaurene synthase A (Fragment)	2	10273719	10283727	OsCPS1
MQTL_DRI2.2	Os02g0280000	up(Yu et al. 2020), up(Sen et al. 2016)	Os02t0280000-01	Hypothetical gene	2	10351706	10352360
MQTL_DRI2.2	Os02g0280400	down(Zhang et al. 2017), up(Pueffeld et al.2016)	Os02t0280400-02	Similar to casein kinase I isoform delta-like	2	10371074	10380939
MQTL_DRI2.2	Os02g0280700	down(Zhang et al. 2017), up(Pueffeld et al. 2016)	Os02t0280700-01	Similar to Iron/ascorbate-dependent oxidoreductase	2	10386299	10390289
MQTL_DRI2.2	Os02g0281000	up(Yu et al. 2020), up(li et al. 2015)	Os02t0281000-02	RmlC-like jelly roll fold domain containing protein	2	10419062	10428014	OsPP23
MQTL_DRI2.2	Os02g0281200	up(Lee et al. 2017), up(li et al. 2015)	Os02t0281200-01	Similar to NBS-LRR protein (Fragment)	2	10444568	10450918
MQTL_DRI2.2	Os02g0282000	up(Yu et al. 2020), down(Krishnan et al. 2017)	Os02t0282000-01	NB-ARC domain containing protein	2	10503049	10508541
MQTL_DRI2.2	Os02g0282100	down(Zhang et al. 2017), up(li et al. 2015)	Os02t0282100-01	Conserved hypothetical protein	2	10509169	10512214
MQTL_DRI2.2	Os02g0284500	down(Zhang et al. 2017), up(li et al. 2015)	Os02t0284500-01	FAR1 DNA binding domain domain containing protein	2	10693427	10696752
MQTL_DRI2.2	Os02g0284800	down(Huang et al. 2014), up(Ning et al 2012)	Os02t0284800-01	Hypothetical protein	2	10704318	10705004
MQTL_DRI2.2	Os02g0285700	down(Zhang et al. 2017), up(li et al. 2015)	Os02t0285700-01	Similar to predicted protein	2	10725543	10729638
MQTL_DRI2.2	Os02g0285800	down(Yoo et al. 2017), up(li et al. 2015)	Os02t0285800-02	Similar to GTP-binding protein typA (Tyrosine phosphorylated protein A)	2	10739451	10747067
MQTL_DRI2.2	Os02g0288000	up(Lee et al. 2017), up(Sen et al. 2016)	Os02t0288000-01	Cyclin-like F-box domain containing protein	2	10861422	10862862	OsFbox081
MQTL_DRI2.2	Os02g0290500	down(Zhang et al. 2017), up(Moumeni et al., 2012)	Os02t0290500-01	Phosphatidylinositol 3-/4-kinase (PI3/4K) family protein, Ubiquitin-like domain kinase, Control of flowering tim	2	10994252	10997615	OsUbDKgamma4
MQTL_DRI2.2	Os02g0294100	up(Lee et al. 2017), up(li et al. 2015)	Os02t0294100-01	Cyclin-like F-box domain containing protein	2	11188432	11193873	OsFbox082
MQTL_DRI2.2	Os02g0294700	up(Yu et al. 2020), up(li et al. 2015)	Os02t0294700-01	Topoisomerase II-associated protein PAT1 domain containing protein	2	11209135	11211943
MQTL_DRI2.2	Os02g0297200	up(Yu et al. 2020), up(Pueffeld et al.2016)	Os02t0297200-01	Protein of unknown function DUF594 family protein	2	11376851	11379304
MQTL_DRI2.2	Os02g0298200	down(Zhang et al. 2017), up(li et al. 2015)	Os02t0298200-01	Similar to Resistance protein candidate (Fragment)	2	11427608	11429897
MQTL_DRI2.2	Os02g0298900	down(Zhang et al. 2017), up(li et al. 2015)	Os02t0298900-01	Hypothetical gene	2	11470577	11474781
MQTL_DRI2.2	Os02g0299200	down(Zhang et al. 2017), up(li et al. 2015)	Os02t0299200-01	IQ calmodulin-binding region domain containing protein	2	11478306	11483976
MQTL_DRI2.2	Os02g0299300	up(Chang et al. 2017), up(li et al. 2015)	Os02t0299300-01	Similar to cDNA clone:J023112L03, full insert sequence	2	11484330	11488301
MQTL_DRI2.2	Os02g0300700	up(Lee et al. 2017), up(Ning et al 2012)	Os02t0300700-01	Similar to Eukaryotic translation initiation factor 1A (EIF-1A) (EIF-4C)	2	11568279	11569112	OseIF1A-1
MQTL_DRI2.2	Os02g0301500	down(Zhang et al. 2017), up(li et al. 2015)	Os02t0301500-01	Similar to ATP dependent RNA helicase	2	11670440	11673580
MQTL_DRI2.2	Os02g0302200	down(Zhang et al. 2017), up(Pueffeld et al.2016)	Os02t0302200-01	Similar to aminotransferase family protein	2	11716855	11736527
MQTL_DRI2.2	Os02g0303500	down(Zhang et al. 2017), up(Pueffeld et al. 2016)	Os02t0303500-01	Eggshell protein family protein	2	11798895	11799847
MQTL_DRI2.2	Os02g0304900	up(Lee et al. 2017), up(li et al. 2015)	Os02t0304900-01	Drought-induced 19 family protein, Drought resistance, Positive regulation of abscisic acid (ABA) respons	2	11882306	11885861	OsDi19-4
MQTL_DRI2.2	Os02g0305600	down(Zhang et al. 2017), up(Huang et al., 2009)	Os02t0305600-01	Spectrin repeat containing protein	2	11935318	11941766
MQTL_DRI2.2	Os02g0306900	down(Silveira et al. 2015), up(li et al. 2015)	Os02t0306900-01	Similar to DnaJ-like protein	2	12019034	12023287	OsDjB4
MQTL_DRI2.2	Os02g0307800	down(Huang et al. 2014), up(li et al. 2015)	Os02t0307800-01	Protein of unknown function DUF3082 domain containing protein	2	12086017	12089349
MQTL_DRI2.2	Os02g0308800	down(Zhang et al. 2017), up(Pueffeld et al.2016)	Os02t0308800-01	FAS1 domain domain containing protein	2	12127913	12129233	OsFLA15
MQTL_DRI2.2	Os02g0312700	up(Zhang et al. 2017), up(li et al. 2015)	Os02t0312700-01	Similar to ATP11 protein	2	12335390	12338632
MQTL_DRI2.2	Os02g0313400	up(Lee et al. 2017), up(Peleg et al., 2011)	Os02t0313400-01	Apoptosis inhibitory 5 family protein	2	12371056	12375180	API5
MQTL_DRI2.2	Os02g0313450	down(Yoo et al. 2017), up(li et al. 2015)	Os02t0313450-01	Conserved hypothetical protein	2	12378127	12382321
MQTL_DRI2.2	Os02g0313500	up(Yu et al. 2020), up(Pueffeld et al. 2016)	Os02t0313500-01	Conserved hypothetical protein	2	12382696	12391018
MQTL_DRI2.2	Os02g0314300	down(Zhang et al. 2017), up(li et al. 2015)	Os02t0314300-00	Sodium/calcium exchanger membrane region domain containing protein	2	12432303	12448557	OsCAX1c
MQTL_DRI2.2	Os02g0314400	down(Zhang et al. 2017), up(Pueffeld et al.2016)	Os02t0314400-01	Non-protein coding transcript	2	12450783	12453989
MQTL_DRI2.2	Os02g0314600	up(Yu et al. 2020), up(Ning et al 2012)	Os02t0314600-01	Peptidase A1 domain containing protein	2	12464431	12466397
MQTL_DRI2.2	Os02g0315600	down(Zhang et al. 2017), up(li et al. 2015)	Os02t0315600-03	Helix-loop-helix DNA-binding domain containing protein	2	12503308	12507109	OsbHLH139
MQTL_DRI2.2	Os02g0317500	up(Zhang et al. 2017), up(Pueffeld et al.2016)	Os02t0317500-01	Cyclin-like F-box domain containing protein	2	12614034	12618437	OsFbox087
MQTL_DRI2.2	Os02g0317700	up(Fu et al. 2017), up(Krishnan et al. 2014)	Os02t0317700-01	Conserved hypothetical protein	2	12620374	12625515
MQTL_DRI2.2	Os02g0318100	up(Yu et al. 2020), up(li et al. 2015)	Os02t0318100-00	Similar to Alternative oxidase	2	12645623	12647595
MQTL_DRI2.2	Os02g0318200	up(Yu et al. 2020), up(li et al. 2015)	Os02t0318200-00	Conserved hypothetical protein	2	12650106	12651398	Os_F0768
MQTL_DRI2.2	Os02g0319100	down(Zhang et al. 2017), up(Moumeni et al., 2012)	Os02t0319100-01	Nucleotide-binding, alpha-beta plait domain containing protein	2	12720938	12728873
MQTL_DRI2.2	Os02g0320300	down(Huang et al. 2014), up(Sen et al. 2016)	Os02t0320300-01	Similar to Chalcone isomerase 3	2	12765282	12772010
MQTL_DRI2.2	Os02g0321000	up(Lee et al. 2017), up(li et al. 2015)	Os02t0321000-01	Pentatricopeptide repeat domain containing protein	2	12809571	12817274
MQTL_DRI2.2	Os02g0321600	up(Chang et al. 2017), up(Sen et al. 2016)	Os02t0321600-01	Conserved hypothetical protein	2	12852011	12852961
MQTL_DRI2.2	Os02g0322400	up(Lee et al. 2017), up(Pueffeld et al.2016)	Os02t0322400-00	Similar to NPKL2 (Fragment)	2	12893632	12894978
MQTL_DRI2.2	Os02g0323000	up(Zhang et al. 2017), up(li et al. 2015)	Os02t0323000-01	Similar to Felis catus multi-drug resistance related (Fragment)	2	12923864	12927803	OsABCB10
MQTL_DRI2.2	Os02g0325600	up(Yu et al. 2020), up(Peleg et al., 2011)	Os02t0325600-02	Nitrate-inducible and autorepressible transcriptional repressor, Nitrogen respons	2	13096088	13098218	NIGT1
MQTL_DRI2.2	Os02g0326000	up(Lee et al. 2017), up(li et al. 2015)	Os02t0326000-02	Protein of unknown function DUF2232, membrane domain containing protein	2	13119924	13127006
MQTL_DRI2.2	Os02g0326500	up(Yu et al. 2020), up(li et al. 2015)	Os02t0326500-01	Similar to targeting protein-related	2	13137869	13141251
MQTL_DRI2.2	Os02g0327500	up(Yang et al. 2019), up(li et al. 2015)	Os02t0327500-01	Protein of unknown function DUF266, plant family protein	2	13200808	13203751
MQTL_DRI2.2	Os02g0327700	down(Zhang et al. 2017), up(li et al. 2015)	Os02t0327700-03	Glycosyltransferase AER61, uncharacterized domain containing protein	2	13223120	13227352
MQTL_DRI2.2	Os02g0330200	up(Zhang et al. 2017), up(li et al. 2015)	Os02t0330200-01	Glycosyltransferase AER61, uncharacterized domain containing protein	2	13417229	13420076	OsXAT2
MQTL_DRI2.2	Os02g0332800	down(Zhang et al. 2017), up(li et al. 2015)	Os02t0332800-02	Hypothetical gene	2	13606095	13609389
MQTL_DRI2.2	Os02g0435600	up(Yu et al. 2020), up(Pueffeld et al.2016)	Os02t0435600-01	Conserved hypothetical protein	2	13866979	13870657
MQTL_DRI2.2	Os02g0437800	up(Zhang et al. 2017), up(li et al. 2015)	Os02t0437800-01	Similar to vacuolar protein-sorting protein 45	2	13977651	13987430
MQTL_DRI2.2	Os02g0438700	up(Lee et al. 2017), up(li et al. 2015)	Os02t0438700-01	Similar to NB-ARC domain containing protein, expressed	2	14025873	14027942
MQTL_DRI2.2	Os02g0439700	up(Yu et al. 2020), up(li et al. 2015)	Os02t0439700-01	Plant specific eukaryotic initiation factor 4B family protein	2	14115755	14119381
MQTL_DRI2.2	Os02g0448400	down(Zhang et al. 2017), up(Krishnan et al. 2014)	Os02t0448400-01	Similar to Synaptotagmin C	2	14529681	14537401	OsNTMC2T1.1
MQTL_DRI2.2	Os02g0450000	up(Fu et al. 2017), up(Pueffeld et al.2016)	Os02t0450000-02	Similar to OSIGBa0107A02.7 protein	2	14681077	14684806
MQTL_DRI2.2	Os02g0456500	up(Lee et al. 2017), up(Krishnan et al. 2014)	Os02t0456500-01	Similar to GTP-binding protein	2	15153796	15172431
MQTL_DRI2.2	Os02g0458100	down(Yoo et al. 2017), up(li et al. 2015)	Os02t0458100-01	Similar to Sesquiterpene cyclase	2	15263803	15283324
MQTL_DRI2.2	Os02g0461100	up(Zhang et al. 2017), up(Sen et al. 2016)	Os02t0461100-01	Conserved hypothetical protein	2	15441600	15446187
MQTL_DRI2.2	Os02g0461200	up(Yu et al. 2020), up(Sen et al. 2016)	Os02t0461200-01	Integrase/recombinase, N-terminal domain containing protein	2	15447228	15451384
MQTL_DRI2.2	Os02g0462200	up(Yu et al. 2020), up(Sen et al. 2016)	Os02t0462200-01	Conserved hypothetical protein	2	15496218	15498439
MQTL_DRI2.2	Os02g0462800	up(Singh et al. 2020), up(li et al. 2015)	Os02t0462800-01	WRKY transcription factor 42, Transcriptional repressor, Promotion of leaf senescenc	2	15521497	15522722	WRKY42
MQTL_DRI2.2	Os02g0464400	up(Lee et al. 2017), up(Sen et al. 2016)	Os02t0464400-01	Similar to D-mannose binding lectin family protein, expressed	2	15585408	15590536
MQTL_DRI2.2	Os02g0465600	down(Zhang et al. 2017), up(li et al. 2015)	Os02t0465600-01	Kelch-type beta propeller domain containing protein	2	15659380	15660788
MQTL_DRI2.2	Os02g0465900	up(Zhang et al. 2017), up(Sen et al. 2016)	Os02t0465900-01	ChaC-like protein family protein	2	15676320	15679460	OsARP
MQTL_DRI2.2	Os02g0467500	up(Singh et al. 2020), up(li et al. 2015)	Os02t0467500-01	Aminotransferase-like, plant mobile domain domain containing protein	2	15729134	15732855
MQTL_DRI2.2	Os02g0467600	up(Singh et al. 2020), up(li et al. 2015)	Os02t0467600-01	Similar to Cinnamate 4-hydroxylase CYP73	2	15734828	15736855	C4H1
MQTL_DRI2.2	Os02g0468400	up(Yu et al. 2020), up(Krishnan et al. 2017)	Os02t0468400-01	Lipid-binding START domain containing protein	2	15770468	15775349
MQTL_DRI2.2	Os02g0469200	down(Zhang et al. 2017), up(li et al. 2015)	Os02t0469200-02	Conserved hypothetical protein	2	15836020	15856223
MQTL_DRI2.2	Os02g0469300	down(Zhang et al. 2017), up(li et al. 2015)	Os02t0469300-01	Similar to OSIGBa0148D14.7 protein	2	15865332	15876409
MQTL_DRI2.2	Os02g0470400	down(Zhang et al. 2017), up(li et al. 2015)	Os02t0470400-00	Similar to predicted protein	2	15932300	15934481
MQTL_DRI2.2	Os02g0471100	up(Yu et al. 2020), up(Sen et al. 2016)	Os02t0471100-01	Conserved hypothetical protein	2	16000163	16001186
MQTL_DRI2.2	Os02g0471500	up(Zhang et al. 2017), up(Ning et al 2012)	Os02t0471500-03	Protein phosphatase 2C domain containing protein	2	16009711	16014282	OsPP2C14
MQTL_DRI2.2	Os02g0473200	up(Yu et al. 2020), up(Peleg et al., 2011)	Os02t0473200-02	Peptidase aspartic, catalytic domain containing protein	2	16114933	16120438	OsAP19
MQTL_DRI2.2	Os02g0474300	up(Yu et al. 2020), up(li et al. 2015)	Os02t0474300-01	Similar to DNA topoisomerase	2	16172700	16180335
MQTL_DRI2.2	Os02g0475400	up(Zhang et al. 2017), up(Pueffeld et al.2016)	Os02t0475400-01	Bile acid:sodium symporter family protein	2	16265406	16268832
MQTL_DRI2.2	Os02g0477100	down(Zhang et al. 2017), up(li et al. 2015)	Os02t0477100-01	Hypothetical conserved gene	2	16343270	16345584
MQTL_DRI2.2	Os02g0478050	up(Yu et al. 2020), up(li et al. 2015)	Os02t0478050-01	Similar to predicted protein	2	16397680	16401544
MQTL_DRI2.2	Os02g0478500	up(Lee et al. 2017), up(Peleg et al., 2011)	Os02t0478500-01	Conserved hypothetical protein	2	16426109	16430574
MQTL_DRI2.2	Os02g0479700	up(Lee et al. 2017), up(Sen et al. 2016)	Os02t0479700-00	Similar to Ulp1 protease family, C-terminal catalytic domain containing protein	2	16476985	16482171
MQTL_DRI2.2	Os02g0480900	up(Fu et al. 2017), up(Pueffeld et al. 2016)	Os02t0480900-02	LsmAD domain domain containing protein	2	16537316	16545691
MQTL_DRI2.2	Os02g0481700	up(Yu et al. 2020), up(li et al. 2015)	Os02t0481700-01	Similar to lipase class 3 family protein	2	16602669	16608160
MQTL_DRI2.2	Os02g0482400	up(Singh et al. 2020), up(Peleg et al., 2011)	Os02t0482400-01	Similar to Ornithine decarboxylase (EC 4.1.1.17	2	16639696	16641280	ODCb
MQTL_DRI2.2	Os02g0483500	up(Lee et al. 2017), up(Ning et al 2012)	Os02t0483500-01	Transferase family protein	2	16678288	16680030	OsMaT-2
MQTL_DRI2.2	Os02g0484200	up(Yu et al. 2020), up(Pueffeld et al.2016)	Os02t0484200-01	Transferase family protein	2	16702161	16703949	OsMaT-1
MQTL_DRI2.2	Os02g0485000	up(Lee et al. 2017), up(li et al. 2015)	Os02t0485000-01	Transferase domain containing protein	2	16750745	16751765	OsMaT-3
MQTL_DRI2.2	Os02g0486400	up(Lee et al. 2017), up(li et al. 2015)	Os02t0486400-01	Hypothetical protein	2	16830402	16834864
MQTL_DRI2.2	Os02g0489400	down(Zhang et al. 2017), up(li et al. 2015)	Os02t0489400-01	Similar to 40S ribosomal protein S8	2	17035598	17038087	S8
MQTL_DRI2.2	Os02g0489500	down(Yoo et al. 2017), up(li et al. 2015)	Os02t0489500-01	Conserved hypothetical protein	2	17039977	17041137
MQTL_DRI2.2	Os02g0489550	up(Lee et al. 2017), up(li et al. 2015)	Os02t0489550-00	Tetratricopeptide TPR-1 domain containing protein	2	17046796	17054964
MQTL_DRI2.2	Os02g0491300	down(Zhang et al. 2017), up(li et al. 2015)	Os02t0491300-01	Secretory fasciclin glycoprotein, Regulation of anther development and pollen formatio	2	17150510	17152509	Mtr1
MQTL_DRI2.2	Os02g0491400	up(Zhang et al. 2017), up(Moumeni et al., 2012)	Os02t0491400-01	Similar to Peptidylprolyl isomerase	2	17156517	17160895	OsFKBP62c
MQTL_DRI2.2	Os02g0491800	up(Lee et al. 2017), up(Pueffeld et al. 2016)	Os02t0491800-00	Similar to Germin-like protein subfamily 1 member 15 precursor	2	17175222	17175893	OsGLP2-3
MQTL_DRI2.2	Os02g0493300	up(Yu et al. 2020), up(li et al. 2015)	Os02t0493300-01	Tetratricopeptide-like helical domain containing protein	2	17277320	17290200
MQTL_DRI2.2	Os02g0495400	down(Zhang et al. 2017), up(Sen et al. 2016)	Os02t0495400-01	Armadillo-like helical domain containing protein	2	17406212	17411120
MQTL_DRI2.2	Os02g0497700	up(Zhang et al. 2017), up(Huang et al., 2009)	Os02t0497700-01	Similar to Ras-GTPase-activating protein SH3-domain binding protein-like	2	17510315	17515694
MQTL_DRI2.2	Os02g0498100	down(Zhang et al. 2017), up(li et al. 2015)	Os02t0498100-01	Hypothetical protein	2	17520424	17520926
MQTL_DRI2.2	Os02g0498300	up(Yu et al. 2020), up(Peleg et al., 2011)	Os02t0498300-01	Similar to non-imprinted in Prader-Willi/Angelman syndrome region protein 1	2	17527550	17539443
MQTL_DRI2.2	Os02g0498700	up(Lee et al. 2017), up(li et al. 2015)	Os02t0498700-02	Similar to QUA1 (QUASIMODO 1); polygalacturonate 4-alpha-galacturonosyltransferase/ transferase, transferring glycosyl groups / transferase, transferring hexosyl groups	2	17559220	17562804
MQTL_DRI2.2	Os02g0499300	up(Singh et al. 2020), up(Pueffeld et al.2016)	Os02t0499300-01	Hypothetical protein	2	17606097	17607381
MQTL_DRI2.2	Os02g0503700	up(Yu et al. 2020), up(li et al. 2015)	Os02t0503700-00	Similar to Cytochrome P450 CYP81L6	2	17862192	17866853
MQTL_DRI2.2	Os02g0503900	up(Yu et al. 2020), up(li et al. 2015)	Os02t0503900-01	Cytochrome P450 family protein	2	17873662	17875911
MQTL_DRI2.2	Os02g0504100	up(Lee et al. 2017), up(Moumeni et al., 2012)	Os02t0504100-01	Conserved hypothetical protein	2	17905138	17909140
MQTL_DRI2.2	Os02g0504800	up(Yu et al. 2020), up(Peleg et al., 2011)	Os02t0504800-01	Similar to Delta-9 stearoyl-acyl carrier protein desaturase (EC 1.14.99.6) (Fragment)	2	17952030	17957355
MQTL_DRI2.2	Os02g0505400	up(Yu et al. 2020), up(Peleg et al., 2011)	Os02t0505400-02	Component of Exo70 exocyst comple	2	17975315	17980870	EXO70F2
MQTL_DRI2.2	Os02g0506400	up(Yu et al. 2020), up(Krishnan et al. 2014)	Os02t0506400-00	Similar to Ubiquitin-specific protease 15	2	18025721	18027242
MQTL_DRI2.2	Os02g0506600	up(Yu et al. 2020), up(li et al. 2015)	Os02t0506600-01	Heat shock protein DnaJ, cysteine-rich domain domain containing protein	2	18059135	18059700
MQTL_DRI2.3	Os02g0692000	up(Zhang et al. 2017), up(Huang et al., 2009)	Os02t0692000-01	Similar to RING finger family protein	2	28421416	28423535
MQTL_DRI2.3	Os02g0692700	up(Yu et al. 2020), up(li et al. 2015)	Os02t0692700-01	Similar to PLATZ transcription factor	2	28435079	28436672
MQTL_DRI2.3	Os02g0693000	up(Lee et al. 2017), up(li et al. 2015)	Os02t0693000-01	Conserved hypothetical protein	2	28453885	28454908
MQTL_DRI2.3	Os02g0693200	up(Yu et al. 2020), up(li et al. 2015)	Os02t0693200-02	Similar to Chaperone protein dnaJ	2	28464743	28467359	OsDjC20
MQTL_DRI2.3	Os02g0693500	up(Yu et al. 2020), up(Ning et al 2012)	Os02t0693500-01	Similar to OSIGBa0142I02-OSIGBa0101B20.17 protein	2	28478690	28481323
MQTL_DRI2.3	Os02g0693700	down(Yoo et al. 2017), up(li et al. 2015)	Os02t0693700-02	Hypothetical conserved gene	2	28487586	28498618	OsABCB11
MQTL_DRI2.3	Os02g0695600	down(Zhang et al. 2017), up(li et al. 2015)	Os02t0695600-01	Conserved hypothetical protein	2	28578290	28579120
MQTL_DRI2.3	Os02g0695900	up(Yu et al. 2020), up(Pueffeld et al.2016)	Os02t0695900-01	Similar to oligopeptide transporter 4	2	28586946	28587965
MQTL_DRI2.3	Os02g0696500	up(Fu et al. 2017), up(Pueffeld et al.2016)	Os02t0696500-02	Concanavalin A-like lectin/glucanase domain containing protein	2	28622391	28624619	OsXTH23
MQTL_DRI2.3	Os02g0697400	up(Singh et al. 2020), up(Pueffeld et al.2016)	Os02t0697400-01	4-coumarate:coenzyme A ligase, Flavonoid biosynthesi	2	28677205	28680864	4CL2
MQTL_DRI2.3	Os02g0697500	up(Fu et al. 2017), up(Pueffeld et al. 2016)	Os02t0697500-01	Similar to Selenium-binding protein-like	2	28681631	28683888
MQTL_DRI2.3	Os02g0697600	down(Zhang et al. 2017), up(li et al. 2015)	Os02t0697600-02	ATPase, AAA-type, core domain containing protein	2	28689500	28694158
MQTL_DRI2.3	Os02g0697900	up(Yu et al. 2020), down(Krishnan et al. 2017)	Os02t0697900-01	Hypothetical protein	2	28700889	28704229
MQTL_DRI2.3	Os02g0698000	up(Yu et al. 2020), up(Krishnan et al. 2017)	Os02t0698000-03	Similar to Phosphoribulokinase, chloroplast precursor (EC 2.7.1.19) (Phosphopentokinase) (PRKase) (PRK)	2	28701864	28704291	OsPrk
MQTL_DRI2.3	Os02g0699300	up(Fu et al. 2017), up(Peleg et al., 2011)	Os02t0699300-01	Similar to ADP-ribosylation factor-like protein	2	28755172	28758544	OsARFB1d
MQTL_DRI2.3	Os02g0699700	up(Yu et al. 2020), up(li et al. 2015)	Os02t0699700-01	Similar to DNA topoisomerase II	2	28777426	28784586
MQTL_DRI2.3	Os02g0700300	up(Lee et al. 2017), up(Pueffeld et al.2016)	Os02t0700300-01	Similar to Phosphate starvation response regulator-like protein	2	28808920	28811960
MQTL_DRI2.3	Os02g0700400	up(Yu et al. 2020), down(Krishnan et al. 2017)	Os02t0700400-01	Homodimeric diiron-carboxylate protein, Cyanide-resistant respiration in mitochondria, Reactive oxygen species (ROS) scavengin	2	28812685	28814078	AOX1C
MQTL_DRI2.3	Os02g0700600	down(Yoo et al. 2017), up(li et al. 2015)	Os02t0700600-05	Similar to GAMYB-binding protein	2	28820864	28826606	CDKF
MQTL_DRI2.3	Os02g0700700	up(Zhang et al. 2017), up(Pueffeld et al.2016)	Os02t0700700-01	Disease resistance/zinc finger/chromosome condensation-like region domain containing protein	2	28826739	28833632	OsBRXL2
MQTL_DRI2.3	Os02g0702000	up(Yu et al. 2020), up(li et al. 2015)	Os02t0702000-01	Pentatricopeptide repeats protein, Splicing of chloroplast mRN	2	28917800	28920757	OSOTP51
MQTL_DRI2.3	Os02g0702700	up(Lee et al. 2017), up(Pueffeld et al.2016)	Os02t0702700-01	Conserved hypothetical protein	2	28964928	28965942
MQTL_DRI2.3	Os02g0703600	up(Singh et al. 2020), up(li et al. 2015)	Os02t0703600-01	Similar to Abscisic acid 8'-hydroxylase 1	2	28995717	28998452	OsABA8OX1
MQTL_DRI2.3	Os02g0704300	up(Yu et al. 2020), up(li et al. 2015)	Os02t0704300-01	Conserved hypothetical protein	2	29059400	29062130
MQTL_DRI2.3	Os02g0704500	up(Lee et al. 2017), up(li et al. 2015)	Os02t0704500-01	Phosphatidic acid phosphatase type 2/haloperoxidase domain containing protein	2	29069440	29072094
MQTL_DRI2.3	Os02g0704600	up(Lee et al. 2017), up(li et al. 2015)	Os02t0704600-01	Conserved hypothetical protein	2	29072649	29076395
MQTL_DRI2.3	Os02g0704800	down(Yoo et al. 2017), up(li et al. 2015)	Os02t0704800-01	Similar to ornithine carbamoyltransferase	2	29078261	29081208
MQTL_DRI2.3	Os02g0704900	down(Zhang et al. 2017), up(li et al. 2015)	Os02t0704900-01	Similar to Inorganic pyrophosphatase-like protein	2	29081845	29086702
MQTL_DRI2.3	Os02g0705100	up(Yu et al. 2020), up(li et al. 2015)	Os02t0705100-01	Alpha/beta hydrolase fold-1 domain containing protein	2	29099105	29101290
MQTL_DRI2.3	Os02g0705400	up(Yu et al. 2020), up(Krishnan et al. 2014)	Os02t0705400-01	Similar to Pathogen induced protein 2-4	2	29113442	29117170
MQTL_DRI2.3	Os02g0706400	up(Yu et al. 2020), up(li et al. 2015)	Os02t0706400-01	Similar to RADIALIS	2	29190864	29195545
MQTL_DRI2.3	Os02g0707100	down(Shim et al. 2018), up(li et al. 2015)	Os02t0707100-01	Monodehydroascorbate reductase, Negative regulation of tolerance to heat stres	2	29229969	29234195	OsMDHAR4
MQTL_DRI2.3	Os02g0707900	up(Chang et al. 2017), up(li et al. 2015)	Os02t0707900-01	Rossmann-like alpha/beta/alpha sandwich fold domain containing protein	2	29258565	29265497
MQTL_DRI2.3	Os02g0708000	down(Huang et al. 2014), up(Sen et al. 2016)	Os02t0708000-01	Conserved hypothetical protein	2	29259387	29260291
MQTL_DRI2.3	Os02g0708100	down(Zhang et al. 2017), up(li et al. 2015)	Os02t0708100-01	Similar to Carbamoyl phosphate synthetase small subunit (EC 6.3.5.5)	2	29270114	29274643	GAT1
MQTL_DRI2.3	Os02g0708200	down(Zhang et al. 2017), up(Sen et al. 2016)	Os02t0708200-01	Uridine kinase family protein	2	29277662	29283858
MQTL_DRI2.3	Os02g0708400	up(Lee et al. 2017), up(li et al. 2015)	Os02t0708400-01	Tetratricopeptide-like helical domain containing protein	2	29287709	29291570
MQTL_DRI2.3	Os02g0709000	up(Singh et al. 2020), down(Krishnan et al. 2017)	Os02t0709000-00	Exonuclease domain containing protein	2	29318628	29320855
MQTL_DRI2.3	Os02g0709100	up(Lee et al. 2017), up(li et al. 2015)	Os02t0709100-01	Conserved hypothetical protein	2	29320904	29322993
MQTL_DRI2.3	Os02g0709300	down(Zhang et al. 2017), up(Sen et al. 2016)	Os02t0709300-01	Conserved hypothetical protein	2	29330530	29331339
MQTL_DRI2.3	Os02g0710700	up(Lee et al. 2017), up(li et al. 2015)	Os02t0710700-00	Hypothetical conserved gene	2	29438189	29440763
MQTL_DRI2.3	Os02g0710900	up(Zhang et al. 2017), up(Huang et al., 2009)	Os02t0710900-01	Heat shock protein Hsp70 family protein	2	29451939	29457739
MQTL_DRI2.3	Os02g0711000	down(Zhang et al. 2017), up(li et al. 2015)	Os02t0711000-01	Conserved hypothetical protein	2	29458151	29461117
MQTL_DRI2.3	Os02g0711200	down(Zhang et al. 2017), up(Pueffeld et al.2016)	Os02t0711200-01	Anion-transporting ATPase family protein	2	29465660	29468052
MQTL_DRI2.3	Os02g0711300	up(Yang et al. 2019), up(Peleg et al., 2011)	Os02t0711300-01	Heat shock protein Hsp20 domain containing protein	2	29468413	29469191
MQTL_DRI2.3	Os02g0711400	up(Zhang et al. 2017), up(li et al. 2015)	Os02t0711400-01	Conserved hypothetical protein	2	29471779	29472570
MQTL_DRI2.3	Os02g0711900	up(Zhang et al. 2017), up(li et al. 2015)	Os02t0711900-00	Similar to groundhog protein 7	2	29481089	29482604
MQTL_DRI2.3	Os02g0712400	up(Yu et al. 2020), up(li et al. 2015)	Os02t0712400-01	Similar to H0721B11.1 protein	2	29501312	29502455
MQTL_DRI2.3	Os02g0712500	up(Chang et al. 2017), up(li et al. 2015)	Os02t0712500-01	Protein of unknown function DUF23 family protein	2	29502677	29506587
MQTL_DRI2.3	Os02g0712600	up(Yu et al. 2020), up(li et al. 2015)	Os02t0712600-01	Concanavalin A-like lectin/glucanase domain containing protein	2	29515727	29518756
MQTL_DRI2.3	Os02g0712700	up(Yu et al. 2020), up(li et al. 2015)	Os02t0712700-01	Concanavalin A-like lectin/glucanase domain containing protein	2	29519619	29523253
MQTL_DRI2.3	Os02g0713500	up(Singh et al. 2020), up(Sen et al. 2016)	Os02t0713500-00	F-box domain, cyclin-like domain containing protein	2	29555642	29557498	OsFbox108
MQTL_DRI2.3	Os02g0713700	up(Zhang et al. 2017), up(li et al. 2015)	Os02t0713700-01	Protein of unknown function DUF296 domain containing protein	2	29571841	29573542
MQTL_DRI2.3	Os02g0713900	up(Chang et al. 2017), up(li et al. 2015)	Os02t0713900-01	Similar to 3-hydroxy-3-methylglutaryl-coenzyme A reductase 1	2	29587196	29591875	HMGR
MQTL_DRI2.3	Os02g0714000	up(Yu et al. 2020), up(Pueffeld et al.2016)	Os02t0714000-01	Similar to Yarrowia lipolytica chromosome C of strain CLIB99 of Yarrowia lipolytica	2	29594623	29598898
MQTL_DRI2.3	Os02g0714100	up(Yu et al. 2020), up(Peleg et al., 2011)	Os02t0714100-01	Diacylglycerol acyltransferase family protein	2	29599167	29601738	OsDGAT
MQTL_DRI2.3	Os02g0714200	down(Zhang et al. 2017), up(li et al. 2015)	Os02t0714200-01	Similar to Pyrophosphate--fructose 6-phosphate 1-phosphotransferase alpha subunit (EC 2.7.1.90) (PFP) (6-phosphofructokinase, pyrophosphate dependent) (Pyrophosphate-dependent 6-phosphofructose-1-kinase) (PPi-PFK)	2	29604459	29610149	OsPFPA1
MQTL_DRI2.3	Os02g0714300	up(Zhang et al. 2017), up(Krishnan et al. 2017)	Os02t0714300-01	AT-rich interaction region domain containing protein	2	29611157	29616251	OsSTA71
MQTL_DRI2.3	Os02g0714500	down(Zhang et al. 2017), up(Krishnan et al. 2014)	Os02t0714500-02	Tetratricopeptide-like helical domain containing protein	2	29618530	29624437
MQTL_DRI2.3	Os02g0714600	up(Zhang et al. 2017), up(li et al. 2015)	Os02t0714600-02	Ribose-phosphate pyrophosphokinase 4 (EC 2.7.6.1) (Phosphoribosyl pyrophosphate synthetase 4)	2	29625540	29627758
MQTL_DRI3.1	Os03g0286800	up(Zhang et al. 2017), up(li et al. 2015)	Os03t0286800-01	Similar to WD and tetratricopeptide repeats protein 1	3	9893421	9896598	OsWD40-67
MQTL_DRI3.1	Os03g0286900	up(Singh et al. 2020), up(Pueffeld et al.2016)	Os03t0286900-01	RCI2 (rare cold-inducible 2) family protein, Drought resistanc	3	9899776	9900385	OsRCI2-5
MQTL_DRI3.1	Os03g0287100	up(Yu et al. 2020), up(Pueffeld et al. 2016)	Os03t0287100-01	Similar to Phosphatidylinositol transfer protein, expressed	3	9904631	9907008
MQTL_DRI3.1	Os03g0287400	up(Yu et al. 2020), up(Peleg et al., 2011)	Os03t0287400-01	Similar to LOB domain protein 4	3	9916095	9917286
MQTL_DRI3.1	Os03g0288000	up(Singh et al. 2020), up(li et al. 2015)	Os03t0288000-01	Similar to Metallothionein	3	9957175	9958291	OsMT1b
MQTL_DRI3.1	Os03g0288700	up(Lee et al. 2017), up(Pueffeld et al. 2016)	Os03t0288700-01	Phosphatidic acid phosphatase type 2/haloperoxidase domain containing protein	3	9990513	9993307
MQTL_DRI3.1	Os03g0288800	down(Zhang et al. 2017), up(Sen et al. 2016)	Os03t0288800-01	Cytochrome B561-related domain containing protein	3	9994917	9998844
MQTL_DRI3.1	Os03g0289100	up(Lee et al. 2017), up(li et al. 2015)	Os03t0289100-01	Serine/threonine protein kinase, Carbohydrate metabolis	3	10006390	10012024	OSK3
MQTL_DRI3.1	Os03g0289200	up(Zhang et al. 2017), up(li et al. 2015)	Os03t0289200-01	Similar to H/ACA ribonucleoprotein complex subunit 1-like protein (GCR 101 snRNP)	3	10016501	10019508
MQTL_DRI3.1	Os03g0289300	up(Zhang et al. 2017), up(li et al. 2015)	Os03t0289300-00	Similar to Phosphoinositide-specific phospholipase C	3	10024083	10027655	OsPLC2
MQTL_DRI3.1	Os03g0289400	down(Zhang et al. 2017), up(li et al. 2015)	Os03t0289400-00	Rhodanese-like domain containing protein	3	10028091	10029033	OsStr2
MQTL_DRI3.1	Os03g0290300	up(Singh et al. 2020), up(Ning et al 2012)	Os03t0290300-01	Similar to W-3 fatty acid desaturase (Fragment)	3	10080334	10082679	OsFAD7
MQTL_DRI3.1	Os03g0291800	down(Zhang et al. 2017), up(li et al. 2015)	Os03t0291800-03	Similar to ESK1 (ESKIMO 1)	3	10148550	10153087	OsTBL15
MQTL_DRI3.1	Os03g0292100	up(Yu et al. 2020), up(li et al. 2015)	Os03t0292100-01	Hypothetical conserved gene	3	10163441	10165442	OsPP2C32
MQTL_DRI3.1	Os03g0292200	up(Fu et al. 2017), up(li et al. 2015)	Os03t0292200-01	Adenine nucleotide translocator 1 domain containing protein	3	10171907	10174512
MQTL_DRI3.1	Os03g0292700	up(Chang et al. 2017), up(li et al. 2015)	Os03t0292700-01	Similar to Protein kinase domain containing protein, expressed	3	10184421	10185914
MQTL_DRI3.1	Os03g0294100	up(Zhang et al. 2017), up(Pueffeld et al. 2016)	Os03t0294100-00	Similar to pherophorin like protein	3	10255888	10257612	SIP32
MQTL_DRI3.1	Os03g0294200	up(Lee et al. 2017), up(Pueffeld et al.2016)	Os03t0294200-01	Similar to Fructose-6-phosphate-2-kinase/fructose-2, 6-bisphosphatase	3	10258670	10270774	OsF2KP2
MQTL_DRI3.1	Os03g0294600	up(Yu et al. 2020), up(li et al. 2015)	Os03t0294600-01	Similar to Importin-beta1	3	10279758	10281523
MQTL_DRI3.1	Os03g0294700	up(Lee et al. 2017), up(li et al. 2015)	Os03t0294700-01	Putative E3 ubiquitin ligase, Ethylene-overproduction protein1, Drought and submergence tolerance, Regulation of ethylene synthesi	3	10287901	10291530	OsETOL1
MQTL_DRI3.1	Os03g0294900	up(Lee et al. 2017), up(li et al. 2015)	Os03t0294900-01	Similar to Ubiquitin-activating enzyme E1	3	10298971	10305409
MQTL_DRI3.1	Os03g0296200	up(Singh et al. 2020), up(li et al. 2015)	Os03t0296200-00	Conserved hypothetical protein	3	10366901	10368154
MQTL_DRI3.1	Os03g0296600	up(Singh et al. 2020), up(li et al. 2015)	Os03t0296600-01	Similar to ECA1 protein	3	10380090	10380764
MQTL_DRI3.1	Os03g0296800	up(Zhang et al. 2017), up(Sen et al. 2016)	Os03t0296800-01	Mitochondrial carrier protein domain containing protein	3	10388030	10390923	MIT
MQTL_DRI3.1	Os03g0298300	up(Lee et al. 2017), up(li et al. 2015)	Os03t0298300-02	Uncharacterised protein family UPF0497, trans-membrane plant domain containing protein	3	10456984	10459641
MQTL_DRI3.1	Os03g0298600	down(Zhang et al. 2017), up(li et al. 2015)	Os03t0298600-01	Sel1-like domain containing protein	3	10467372	10469878
MQTL_DRI3.1	Os03g0299200	down(Zhang et al. 2017), up(Peleg et al., 2011)	Os03t0299200-01	Similar to Alcohol dehydrogenase (Fragment)	3	10502015	10503291
MQTL_DRI3.1	Os03g0299700	up(Singh et al. 2020), up(li et al. 2015)	Os03t0299700-01	Conserved hypothetical protein	3	10518913	10520192
MQTL_DRI3.1	Os03g0299900	down(Zhang et al. 2017), up(li et al. 2015)	Os03t0299900-01	Similar to Plastid aminotransferase (Fragment)	3	10542880	10546261	OsAGD2
MQTL_DRI3.1	Os03g0300000	down(Huang et al. 2014), up(li et al. 2015)	Os03t0300000-01	Similar to Xyloglucan 6-xylosyltransferase (EC 2.4.2.39) (AtXT1)	3	10547471	10548714	OsXXT1
MQTL_DRI3.1	Os03g0300200	down(Zhang et al. 2017), up(Sen et al. 2016)	Os03t0300200-01	Similar to Ubiquitin-specific protease 16	3	10551935	10556107
MQTL_DRI3.1	Os03g0300600	down(Huang et al. 2014), up(li et al. 2015)	Os03t0300600-03	Similar to Chaperone protein dnaJ	3	10571694	10573269	OsDjC28
MQTL_DRI3.1	Os03g0300700	down(Zhang et al. 2017), up(li et al. 2015)	Os03t0300700-01	Retrotransposon gag protein family protein	3	10575398	10576700
MQTL_DRI3.1	Os03g0300900	up(Zhang et al. 2017), up(Sen et al. 2016)	Os03t0300900-01	Glycosyl transferase, family 8 protein	3	10583988	10586011
MQTL_DRI3.1	Os03g0301200	up(Yu et al. 2020), up(li et al. 2015)	Os03t0301200-02	COBRA-like protein 7 precursor	3	10599142	10601525
MQTL_DRI3.2	Os03g0338600	down(Zhang et al. 2017), up(li et al. 2015)	Os03t0338600-01	tRNA pseudouridine synthase family protein	3	12591671	12595636
MQTL_DRI3.2	Os03g0339700	down(Zhang et al. 2017), up(li et al. 2015)	Os03t0339700-01	Protein of unknown function DUF827, plant family protein	3	12627357	12630298
MQTL_DRI3.2	Os03g0340500	up(Yu et al. 2020), up(Ning et al 2012)	Os03t0340500-03	Similar to Sucrose synthase (EC 2.4.1.13)	3	12674467	12680655	SUS4
MQTL_DRI3.2	Os03g0341000	up(Lee et al. 2017), up(li et al. 2015)	Os03t0341000-01	Similar to AP2 domain containing protein RAP2.2 (Fragment)	3	12713329	12714583	OsERF#066
MQTL_DRI3.2	Os03g0341200	up(Singh et al. 2020), up(li et al. 2015)	Os03t0341200-00	Conserved hypothetical protein	3	12719110	12719678
MQTL_DRI3.2	Os03g0341600	up(Lee et al. 2017), up(li et al. 2015)	Os03t0341600-01	Pollen Ole e 1 allergen/extensin domain containing protein	3	12739354	12740552
MQTL_DRI3.2	Os03g0342100	up(Fu et al. 2017), up(li et al. 2015)	Os03t0342100-01	Pollen Ole e 1 allergen/extensin domain containing protein	3	12753654	12754664
MQTL_DRI3.2	Os03g0342900	up(Lee et al. 2017), up(li et al. 2015)	Os03t0342900-02	Dormancyauxin associated family protein	3	12766488	12768878
MQTL_DRI3.2	Os03g0343300	down(Zhang et al. 2017), up(Sen et al. 2016)	Os03t0343300-01	Small-subunit processome, Utp14 domain containing protein	3	12788382	12793276
MQTL_DRI3.2	Os03g0343400	down(Zhang et al. 2017), up(Pueffeld et al.2016)	Os03t0343400-01	Similar to Photolyase/blue-light receptor PHR2	3	12794533	12797944	PHR2
MQTL_DRI3.2	Os03g0343700	down(Zhang et al. 2017), up(Peleg et al., 2011)	Os03t0343700-02	Brix domain containing protein	3	12802141	12805135
MQTL_DRI3.2	Os03g0344100	down(Huang et al. 2014), up(li et al. 2015)	Os03t0344100-02	Similar to ASF/SF2-like pre-mRNA splicing factor SRP32''	3	12814604	12819290
MQTL_DRI3.2	Os03g0347800	up(Yu et al. 2020), up(li et al. 2015)	Os03t0347800-01	Peptidyl-tRNA hydrolase family protein	3	13031243	13036012
MQTL_DRI3.2	Os03g0347900	up(Yu et al. 2020), up(li et al. 2015)	Os03t0347900-01	Terpenoid synthase domain containing protein	3	13035374	13046115
MQTL_DRI3.2	Os03g0348200	up(Yu et al. 2020), up(li et al. 2015)	Os03t0348200-00	Terpene synthase-like domain containing protein	3	13063312	13070842	OsTPS10
MQTL_DRI3.2	Os03g0349000	down(Zhang et al. 2017), up(li et al. 2015)	Os03t0349000-01	Nucleoporin interacting component family protein	3	13100324	13109340
MQTL_DRI3.2	Os03g0349200	up(Yu et al. 2020), up(Sen et al. 2016)	Os03t0349200-01	Similar to transposon protein	3	13110912	13115736	OsCDKC
MQTL_DRI3.2	Os03g0351300	up(Yang et al. 2019), up(li et al. 2015)	Os03t0351300-00	Similar to beta-amylase	3	13162037	13163727
MQTL_DRI3.2	Os03g0351500	up(Fu et al. 2017), up(Pueffeld et al.2016)	Os03t0351500-01	Similar to Superoxide dismutase	3	13181396	13184453	SODCC1
MQTL_DRI3.2	Os03g0351700	up(Singh et al. 2020), up(Sen et al. 2016)	Os03t0351700-01	Conserved hypothetical protein	3	13189478	13190315
MQTL_DRI3.2	Os03g0351800	up(Yu et al. 2020), up(Ning et al 2012)	Os03t0351800-01	Zinc finger, RING/FYVE/PHD-type domain containing protein	3	13199226	13201310	OsRFP
MQTL_DRI3.2	Os03g0352400	down(Zhang et al. 2017), up(li et al. 2015)	Os03t0352400-01	Similar to Nucleolar GTP-binding protein 2 (Autoantigen NGP-1)	3	13227322	13232070	OsNug2
MQTL_DRI3.2	Os03g0352450	down(Zhang et al. 2017), up(li et al. 2015)	Os03t0352450-00	Hypothetical conserved gene	3	13236508	13239580	OsINO80
MQTL_DRI3.2	Os03g0353900	up(Lee et al. 2017), up(li et al. 2015)	Os03t0353900-01	Argonaute and Dicer protein, PAZ domain containing protein	3	13319928	13326828
MQTL_DRI3.2	Os03g0355100	down(Zhang et al. 2017), up(Krishnan et al. 2014)	Os03t0355100-01	Protein of unknown function DUF1618 domain containing protein	3	13565398	13567689
MQTL_DRI3.2	Os03g0355700	down(Zhang et al. 2017), up(li et al. 2015)	Os03t0355700-00	Hypothetical conserved gene	3	13603026	13605298
MQTL_DRI3.2	Os03g0355800	down(Yoo et al. 2017), up(Sen et al. 2016)	Os03t0355800-02	Similar to Diphthine synthase (EC 2.1.1.98) (Diphthamide biosynthesis methyltransferase)	3	13605595	13608086
MQTL_DRI3.2	Os03g0355900	up(Lee et al. 2017), up(li et al. 2015)	Os03t0355900-00	Hypothetical conserved gene	3	13608897	13609145
MQTL_DRI3.2	Os03g0356414	up(Fu et al. 2017), up(Krishnan et al. 2014)	Os03t0356414-01	Similar to Ubiquitin ligase SINAT5 (EC 6.3.2.-) (Seven in absentia homolog 5). Splice isoform 2	3	13633732	13637491	OsDIS1
MQTL_DRI3.2	Os03g0356498	up(Fu et al. 2017), up(Peleg et al., 2011)	Os03t0356498-01	Similar to rhythmically expressed protein	3	13666905	13670143
MQTL_DRI3.2	Os03g0356582	up(Yu et al. 2020), up(Krishnan et al. 2014)	Os03t0356582-01	Phosphatidylinositol-4-phosphate 5-kinase, core domain containing protein	3	13712274	13716745
MQTL_DRI3.2	Os03g0356638	down(Yoo et al. 2017), up(li et al. 2015)	Os03t0356638-00	Similar to Rho GTPase activator	3	13727680	13738546	Spin6.2
MQTL_DRI3.2	Os03g0356700	up(Zhang et al. 2017), up(Ning et al 2012)	Os03t0356700-01	Villin, villin/gelsolin superfamily protein, Actin binding protein, Regulation of plant architectur	3	13777133	13788685	VLN2
MQTL_DRI3.2	Os03g0358100	up(Lee et al. 2017), up(Huang et al., 2009)	Os03t0358100-01	Similar to Glutathione peroxidase	3	13879058	13882301	OsGpx2
MQTL_DRI3.2	Os03g0359100	up(Lee et al. 2017), up(li et al. 2015)	Os03t0359100-02	Similar to aminotransferase, class IV family protein	3	13941461	13948782
MQTL_DRI3.2	Os03g0359700	up(Yu et al. 2020), up(Sen et al. 2016)	Os03t0359700-01	Mo25-like domain containing protein	3	13975002	13981417
MQTL_DRI3.2	Os03g0360600	down(Zhang et al. 2017), up(Peleg et al., 2011)	Os03t0360600-00	Mitochodrial transcription termination factor-related family protein	3	14006157	14007356
MQTL_DRI3.2	Os03g0362200	up(Lee et al. 2017), up(li et al. 2015)	Os03t0362200-01	Armadillo-like helical domain containing protein	3	14094733	14097954
MQTL_DRI3.2	Os03g0363200	up(Lee et al. 2017), up(Pueffeld et al.2016)	Os03t0363200-01	Protein of unknown function DUF455 family protein	3	14147678	14150239
MQTL_DRI3.2	Os03g0363400	down(Zhang et al. 2017), up(li et al. 2015)	Os03t0363400-01	Uncharacterised protein family UPF0153 domain containing protein	3	14151286	14153646
MQTL_DRI3.2	Os03g0363500	down(Huang et al. 2014), up(li et al. 2015)	Os03t0363500-02	Similar to Vacuolar monosaccharide symporter 1	3	14153874	14159179
MQTL_DRI3.2	Os03g0363900	up(Yu et al. 2020), up(li et al. 2015)	Os03t0363900-02	Zinc finger, DHHC-type domain containing protein	3	14183628	14188091
MQTL_DRI3.2	Os03g0364400	down(Zhang et al. 2017), up(li et al. 2015)	Os03t0364400-01	Receptor-like cytoplasmic kinase, Leaf senescence, Salt stress respons	3	14206981	14209160	OsBBS1
MQTL_DRI3.2	Os03g0365000	up(Yu et al. 2020), down(Krishnan et al. 2017)	Os03t0365000-00	Similar to GDSL-like Lipase/Acylhydrolase family protein	3	14249197	14271743	OsGELP47
MQTL_DRI3.3	Os03g0611700	down(Zhang et al. 2017), up(li et al. 2015)	Os03t0611700-01	Primosome PriB/single-strand DNA-binding domain containing protein	3	23093189	23096386
MQTL_DRI3.3	Os03g0612400	up(Chang et al. 2017), up(li et al. 2015)	Os03t0612400-00	Similar to ASL1	3	23124509	23128906	OsSTA104
MQTL_DRI3.3	Os03g0612600	up(Fu et al. 2017), up(li et al. 2015)	Os03t0612600-01	Similar to Ribosomal 5S rRNA E-loop binding protein Ctc/L25/TL5 containing protein, expressed	3	23135535	23140171
MQTL_DRI3.3	Os03g0613100	up(Yu et al. 2020), up(li et al. 2015)	Os03t0613100-01	Conserved hypothetical protein	3	23158022	23159127
MQTL_DRI3.3	Os03g0616300	up(Chang et al. 2017), up(li et al. 2015)	Os03t0616300-01	Similar to DNA polymerase kappa (EC 2.7.7.7) (DINB protein) (DINP). Splice isoform 4	3	23334978	23340914
MQTL_DRI3.3	Os03g0616500	up(Yu et al. 2020), up(Krishnan et al. 2017)	Os03t0616500-00	Similar to HEAT repeat family protein	3	23353421	23360735
MQTL_DRI3.3	Os03g0616700	down(Huang et al. 2014), up(li et al. 2015)	Os03t0616700-01	Similar to Importin-beta N-terminal domain containing protein, expressed	3	23369001	23376106
MQTL_DRI3.3	Os03g0618300	down(Zhang et al. 2017), up(Peleg et al., 2011)	Os03t0618300-01	Isopenicillin N synthase family protein	3	23450188	23452171
MQTL_DRI3.3	Os03g0619400	down(Zhang et al. 2017), up(Moumeni et al., 2012)	Os03t0619400-01	Chaperone, tailless complex polypeptide 1 domain containing protein	3	23485494	23490540
MQTL_DRI3.3	Os03g0619600	up(Lee et al. 2017), up(Pueffeld et al.2016)	Os03t0619600-01	Transcriptional factor B3 family protein	3	23491995	23496324
MQTL_DRI3.3	Os03g0620400	up(Yu et al. 2020), up(Sen et al. 2016)	Os03t0620400-01	Hypothetical conserved gene	3	23523560	23528315
MQTL_DRI3.3	Os03g0621400	down(Zhang et al. 2017), up(Pueffeld et al.2016)	Os03t0621400-01	Hypothetical conserved gene	3	23556180	23562967
MQTL_DRI3.3	Os03g0621700	down(Zhang et al. 2017), up(li et al. 2015)	Os03t0621700-01	Conserved hypothetical protein	3	23577786	23590444
MQTL_DRI3.3	Os03g0622300	down(Zhang et al. 2017), up(Pueffeld et al.2016)	Os03t0622300-01	Conserved hypothetical protein	3	23614512	23620252
MQTL_DRI3.3	Os03g0622500	down(Yoo et al. 2017), up(Pueffeld et al.2016)	Os03t0622500-01	Conserved hypothetical protein	3	23624215	23630665
MQTL_DRI3.3	Os03g0622600	up(Zhang et al. 2017), up(li et al. 2015)	Os03t0622600-01	Conserved hypothetical protein	3	23633274	23640082
MQTL_DRI3.3	Os03g0623100	up(Singh et al. 2020), up(Peleg et al., 2011)	Os03t0623100-01	Conserved hypothetical protein	3	23655935	23657162	OsEnS-49
MQTL_DRI3.3	Os03g0624300	up(Yu et al. 2020), up(li et al. 2015)	Os03t0624300-01	Conserved hypothetical protein	3	23715220	23715752
MQTL_DRI3.3	Os03g0624800	down(Yoo et al. 2017), up(li et al. 2015)	Os03t0624800-01	Pentatricopeptide repeat domain containing protein	3	23738885	23746139
MQTL_DRI3.3	Os03g0625300	up(Chang et al. 2017), up(Pueffeld et al. 2016)	Os03t0625300-00	Similar to nucleotide binding protein	3	23781012	23782726	OsWD40-77
MQTL_DRI3.3	Os03g0625900	down(Yoo et al. 2017), up(Sen et al. 2016)	Os03t0625900-01	WD40 repeat-like domain containing protein	3	23817641	23824212	OsWD40-78
MQTL_DRI3.3	Os03g0626500	down(Zhang et al. 2017), up(li et al. 2015)	Os03t0626500-00	Similar to predicted protein	3	23850245	23851996
MQTL_DRI3.3	Os03g0626600	up(Yu et al. 2020), up(li et al. 2015)	Os03t0626600-01	Zinc finger, LIM-type domain containing protein	3	23855253	23861941
[truncated: 8,195 more rows]
[truncated: 1 more columns]
