# Supplementary material for: Uncovering the Genomic Regions Associated with Yield Maintenance in Rice Under Drought Stress Using an Integrated Meta-Analysis Approach
Source: Rice (N Y). 2024 Jan 16;17:7. doi: 10.1186/s12284-024-00684-1 (PMC10792158; doi:10.1186/s12284-024-00684-1)
Supplement: Supplementary file 10 — Additional file 10: Supplementary Table S7. The MQTLs overlapped with the significant SNPs in reported rice GWAS studies for yield and DT-associated traits under drought stress conditions in rice. [file 12284_2024_684_MOESM10_ESM.xlsx]

## Sheet: Sheet1
Supplementary Table S7- The MQTLs overlapped with the significant SNPs in reported rice GWAS studies for yield and DT-associated traits under drought stress conditions in rice.
Green colour: Genes located exactly in the SNP peak positions are marked with bold text.
The rows containing both the high-value threshold of the QTL-overviews and the genes located exactly in the SNP peak positions are highlighted with pink.
GWAS Ref.	Trait	Marker	SNP peak positions (bp)	Meta QTL	Gene stable ID	Gene description	Gene name	Ch	Treatment	p value	Gene start (bp)	Gene end (bp)
Guo et al. 2018	BY	sf0134504149	30452063_30662729	MQTL_BY1.3				1	under drought conditions	6.79e-06	30452063	30662729
					Os01g0730200	F-box domain, cyclin-like domain containing protein	OsFbox036				30453353	30455330
					Os01g0730300	Similar to predicted protein	OsTPS3				30460007	30464477
					Os01g0730400	Conserved hypothetical protein	OsCEP6				30466032	30468115
					Os01g0730450	Hypothetical protein					30472512	30472939
					Os01g0730500	Similar to Ferredoxin (Bacterial type ferredoxin family)	OsDjC13				30472593	30475205
					Os01g0730600	Conserved hypothetical protein					30475352	30476061
					Os01g0730700	WRKY transcription factor 14 (WRKY14)	OsWRKY14				30480114	30481849
					Os01g0730800	Mpv17/PMP22 family protein					30488192	30490382
					Os01g0730900	DNA polymerase III, subunits gamma and tau domain containing protein					30494842	30497106
					Os01g0731000	Similar to ubiquitin domain containing 1					30501605	30507193
					Os01g0731100	Similar to Pathogen-related protein					30512281	30513627
					Os01g0731150	Hypothetical protein					30512871	30513685
					Os01g0731201	Hypothetical gene					30516127	30517387
					Os01g0731600	Similar to pathogen-related protein					30520488	30521565
					Os01g0731700	Hypothetical protein					30520893	30521662
					Os01g0731800	Zinc finger, RING/FYVE/PHD-type domain containing protein					30524993	30529059
					Os01g0732000	Similar to Mitochondrial import receptor subunit TOM7-1 (Translocase of outer membrane 7 kDa subunit 1)					30533116	30533592
					Os01g0732100	Conserved hypothetical protein					30533818	30536908
					Os01g0732200	GTP-binding protein, HSR1-related domain containing protein					30537136	30541871
					Os01g0732300	Protein of unknown function DUF623, plant domain containing protein	OsOFP3				30542800	30544054
					Os01g0732700	Flavin monooxygenase-like enzyme , Auxin biosynthesi	YUCCA3				30561150	30564436
					Os01g0732801	Conserved hypothetical protein					30573184	30574499
					Os01g0733001	Similar to NRAMP3 (NRAMP metal ion transporter 3); manganese ion transmembrane transporter/ metal ion transmembrane transporter					30574619	30575643
					Os01g0733100	Conserved hypothetical protein					30580475	30585457
					Os01g0733200	Similar to Heat shock transcription factor 29 (Fragment)	OsHsfC1b				30582485	30583694
					Os01g0733500	Similar to Dehydration-induced protein RD22-like protein 1	RD22				30589859	30592513
					Os01g0733600	Flavoprotein pyridine nucleotide cytochrome reductase domain containing protein					30593524	30598517
					Os01g0733700	Hypothetical protein					30594012	30598449
					Os01g0733801	Hypothetical conserved gene					30600797	30602030
					Os01g0734000	Similar to WRKY DNA binding protein	OsWRKY23				30604326	30608077
					Os01g0734100	Similar to 50S ribosomal protein L20					30608366	30610446
					Os01g0734150	Hypothetical gene					30621883	30623119
					Os01g0734200	Similar to respiratory burst oxidase protein B	rbohA				30622077	30623763
					Os01g0734333	Similar to RbohAOsp (Fragment)					30624252	30625036
					Os01g0734399	Hypothetical protein					30630662	30633179
					Os01g0734466	Similar to NAD(P)H oxidase (Fragment)	rbohA				30630841	30634318
					Os01g0734501	Conserved hypothetical protein					30646787	30647149
					Os01g0734600	UDP-glucuronosyl/UDP-glucosyltransferase family protein	OsUGT706E1				30647512	30649342
					Os01g0734800	UDP-glucuronosyl/UDP-glucosyltransferase family protein	OsUGT706F1				30655306	30657083
Courtois et al. 2013	BY		4506197	MQTL_BY11.1				11	under hydroponic conditions	7.57e-05
					Os11g0188100	Similar to inositol or phosphatidylinositol kinase/ phosphotransferase, alcohol group as acceptor					4481564	4482675
					Os11g0189600	2,3-oxidosqualene cyclase, Triterpene synthase, Parkeol synthas	OsOSC7				4522342	4557911
Kadam et al. 2018	BY		15528742	MQTL_BY11.2				11	water-deficit stress	7.45e-05
					Os11g0457500	Hypothetical gene					15511373	15513464
					Os11g0457700	Hypothetical conserved gene					15512128	15515505
					Os11g0458100	Conserved hypothetical protein					15531495	15532837
					Os11g0458333	Non-protein coding transcript					15540629	15541031
					Os02g0263432	Conserved hypothetical protein					9288823	9290817
					Os02g0264300	Conserved hypothetical protein					9391326	9393829
					Os02g0264300	Conserved hypothetical protein					9391326	9393829
					Os02g0264501	Hypothetical gene					9393288	9393813
					Os02g0264700	Similar to flagelliform silk protein-like protein [Oryza sativa (japonica cultivar-group)]					9409107	9413552
					Os02g0264800	Protein of unknown function DUF1070 family protein	OsAGP20				9416888	9418713
Zhong et al. 2021	BY		29676588	MQTL_BY2.2				2
					Os02g0714801	Conserved hypothetical protein					29659062	29659686
					Os02g0715000	Similar to Cysteine proteinase					29667743	29669572
					Os02g0715200	NAD(P)-binding domain containing protein					29670746	29675896
					Os02g0715225	Hypothetical protein					29670757	29673885
					Os02g0715250	Hypothetical genes					29675632	29676023
					ENSRNA049449286	tRNA-Gln for anticodon CUG	tRNA-Gln				29669578	29669649
					Os02g0715300	Conserved hypothetical protein					29676022	29677031
					Os02g0715400	Conserved hypothetical protein					29677904	29678513
Guo et al. 2018	BY	sf0228829200	28829200	MQTL_BY2.2	Os02g0700700	Disease resistance/zinc finger/chromosome condensation-like region domain containing protein	OsBRXL2	2	under drought conditions	6.79e-06
					Os02g0700100	Similar to WD-repeat protein	OsWD40-51				28802911	28805716
					Os02g0700300	Similar to Phosphate starvation response regulator-like protein					28808920	28811960
					Os02g0700350	Non-protein coding transcript					28811253	28811918
					Os02g0700400	Homodimeric diiron-carboxylate protein, Cyanide-resistant respiration in mitochondria, Reactive oxygen species (ROS) scavengin	AOX1C				28812685	28814078
					Os02g0700500	Polyamine uptake transporter, High-affinity spermidine transporter, Import of spermidine transported via phloem, Polyamine uptak	OsPUT1				28815466	28818691
					Os02g0700600	Similar to GAMYB-binding protein	CDKF				28820864	28826606
					Os02g0700650	Non-protein coding transcript					28824205	28825292
					Os02g0700901	Hypothetical gene					28827249	28828491
Guo et al. 2018	BY	sf0229354410	29354410	MQTL_BY2.2	Os02g0709400	Similar to Dek1-calpain-like protein	DEK1 (ADL1)	2	under drought conditions	5.09e-06
					Os02g0709300	Conserved hypothetical protein					29330530	29331339
					Os02g0709350	Hypothetical conserved gene					29336790	29337561
					Os02g0709600	Protein of unknown function DUF617, plant family protein					29364087	29365508
					Os02g0709701	Hypothetical protein					29364402	29365169
					Os02g0709800	GTPase-activating protein, Regulation of vesicle trafficking from trans-Golgi network to plasma membrane or central vacuol	OsGAP1				29373020	29381086
Guo et al. 2018	BY	sf0229676588	32708348_32876563	MQTL_BY2.3				2	under drought conditions	4.56e-06
					Os02g0775050	Hypothetical protein					32720995	32723211
					Os02g0775100	Manganese (Mn) cation diffusion facilitator (Mn-CDF), Mn toleranc	MTP8.2				32721002	32723342
					Os02g0775200	Similar to Activator 1 36 kDa subunit (Replication factor C 36 kDa subunit) (A1 36 kDa subunit) (RF-C 36 kDa subunit) (RFC36) (Replication factor C subunit 5)	OsRFC3				32723403	32727558
					Os02g0775300	Conserved hypothetical protein					32728445	32729346
					Os02g0775400	Similar to Kinesin heavy chain-like protein (Fragment)	SIP26				32730984	32740313
					Os02g0775600	Zinc finger, C2H2-like domain containing protein					32750142	32751374
					Os02g0775900	Conserved hypothetical protein					32778200	32778764
					Os02g0776400	Similar to nuclear transcription factor Y subunit A-3	OsHAP2K				32794229	32798340
					Os02g0776600	Hypothetical conserved gene	OsaBG3				32822838	32823749
					Os02g0776700	Similar to Single myb histone 6					32827846	32832767
					Os02g0776800	Replication protein A 70 kDa, Meiotic and somatic DNA repai	RPA1A				32832832	32836481
					Os02g0776900	Transcription activator, Gibberellin (GA)-induced stem elongatio	GRF1				32840364	32842456
					Os02g0777001	Non-protein coding transcript					32855323	32856116
					Os02g0777100	DENN domain containing protein					32858853	32870397
Guo et al. 2018	BY	sf0230020256	34118296_35541865	MQTL_BY2.3				2	under drought conditions	5e-06
					Os02g0826400	Conserved hypothetical protein					35516584	35517114
					Os02g0826500	ABC transporter-like domain containing protein	OsABCF1				35517551	35523358
					Os02g0826533	Non-protein coding transcript					35523774	35525311
					Os02g0826566	F-box domain, cyclin-like domain containing protein					35523870	35525498
					Os02g0826600	Leucine-rich repeat, typical subtype containing protein	OsIRL6				35526632	35533043
					Os02g0826625	Hypothetical protein					35526978	35533014
					Os02g0826650	Hypothetical protein					35534131	35535959
					Os02g0826675	Conserved hypothetical protein	OsFbox125				35534139	35534690
					Os02g0826700	F-box domain, cyclin-like domain containing protein	OsFbox125				35535173	35536130
					Os02g0827100	Similar to prolyl 4-hydroxylase alpha-2 subunit					35547153	35548242
					Os02g0827200	Similar to Sucrose transporter	OsSUT4(t)				35548813	35553439
					Os02g0827300	Protein of unknown function DUF382 domain containing protein					35553869	35558878
					Os02g0827400	Similar to predicted protein					35560478	35561544
					Os02g0827500	Hypothetical conserved gene					35564830	35567513
Guo et al. 2018	BY	sf0230475221	34273625_34328316	MQTL_BY2.3				2	under drought conditions	1e-05
					Os02g0803800	Peptidase S8 and S53, subtilisin, kexin, sedolisin domain containing protein					34275373	34276952
					Os02g0803900	UDP-glucuronosyl/UDP-glucosyltransferase domain containing protein					34275502	34277324
					Os02g0804000	Non-protein coding transcript					34287203	34288325
					Os02g0804100	Similar to predicted protein	OsRPS30				34295918	34296452
					Os02g0804300	Methyltransferase type 11 domain containing protein					34296616	34299420
					Os02g0804400	Conserved hypothetical protein					34299464	34300632
					Os02g0804500	Molecular chaperone, heat shock protein, Hsp40, DnaJ domain containing protein	OsDjA2				34300634	34307611
					Os02g0804600	Similar to Adenylyltransferase and sulfurtransferase MOCS3	OsStr15				34309668	34324086
					Os02g0804800	Conserved hypothetical protein					34325216	34327600
					Os02g0804900	Ribonucleotide reductase, Chloroplast biogenesi	RNRL2				34327974	34333015
					Os02g0804933	Non-protein coding transcript					34328237	34333069
Guo et al. 2018	BY	sf0413163118	13163118	MQTL_BY4.1				4	under drought conditions	3.13e-07
					Os04g0297800	Similar to OSIGBa0105O19.3 protein					13154099	13155441
					Os04g0297933	Similar to kinase family protein					13173357	13174672
					Os04g0298066	Conserved hypothetical protein					13173972	13174745
					Os04g0298200	Similar to metal tolerance protein	OsMTP7				13176753	13183064
Guo et al. 2018	BY	sf0414086396	14086396	MQTL_BY4.1				4	under drought conditions	5.96e-09
					Os04g0310500	NADH dehydrogenase [ubiquinone] (complex I), alpha subcomplex, subunit 2 domain containing protein					14062656	14068023
					Os04g0310800	Fatty acyl-CoA synthetase, Pollen exine formation, Anther development, Sporopollenin synthesi	OsACS9				14072641	14074737
					Os04g0310900	Hypothetical protein					14072868	14074667
					Os04g0311000	Non-protein coding transcript					14074779	14074944
					Os04g0311100	Similar to OSIGBa0148D14.7 protein					14094373	14095093
Guo et al. 2018	BY	sf0414089266	14089266	MQTL_BY4.1				4	under drought conditions	1.28e-07
					Os04g0310500	NADH dehydrogenase [ubiquinone] (complex I), alpha subcomplex, subunit 2 domain containing protein					14062656	14068023
					Os04g0310800	Fatty acyl-CoA synthetase, Pollen exine formation, Anther development, Sporopollenin synthesi	OsACS9				14072641	14074737
					Os04g0310900	Hypothetical protein					14072868	14074667
					Os04g0311000	Non-protein coding transcript					14074779	14074944
					Os04g0311100	Similar to OSIGBa0148D14.7 protein					14094373	14095093
					Os04g0311400	Similar to Cysteine proteinase 1 precursor (EC 3.4.22.-)					14129614	14132212
					Os04g0314500	Hypothetical protein					14345201	14346104
					Os04g0315350	Similar to cytokinin-O-glucosyltransferase 2					14352976	14354418
Guo et al. 2018	BY	sf0419670399	19670399	MQTL_BY4.2				4	under drought conditions	3.62e-06
					Os04g0393100	Similar to OSIGBa0145N07.8 protein					19323481	19327151
					Os04g0393200	Similar to OSIGBa0145N07.9 protein					19329087	19332227
					Os04g0393300	Membrane-anchored ubiquitin-fold protein, HCG-1 domain containing protein					19334558	19338593
					Os04g0393500	CC-type glutaredoxin, Floral organ development and pathogen respons	GRX13				19356400	19356807
					Os04g0393900	Similar to H0718E12.2 protein	OsRLCK149				19365855	19371100
					Os04g0393950	Hypothetical protein					19366089	19366322
					Os04g0394100	Similar to H0718E12.3 protein					19373688	19376820
					Os04g0394200	Similar to 2-oxoglutarate dehydrogenase E2 subunit					19378313	19382689
					Os04g0394250	Hypothetical gene					19379731	19382689
					Os04g0394300	Similar to H0718E12.5 protein	OsC3H27				19383372	19391614
					Os04g0394500	Similar to H0718E12.6 protein	OsRPC53				19398838	19401348
					Os04g0394700	BAR domain containing protein					19411490	19418703
					Os04g0394733	Non-protein coding transcript					19419971	19420223
					Os04g0394766	Non-protein coding transcript					19420010	19421094
					ENSRNA049475843	microRNA MIR169_2	MIR169_2				19420074	19420205
					Os04g0398000	ERF transcription factor, A member of APETALA2/Ethylene-Responsive Element Binding Protein(AP2/EREBP) family, Regulation of drought stress response, Innate immunit	OsERF101				19651665	19656024
					Os04g0398300	Similar to Glycyl-tRNA synthetase, mitochondrial precursor (EC 6.1.1.14) (Glycine--tRNA ligase) (GlyRS)					19679498	19681906
					Os04g0398400	Hypothetical protein					19684933	19685623
					Os04g0398500	Similar to Ubiquinol-cytochrome c reductase iron-sulfur subunit, mitochondrial precursor (EC 1.10.2.2) (Rieske iron-sulfur protein) (RISP)					19685272	19687980
					Os04g0398600	Similar to Pectin-glucuronyltransferase					19690552	19694676
					Os04g0398700	Similar to Pollen specific protein C13 precursor	PS1				19693167	19694275
					Os04g0398800	Similar to H0209H04.5 protein					19695374	19709946
Guo et al. 2018	BY	sf0604884300	4884300	MQTL_BY6.1	Os06g0164300	Similar to H0502G05.11 protein		6	under drought conditions
					Os06g0195800	Similar to DNAJ heat shock N-terminal domain-containing protein	OsDjC53				4868189	4870144
					Os06g0195900	NOG, C-terminal domain containing protein					4870881	4872191
					Os06g0196200	Conserved hypothetical protein					4885942	4886693
					Os06g0196300	Similar to Peroxiredoxin Q (Fragment)	OsPrx				4888576	4890729
					Os06g0196500	Conserved hypothetical protein					4892309	4895721
					Os06g0196550	Hypothetical gene					4897253	4900332
					Os06g0196600	Beta-ketoacyl-[acyl carrier protein] synthase I, Root developmen	OsKASI				4897311	4900564
Pariasca-Tanaka et al. 2020	BY	SNP-7.7306443	20855111	MQTL_BY7.1				7	sulfur, deficiency tolerance
Guo et al. 2018	BY	sf0911382410	11382410	MQTL_BY9.1				9	water-deficit stress	9.93e-06
					Os09g0354900	Conserved hypothetical protein		9			11374859	11375352
					Os09g0355400	Protein kinase, core domain containing protein		9			11387149	11396236
Liang et al.2016	BY	S9_12223796	12223796	MQTL_BY9.1				9	water-deficit stress
					Os09g0368900	Protein of unknown function DUF632 domain containing protein	OsEnS-126	9			12202648	12208582
					Os09g0369000	Hypothetical gene	OsERF#050	9			12216436	12216930
					Os09g0369050	Similar to DRE binding factor 2		9			12217436	12218334
Kadam et al. 2018	DRI		9995472	MQTL_DRI3.1	Os03g0288800	Cytochrome B561-related domain containing protein		3	water-deficit stress	7.63e-09	9994917	9998844
					Os03g0288300	Alpha/beta hydrolase fold-1 domain containing protein				9972495	9977763
					Os03g0288400	Similar to kinesin like protein				9978906	9980978
					Os03g0288500	Pseudouridine synthase domain containing protein				9981700	9986561
					Os03g0288600	Muscle derived-like protein				9987257	9990388	SIP6
					Os03g0288700	Phosphatidic acid phosphatase type 2/haloperoxidase domain containing protein				9990513	9993307
					Os03g0288800	Cytochrome B561-related domain containing protein				9994917	9998844
					Os03g0288900	Hypothetical protein				9999638	10002736
					Os03g0289100	Serine/threonine protein kinase, Carbohydrate metabolis				10006390	10012024	OSK3
					Os03g0289133	Non-protein coding transcript				10008135	10011536
					Os03g0289200	Similar to H/ACA ribonucleoprotein complex subunit 1-like protein (GCR 101 snRNP)				10016501	10019508
Guo et al. 2018	DRI	sf0233606045	9547662	MQTL_DRI7.1				7	water-deficit stress	6.2e-06
					Os03g0272300	Similar to protein binding protein	OsSDIR1				9132796	9136698
					Os03g0272400	Conserved hypothetical protein					9138612	9143528
					Os03g0272650	Non-protein coding transcript					9156318	9156656
					Os03g0272900	DVL family protein					9157102	9157955
					Os03g0273800	HAD-superfamily hydrolase, subfamily IA, variant 3 domain containing protein					9202541	9204642
					Os03g0274000	Oxysterol-binding protein family protein					9218819	9224101
					Os03g0274300	Similar to Initiator-binding protein					9247336	9252590
					Os03g0276500	Similar to Heat shock protein 70	OsHsp71.1				9370160	9373067
					Os03g0276600	FMN-binding split barrel-related domain containing protein					9373380	9375758
					Os03g0276700	Conserved hypothetical protein					9375984	9377688
					Os03g0276800	Heat shock protein Hsp70 family protein	OsHSP70				9377893	9382592
					Os03g0276850	Glutamate dehydrogenase, NAD-specific domain containing protein					9378059	9382519
					Os03g0276900	Similar to BGGP Beta-1-3-galactosyl-O-glycosyl-glycoprotein					9383048	9387390
					Os03g0277000	GDP dissociation inhibitor, Negative regulator for Rab, Negative feedback between Rab GDP-GTP cycle and MAPK pathway	OsGDI3				9392349	9395747
					Os03g0277100	HSP20-like chaperone domain containing protein					9404128	9405129
					Os03g0277300	Heat shock protein 70	HSP70				9411494	9416082
					Os03g0277500	Similar to Glyoxalase family protein, expressed	OsGLYI3				9418945	9419670
					Os03g0277600	Similar to (clone wusl1032) mRNA sequence	OsDUF26				9421699	9422925
					Os03g0277650	Similar to (clone wusl1032) mRNA sequence					9421942	9422836
					Os03g0277700	Protein of unknown function DUF26 domain containing protein					9425601	9426838
					Os03g0277800	Similar to glycine-rich protein 2b					9429144	9429874
					Os03g0278000	UDP-glucuronic acid decarboxylase	UXS				9436483	9440576
					Os03g0278066	Non-protein coding transcript					9438764	9440299
					Os03g0278200	NAD(P)-binding domain containing protein					9445434	9448696
					Os03g0278250	Hypothetical protein					9446247	9448379
					Os03g0278300	Similar to ALY protein					9449358	9453031
					Os03g0278333	Hypothetical gene					9450566	9452512
					Os03g0278366	Hypothetical conserved gene					9454991	9458143
					Os03g0278400	Similar to ADP ribosylation GTPase-like protein (Fragment)					9455580	9458843
					Os03g0278500	Nucleotide-binding, alpha-beta plait domain containing protein					9461167	9465395
					Os03g0278533	Non-protein coding transcript					9461415	9462992
					Os07g0265600	Similar to Protein argonaute 16	OsAGO16				9460566	9467850
					Os07g0267200	Conserved hypothetical protein					9538087	9541917
					Os07g0267300	Hypothetical gene					9564958	9565455
					Os07g0267400	Peptidase C48, SUMO/Sentrin/Ubl1 domain containing protein					9568413	9573289
Phung et al. 2016	DRI		9581723	MQTL_DRI7.1				7	drought stress	8.55e-07
					Os03g0272300	Similar to protein binding protein	OsSDIR1				9132796	9136698
					Os03g0272400	Conserved hypothetical protein					9138612	9143528
					Os03g0272650	Non-protein coding transcript					9156318	9156656
					Os03g0272900	DVL family protein					9157102	9157955
					Os03g0273800	HAD-superfamily hydrolase, subfamily IA, variant 3 domain containing protein					9202541	9204642
					Os03g0274000	Oxysterol-binding protein family protein					9218819	9224101
					Os03g0274300	Similar to Initiator-binding protein					9247336	9252590
					Os03g0276500	Similar to Heat shock protein 70	OsHsp71.1				9370160	9373067
					Os03g0276600	FMN-binding split barrel-related domain containing protein					9373380	9375758
					Os03g0276700	Conserved hypothetical protein					9375984	9377688
					Os03g0276800	Heat shock protein Hsp70 family protein	OsHSP70				9377893	9382592
					Os03g0276850	Glutamate dehydrogenase, NAD-specific domain containing protein					9378059	9382519
					Os03g0276900	Similar to BGGP Beta-1-3-galactosyl-O-glycosyl-glycoprotein					9383048	9387390
					Os03g0277000	GDP dissociation inhibitor, Negative regulator for Rab, Negative feedback between Rab GDP-GTP cycle and MAPK pathway	OsGDI3				9392349	9395747
					Os03g0277100	HSP20-like chaperone domain containing protein					9404128	9405129
					Os03g0277300	Heat shock protein 70	HSP70				9411494	9416082
					Os03g0277500	Similar to Glyoxalase family protein, expressed	OsGLYI3				9418945	9419670
					Os03g0277600	Similar to (clone wusl1032) mRNA sequence	OsDUF26				9421699	9422925
					Os03g0277650	Similar to (clone wusl1032) mRNA sequence					9421942	9422836
					Os03g0277700	Protein of unknown function DUF26 domain containing protein					9425601	9426838
					Os03g0277800	Similar to glycine-rich protein 2b					9429144	9429874
					Os03g0278000	UDP-glucuronic acid decarboxylase	UXS				9436483	9440576
					Os03g0278066	Non-protein coding transcript					9438764	9440299
					Os03g0278200	NAD(P)-binding domain containing protein					9445434	9448696
					Os03g0278250	Hypothetical protein					9446247	9448379
					Os03g0278300	Similar to ALY protein					9449358	9453031
					Os03g0278333	Hypothetical gene					9450566	9452512
					Os03g0278366	Hypothetical conserved gene					9454991	9458143
					Os03g0278400	Similar to ADP ribosylation GTPase-like protein (Fragment)					9455580	9458843
					Os03g0278500	Nucleotide-binding, alpha-beta plait domain containing protein					9461167	9465395
					Os03g0278533	Non-protein coding transcript					9461415	9462992
					Os07g0265600	Similar to Protein argonaute 16	OsAGO16				9460566	9467850
					Os07g0267200	Conserved hypothetical protein					9538087	9541917
					Os07g0267300	Hypothetical gene					9564958	9565455
					Os07g0267400	Peptidase C48, SUMO/Sentrin/Ubl1 domain containing protein					9568413	9573289
Kadam et al. 2018	DRI		9774102	MQTL_DRI7.1				7	under drought conditions	6.32e-07
Kadam et al. 2018	DRI		9774102	MQTL_DRI7.1				7	under drought conditions	9.93e-07
Kadam et al. 2018	DRI		9871701	MQTL_DRI8.1				8	greenhouse conditions	nP
Kadam et al. 2018	DRI		9871701	MQTL_DRI8.1				8	under hydroponic conditions	4.79e-05
Guo et al. 2018	DRI	sf0303840659	9878238	MQTL_DRI8.1	Os03g0286500	Similar to RNA-binding region containing protein 1 (HSRNASEB) (ssDNA binding protein SEB4) (CLL-associated antigen KW-5). Splice isoform 2		8	water-deficit stress	5.42e-05
Guo et al. 2018	DRI	sf0303842516	9901217	MQTL_DRI8.1				8	water-deficit stress	3.68e-05
					Os08g0262500	Cytochrome P450 family protein	OsCYP96B8				9921522	9923218
					Os08g0263300	Similar to cDNA clone:J013108L16, full insert sequence					9976976	9979975
					Os08g0263400	Hypothetical protein					9984345	9985265
					Os08g0263600	Conserved hypothetical protein					9985994	9990182
Guo et al. 2018	DRI	sf0300811431	9925755	MQTL_DRI8.1				8	water-deficit stress	9.82e-05
					Os08g0262500	Cytochrome P450 family protein	OsCYP96B8				9921522	9923218
					Os08g0263300	Similar to cDNA clone:J013108L16, full insert sequence					9976976	9979975
					Os08g0263400	Hypothetical protein					9984345	9985265
					Os08g0263600	Conserved hypothetical protein					9985994	9990182
Guo et al. 2018	DRI	sf0310595108	9995472	MQTL_DRI8.1				8	drought stress	3.14e-09
					Os08g0262500	Cytochrome P450 family protein	OsCYP96B8				9921522	9923218
					Os08g0263300	Similar to cDNA clone:J013108L16, full insert sequence					9976976	9979975
					Os08g0263400	Hypothetical protein					9984345	9985265
					Os08g0263600	Conserved hypothetical protein					9985994	9990182
Guo et al. 2018	DRI	sf0310595108	10045083	MQTL_DRI8.1				8	drought stress	8.31e-08
					Os08g0262500	Cytochrome P450 family protein	OsCYP96B8				9921522	9923218
					Os08g0263300	Similar to cDNA clone:J013108L16, full insert sequence					9976976	9979975
					Os08g0263400	Hypothetical protein					9984345	9985265
					Os08g0263600	Conserved hypothetical protein					9985994	9990182
Guo et al. 2018	DRI	sf0311247390	10049000	MQTL_DRI8.1				8	under drought conditions	9.22e-07
					Os08g0262500	Cytochrome P450 family protein	OsCYP96B8				9921522	9923218
					Os08g0263300	Similar to cDNA clone:J013108L16, full insert sequence					9976976	9979975
					Os08g0263400	Hypothetical protein					9984345	9985265
					Os08g0263600	Conserved hypothetical protein					9985994	9990182
Guo et al. 2018	DRI	sf0317926682	10053723	MQTL_DRI8.1				8	under drought conditions	7.33e-08
					Os08g0262500	Cytochrome P450 family protein	OsCYP96B8				9921522	9923218
					Os08g0263300	Similar to cDNA clone:J013108L16, full insert sequence					9976976	9979975
					Os08g0263400	Hypothetical protein					9984345	9985265
					Os08g0263600	Conserved hypothetical protein					9985994	9990182
Guo et al. 2018	DRI	sf0328661337	10059172	MQTL_DRI8.1				8	under drought conditions	2.79e-06
					Os08g0262500	Cytochrome P450 family protein	OsCYP96B8				9921522	9923218
					Os08g0263300	Similar to cDNA clone:J013108L16, full insert sequence					9976976	9979975
					Os08g0263400	Hypothetical protein					9984345	9985265
					Os08g0263600	Conserved hypothetical protein					9985994	9990182
Guo et al. 2018	DRI	sf0332431262	10068717	MQTL_DRI8.1				8	under drought conditions	2.39e-11
					Os08g0262500	Cytochrome P450 family protein	OsCYP96B8				9921522	9923218
					Os08g0263300	Similar to cDNA clone:J013108L16, full insert sequence					9976976	9979975
					Os08g0263400	Hypothetical protein					9984345	9985265
					Os08g0263600	Conserved hypothetical protein					9985994	9990182
Kadam et al. 2018	DRI		10068717	MQTL_DRI8.1				8	under drought conditions	3.12e-07
					Os08g0262500	Cytochrome P450 family protein	OsCYP96B8				9921522	9923218
					Os08g0263300	Similar to cDNA clone:J013108L16, full insert sequence					9976976	9979975
					Os08g0263400	Hypothetical protein					9984345	9985265
					Os08g0263600	Conserved hypothetical protein					9985994	9990182
Courtois et al. 2013	DRI		10086748	MQTL_DRI8.1				8	under drought conditions	1.01e-06
					Os08g0262500	Cytochrome P450 family protein	OsCYP96B8				9921522	9923218
					Os08g0263300	Similar to cDNA clone:J013108L16, full insert sequence					9976976	9979975
					Os08g0263400	Hypothetical protein					9984345	9985265
					Os08g0263600	Conserved hypothetical protein					9985994	9990182
Sandhu et al. 2019	FLZ	S2_24874074	859891	MQTL_FLZ2.1				2	drought
					Os02g0115900	Endosperm lumenal binding protein	OsBiP1				838743	842672
					Os02g0115950	Glutamate dehydrogenase, NAD-specific domain containing protein					839261	841384
					Os02g0116000	Zinc finger, C2H2 domain containing protein					853795	859876
					Os02g0116100	Hypothetical conserved gene					857835	859421
					Os02g0116300	Similar to Yellow stripe-like transporter 17	OsYSL7				862273	864880
					Os02g0116400	Oligopeptide transporter OPT superfamily protein	OsYSL8				866007	869292
					Os02g0116500	Similar to Protochlorophyllide reductase homologue					870853	875665
					Os02g0116600	Helix-loop-helix DNA-binding domain containing protein	OsbHLH059				875964	878615
					Os02g0116700	Protein kinase, core domain containing protein					884324	887679
					Os02g0116750	Hypothetical protein					884549	887574
Guo et al. 2018	GY	sf0124058402	24058402	MQTL_GY1.3				1	under drought conditions
					Os01g0608900	Hypothetical gene					24046289	24048765
					Os01g0609000	Similar to Pleiotropic drug resistance protein 3	OsABCG34				24047446	24055918
					Os01g0609200	Similar to Pleiotropic drug resistance protein 3	OsABCG35				24065207	24073621
					Os01g0609300	Similar to Pleiotropic drug resistance protein 3	OsPDR9				24075070	24081389
					Os01g0609501	Hypothetical protein					24080593	24081885
					Os01g0612900	Lipase, GDSL domain containing protein	OsGELP17				24312652	24317113
Bhandari et al. 2020	GY	S1_24304274	24304274	MQTL_GY1.3				1	reproductive-stage droughtstress
					Os01g0612500	Phospholipase/carboxylesterase domain containing protein	OsPOP2				24277095	24280999
					Os01g0612600	Protein of unknown function DUF1644 family protein					24282911	24285306
					Os01g0612700	Zinc finger, LSD1-type domain containing protein	LOL2				24294290	24299500
					Os01g0612750	Hypothetical gene					24300004	24300543
					Os01g0612800	Conserved hypothetical protein					24300144	24301062
Guo et al. 2018	GY	sf0124684839	24684839	MQTL_GY1.3				1	under drought conditions
					Os01g0619800	Similar to Hydrolase, hydrolyzing O-glycosyl compounds					24691392	24696311
					Os01g0619900	Similar to DNA binding	OsTCL2				24696532	24697792
					Os01g0620100	WD40 repeat-like domain containing protein	OsWD40-19				24703771	24708911
Kadam et al. 2018	GY		22428992	MQTL_GY10.3				10	water-deficit stress
					Os10g0565700	Similar to SNF2 family N-terminal domain containing protein					22400276	22410845
					Os10g0566050	Helicase, C-terminal domain containing protein					22411820	22414518
					Os10g0566200	Similar to predicted protein					22424314	22425029
					Os10g0566300	Cyclin-like F-box domain containing protein	OsFbox561				22425678	22427740
					Os10g0566400	Similar to RING-H2 finger protein ATL3J					22435311	22436873
					Os10g0566700	Chaperonin Cpn10 family protein					22453084	22456620
					Os10g0567100	Similar to Chlorophyll b synthase (Fragment)	OsCAO2				22473573	22477206
					Os10g0567200	Hypothetical protein					22474235	22477716
					Os10g0567300	SH2 motif domain containing protein					22480776	22482620
					Os10g0567400	Similar to Rieske	CAO				22482882	22486431
					Os10g0567500	RNA-directed DNA polymerase (reverse transcriptase) domain containing protein					22489255	22492032
					Os10g0567600	Uncharacterised protein family UPF0503 domain containing protein					22497930	22499180
					Os10g0567800	Similar to Dynamin-related protein 1E (Dynamin-like protein E) (Dynamin-like protein 4) (Dynamin-like protein DLP2)	OsDRP1C				22504534	22510131
					Os10g0567850	Hypothetical protein					22504734	22510031
					Os10g0567900	Similar to F-box protein interaction domain containing protein, expressed					22516057	22517963
					Os10g0568000	Conserved hypothetical protein	Os_F0772				22520076	22521575
					Os10g0568100	Domain of unknown function DUF828 domain containing protein	OsSTA248				22522025	22524862
Zhong et al. 2021	GY		22500927	MQTL_GY10.3				10
					Os10g0565700	Similar to SNF2 family N-terminal domain containing protein					22400276	22410845
					Os10g0566050	Helicase, C-terminal domain containing protein					22411820	22414518
					Os10g0566200	Similar to predicted protein					22424314	22425029
					Os10g0566300	Cyclin-like F-box domain containing protein	OsFbox561				22425678	22427740
					Os10g0566400	Similar to RING-H2 finger protein ATL3J					22435311	22436873
					Os10g0566700	Chaperonin Cpn10 family protein					22453084	22456620
					Os10g0567100	Similar to Chlorophyll b synthase (Fragment)	OsCAO2				22473573	22477206
					Os10g0567200	Hypothetical protein					22474235	22477716
					Os10g0567300	SH2 motif domain containing protein					22480776	22482620
					Os10g0567400	Similar to Rieske	CAO				22482882	22486431
					Os10g0567500	RNA-directed DNA polymerase (reverse transcriptase) domain containing protein					22489255	22492032
					Os10g0567600	Uncharacterised protein family UPF0503 domain containing protein					22497930	22499180
					Os10g0567800	Similar to Dynamin-related protein 1E (Dynamin-like protein E) (Dynamin-like protein 4) (Dynamin-like protein DLP2)	OsDRP1C				22504534	22510131
					Os10g0567850	Hypothetical protein					22504734	22510031
					Os10g0567900	Similar to F-box protein interaction domain containing protein, expressed					22516057	22517963
					Os10g0568000	Conserved hypothetical protein	Os_F0772				22520076	22521575
					Os10g0568100	Domain of unknown function DUF828 domain containing protein	OsSTA248				22522025	22524862
Kadam et al. 2018	GY		17886595	MQTL_GY11.2				11	water-deficit stress
					Os11g0502700	Glycosyl transferase, family 31 domain containing protein					17911046	17912013
Sandhu et al. 2019	GY	S11_18903704	18903704	MQTL_GY11.3				11	drought
					Os11g0523500	Terpenoid cylases/protein prenyltransferase alpha-alpha toroid domain containing protein					18903778	18904547
					Os11g0523700	Similar to Transcription factor ICE1 (Inducer of CBF expression 1) (Basic helix- loop-helix protein 116) (bHLH116) (AtbHLH116)	OsbHLH002				18922046	18925254
Kadam et al. 2018	GY		19108095	MQTL_GY11.3				11	water-deficit stress
					Os11g0525900	Zinc finger, GRF-type domain containing protein					19082900	19083859
					Os11g0526000	Hypothetical gene					19087538	19088040
					Os11g0526200	Similar to predicted protein					19092888	19095132
					Os11g0526800	Conserved hypothetical protein	Os_F0758				19112659	19116593
					Os11g0526900	Non-protein coding transcript					19118532	19126773
					Os11g0527000	Conserved hypothetical protein					19126918	19128138
					Os11g0527100	Conserved hypothetical protein					19128154	19130382
					Os11g0527150	Hypothetical gene					19128430	19130356
					Os11g0527250	Non-protein coding transcript					19133073	19133593
Zhong et al. 2021	GY		20067792	MQTL_GY11.3	Os11g0545300	Similar to Topoisomerase 6 subunit A-like protein	OsSPO11-5	11
					Os11g0545000	NOP5, N-terminal domain containing protein					20045013	20048974
					Os11g0545300	Similar to Topoisomerase 6 subunit A-like protein	OsSPO11-5				20063595	20074615
Liang et al.2016	GY	S11_20183569	20183569	MQTL_GY11.3	Os11g0547000	Autonomous floral activator, Promotion of flowerin	FKF1	11
					Os11g0546600	Similar to phospholipase A2					20174656	20176341
					Os11g0546750	Hypothetical gene					20178235	20178996
					Os11g0546900	Similar to TaWIN1	GF14D				20178469	20181426
					Os11g0547000	Autonomous floral activator, Promotion of flowerin	FKF1				20182477	20187327
					Os11g0547800	Conserved hypothetical protein					20190771	20193218
Bhandari et al. 2020	GY	S11_20668615	20668615	MQTL_GY11.3				11	reproductive-stage droughtstress
					Os11g0555300	Similar to Rp1-like protein					20643384	20647412
					Os11g0555600	Protein kinase, core domain containing protein	OsWAK117				20651030	20654076
					Os11g0555866	Hypothetical protein					20651321	20653358
					Os11g0556132	Hypothetical protein					20660249	20668186
					Os11g0556400	Serine/threonine protein kinase-related domain containing protein	OsRLCK334				20672585	20674513
					Os11g0556433	Hypothetical protein					20672683	20674534
					Os11g0556466	Hypothetical conserved gene					20680490	20680971
					Os11g0556733	Hypothetical protein					20683795	20685811
Bhandari et al. 2020	GY	S11_21311326	21311326	MQTL_GY11.3				11	reproductive-stage droughtstress
					Os11g0569800	Protein kinase, catalytic domain domain containing protein					21284892	21289519
					Os11g0570000	Similar to Receptor kinase-like protein					21297839	21301397
					Os11g0570400	Conserved hypothetical protein					21324041	21324977
Kadam et al. 2018	GY		23110189	MQTL_GY11.3				11	water-deficit stress
					Os11g0601300	Hypothetical protein					23119925	23123136
					Os11g0601500	Similar to Protein kinase domain containing protein	OsEnS-147				23119941	23123201
					Os11g0601600	Protein of unknown function DUF248, methyltransferase putative family protein					23128535	23132781
					Os11g0601650	Hypothetical protein	OsbHLH061				23128793	23132484
					Os11g0601700	Helix-loop-helix DNA-binding domain containing protein	OsbHLH061				23132812	23137537
Guo et al. 2018	GY	sf1214246260	14246260	MQTL_GY12.1				12	under drought conditions
					Os12g0435100	Hypothetical protein					14228035	14229318
					Os12g0435200	Similar to Zeaxanthin cleavage oxygenase	OsNCED2				14232905	14234854
Zhong et al. 2021	GY		14546343	MQTL_GY12.1				12
					Os12g0439201	Hypothetical gene					14540725	14541603
Kadam et al. 2018	GY		10359249	MQTL_GY2.2				2	water-deficit stress
					Os02g0279800	Conserved hypothetical protein					10338762	10342350
					Os02g0280000	Hypothetical gene					10351706	10352360
					Os02g0280100	Micro-fibrillar-associated 1, C-terminal family protein					10352385	10354072
					Os02g0280200	Similar to Xyloglucan endotransglucosylase/hydrolase protein 26	OsXTH13				10359560	10360971
					Os02g0280400	Similar to casein kinase I isoform delta-like					10371074	10380939
					Os02g0280500	Similar to Glyoxalase I	OsGLYI2				10378457	10379197
Zhang et al. 2021	GY	S2_13626408	13626408	MQTL_GY2.2				2
					Os02g0332700	Conserved hypothetical protein					13605066	13606083
					Os02g0332800	Hypothetical gene					13606095	13609389
Bhandari et al. 2020	GY	S2_18794394	18794394	MQTL_GY2.3				2	reproductive-stage droughtstress
					Os02g0517531	Nucleotide-binding, alpha-beta plait domain containing protein					18769958	18777995
					Os02g0517564	Similar to Ribose-phosphate pyrophosphokinase 1					18778609	18781514
					Os02g0517700	Conserved hypothetical protein					18805498	18806589
					Os02g0517750	Hypothetical gene					18811834	18812650
					Os02g0517900	Aminotransferase-like, plant mobile domain domain containing protein					18817869	18821399
Guo et al. 2018	GY	sf0226841242	26841242	MQTL_GY2.4				2	under drought conditions
					Os02g0662200	YbaK/aminoacyl-tRNA synthetase associated region domain containing protein					26820434	26823384
					Os02g0662300	Conserved hypothetical protein					26823636	26825873
					Os02g0662700	GRAS (GAI-RGA-SCR) plant-specific transcription factor, Maintenance of shoot apical meristem indeterminacy, Regulation of vegetative to reproductive phase chang	OsHAM1				26841588	26844331
					Os02g0662900	Hypothetical protein					26841960	26843961
					Os02g0663100	GRAS (GAI-RGA-SCR) plant-specific transcription factor, Maintenance of shoot apical meristem indeterminacy, Regulation of vegetative to reproductive phase chang	OsHAM2				26852082	26854948
					Os02g0663200	Hypothetical protein					26853143	26854630
Kadam et al. 2018	GY		5113428	MQTL_GY3.3	Os03g0197175, Os03g0197200	Hypothetical gene, Similar to Sorbitol transporter		3	water-deficit stress
					Os03g0197000	Di-trans-poly-cis-decaprenylcistransferase-like domain containing protein					5085664	5090353
					Os03g0197050	Non-protein coding transcript					5088416	5089103
					Os03g0197100	Similar to Sugar transporter protein					5098241	5100592
					Os03g0197125	Hypothetical gene					5098479	5100036
					Os03g0197175	Hypothetical gene					5112590	5113777
					Os03g0197200	Similar to Sorbitol transporter					5112964	5114038
					Os03g0197300	Similar to Cupin family protein, expressed					5116435	5119048
					Os03g0197400	Similar to COP9 signalosome complex subunit 4 (Signalosome subunit 4) (Constitutive photomorphogenesis protein 8) (FUSCA protein 4) (FUSCA4) (AtS4)					5119305	5124613
					Os03g0197800	Similar to Zinc finger, C2H2 type family protein, expressed	OsIDD1				5134409	5137441
					Os03g0197825	Hypothetical protein					5134811	5135106
					Os03g0197850	Hypothetical gene					5135959	5137366
Kadam et al. 2018	GY		7043553	MQTL_GY3.3	Os03g0232800	Similar to Lecithin:cholesterol acyltransferase family protein, expressed		3	water-deficit stress
					Os03g0232400	Phytosulfokine family protein					7018347	7019179
					Os03g0232500	GTP-binding protein, HSR1-related domain containing protein					7022844	7026172
					Os03g0232600	U-Box E3 ubiquitin ligase, Regulation of brassinosteroid-mediated growt	ELF1				7029174	7031611
					Os03g0232800	Similar to Lecithin:cholesterol acyltransferase family protein, expressed					7043271	7046128
					Os03g0232900	Hly-III related domain containing protein					7046913	7051263
					Os03g0233000	Protein of unknown function DUF607 family protein					7061772	7063303
					Os03g0233200	Similar to Thaumatin-like protein; 23251-22305					7066551	7067714
					Os03g0233251	Hypothetical protein					7066564	7067291
					Os03g0233300	LysM receptor-like kinase, Arbuscular mycorrhizal (AM) symbiosi	OsLysM-RLK2				7067985	7070574
Zhong et al. 2021	GY		8800352	MQTL_GY3.3				3
					Os03g0265666	Hypothetical conserved gene					8775613	8775945
					Os03g0265700	Similar to SH3 domain containing protein, expressed					8776183	8786052
					Os03g0265800	Protein of unknown function DUF2253, membrane domain containing protein					8788679	8789277
					Os03g0265900	Conserved hypothetical protein					8789242	8790378
					Os03g0266000	Ovarian tumour, otubain domain containing protein					8790747	8795463
					Os03g0266100	Zinc finger, LIM-type domain containing protein					8797898	8799782
					Os03g0266200	Similar to Enolase (EC 4.2.1.11) (Fragment)	OsEno3				8800461	8803575
					Os03g0266300	Class I low-molecular-weight heat shock protein 17.9	Oshsp17.9A				8805567	8806556
					Os03g0266700	Src homology-3 domain containing protein					8819434	8824333
Zhong et al. 2021	GY		10817310	MQTL_GY3.4	Os03g0305000, Os03g0305050	AMP-binding protein, Hypothetical gene		3
					Os03g0304800	Lg106-like family protein					10804094	10806772
					Os03g0305000	AMP-binding protein					10816009	10820322
					Os03g0305050	Hypothetical gene					10816271	10818174
					Os03g0305100	Similar to AMP-binding protein					10824184	10827482
					Os03g0305150	Hypothetical protein					10824322	10826017
					Os03g0305200	Conserved hypothetical protein					10831260	10832340
					Os03g0305400	UspA domain containing protein					10839459	10840785
					Os03g0305500	Argininosuccinate lyase, Root elongatio	ASL1				10841438	10847657
Kadam et al. 2018	GY		21381516	MQTL_GY4.2	Os04g0431200	Similar to OSIGBa0160I14.7 protein	OsDRF1	4	water-deficit stress
					Os04g0430700	Peptidase S8, subtilisin-related domain containing protein	OsSub41				21358943	21361513
					Os04g0430800	Similar to OSIGBa0160I14.3 protein					21361483	21365478
					Os04g0430900	Magnesium transporter MRS2-F	OsMRS2-8				21368550	21371720
					Os04g0430950	Hypothetical protein					21373466	21376843
					Os04g0431000	Conserved hypothetical protein					21374899	21377151
					Os04g0431100	GrpE protein homolog					21377338	21379536
					Os04g0431200	Similar to OSIGBa0160I14.7 protein	OsDRF1				21380985	21385639
					Os04g0431300	Acyl-CoA N-acyltransferase domain containing protein					21385573	21387573
					Os04g0431700	Exocyst-localized protein, Resistance to planthoppers, (Nipponbare: BPH-susceptible	Bph6				21396879	21401829
					Os04g0431800	Conserved hypothetical protein					21402615	21405379
Guo et al. 2018	GY	sf0431729020	31729020	MQTL_GY4.3				4	under drought conditions
					Os04g0623901	Non-protein coding transcript	miR171c				31712233	31713975
					ENSRNA049473384	microRNA MIR171_1	MIR171_1				31713470	31713570
					Os04g0624000	Similar to Symbiosis-related like protein	OsATG8b				31716399	31719152
					Os04g0624100	Hypothetical conserved gene					31721661	31726923
					Os04g0624400	Similar to H0215F08.12 protein					31727770	31728411
					Os04g0624450	Similar to H0215F08.12 protein					31740856	31741449
					Os04g0624500	Similar to Polyphenol oxidase (EC 1.10.3.1) (Fragment)	Ph=Bhc(Po)				31749141	31751604
					Os04g0624600	Starch synthase, Starch biosynthesi	SSIIIB				31751600	31759420
					Os04g0624650	Hypothetical protein					31752151	31753788
Zhong et al. 2021	GY		31950052	MQTL_GY4.3				4
					Os04g0627132	Hypothetical protein					31918565	31927669
					Os04g0627200	Similar to H0303G06.1 protein	OsABCI1				31927789	31928733
					Os04g0627300	Similar to H0303G06.2 protein					31932864	31933709
					Os04g0627400	Hypothetical conserved gene					31937356	31939121
					Os04g0627900	Translation initiation factor SUI1 domain containing protein	UNP1				31957711	31958630
					Os04g0628000	Protein of unknown function DUF794, plant family protein	OsISC40				31959627	31961695
					Os04g0628100	Similar to Polyubiquitin	rubi3				31962541	31965069
					Os04g0628200	Similar to H0303G06.9 protein	prx56				31965780	31973005
Zhong et al. 2021	GY		32409784	MQTL_GY4.3	Os04g0637000	TGA-type bZIP Transcription Factor, Regulation of diterpenoid phytoalexin production, Defense respons	OsTGAP1	4
					Os04g0636800	Conserved hypothetical protein					32384028	32387076
					Os04g0636900	RNA-binding region RNP-1 (RNA recognition motif) domain containing protein					32390377	32392487
					Os04g0637000	TGA-type bZIP Transcription Factor, Regulation of diterpenoid phytoalexin production, Defense respons	OsTGAP1				32403357	32412059
					ENSRNA049448151	tRNA-Trp for anticodon CCA	tRNA-Trp				32413580	32413651
					Os04g0637150	Non-protein coding transcript					32413589	32413636
					Os04g0637300	Similar to predicted protein					32414851	32415613
					Os04g0637400	Similar to PolI-like DNA polymerase					32419840	32423901
Zhang et al. 2021	GY	S4_32507995	32507995	MQTL_GY4.3				4
					Os04g0637500	Mitochodrial transcription termination factor-related family protein					32424262	32425566
					Os04g0639300	Conserved hypothetical protein					32483088	32484417
					Os04g0639700	Similar to OSIGBa0138H21-OSIGBa0138E01.9 protein					32525473	32530003
Liang et al.2016	GY	S4_33386030	33386030	MQTL_GY4.3				4
					Os04g0639800	Similar to OSIGBa0138H21-OSIGBa0138E01.9 protein					32532834	32537644
					Os04g0654400	Eggshell protein family protein					33374335	33375212
					Os04g0654500	Conserved hypothetical protein					33377245	33378457
					Os04g0654550	General substrate transporter domain containing protein					33383015	33383987
					Os04g0654600	Protein kinase, core domain containing protein	OsRLCK167				33386622	33391644
					Os04g0654700	Similar to COP9 signalosome complex subunit 5b (EC 3.4.-.-) (Signalosome subunit 5b) (Jun activation domain-binding homolog 1)	Osjab1				33394485	33397972
					Os04g0654800	Similar to OSIGBa0147J19.7 protein					33399564	33402242
					Os04g0655000	Curculin-like (mannose-binding) lectin domain containing protein					33407358	33409844
Bhandari et al. 2020	GY	S5_12494100	12494100	MQTL_GY5.1				5	reproductive-stage droughtstress
Bhandari et al. 2020	GY	S5_19224697	19224697	MQTL_GY5.2				5	reproductive-stage droughtstress
					Os05g0394900	Conserved hypothetical protein					19217268	19218684
					Os05g0395000	Virulence factor, pectin lyase fold family protein					19222117	19224327
					Os05g0395025	Non-protein coding transcript					19223908	19224503
					Os05g0395116	Similar to dehydration-responsive protein-related					19226611	19231602
					Os05g0395300	Cystathionine beta-synthase, core domain containing protein	OsCBSDUF1				19232834	19240386
					Os05g0395400	Hypothetical protein					19240768	19241359
Zhong et al. 2021	GY		4465180	MQTL_GY7.1				7
					Os07g0184200	Protein of unknown function DUF295 family protein					4457611	4459225
					Os07g0184300	Non-protein coding transcript	rig				4460555	4460829
					Os07g0184500	Conserved hypothetical protein					4467429	4468766
					Os07g0184633	Hypothetical conserved gene					4472355	4473004
					ENSRNA049467759	Small nucleolar RNA J26	snoJ26				4477219	4477370
					Os07g0184800	Similar to Variant of histone H1					4483447	4484756
					Os07g0184850	Similar to histone H1					4483879	4484607
					Os07g0184900	ATP-dependent DNA helicase 2 subunit KU70, Maintenance of chromosomal stability, Developmental growth, Telomere length regulatio	OsKu70				4485257	4498866
Guo et al. 2018	GY	sf0706165595	6165595	MQTL_GY7.1				7	under drought conditions
					Os07g0212300	Similar to Nudix hydrolase 16, mitochondrial precursor (EC 3.6.1.-) (AtNUDT16)					6137057	6141022
					Os07g0212400	Transposase, Ptta/En/Spm, plant domain containing protein					6146970	6152549
					Os07g0241500	UDP-glucuronosyl/UDP-glucosyltransferase family protein	OsUGT710C2				7900573	7902415
Guo et al. 2018	GY	sf0706179456	6179456	MQTL_GY7.1				7	under drought conditions
					Os07g0212300	Similar to Nudix hydrolase 16, mitochondrial precursor (EC 3.6.1.-) (AtNUDT16)					6137057	6141022
					Os07g0212400	Transposase, Ptta/En/Spm, plant domain containing protein					6146970	6152549
Guo et al. 2018	GY	sf0707875936	7875936	MQTL_GY7.1				7	under drought conditions
					Os07g0241500	UDP-glucuronosyl/UDP-glucosyltransferase family protein	OsUGT710C2				7900573	7902415
Bhandari et al. 2020	GY	S7_13019061	13019061	MQTL_GY7.1				7	reproductive-stage droughtstress
					Os07g0413300	Protein of unknown function DUF1409 domain containing protein					12989631	12995232
					Os07g0413700	Similar to Poly(ADP)-ribose polymerase (EC 2.4.2.30)	PARP1				13026440	13037153
					Os07g0413800	Conserved hypothetical protein					13037553	13038640
Phung et al. 2016	GY		18507925	MQTL_GY7.2				7	greenhouse conditions
					Os07g0494700	Hypothetical protein					18496789	18497820
					Os07g0494800	Serine/threonine protein kinase domain containing protein	OsRLCK231				18497999	18502813
					Os07g0494900	Conserved hypothetical protein					18503251	18504391
					Os07g0495000	RmlC-like jelly roll fold domain containing protein	OsUGlyAH				18509998	18515145
					Os07g0495100	Protein kinase beta subunit (regulatory subunit), Regulation of phosphate transporter	CK2beta3				18519391	18523619
					Os07g0495150	Similar to Ser/thr protein kinase	OsRLCK232				18528508	18531797
					Os07g0495175	Hypothetical protein					18531190	18531750
					Os07g0495200	Similar to ATP synthase delta' chain, mitochondrial precursor (EC 3.6.3.14)	RMtATPd1				18532547	18535080
Zhong et al. 2021	GY		18639992	MQTL_GY7.2				7
					Os07g0496700	Phosphate-induced protein 1 conserved region family protein					18618291	18619651
					Os07g0496900	Conserved hypothetical protein					18621386	18624545
					Os07g0497100	Chromodomain, helicase/ATPase, and DNA-binding domain (CHD) protein, Chromatin-remodeling factor, Mi-2-like protein, Crown root development, Chloroplast development in adaxial mesophyll, Maintenance of H3K4me	CHR729				18625486	18639333
					Os07g0497400	Transglutaminase-like domain containing protein					18643020	18653433
					Os07g0497500	Similar to MYB transcription factor					18658755	18660353
Zhong et al. 2021	GY		18895502	MQTL_GY7.2				7
					Os07g0501100	Similar to Chalcone synthase 2 (EC 2.3.1.74) (Naringenin-chalcone synthase 2)	CHS				18873790	18875926
					Os07g0501133	Hypothetical gene					18874249	18875144
					Os07g0501400	Hypothetical conserved gene					18893442	18894788
					Os07g0501600	Conserved hypothetical protein					18901295	18906770
					Os07g0501700	C2 calcium-dependent membrane targeting domain containing protein	OsSTA196				18911787	18914891
					Os07g0501800	Similar to Receptor-like protein kinase					18914954	18920460
Zhong et al. 2021	GY		19391625	MQTL_GY7.3				7
					Os07g0509200	Similar to Potassium transporter 7 (AtPOT7) (AtHAK7)	OsHAK14				19378880	19381731
					Os07g0509300	Hypothetical protein					19380685	19381214
					Os07g0509600	Similar to ribosomal RNA adenine dimethylase family protein					19403553	19405023
					Os07g0509700	Peptidase S16, lon N-terminal domain containing protein					19405852	19407067
					Os07g0509800	Similar to adenosine 5'-phosphosulfate reductase 2	OsAPRL1				19409979	19413299
Pantalia ̃o et al. 2016	GY	C8_79148	79148	MQTL_GY8.1	Os08g0101400	Similar to cDNA clone:J023074F23, full insert sequence		8	under water deficit
					Os08g0100700	Hypothetical conserved gene					54055	58284
					Os08g0100800	Homeodomain-like containing protein					58602	63302
					Os08g0101000	ABI3/VP1 transcription factor family protein, Regulation of iron-deficiency response and toleranc	IDEF1				63575	67520
Pantalia ̃o et al. 2016	GY	C8_79932	79932	MQTL_GY8.1				8	under water deficit
					Os08g0101100	High mobility group, HMG1/HMG2 domain containing protein	HMGB				71348	72715
					Os08g0101400	Similar to cDNA clone:J023074F23, full insert sequence					78198	84320
Pantalia ̃o et al. 2016	GY	C8_80559	80559	MQTL_GY8.1				8	under water deficit
					Os08g0101500	Similar to sulfate transporter	OsSultr5				86388	87854
					Os08g0101600	Similar to Flap endonuclease GEN-like 2	OsSEND-1				87792	91868
Pantalia ̃o et al. 2016	GY	C8_82588	82588	MQTL_GY8.1				8	under water deficit
					Os08g0101700	Similar to Cytochrome b561 (Fragment)					95831	96937
					Os08g0101800	Protein of unknown function DUF821, CAP10-like family protein					102232	107380
Zhong et al. 2021	GY		1629499	MQTL_GY8.1	Os08g0128700	Kelch related domain containing protein	OsMB18	8
					Os08g0128000	Galactose oxidase/kelch, beta-propeller domain containing protein					1600851	1604896
					Os08g0128200	Protein of unknown function DUF3537 domain containing protein					1606299	1609517
					Os08g0128300	Similar to Actin-like protein 3 (Actin-related protein 3)					1609757	1614807
					Os08g0128500	Similar to 60S ribosomal protein L37 (Fragment)					1619222	1621388
					ENSRNA049476319	Small nucleolar RNA Z199	snoZ199				1619943	1620026
					ENSRNA049476316	Small nucleolar RNA R64/Z200 family	snoR64				1620183	1620276
					ENSRNA049476307	Small nucleolar RNA Z199	snoZ199				1620414	1620498
					Os08g0128700	Kelch related domain containing protein	OsMB18				1628504	1631173
					Os08g0128900	BTB/POZ-like domain containing protein	OsMB17				1634452	1635537
					Os08g0129200	Similar to Cold shock protein-1	OsCSP2				1645023	1646004
					Os08g0129300	BTB/POZ-like domain containing protein					1645265	1647486
					Os08g0129400	MATH domain containing protein					1648442	1649032
					Os08g0129500	Conserved hypothetical protein					1649042	1652609
					Os08g0129600	Conserved hypothetical protein					1653284	1658274
Ma et al. 2016	GY	sf0804114951	4114951	MQTL_GY8.2	Os08g0170200	Disease resistance protein domain containing protein		8	drought stress
					Os08g0170100	NB-ARC domain containing protein					4105460	4107105
					Os08g0170200	Disease resistance protein domain containing protein					4111865	4115417
					Os08g0170400	Conserved hypothetical protein					4116293	4116981
					Os08g0170500	Conserved hypothetical protein					4128336	4128761
					Os08g0170700	Disease resistance protein domain containing protein					4135126	4138360
Zhong et al. 2021	GY		14139411	MQTL_GY8.3				8
					Os08g0323266	Similar to Signal recognition particle 68 kDa protein					14117415	14117751
					Os08g0323400	Similar to Rubredoxin (Rd)	OsISC42				14157905	14158861
Bhandari et al. 2020	GY	S9_05467194	5467194	MQTL_GY9.1				9	reproductive-stage droughtstress
					Os09g0272500	Similar to cation cation antiporter					5445591	5450231
					Os09g0272600	Conserved hypothetical protein					5454054	5454902
					Os09g0272900	Disease resistance protein domain containing protein					5471858	5491310
Guo et al. 2018	GY	sf0910045083	10045083	MQTL_GY9.2				9	under drought conditions
					Os09g0333500	ABC transporter-like domain containing protein					10066564	10069846
Kadam et al. 2018	HD		19403471	MQTL_HD12.1				12	water-deficit stress
					Os12g0505800	Similar to Trehalose-phosphatase family protein					19381453	19382291
					Os12g0505950	Similar to PH domain containing protein					19383377	19383876
					Os12g0506100	Conserved hypothetical protein					19391960	19392730
					Os12g0506400	Cornichon family protein	OsCNIH2				19424812	19428447
Liang et al.2016	HD	S3_1166378	1166378	MQTL_HD3.1				3
					Os03g0120900	Similar to AP2 domain containing protein RAP2.8 (Fragment)					1152918	1154697
					Os03g0121200	Similar to Peroxidase 1	prx33				1172250	1176178
					Os03g0121250	Hypothetical protein					1172587	1176015
					Os03g0121300	Similar to Peroxidase 1	prx34				1178482	1180131
Liang et al.2016	HD	S3_1682760	1682760	MQTL_HD3.2				3
					Os03g0129200	Similar to predicted protein					1653394	1661497
					Os03g0129300	Similar to Glyceraldehyde-3-phosphate dehydrogenase (EC 1.2.1.13) (Fragment)	GADPH				1662306	1665491
					Os03g0129400	Conserved hypothetical protein					1667248	1667899
					Os03g0129800	Similar to Putataive InsB from Escherichia coli					1668201	1673176
					Os03g0129850	Hypothetical protein					1685260	1688385
					Os03g0129900	NADH-ubiquinone oxidoreductase B18 subunit family protein					1685564	1689540
					ENSRNA049473879	Small nucleolar RNA Z103	snoZ103				1691769	1691869
					ENSRNA049473893	Small nucleolar RNA Z103	snoZ103				1691955	1692052
					ENSRNA049473887	Small nucleolar RNA Z103	snoZ103				1692140	1692237
					ENSRNA049473876	Small nucleolar RNA Z103	snoZ103				1692371	1692477
					Os03g0130100	Similar to Acyl-activating enzyme 11					1706053	1708135
					Os03g0130200	Conserved hypothetical protein					1706399	1711755
Liang et al.2016	HD	S5_20558247	20558247	MQTL_HD5.2	Os05g0419301	Hypothetical gene		5
					Os05g0419000	Alpha/beta hydrolase family protein					20536382	20539797
					Os05g0419100	Similar to Nucleic acid binding protein-like					20542371	20546991
					Os05g0419050	Hypothetical gene					20542374	20542911
					Os05g0419200	Protein of unknown function DUF647 family protein	OsRUS6B				20548402	20553184
					Os05g0419301	Hypothetical gene					20558018	20558523
					Os05g0419500	K Homology domain containing protein					20568922	20573378
					Os05g0419600	Conserved hypothetical protein					20581072	20583157
Bhandari et al. 2020	HD	S6_09539728	9539728	MQTL_HD6.4				6	reproductive-stage droughtstress
					Os06g0277850	Non-protein coding transcript					9562033	9563695
					Os06g0278000	Glucoamylase, putatuve domain containing protein					9564356	9566944
					Os06g0278150	Non-protein coding transcript					9564390	9566663
Kadam et al. 2018	HD		10389819	MQTL_HD6.4	Os06g0286700	Similar to Piz-t	Piz	6	water-deficit stress
					Os06g0286375	Similar to Nitrate-induced NOI protein-like protein					10374132	10375321
					Os06g0286400	Non-protein coding transcript					10374591	10374893
					Os06g0286500	Similar to NBS-LRR disease resistance protein homologue	Nbs1-Pi9				10375846	10380216
					Os06g0286700	Similar to Piz-t	Piz				10387793	10390465
					Os06g0286900	Molybdopterin oxidoreductase, prokaryotic, conserved site domain containing protein					10399384	10401359
					Os06g0287000	Similar to NBS-LRR type R protein, Nbs4-Pi					10408235	10410280
Sandhu et al. 2019	HD	S6_16444037, S6_16444038, S6_16444082	16400699 - 16432410	MQTL_HD6.4	Os06g0483200, Os06g0483301	Similar to cycloartenol synthase, Hypothetical gene	OsOSC6	6	drought
					Os06g0483200	Similar to cycloartenol synthase	OsOSC6				16400699	16432426
					Os06g0483301	Hypothetical gene					16426130	16426946
Guo et al. 2018	HI	sf0135216100	35216100	MQTL_HI1.2				1	under drought conditions	1.65e-07
					Os01g0823951	Conserved hypothetical protein					35192320	35192671
					Os01g0824000	Conserved hypothetical protein					35192713	35194379
					Os01g0824500	Hypothetical conserved gene					35224585	35226419
					Os01g0824600	Serine/threonine protein kinase domain containing protein					35228913	35234373	OsCIPK11
					Os01g0824700	Cyclin-like F-box domain containing protein					35238064	35240841	OsFbox048
Biscarini et al. 2016	PH		6666230	MQTL_PH1.1	Os01g0221700	Similar to GDT1-like protein 1, chloroplastic		1	temperate condition
					Os01g0221300	Conserved hypothetical protein					6642665	6645159
					Os01g0221400	Conserved hypothetical protein					6649853	6650092
					Os01g0221500	Protein of unknown function DUF2358 domain containing protein					6653148	6655290
					Os01g0221600	Aluminum-activated malate transporter, Malate-permeable anion channel, Facilitation of malate efflux from cell	OsALMT4				6659237	6662320
					Os01g0221700	Similar to GDT1-like protein 1, chloroplastic					6663533	6666725
					Os01g0221800	Non-protein coding transcript					6667187	6667623
					Os01g0221900	Similar to peptidase C45, acyl-coenzyme A/6-aminopenicillanic acid acyl-transferase					6667724	6670479
					Os01g0222001	Hypothetical conserved gene					6676522	6678026
					ENSRNA049471314	microRNA MIR159	MIR159				6677568	6677765
Ma et al. 2016	PH	sf0123707238	38286772	MQTL_PH1.5				1	drought stress
					Os01g0881500	Similar to Scarecrow-like 1 (Fragment)	SCL1				38261856	38265489
					Os01g0881800	Conserved hypothetical protein					38273297	38274800
					Os01g0881900	Leucine-rich repeat, cysteine-containing containing protein					38275062	38279030
					Os01g0881950	Non-protein coding transcript					38282146	38282720
					Os01g0881966	Hypothetical conserved gene					38282607	38283058
					Os01g0882000	Conserved hypothetical protein					38287883	38289428
					Os01g0882100	Hypothetical conserved gene					38290773	38290970
					Os01g0882200	Similar to octopine synthase binding factor3					38291672	38292452
					Os01g0882300	Protein of unknown function DUF803 family protein					38299999	38305642
					Os01g0882250	Non-protein coding transcript					38300260	38300540
					Os01g0882400	Protein of unknown function DUF679 domain containing protein					38305824	38306726
					Os01g0882500	Similar to NADH dehydrogenase I subunit N					38306570	38307754
					Os01g0882800	Similar to Amino acid carrier (Fragment)	OsAAP11E				38310588	38313631
					Os01g0882900	Hypothetical protein					38310829	38312270
					Os01g0884200	Hypothetical gene					38397406	38398976
Ma et al. 2016	PH	sf0124424308	38416827	MQTL_PH1.6	Os01g0884500	Plus-3 domain containing protein		1	drought stress
					Os01g0884300	No apical meristem (NAM) protein domain containing protein	OsNAC6				38398996	38401481
					Os01g0884350	Hypothetical protein					38400848	38401417
					Os01g0884400	Armadillo domain containing protein	OsPUB16				38409242	38413057
					Os01g0884450	Non-protein coding transcript					38412593	38412705
Ma et al. 2016	PH	sf0132455873	38426095	MQTL_PH1.6				1	drought stress
					Os01g0884500	Plus-3 domain containing protein					38413181	38424557
					Os01g0884600	Hypothetical protein					38419314	38424366
					Os01g0884700	Conserved hypothetical protein					38432707	38433693
					Os01g0884800	Pentatricopeptide repeat domain containing protein					38432750	38437074
					Os01g0884850	Hypothetical protein					38436060	38437082
					Os01g0884900	Similar to DNA glycosylase					38437193	38438811
Ma et al. 2016	PH	sf0132455873	38427506	MQTL_PH1.6				1	drought stress
					Os01g0884500	Plus-3 domain containing protein					38413181	38424557
					Os01g0884600	Hypothetical protein					38419314	38424366
					Os01g0884700	Conserved hypothetical protein					38432707	38433693
					Os01g0884800	Pentatricopeptide repeat domain containing protein					38432750	38437074
					Os01g0884850	Hypothetical protein					38436060	38437082
					Os01g0884900	Similar to DNA glycosylase					38437193	38438811
Ma et al. 2016	PH	sf0138428598	38428598	MQTL_PH1.6				1	drought stress
					Os01g0884500	Plus-3 domain containing protein					38413181	38424557
					Os01g0884600	Hypothetical protein					38419314	38424366
					Os01g0884700	Conserved hypothetical protein					38432707	38433693
					Os01g0884800	Pentatricopeptide repeat domain containing protein					38432750	38437074
					Os01g0884850	Hypothetical protein					38436060	38437082
					Os01g0884900	Similar to DNA glycosylase					38437193	38438811
Ma et al. 2016	PH	sf0138427506	38457643	MQTL_PH1.6	Os01g0885300	Conserved hypothetical protein		1	drought stress
					Os01g0885000	Similar to Cytochrome c					38443627	38446419
					Os01g0885200	Uncharacterised conserved protein UCP031277 domain containing protein					38448148	38450486
					Os01g0885300	Conserved hypothetical protein					38454841	38460529
					Os01g0885500	Hypothetical conserved gene					38469634	38475218
					Os01g0885600	Alpha/beta hydrolase fold-1 domain containing protein					38475647	38480677
					Os01g0885700	Protein kinase-like domain containing protein					38481235	38484005
Ma et al. 2016	PH	sf0138426095	38718425	MQTL_PH1.6				1	drought stress
					Os01g0890001	Hypothetical conserved gene					38698163	38702593
					Os01g0890050	Hypothetical protein					38699392	38701281
					Os01g0890100	Similar to S-domain class receptor-like kinase3	OsRLCK51				38700691	38701615
					Os01g0890200	Similar to S-domain class receptor-like kinase3					38704701	38707473
					Os01g0890250	Hypothetical protein					38705284	38707481
					Os01g0890300	Conserved hypothetical protein					38712011	38716756
					Os01g0890400	Conserved hypothetical protein					38718491	38719379
					Os01g0890500	Conserved hypothetical protein					38723347	38724165
					ENSRNA049471743	microRNA MIR2907	MIR2907				38730446	38730510
					Os01g0890600	Protein kinase, catalytic domain domain containing protein					38732782	38734779
					Os01g0890900	Hypothetical conserved gene	OsZIP4				38736349	38739981
					Os01g0890950	Hypothetical protein					38736468	38739972
					Os01g0891000	Glycoside hydrolase, family 20 protein	OsSTA39				38740059	38745917
					Os01g0891033	Hypothetical protein					38740061	38746054
Ma et al. 2016	PH	sf0138427506	39286700	MQTL_PH1.6				1	drought stress
					Os01g0901700	Similar to emb2421 (embryo defective 2421); monooxygenase/ oxidoreductase					39262881	39266565
					Os01g0901800	Similar to acid phosphatase/vanadium-dependent haloperoxidase related					39266781	39269329
					Os01g0901900	S1, RNA binding domain containing protein					39270573	39274992
					Os01g0901950	Non-protein coding transcript					39271015	39271670
					Os01g0902000	Hypothetical protein					39275190	39283019
					Os01g0902100	Similar to MRP-like ABC transporter	OsABCC2				39276426	39281147
					Os01g0902200	Peptidase M3A and M3B, thimet/oligopeptidase F domain containing protein					39289364	39296595
					Os01g0902300	Alpha/beta hydrolase fold-3 domain containing protein					39296976	39299837
					Os01g0902700	Similar to Peptide transporter PTR2					39307443	39310557
					Os01g0902750	Hypothetical protein					39307848	39310293
Ma et al. 2016	PH	sf1122822808	9646548_10305110	MQTL_PH10.1	ENSRNA049468618	microRNA MIR2907	MIR2907	10	drought stress
					Os10g0336300	Leucine-rich repeat domain containing protein					9667167	9670437
					ENSRNA049468618	microRNA MIR2907	MIR2907				9694304	9694368
					Os10g0336600	Conserved hypothetical protein					9697028	9697723
					Os10g0336700	Non-protein coding transcript					9697781	9698215
					Os10g0337400	Similar to Taxa-1					9757131	9760573
					Os10g0337500	Zinc finger, DHHC-type domain containing protein					9770801	9776538
					Os10g0337600	Similar to Got1-like family protein, expressed					9776979	9781629
					Os10g0337700	Similar to MFP1 attachment factor 1					9784007	9784649
					Os10g0338500	Conserved hypothetical protein					9830846	9832683
					Os10g0338858	Conserved hypothetical protein					9843867	9844366
					Os10g0339182	Conserved hypothetical protein					9860248	9862356
					Os10g0339290	Similar to Alpha-1,2-fucosidase					9861144	9868032
					Os10g0339400	IQ calmodulin-binding region domain containing protein					9910689	9917699
					Os10g0339532	Non-protein coding transcript					9918288	9918871
					Os10g0339600	Similar to Alpha-1,2-fucosidase					9921060	9931420
					Os10g0339650	Non-protein coding transcript					9930896	9931451
					Os10g0340100	Conserved hypothetical protein					9974284	9976309
					Os10g0340301	Conserved hypothetical protein					9984427	9987827
					Os10g0340450	Similar to Putative defensin-like protein 134					9992320	9992760
					Os10g0340600	Similar to Beta-galactosidase	OsBgal14				10012073	10017326
					Os10g0340800	Conserved hypothetical protein					10022541	10023354
					Os10g0340950	Non-protein coding transcript					10025686	10025747
					Os10g0341101	Conserved hypothetical protein					10078307	10084089
					Os10g0341401	Hypothetical gene					10086613	10090361
					Os10g0341700	Cellulose synthase-like H1	OsCslH1				10089510	10095035
					Os10g0341750	Hypothetical protein					10101815	10104190
					Os10g0341800	Hypothetical conserved gene					10118414	10119626
					Os10g0342300	Serine/threonine protein kinase-related domain containing protein					10120371	10122900
					Os10g0342650	Hypothetical protein					10120528	10122944
					Os10g0343000	Conserved hypothetical protein					10162871	10164984
					Os10g0343050	Non-protein coding transcript					10167156	10167569
					Os10g0343100	Syntaxin 6, N-terminal domain containing protein					10170579	10174444
					Os10g0343200	Uncharacterised protein family UPF0497, trans-membrane plant domain containing protein					10174526	10177244
					Os10g0343400	Cellulose synthase family protein	OsCslF7				10180422	10187639
					Os10g0343500	Transposase, Ptta/En/Spm, plant domain containing protein					10189694	10195055
					Os10g0343900	Thioredoxin fold domain containing protein					10216071	10218319
					Os10g0343951	Hypothetical conserved gene					10230680	10231207
					Os10g0344000	Similar to transparent testa 12 protein					10231802	10234439
					Os10g0344500	Similar to cDNA clone:001-128-E01, full insert sequence					10243221	10252736
					Os10g0344550	Conserved hypothetical protein					10257767	10258401
					Os10g0344800	Similar to Phosphoglycerate mutase family protein, expressed					10278806	10283435
					Os10g0344900	Multi antimicrobial extrusion protein MatE family protein					10293210	10295890
					Os10g0345100	Multi antimicrobial extrusion protein MatE family protein					10301639	10304353
Sandhu et al. 2019	PH	S11_17805610	20537268	MQTL_PH11.1				11	drought
					Os11g0551800	Similar to Yippee-like protein 1 (DGL-1) (Mdgl-1)					20518354	20520099
					Os11g0551900	Hypothetical conserved gene	OsGRF8				20522000	20525236
					Os11g0552000	Similar to Tyrosine/nicotianamine aminotransferases family protein	OsNAAT5				20525553	20530015
					Os11g0552100	Protein of unknown function DUF724 family protein					20533132	20538142
Bhandari et al. 2020	PH	S6_13439145	13439145	MQTL_PH6.2				6	reproductive-stage droughtstress
					Os06g0336500	Similar to CSLD2 (Fragment)	OsCSLD5				13414641	13418272
					Os06g0337200	Similar to ZF-HD homeobox protein					13439111	13439757
					Os06g0337100	Non-protein coding transcript					13439148	13440354
Thi Mai To et al. 2019	PH	Sj08_03549058R	25741676	MQTL_PH8.3				8	under different concentration of JA
					Os08g0518100	RabGAP/TBC domain containing protein	MAP				25712814	25717475
					Os08g0518200	Mitochodrial transcription termination factor-related family protein					25719480	25721907
					Os08g0518300	F-box domain, cyclin-like domain containing protein	Os_F0488				25723067	25729449
					Os08g0518350	Conserved hypothetical protein					25731417	25731809
					Os08g0518400	Malectin-like carbohydrate-binding domain domain containing protein					25738339	25743155
					Os08g0518600	Conserved hypothetical protein					25749821	25751374
					Os08g0518800	Similar to Class III chitinase homologu	OsGH				25758874	25759533
					Os08g0518900	Chitinase (EC 3.2.1.14)	C10122				25762457	25763823
					Os08g0519000	Hypothetical conserved gene					25764973	25765963
Ma et al. 2016	PH	sf0825517102	25517102	MQTL_PH8.3				8	drought stress
					Os08g0514000	Protein kinase, catalytic domain domain containing protein					25493856	25494860
					Os08g0514033	Hypothetical protein					25494552	25496092
					Os08g0514066	Similar to H0201G08.2 protein					25495910	25496359
					Os08g0514100	Legume lectin, beta chain domain containing protein					25498232	25502014
					Os08g0514300	Similar to H0425E08.13 protein					25512663	25518531
					Os08g0514600	Hypothetical conserved gene					25534766	25535846
Kadam et al. 2018	PN		39886933	MQTL_PN1.3	Os01g0915350	Hypothetical protein		1	water-deficit stress	3.6e-05	39881691	39890325
					Os01g0915000	Protein of unknown function DUF506, plant family protein					39866435	39867460
					Os01g0915200	Similar to cysteine proteinase inhibitor B					39876458	39877243
					Os01g0915300	Non-protein coding transcript					39878610	39881467
					Os01g0915401	Proteinase inhibitor I25, cystatin domain containing protein					39878959	39879405
					Os01g0915350	Hypothetical protein					39881691	39890325
					Os01g0915400	Similar to SEC (SECRET AGENT); transferase, transferring glycosyl groups					39883004	39884662
					Os01g0915600	Similar to TA1 protein (Fragment)	OsbHLH090				39894690	39897520
					Os01g0915666	Hypothetical protein					39895673	39896850
Guo et al. 2018	PN	sf0206282943	6282943	MQTL_PN2.1				2	under drought conditions	7.56e-06
					Os02g0212100	Similar to Proteinase inhibitor Rgpi9 (Fragment)	OsPDF1.2	2			6261071	6261628
					Os02g0212300	Conserved hypothetical protein		2			6265995	6267554
					Os02g0212400	Conserved hypothetical protein		2			6268420	6268818
					Os02g0212500	Conserved hypothetical protein		2			6270314	6271547
Guo et al. 2018	PN	sf0219881151	19881151	MQTL_PN2.2				2	under drought conditions	8.08e-06
					Os02g0537400	Similar to Heat shock protein		2			19861224	19864508
					Os02g0537450	Hypothetical protein		2			19862862	19864098
					Os02g0537500	E2F transcription facto	OsE2F1	2			19868200	19873307
					Os02g0537700	2-Cys peroxiredoxin (EC 1.11.1.15), Stomatal closure, Potassium deficiency toleranc	OsPRX2	2			19882081	19885745
					Os02g0537775	Hypothetical protein		2			19895179	19896404
					Os02g0537800	Hypothetical conserved gene		2			19897130	19898864
Liang et al.2016	PN	S2_31613390	31613390	MQTL_PN2.4	Os02g0752200,Os02g0752250	Similar to Beta-D-xylosidase, Hypothetical protein		2
					Os02g0751600	Peptidyl-prolyl cis-trans isomerase, FKBP-type domain containing protein	OsFKBP16-2	2			31591221	31593106
					Os02g0751800	Phosphoglycerate mutase 1 family protein		2			31597740	31600635
					Os02g0751900	Similar to Type I inositol-1,4,5-trisphosphate 5-phosphatase CVP2 (EC 3.1.3.56) (Cotyledon vascular pattern 2 protein)		2			31601366	31604391
					Os02g0752000	Cellular retinaldehyde-binding/triple function, C-terminal domain containing protein		2			31604657	31608153
					Os02g0752200	Similar to Beta-D-xylosidase		2			31609801	31614169
					Os02g0752250	Hypothetical protein		2			31610042	31614104
					Os02g0752300	Conserved hypothetical protein		2			31622776	31627571
					Os02g0752600	Similar to predicted protein		2			31636483	31638258
Guo et al. 2018	PN	sf0417765857	17765857	MQTL_PN4.1				4	under drought conditions	3.6e-07
					Os04g0367000	Hypothetical conserved gene		4			17761013	17766782
					Os04g0367201	Conserved hypothetical protein		4			17816534	17818582
					Os04g0367400	Similar to OSIGBa0092J07.5 protein		4			17838025	17839900
Guo et al. 2018	PN	sf0417837069	17837069	MQTL_PN4.1				4	under drought conditions	5.48e-06
					Os04g0367000	Hypothetical conserved gene		4			17761013	17766782
					Os04g0367201	Conserved hypothetical protein		4			17816534	17818582
					Os04g0367400	Similar to OSIGBa0092J07.5 protein		4			17838025	17839900
Guo et al. 2018	PN	sf0418456713	18456713	MQTL_PN4.1				4	under drought conditions	2.58e-06
					Os04g0377500	Non-protein coding transcript		4			18443377	18443657
					Os04g0377600	Similar to OSIGBa0135C09.4 protein		4			18452770	18456567
					Os04g0377932	Similar to Gonidia forming protein GlsA		4			18458075	18458875
					Os04g0378200	Sterile alpha motif SAM domain containing protein		4			18468243	18473626
					Os04g0378066	Hypothetical gene		4			18468382	18473541
					Os04g0378400	Non-protein coding transcript		4			18478742	18480215
Guo et al. 2018	PN	sf0418498399	18498399	MQTL_PN4.1				4	under drought conditions	3.48e-06
					Os04g0378575	Similar to NBS-LRR protein (Fragment)		4			18490353	18494159
					ENSRNA049448453	tRNA-Ala for anticodon AGC	tRNA-Ala	4			18498769	18498841
					Os04g0379300	Methyltransferase type 11 domain containing protein		4			18520424	18530597
					Os04g0380000	Similar to OSIGBa0092E09.6 protein		4			18589059	18595952
					Os04g0380200	Conserved hypothetical protein		4			18598867	18601426
					Os04g0380300	Kelch-type beta propeller domain containing protein	OsFbox203	4			18602681	18609094
					Os04g0380400	Non-protein coding transcript		4			18603004	18604704
Guo et al. 2018	PN	sf0418618810	18618810	MQTL_PN4.1				4	under drought conditions	3.27e-08
					Os04g0380500	Similar to OSIGBa0075F02.5 protein		4			18617211	18619467
					Os04g0380800	Hypothetical conserved gene		4			18637317	18643324
					Os04g0384650	Non-protein coding transcript		4			18869479	18870143
					Os04g0384800	Conserved hypothetical protein	OsRALF-19	4			18869634	18870293
Liang et al.2016	PN	S4_18880870	18880870	MQTL_PN4.2				4
					Os04g0385350	Hypothetical protein		4			18890406	18890819
					Os04g0385600	Tetratricopeptide-like helical domain containing protein	Os_F0796	4			18905542	18907154
Kadam et al. 2018	PN		20027177	MQTL_PN4.2				4	water-deficit stress	4.32e-05
					Os04g0403300	Similar to Alpha-amylase		4			20009203	20009525
					Os04g0403400	Tyrosyl-DNA phosphodiesterase family protein		4			20009913	20015529
					Os04g0403450	Non-protein coding transcript		4			20013903	20014348
					Os04g0403500	NAD(P)-binding domain containing protein		4			20015782	20019593
					Os04g0403600	Conserved hypothetical protein		4			20020086	20020399
					Os04g0403701	Similar to protein phosphatase 2C containing protein	OsPP2C39	4			20021226	20025141
					Os04g0403900	Similar to H0502B11.1 protein		4			20046002	20046917
					Os04g0404000	Hypothetical gene		4			20047576	20048091
Guo et al. 2018	PN	sf0427745858	27745858	MQTL_PN4.3				4	under drought conditions	5.51e-06
					Os04g0553800	Similar to OSIGBa0143N19.10 protein		4			27720100	27725102
					Os04g0554000	Similar to OSIGBa0143N19.11 protein	OsTPP5	4			27726325	27728086
					Os04g0554200	Similar to OSIGBa0143N19.13 protein		4			27732744	27735793
					Os04g0554300	Similar to OSIGBa0143N19.14 protein		4			27736481	27737152
					Os04g0554500	Similar to RCc3 protein	OsHyPRP06	4			27740064	27740809
					Os04g0554600	Similar to RCc3 protein	OsHyPRP07	4			27743339	27743963
					Os04g0554800	Similar to RCc3 protein	OsHyPRP08	4			27753369	27754530
					Os04g0554900	Hypothetical conserved gene		4			27759193	27759736
					Os04g0555000	GRAS (GAI-RGA-SCR) plant-specific transcription factor, Maintenance of shoot apical meristem indeterminacy, Regulation of vegetative to reproductive phase chang	OsHAM3	4			27764668	27767324
					Os04g0555151	Hypothetical protein		4			27764976	27767008
Guo et al. 2018	PN	sf0431153849	31153849	MQTL_PN4.4				4	under drought conditions	8.14e-06
					Os04g0613900	Similar to Potassium transporter 18	OsHAK11	4			31128314	31133415
					Os04g0613950	Hypothetical protein		4			31128547	31129579
					Os04g0614000	Similar to Peroxisomal 2,4-dienoyl-CoA reductase (EC 1.3.1.34)		4			31139226	31141511
					Os04g0614100	Transcription factor, MADS-box domain containing protein	OsMADS31	4			31143100	31144202
					Os04g0614300	Hypothetical conserved gene		4			31161634	31163557
					Os04g0614500	Pyridoxal phosphate-dependent transferase, major region, subdomain 1 domain containing protein		4			31169012	31174731
					Os04g0614600	Similar to Viroid RNA-binding protein (Fragment)	OSL2	4			31176650	31182430
Su et al. 2021	PN	chr05_7226049	7226049	MQTL_PN5.1				5
					Os05g0216950	NB-ARC domain containing protein		5			7212720	7216703
					Os05g0217000	Protein of unknown function DUF1070 family protein	OsAGP23	5			7219354	7219947
					Os05g0217700	BURP domain containing protein	OsBURP07	5			7249980	7251356
Guo et al. 2018	PN	sf0522979815	22979815	MQTL_PN5.2				5	under drought conditions
					Os05g0467600	Conserved hypothetical protein		5			22955315	22960812
					Os05g0467700	Protein of unknown function DUF1618 domain containing protein		5			22961261	22964437
					Os05g0467900	Domain of unknown function DUF1618 domain containing protein		5			22970168	22971650
					Os05g0468000	Non-protein coding transcript		5			22972938	22973578
					Os05g0468100	Protein of unknown function DUF1618 domain containing protein		5			22974497	22978036
					Os05g0468200	Domain of unknown function DUF1618 domain containing protein		5			22978604	22982154
					Os05g0468400	Domain of unknown function DUF1618 domain containing protein		5			22988230	22991467
					Os05g0468500	Esterase, SGNH hydrolase-type domain containing protein	OsGELP68	5			22992525	22994452
					Os05g0468600	Similar to UGP3 (UDP-GLUCOSE PYROPHOSPHORYLASE 3)		5			22996865	23005525
					Os05g0468550	Hypothetical gene		5			22996896	23005544
Liang et al.2016	PN	S6_658071	658071	MQTL_PN6.1				6
					Os06g0111300	Hypothetical conserved gene		6			629986	633799
					Os06g0111400	Guanine nucleotide binding protein (G-protein), alpha subunit family protein		6			634262	640450
					Os06g0111500	Cytosolic 6-phosphogluconate dehydrogenase	Os6PGDH1	6			643712	646718
					Os06g0111550	Hypothetical protein		6			645035	646444
					Os06g0111600	AMP-dependent synthetase/ligase domain containing protein		6			647479	656656
					Os06g0111700	Molecular chaperone, heat shock protein, Hsp40, DnaJ domain containing protein		6			657277	659068
					Os06g0111800	Similar to CSLD2 (Fragment)	OsCSLD2	6			660148	665391
					Os06g0112000	Pentatricopeptide repeat domain containing protein		6			676126	678878
					Os06g0112100	Nucleoside phosphorylase, family 1 domain containing protein		6			678930	682173
Liang et al.2016	PN	S7_21459811	21459811	MQTL_PN7.1				7
					Os07g0542400	Similar to Receptor protein kinase		7			21434654	21437604
					Os07g0542600	Similar to receptor-like protein kinase RK20-1		7			21441037	21444823
					Os07g0542701	Conserved hypothetical protein		7			21444829	21449098
					Os07g0542800	Similar to H0306B06.7 protein		7			21457006	21460283
					Os07g0542900	Similar to blue copper protein	OsUCL22	7			21465220	21466379
					Os07g0543000	Similar to Helix-loop-helix-like protein (Fragment)	OsbHLH057	7			21466858	21469857
					Os07g0543100	Similar to Beta-amylase (EC 3.2.1.2)		7			21470797	21473327
Liang et al.2016	PN	S7_23435774	23435774	MQTL_PN7.1				7
					Os07g0578600	Similar to 5-formyltetrahydrofolate cycloligase (EC 6.3.3.2)		7			23419018	23422450
					Os07g0578700	Conserved hypothetical protein		7			23422877	23423905
					Os07g0578800	Pentatricopeptide repeat domain containing protein		7			23425405	23427883
					Os07g0579000	Conserved hypothetical protein		7			23433375	23434851
					Os07g0579050	Non-protein coding transcript		7			23436019	23436842
					Os07g0579100	Conserved hypothetical protein		7			23440709	23441712
Guo et al. 2018	PN	sf0724337225	24337225	MQTL_PN7.1				7	under drought conditions	5.87e-06
					Os07g0596900	Similar to SUSIBA2-like (WRKY transcription factor 80)	OsWRKY88	7			24312094	24315383
					Os07g0596950	Conserved hypothetical protein		7			24315421	24317851
					Os07g0597000	Similar to Eukaryotic translation initiation factor 5A (eIF-5A)		7			24317702	24320963
					Os07g0597050	Hypothetical gene		7			24345031	24345728
					Os07g0597100	Similar to Saccharopine dehydrogenase		7			24345060	24345963
					Os07g0597200	Protein kinase, core domain containing protein		7			24347899	24351836
					Os07g0597400	Conserved hypothetical protein		7			24355706	24356664
Guo et al. 2018	PN	sf0815801381	15801381	MQTL_PN8.3				8	under drought conditions	5.08e-06
					Os08g0348300	Hypothetical conserved gene		8			15825073	15833433
Guo et al. 2018	PN	sf0818062188	18062188	MQTL_PN8.3				8	under drought conditions	9.7e-07
					Os08g0392100	2OG-Fe(II) oxygenase domain containing protein		8			18568971	18570352
					Os08g0392201	Non-protein coding transcript		8			18581666	18583487
					Os08g0392300	Similar to Oxidoreductase, 2OG-Fe oxygenase family protein, expressed		8			18581667	18583904
					Os08g0392500	Hypothetical conserved gene		8			18591252	18601996
Guo et al. 2018	PN	sf0818579312	18579312	MQTL_PN8.3				8	under drought conditions	9.42e-06
					Os08g0392100	2OG-Fe(II) oxygenase domain containing protein		8			18568971	18570352
					Os08g0392201	Non-protein coding transcript		8			18581666	18583487
					Os08g0392300	Similar to Oxidoreductase, 2OG-Fe oxygenase family protein, expressed		8			18581667	18583904
					Os08g0392500	Hypothetical conserved gene		8			18591252	18601996
Liang et al.2016	PN	S10_14091112	14091112	MQTL_PN10.1				10
					Os10g0408700	Similar to GAMYB-binding protein (Fragment)		10			14095096	14106326
Guo et al. 2018	SF	sf0325364642	25364642	MQTL_SF3.1				3	under drought conditions	7.98e-06
					Os03g0652050	Hypothetical protein		3			25334335	25344927
					Os03g0652100	Not CCR4-Not complex component, N-terminal domain containing protein		3			25334373	25344979
					Os03g0652400	F-box domain, cyclin-like domain containing protein	OsFbox158	3			25356731	25358226
					Os03g0652600	Similar to Not1 N-terminal domain, CCR4-Not complex component family protein, expressed		3			25376204	25376854
Kadam et al. 2018	DRI		15426362	MQTL_DRI4.1				4	water-deficit stress	3.59e-05
					Os04g0331600	Similar to cDNA clone:002-146-G03, full insert sequence		4			15443388	15448006
