# Supplementary material for: Uncovering the Genomic Regions Associated with Yield Maintenance in Rice Under Drought Stress Using an Integrated Meta-Analysis Approach
Source: Rice (N Y). 2024 Jan 16;17:7. doi: 10.1186/s12284-024-00684-1 (PMC10792158; doi:10.1186/s12284-024-00684-1)
Supplement: Supplementary file 11 — Additional file 11: Supplementary Table S8. The collected QTL data for performing meta-analysis of QTLs in the current research. [file 12284_2024_684_MOESM11_ESM.xlsx]

## Sheet: QTL data
Supplementary Table S8. The collected QTL data for performing meta-analysis of QTLs in the current research.
	BY: biomass yield, CT: canopy temperature, DRI: drought respond index, FLZ: flag leaf size, GY: grain yield, HD: heading/days to flowering, HI: harvest index, PH: plant height, PN: panicle number, SF: spikelet fertility
mapName=Consensus	PVE: The phenotypic variance explained, LOD: logarithm of odds ratio
QTL Name	Trait	Condition	Reference	Chromosome	Linkage_group	LOD	PVE (R2)	Position	Posttion - CI/2	Posttion + CI/2
Q_BY1.1	BY	Drought stress	Bhattarai et al. 2018	chr1	linkage_group1	2.53	5.3	38.6	30.1	47.1
Q_BY1.2	BY	Drought stress	Bimpong et al. 2011	chr1	linkage_group1	17.79	34	106.46	105.99	106.92
Q_BY1.3	BY	Drought stress	Dixit et al. 2015	chr1	linkage_group1	3	6.15	9.82	4.52	15.12
Q_BY1.4	BY	Drought stress	Gomez et al. 2010	chr1	linkage_group1	6.5	8.9	129.94	126.28	133.6
Q_BY1.5	BY	Drought stress	Gomez et al. 2010	chr1	linkage_group1	6.42	8.7	129.94	126.19	133.69
Q_BY1.6	BY	Drought stress	Suji et al. 2011	chr1	linkage_group1	10.4	30.7	161.4	160.26	162.54
Q_BY1.7	BY	Drought stress	Suji et al. 2011	chr1	linkage_group1	4.7	11.9	161.4	158.45	164.35
Q_BY1.8	BY	Drought stress	Suji et al. 2011	chr1	linkage_group1	7.8	22.1	161.4	159.81	162.99
Q_BY1.9	BY	Drought stress	Suji et al. 2011	chr1	linkage_group1	3.2	7.9	161.4	156.95	165.85
Q_BY1.10	BY	Drought stress	This et al. 2010	chr1	linkage_group1	6.45	29	100.93	95.49	106.37
Q_BY1.11	BY	Drought stress	This et al. 2010	chr1	linkage_group1	7.33	22	100.93	93.76	108.1
Q_BY1.12	BY	Drought stress	Vikram et al. 2011	chr1	linkage_group1	3	30.3	106.28	105.54	107.02
Q_BY1.13	BY	Drought stress	Vikram et al. 2011	chr1	linkage_group1	3	22.6	106.28	105.03	107.53
Q_BY1.14	BY	Drought stress	Vikram et al. 2011	chr1	linkage_group1	3	20.1	108.51	107.13	109.9
Q_BY1.15	BY	Drought stress	Babu et al. 2003	chr1	linkage_group1	3.59	12.1	129.94	122.24	137.64
Q_BY1.16	BY	Drought stress	Courtois et al. 2000	chr1	linkage_group1	2.87	6.1	102.5	85.07	119.93
Q_BY1.17	BY	Drought stress	Courtois et al. 2000	chr1	linkage_group1	2.79	7.9	92.99	79.53	106.44
Q_BY1.18	BY	Drought stress	Courtois et al. 2000	chr1	linkage_group1	4.09	14.9	113.77	106.64	120.91
Q_BY1.19	BY	Drought stress	Zhou et al. 2011	chr1	linkage_group1	2.4	7.18	99.73	93.42	106.04
Q_BY1.20	BY	Drought stress	Zhou et al. 2011	chr1	linkage_group1	2.3	6.79	99.73	93.06	106.4
Q_BY10.1	BY	Drought stress	Lanceras et al. 2004(b)	chr10	linkage_group10	3.37	11.1	50.21	41.81	58.6
Q_BY10.2	BY	Drought stress	Yue et al. 2006	chr10	linkage_group10	5.6	28.6	27.83	26.25	29.41
Q_BY10.3	BY	Drought stress	Yue et al. 2006	chr10	linkage_group10	2.3	9.17	27.83	22.89	32.77
Q_BY10.4	BY	Drought stress	Hu et al. 2009	chr10	linkage_group10	4.39	13.18	27.83	24.66	31
Q_BY10.5	BY	Drought stress	Zhao et al. 2008	chr10	linkage_group10	10.47	8.8	33.11	29.47	36.76
Q_BY11.1	BY	Drought stress	Lanceras et al. 2004(b)	chr11	linkage_group11	2.62	7.9	36.07	24.28	47.87
Q_BY11.2	BY	Drought stress	Lanceras et al. 2004(b)	chr11	linkage_group11	3.81	13.5	32.78	25.88	39.69
Q_BY11.3	BY	Drought stress	Lanceras et al. 2004(b)	chr11	linkage_group11	5.46	18.8	33.04	28.09	38
Q_BY11.4	BY	Drought stress	This et al. 2010	chr11	linkage_group11	4.3	13	36.64	24.51	48.77
Q_BY11.5	BY	Drought stress	Hu et al. 2009	chr11	linkage_group11	6.37	14.99	104.09	101.3	106.88
Q_BY11.6	BY	Drought stress	Zhao et al. 2008	chr11	linkage_group11	12.99	1.5	66.89	45.5	88.28
Q_BY11.7	BY	Drought stress	Zhao et al. 2008	chr11	linkage_group11	9.87	9.4	120.58	117.17	124
Q_BY11.8	BY	Drought stress	Khowaja and Price,2008	chr11	linkage_group11	4.5	11.7	70.53	66.58	74.49
Q_BY11.9	BY	Drought stress	Khowaja and Price,2008	chr11	linkage_group11	6.8	19.4	95.29	92.9	97.68
Q_BY11.10	BY	Drought stress	Kim et al. 2017	chr11	linkage_group11	4	19.6	60.53	57.17	63.89
Q_BY11.11	BY	Drought stress	Srinivasan et al. 2008	chr11	linkage_group11	3.16	12.5	49.01	41.55	56.46
Q_BY11.12	BY	Drought stress	Zhao et al. 2008	chr11	linkage_group11	8.11	9.5	66.89	63.52	70.27
Q_BY12.1	BY	Drought stress	Bernier et al. 2007	chr12	linkage_group12	18	16	67.23	66.06	68.39
Q_BY12.2	BY	Drought stress	Mishra et al. 2013	chr12	linkage_group12	3	18	61.6	60.06	63.14
Q_BY12.3	BY	Drought stress	This et al. 2010	chr12	linkage_group12	4.5	12	72.23	59.09	85.37
Q_BY12.4	BY	Drought stress	Zhao et al. 2008	chr12	linkage_group12	10.51	9.1	53.41	49.89	56.94
Q_BY12.5	BY	Drought stress	Courtois et al. 2000	chr12	linkage_group12	5.22	18.5	46.18	40.43	51.93
Q_BY12.6	BY	Drought stress	Courtois et al. 2000	chr12	linkage_group12	2.79	7.8	73.57	59.94	87.2
Q_BY12.7	BY	Drought stress	Liu et al. 2005	chr12	linkage_group12	8.27	16.29	33.13	30.57	35.7
Q_BY2.1	BY	Drought stress	Bimpong et al. 2011	chr2	linkage_group2	46.38	34	139.66	139.19	140.13
Q_BY2.2	BY	Drought stress	Yue et al. 2006	chr2	linkage_group2	3.3	14.56	119.66	116.55	122.77
Q_BY2.3	BY	Drought stress	Yue et al. 2006	chr2	linkage_group2	2.3	6.17	119.66	112.32	127
Q_BY2.4	BY	Drought stress	Hu et al. 2009	chr2	linkage_group2	2.69	4.81	51.81	43.12	60.5
Q_BY2.5	BY	Drought stress	Takai et al. 2006	chr2	linkage_group2	2.67	5.9	34.84	23.88	45.81
Q_BY2.6	BY	Drought stress	Takai et al. 2006	chr2	linkage_group2	2.53	7.1	130.62	121.51	139.73
Q_BY2.7	BY	Drought stress	Kato et al. 2008	chr2	linkage_group2	3.1	11.6	140.57	133.94	147.19
Q_BY2.8	BY	Drought stress	Zhou et al. 2011	chr2	linkage_group2	2.3	5.99	52.08	44.52	59.64
Q_BY2.9	BY	Drought stress	Zhou et al. 2011	chr2	linkage_group2	3.5	8.97	119.66	114.61	124.7
Q_BY2.10	BY	Drought stress	Zhou et al. 2011	chr2	linkage_group2	3	7.33	119.66	113.48	125.83
Q_BY2.11	BY	Drought stress	Zhou et al. 2011	chr2	linkage_group2	2.3	5.42	119.66	111.3	128.01
Q_BY3.3	BY	Drought stress	Bernier et al. 2007	chr3	linkage_group3	4.8	19	46.36	45.38	47.35
Q_BY3.4	BY	Drought stress	Bernier et al. 2007	chr3	linkage_group3	5.4	11	45.12	43.42	46.82
Q_BY3.5	BY	Drought stress	Bhattarai et al. 2018	chr3	linkage_group3	2.97	6.7	151.5	144.78	158.22
Q_BY3.6	BY	Drought stress	Dixit et al. 2015	chr3	linkage_group3	3	3.68	12.9	4.04	21.76
Q_BY3.7	BY	Drought stress	Dixit et al. 2015	chr3	linkage_group3	3	1.89	14.05	0.11	31.3
Q_BY3.8	BY	Drought stress	Dixit et al. 2015	chr3	linkage_group3	3	6.02	10.55	5.13	15.97
Q_BY3.9	BY	Drought stress	Dixit et al. 2015	chr3	linkage_group3	3	4.37	11.05	3.59	18.51
Q_BY3.10	BY	Drought stress	Dixit et al. 2015	chr3	linkage_group3	3	5.92	13.25	7.74	18.76
Q_BY3.11	BY	Drought stress	Sabar et al. 2019	chr3	linkage_group3	10.7	7.5	104.01	95.55	112.46
Q_BY3.12	BY	Drought stress	Sabar et al. 2019	chr3	linkage_group3	11.7	6.9	104.01	94.82	113.19
Q_BY3.13	BY	Drought stress	Saikumar et al. 2014	chr3	linkage_group3	6.3	15.1	3.05	0.38	5.72
Q_BY3.14	BY	Drought stress	Saikumar et al. 2014	chr3	linkage_group3	9.8	24.8	4.7	3.07	6.33
Q_BY3.15	BY	Drought stress	Saikumar et al. 2014	chr3	linkage_group3	8.4	22.4	4.7	2.9	6.5
Q_BY3.16	BY	Drought stress	Saikumar et al. 2014	chr3	linkage_group3	6.8	17.7	4.7	2.42	6.98
Q_BY3.17	BY	Drought stress	Vikram et al. 2011	chr3	linkage_group3	3	8.6	44.75	41.5	47.99
Q_BY3.18	BY	Drought stress	Hu et al. 2009	chr3	linkage_group3	5.02	8.26	46.48	41.42	51.54
Q_BY3.19	BY	Drought stress	Hu et al. 2009	chr3	linkage_group3	5.43	9.35	103.06	98.59	107.53
Q_BY3.20	BY	Drought stress	Zhao et al. 2008	chr3	linkage_group3	10.88	11.9	51.55	48.85	54.25
Q_BY3.21	BY	Drought stress	Courtois et al. 2000	chr3	linkage_group3	2.94	6.1	47.64	30.22	65.07
Q_BY3.22	BY	Drought stress	Courtois et al. 2000	chr3	linkage_group3	3.48	16	95.3	88.66	101.94
Q_BY3.23	BY	Drought stress	Sabar et al. 2019	chr3	linkage_group3	27	9.96	104.01	97.64	110.37
Q_BY3.24	BY	Drought stress	Sangodele et al. 2014	chr3	linkage_group3	9.38	27.22	42.5	40.9	44.09
Q_BY4.1	BY	Drought stress	Bernier et al. 2007	chr4	linkage_group4	3.8	3	24.82	18.59	31.05
Q_BY4.2	BY	Drought stress	Dixit et al. 2015	chr4	linkage_group4	3	8.36	98	94.1	101.9
Q_BY4.3	BY	Drought stress	Dixit et al. 2015	chr4	linkage_group4	3	4.64	96	88.97	103.03
Q_BY4.4	BY	Drought stress	Lanceras et al. 2004(a)	chr4	linkage_group4	2.79	11.6	93.28	85.24	101.31
Q_BY4.5	BY	Drought stress	Lanceras et al. 2004(b)	chr4	linkage_group4	2.79	11.6	93.28	85.24	101.31
Q_BY4.6	BY	Drought stress	Prince et al. 2015	chr4	linkage_group4	14	36.8	22.23	21.12	23.34
Q_BY4.7	BY	Drought stress	Suji et al. 2011	chr4	linkage_group4	3.9	8.2	68.3	64.02	72.58
Q_BY4.8	BY	Drought stress	Suji et al. 2011	chr4	linkage_group4	4.5	6.3	58.9	53.32	64.48
Q_BY4.9	BY	Drought stress	Suji et al. 2011	chr4	linkage_group4	3.1	4.9	56.1	48.93	63.27
Q_BY4.10	BY	Drought stress	Suji et al. 2011	chr4	linkage_group4	3.6	8.1	68.3	63.96	72.64
Q_BY4.11	BY	Drought stress	Suji et al. 2011	chr4	linkage_group4	4.2	5.9	58.9	52.95	64.85
Q_BY4.12	BY	Drought stress	Suji et al. 2011	chr4	linkage_group4	3.3	5.2	56.1	49.34	62.86
Q_BY4.13	BY	Drought stress	Hu et al. 2009	chr4	linkage_group4	2.13	3.98	105.37	94.87	115.87
Q_BY4.14	BY	Drought stress	This et al. 2010	chr4	linkage_group4	4.21	13	113.2	101.07	125.33
Q_BY4.15	BY	Drought stress	This et al. 2011	chr4	linkage_group4	4.51	11	95.78	91.29	100.27
Q_BY4.16	BY	Drought stress	This et al. 2011	chr4	linkage_group4	3.73	8	74.35	68.18	80.53
Q_BY4.17	BY	Drought stress	This et al. 2011	chr4	linkage_group4	5.23	11	28.22	23.73	32.71
Q_BY4.18	BY	Drought stress	This et al.2011	chr4	linkage_group4	3.08	8	51.05	44.87	57.22
Q_BY4.19	BY	Drought stress	Liu et al. 2005	chr4	linkage_group4	3.06	4.65	30.84	21.86	39.83
Q_BY4.20	BY	Drought stress	This et al. 2011	chr4	linkage_group4	8.17	16	50.69	47.6	53.78
Q_BY4.21	BY	Drought stress	This et al. 2011	chr4	linkage_group4	4.37	14	50.69	47.16	54.22
Q_BY4.22	BY	Drought stress	Zhou et al. 2011	chr4	linkage_group4	3.5	8.46	63.25	57.9	68.6
Q_BY4.23	BY	Drought stress	Zhou et al. 2011	chr4	linkage_group4	2.2	5.75	63.25	55.37	71.12
Q_BY5.1	BY	Drought stress	Yue et al. 2006	chr5	linkage_group5	3.7	18.79	31.14	28.73	33.55
Q_BY5.2	BY	Drought stress	Hu et al. 2009	chr5	linkage_group5	5.94	14.53	28.79	25.91	31.67
Q_BY5.3	BY	Drought stress	This et al. 2010	chr5	linkage_group5	5.71	19	74.81	66.51	83.11
Q_BY5.4	BY	Drought stress	This et al. 2010	chr5	linkage_group5	1.89	10	77.97	62.2	93.74
Q_BY5.5	BY	Drought stress	This et al. 2010	chr5	linkage_group5	5.76	15	75.9	72.61	79.19
Q_BY5.6	BY	Drought stress	This et al. 2010	chr5	linkage_group5	5.07	13	75.9	72.1	79.7
Q_BY5.7	BY	Drought stress	Zhao et al. 2008	chr5	linkage_group5	10.37	9.3	31.07	27.62	34.52
Q_BY5.8	BY	Drought stress	Courtois et al. 2000	chr5	linkage_group5	2.7	6.8	76.62	60.98	92.25
Q_BY5.9	BY	Drought stress	Kato et al. 2008	chr5	linkage_group5	2.98	13.9	101.75	96.22	107.28
Q_BY5.10	BY	Drought stress	Liu et al. 2005	chr5	linkage_group5	3.89	4.88	55.83	47.26	64.39
Q_BY5.11	BY	Drought stress	Zhao et al. 2008	chr5	linkage_group5	6.68	8.5	31.07	27.29	34.84
Q_BY6.1	BY	Drought stress	Bernier et al. 2007	chr6	linkage_group6	5.2	5	14.46	10.72	18.2
Q_BY6.2	BY	Drought stress	Saikumar et al. 2014	chr6	linkage_group6	6.6	14.6	9.05	6.29	11.81
Q_BY6.3	BY	Drought stress	Sandhu et al. 2013	chr6	linkage_group6	4.1	10.29	16.65	8.23	25.08
Q_BY6.4	BY	Drought stress	Suji et al. 2011	chr6	linkage_group6	4.7	7.9	17.66	13.22	22.11
Q_BY6.5	BY	Drought stress	Suji et al. 2011	chr6	linkage_group6	4.8	7.7	16.41	11.84	20.97
Q_BY6.6	BY	Drought stress	Suji et al. 2011	chr6	linkage_group6	4.1	6.6	15.92	10.6	21.24
Q_BY6.7	BY	Drought stress	Suji et al. 2011	chr6	linkage_group6	7.5	12.9	17.66	14.94	20.39
Q_BY6.8	BY	Drought stress	Suji et al. 2011	chr6	linkage_group6	7.5	12.5	16.41	13.59	19.22
Q_BY6.9	BY	Drought stress	Suji et al. 2011	chr6	linkage_group6	6.3	10.6	15.92	12.61	19.24
Q_BY6.10	BY	Drought stress	Suji et al. 2011	chr6	linkage_group6	3.2	4.5	17.66	9.86	25.47
Q_BY6.11	BY	Drought stress	Suji et al. 2011	chr6	linkage_group6	3.1	4.4	16.41	8.42	24.39
Q_BY6.12	BY	Drought stress	Takai et al. 2006	chr6	linkage_group6	4.59	10.6	103.22	97.12	109.32
Q_BY6.13	BY	Drought stress	Gu et al. 2012	chr6	linkage_group6	2.29	10.6	35.12	26.94	43.29
Q_BY6.14	BY	Drought stress	Zhao et al. 2008	chr6	linkage_group6	7.28	7.3	59	54.61	63.4
Q_BY6.15	BY	Drought stress	Courtois et al. 2000	chr6	linkage_group6	2.75	8.5	60.75	48.25	73.26
Q_BY6.16	BY	Drought stress	Courtois et al. 2000	chr6	linkage_group6	2.86	6.6	91	74.9	107.11
Q_BY6.17	BY	Drought stress	Kato et al. 2008	chr6	linkage_group6	4.55	16.8	116.01	111.43	120.58
Q_BY7.1	BY	Drought stress	Suji et al. 2011	chr7	linkage_group7	4.8	10.3	73.2	69.79	76.61
Q_BY7.2	BY	Drought stress	Suji et al. 2011	chr7	linkage_group7	5.3	9.1	69.2	65.34	73.06
Q_BY7.3	BY	Drought stress	Suji et al. 2011	chr7	linkage_group7	5.6	8.1	70	65.66	74.34
Q_BY8.1	BY	Drought stress	Lanceras et al. 2004(b)	chr8	linkage_group8	2.95	9.4	102.86	92.95	112.78
Q_BY8.2	BY	Drought stress	This et al. 2010	chr8	linkage_group8	3.05	6	83.53	75.3	91.76
Q_BY8.3	BY	Drought stress	This et al. 2010	chr8	linkage_group8	3.38	15	56.43	45.92	66.94
Q_BY8.4	BY	Drought stress	Liu et al. 2005	chr8	linkage_group8	10.63	15.27	91.62	88.88	94.35
Q_BY8.5	BY	Drought stress	Liu et al. 2005	chr8	linkage_group8	7	10.34	78	73.95	82.04
Q_BY8.6	BY	Drought stress	Liu et al. 2005	chr8	linkage_group8	4.95	13.08	25.68	22.48	28.87
Q_BY8.7	BY	Drought stress	Prince et al. 2015	chr8	linkage_group8	3.6	11	16.5	12.79	20.2
Q_BY8.8	BY	Drought stress	Zhou et al. 2011	chr8	linkage_group8	4.4	10.54	86.97	82.68	91.27
Q_BY8.9	BY	Drought stress	Zhou et al. 2011	chr8	linkage_group8	5.14	5.03	71.55	62.55	80.55
Q_BY9.1	BY	Drought stress	Bernier et al. 2007	chr9	linkage_group9	4.1	13	92.67	91.23	94.11
Q_BY9.2	BY	Drought stress	Lanceras et al. 2004(a)	chr9	linkage_group9	3.56	11.6	90.06	82.03	98.1
Q_BY9.3	BY	Drought stress	Lanceras et al. 2004(b)	chr9	linkage_group9	3.37	11.3	88.01	79.76	96.25
Q_BY9.4	BY	Drought stress	Lanceras et al. 2004(b)	chr9	linkage_group9	3.56	11.6	90.06	82.03	98.1
Q_BY9.5	BY	Drought stress	Yue et al. 2006	chr9	linkage_group9	3.2	7.45	47.69	41.61	53.76
Q_BY9.6	BY	Drought stress	Gu et al. 2012	chr9	linkage_group9	4.79	18.2	79.22	74.46	83.99
Q_BY9.7	BY	Drought stress	Gu et al. 2012	chr9	linkage_group9	2.27	9.4	79.22	70	88.45
Q_BY9.8	BY	Drought stress	Gu et al. 2012	chr9	linkage_group9	2.33	9.3	79.22	69.9	88.55
Q_BY9.9	BY	Drought stress	Courtois et al. 2000	chr9	linkage_group9	3.95	7.9	99.37	85.91	112.82
Q_BY9.10	BY	Drought stress	Gu et al. 2012	chr9	linkage_group9	2.47	11.4	79.22	71.62	86.83
Q_BY9.11	BY	Drought stress	Gu et al. 2012	chr9	linkage_group9	2.34	10.8	79.22	71.2	87.25
Q_CT1.1	CT	Drought stress	Yue et al. 2005	chr1	linkage_group1	4.8	14.14	85.01	81.81	88.21
Q_CT10.1	CT	Drought stress	Liu et al. 2005	chr10	linkage_group10	5.54	7.96	61.76	56.51	67.01
Q_CT10.2	CT	Drought stress	Liu et al. 2005	chr10	linkage_group10	5.05	7.18	20.02	14.2	25.84
Q_CT11.1	CT	Drought stress	Yue et al. 2005	chr11	linkage_group11	2.5	8.18	96.72	91.18	102.25
Q_CT2.1	CT	Drought stress	Gomez et al. 2010	chr2	linkage_group2	3.21	9.1	122.33	118.74	125.91
Q_CT2.2	CT	Drought stress	Gomez et al. 2010	chr2	linkage_group2	2.65	8.9	122.33	118.66	125.99
Q_CT2.3	CT	Drought stress	Yue et al. 2005	chr2	linkage_group2	3	8.6	33.85	28.59	39.12
Q_CT3.1	CT	Drought stress	Dixit et al. 2015	chr3	linkage_group3	3	3.53	12.9	3.66	22.14
Q_CT3.2	CT	Drought stress	Dixit et al. 2015	chr3	linkage_group3	3	5.03	12.9	6.42	19.38
Q_CT3.3	CT	Drought stress	Saikumar et al. 2014	chr3	linkage_group3	6.7	16.9	4.7	2.31	7.09
Q_CT4.1	CT	Drought stress	Liu et al. 2005	chr4	linkage_group4	10.27	15.71	91.64	88.98	94.3
Q_CT4.2	CT	Drought stress	Liu et al. 2005	chr4	linkage_group4	11.99	25	69.91	68.23	71.58
Q_CT5.1	CT	Drought stress	Yue et al. 2005	chr5	linkage_group5	2.4	5.87	66.52	58.8	74.23
Q_CT6.1	CT	Drought stress	Yue et al. 2005	chr6	linkage_group6	2.6	8.64	96.77	91.53	102.01
Q_CT7.1	CT	Drought stress	Dixit et al. 2015	chr7	linkage_group7	3	4.26	44.4	36.75	52.05
Q_CT7.2	CT	Drought stress	Prince et al. 2015	chr7	linkage_group7	2.6	11	67	63.3	70.7
Q_CT8.1	CT	Drought stress	Liu et al. 2005	chr8	linkage_group8	3.22	5	90.77	82.42	99.13
Q_CT8.2	CT	Drought stress	Saikumar et al. 2014	chr8	linkage_group8	38.7	76	65.75	65.22	66.28
Q_CT8.3	CT	Drought stress	Yue et al. 2005	chr8	linkage_group8	4.3	14.91	78	74.96	81.03
Q_CT9.1	CT	Drought stress	Liu et al. 2005	chr9	linkage_group9	6.1	11.76	83.25	79.7	86.8
Q_CT9.2	CT	Drought stress	Srinivasan et al .2008	chr9	linkage_group9	2.62	10.5	99.99	91.11	108.86
Q_DRI1.1	DRI	Drought stress	Yue et al. 2005	chr1	linkage_group1	3	9.25	111.92	107.03	116.82
Q_DRI1.2	DRI	Drought stress	This et al. 2010	chr1	linkage_group1	3.19	6	101.42	93.19	109.65
Q_DRI1.3	DRI	Drought stress	Courtois et al. 2000	chr1	linkage_group1	8.52	18.9	102.5	96.88	108.12
Q_DRI1.4	DRI	Drought stress	Courtois et al. 2000	chr1	linkage_group1	3.63	9.3	92.99	81.56	104.42
Q_DRI1.5	DRI	Drought stress	Yue et al. 2006	chr1	linkage_group1	2.4	5.13	111.92	103.1	120.75
Q_DRI1.6	DRI	Drought stress	Bhattarai et al. 2018	chr1	linkage_group1	8.7	18.1	147.25	144.76	149.74
Q_DRI1.7	DRI	Drought stress	Courtois et al. 2000	chr1	linkage_group1	9.15	16	102.5	95.86	109.14
Q_DRI1.8	DRI	Drought stress	Courtois et al. 2000	chr1	linkage_group1	9.1	23.3	113.77	109.21	118.33
Q_DRI1.9	DRI	Drought stress	Kurniawan et al. 2014	chr1	linkage_group1	3.2	9.1	178.1	172.28	183.55
Q_DRI1.10	DRI	Drought stress	This et al. 2010	chr1	linkage_group1	4.33	7	112.66	105.6	119.71
Q_DRI1.11	DRI	Drought stress	This et al. 2010	chr1	linkage_group1	4.42	12	129.9	116.76	143.04
Q_DRI1.12	DRI	Drought stress	Trijatmiko et al. 2014	chr1	linkage_group1	3.2	9.1	106.11	100.29	111.92
Q_DRI1.13	DRI	Drought stress	Yue et al. 2006	chr1	linkage_group1	3	9.05	106.96	101.96	111.97
Q_DRI10.1	DRI	Drought stress	Yue et al. 2005	chr10	linkage_group10	4.5	15.49	27.83	24.91	30.75
Q_DRI10.2	DRI	Drought stress	Zhao et al. 2008	chr10	linkage_group10	9.76	8.2	33.11	29.2	37.03
Q_DRI10.3	DRI	Drought stress	Courtois et al. 2000	chr10	linkage_group10	2.75	5.1	59.21	38.37	80.06
Q_DRI10.4	DRI	Drought stress	Lin et al. 2007	chr10	linkage_group10	4.36	10.7	63.68	38.92	88.45
Q_DRI11.1	DRI	Drought stress	Kim et al. 2017	chr11	linkage_group11	7.1	19.9	60.53	57.22	63.84
Q_DRI11.2	DRI	Drought stress	Courtois et al. 2000	chr11	linkage_group11	3.86	7.9	46.73	33.28	60.19
Q_DRI11.3	DRI	Drought stress	Yue et al. 2005	chr11	linkage_group11	4.1	19.05	71.68	69.3	74.05
Q_DRI11.4	DRI	Drought stress	This et al. 2011	chr11	linkage_group11	3.49	6	37.18	28.95	45.41
Q_DRI12.1	DRI	Drought stress	Hemamalini et al. 2000	chr12	linkage_group12	2.03	16.1	88.82	82.22	95.43
Q_DRI12.2	DRI	Drought stress	This et al. 2011	chr12	linkage_group12	3.59	7	64.69	57.64	71.75
Q_DRI12.3	DRI	Drought stress	Courtois et al. 2000	chr12	linkage_group12	3.33	6	73.57	55.86	91.29
Q_DRI12.4	DRI	Drought stress	Bhattarai et al. 2018	chr12	linkage_group12	3.08	6.2	63.45	56.19	70.71
Q_DRI12.5	DRI	Drought stress	Mishra et al. 2013	chr12	linkage_group12	3	25.1	61.6	60.5	62.7
Q_DRI12.6	DRI	Drought stress	Prince et al. 2015	chr12	linkage_group12	5.23	27.3	54.48	52.99	55.97
Q_DRI12.7	DRI	Drought stress	Yue et al. 2005	chr12	linkage_group12	4.7	20.51	91.14	88.93	93.35
Q_DRI2.1	DRI	Drought stress	Kim et al. 2017	chr2	linkage_group2	3.3	8.8	51.35	43.87	58.83
Q_DRI2.2	DRI	Drought stress	Qun et al. 2011	chr2	linkage_group2	2.51	4.99	51.61	40.15	63.07
Q_DRI2.3	DRI	Drought stress	Yue et al. 2005	chr2	linkage_group2	3.8	12.07	33.85	30.1	37.61
Q_DRI2.4	DRI	Drought stress	Yue et al. 2005	chr2	linkage_group2	3.7	12.33	119.66	115.99	123.33
Q_DRI2.5	DRI	Drought stress	Yue et al. 2006	chr2	linkage_group2	2.9	10.95	33.85	29.72	37.99
Q_DRI2.6	DRI	Drought stress	Gomez et al. 2010	chr2	linkage_group2	5.3	11.6	122.33	119.52	125.14
Q_DRI2.7	DRI	Drought stress	Gomez et al. 2010	chr2	linkage_group2	3.77	8.1	122.33	118.3	126.35
Q_DRI2.8	DRI	Drought stress	Gomez et al. 2010	chr2	linkage_group2	2.71	5.2	106.21	99.94	112.48
Q_DRI2.9	DRI	Drought stress	This et al. 2011	chr2	linkage_group2	3.59	6	57.13	48.89	65.36
Q_DRI3.1	DRI	Drought stress	Qun et al. 2011	chr3	linkage_group3	4.53	13.19	59.82	55.49	64.16
Q_DRI3.2	DRI	Drought stress	Qun et al. 2011	chr3	linkage_group3	2.45	4.43	59.82	46.92	72.73
Q_DRI3.3	DRI	Drought stress	Sabar et al. 2019	chr3	linkage_group3	9.7	17.12	90.21	86.51	93.91
Q_DRI3.4	DRI	Drought stress	Sabar et al. 2019	chr3	linkage_group3	5.3	4.5	104.01	89.92	118.09
Q_DRI3.5	DRI	Drought stress	Yue et al. 2005	chr3	linkage_group3	3.8	18.18	47.2	44.71	49.7
Q_DRI3.6	DRI	Drought stress	Yue et al. 2006	chr3	linkage_group3	4.2	16.1	97.98	95.17	100.79
Q_DRI3.7	DRI	Drought stress	Yue et al. 2006	chr3	linkage_group3	4.7	14.98	97.98	94.96	101
Q_DRI3.8	DRI	Drought stress	Yue et al. 2006	chr3	linkage_group3	2.9	11.33	49.92	45.92	53.91
Q_DRI3.9	DRI	Drought stress	Courtois et al. 2000	chr3	linkage_group3	2.98	7	48.28	33.09	63.46
Q_DRI3.10	DRI	Drought stress	Courtois et al. 2000	chr3	linkage_group3	7.73	14.8	134.08	126.9	141.26
Q_DRI3.11	DRI	Drought stress	Courtois et al. 2000	chr3	linkage_group3	3.2	4.8	59.36	37.21	81.5
Q_DRI3.12	DRI	Drought stress	This et al. 2010	chr3	linkage_group3	4.28	17	90.21	80.93	99.49
Q_DRI3.13	DRI	Drought stress	This et al. 2010	chr3	linkage_group3	5.56	13	71.56	59.43	83.69
Q_DRI3.14	DRI	Drought stress	Yue et al. 2005	chr3	linkage_group3	2.9	5.98	46.19	38.62	53.76
Q_DRI4.1	DRI	Drought stress	Hemamalini et al. 2000	chr4	linkage_group4	1.8	14.4	29.96	22.58	37.34
Q_DRI4.2	DRI	Drought stress	This et al. 2011	chr4	linkage_group4	5.3	15	51.05	47.76	54.34
Q_DRI4.3	DRI	Drought stress	Sabar et al. 2019	chr4	linkage_group4	4.8	12.5	103.03	97.96	108.1
Q_DRI4.4	DRI	Drought stress	Courtois et al. 2000	chr4	linkage_group4	4.16	8.2	113.41	100.45	126.37
Q_DRI4.5	DRI	Drought stress	Courtois et al. 2000	chr4	linkage_group4	4.69	10.9	29.96	20.21	39.71
Q_DRI4.6	DRI	Drought stress	Courtois et al. 2000	chr4	linkage_group4	3.3	7.1	98.17	83.2	113.14
Q_DRI4.7	DRI	Drought stress	Lin et al. 2007	chr4	linkage_group4	5.16	12.1	47.88	25.98	69.78
Q_DRI4.8	DRI	Drought stress	This et al.2011	chr4	linkage_group4	3.84	10	51.05	46.11	55.99
Q_DRI4.9	DRI	Drought stress	Yue et al. 2005	chr4	linkage_group4	3.7	10.19	42.97	38.53	47.41
Q_DRI4.10	DRI	Drought stress	Yue et al. 2006	chr4	linkage_group4	3.3	7.11	29.78	23.41	36.15
Q_DRI5.1	DRI	Drought stress	Qun et al. 2011	chr5	linkage_group5	6.04	10.79	77.32	72.02	82.62
Q_DRI5.2	DRI	Drought stress	Qun et al. 2011	chr5	linkage_group5	3.26	5.85	77.32	67.55	87.09
Q_DRI5.3	DRI	Drought stress	Khowaja and Price,2008	chr5	linkage_group5	3.6	10.2	83.59	79.05	88.13
Q_DRI5.4	DRI	Drought stress	This et al. 2010	chr5	linkage_group5	5.27	19	74.81	66.51	83.11
Q_DRI5.5	DRI	Drought stress	This et al. 2010	chr5	linkage_group5	6.3	23	74.88	68.02	81.74
Q_DRI5.6	DRI	Drought stress	This et al. 2010	chr5	linkage_group5	7.15	16	70.84	67.75	73.92
Q_DRI5.7	DRI	Drought stress	Courtois et al. 2000	chr5	linkage_group5	4.24	9.6	78.38	67.3	89.45
Q_DRI5.8	DRI	Drought stress	Courtois et al. 2000	chr5	linkage_group5	3.99	6.3	78.38	61.5	95.25
Q_DRI5.9	DRI	Drought stress	This et al. 2010	chr5	linkage_group5	8.03	28	74.71	69.08	80.34
Q_DRI5.10	DRI	Drought stress	This et al. 2010	chr5	linkage_group5	9.55	22	72.58	70.33	74.82
Q_DRI5.11	DRI	Drought stress	This et al. 2010	chr5	linkage_group5	3.87	8	75.9	69.72	82.07
Q_DRI5.12	DRI	Drought stress	Yue et al. 2005	chr5	linkage_group5	3.4	13.34	66.52	63.12	69.91
Q_DRI5.13	DRI	Drought stress	Zhao et al. 2008	chr5	linkage_group5	11.65	11.7	31.07	28.32	33.81
Q_DRI5.14	DRI	Drought stress	Zhao et al. 2008	chr5	linkage_group5	7.82	14.9	65.57	63.41	67.72
Q_DRI6.1	DRI	Drought stress	Qun et al. 2011	chr6	linkage_group6	3.99	6.16	103.22	93.94	112.5
Q_DRI6.2	DRI	Drought stress	Qun et al. 2011	chr6	linkage_group6	2.66	5.95	103.22	93.61	112.83
Q_DRI6.3	DRI	Drought stress	Yue et al. 2005	chr6	linkage_group6	2.9	9.03	96.77	91.76	101.79
Q_DRI6.4	DRI	Drought stress	Courtois et al. 2000	chr6	linkage_group6	8.73	19.4	91	85.52	96.48
Q_DRI6.5	DRI	Drought stress	Prince et al. 2015	chr6	linkage_group6	4.2	24.8	21.97	20.32	23.61
Q_DRI6.6	DRI	Drought stress	This et al. 2010	chr6	linkage_group6	5.32	16	92.48	82.63	102.34
Q_DRI6.7	DRI	Drought stress	This et al.2011	chr6	linkage_group6	3.59	9	73.32	67.83	78.8
Q_DRI6.8	DRI	Drought stress	Yue et al. 2005	chr6	linkage_group6	4.3	11.38	10.51	6.53	14.49
Q_DRI7.1	DRI	Drought stress	Zhao et al. 2008	chr7	linkage_group7	9.75	8.2	91.06	87.15	94.98
Q_DRI7.2	DRI	Drought stress	Courtois et al. 2000	chr7	linkage_group7	3.55	6.5	99.15	82.8	115.5
Q_DRI7.3	DRI	Drought stress	Yue et al. 2005	chr7	linkage_group7	2.4	5.09	51.7	42.8	60.59
Q_DRI7.4	DRI	Drought stress	Yue et al. 2005	chr7	linkage_group7	3.9	13.38	47.22	43.84	50.61
Q_DRI7.5	DRI	Drought stress	Bhattarai et al. 2018	chr7	linkage_group7	3.48	6.6	46.05	39.23	52.87
Q_DRI7.6	DRI	Drought stress	Courtois et al. 2000	chr7	linkage_group7	3.75	5.6	49.37	30.39	68.35
Q_DRI7.7	DRI	Drought stress	Hemamalini et al. 2000	chr7	linkage_group7	1.55	11.9	86.21	77.28	95.14
Q_DRI8.1	DRI	Drought stress	Qun et al. 2011	chr8	linkage_group8	3.27	5.8	93.11	83.25	102.97
Q_DRI8.2	DRI	Drought stress	Yue et al. 2005	chr8	linkage_group8	5.3	19.05	78	75.62	80.37
Q_DRI8.3	DRI	Drought stress	Zhao et al. 2008	chr8	linkage_group8	13.24	9.1	66.56	63.04	70.09
Q_DRI8.4	DRI	Drought stress	Zhao et al. 2008	chr8	linkage_group8	7.51	7.8	65.72	61.6	69.83
Q_DRI8.5	DRI	Drought stress	Yue et al. 2006	chr8	linkage_group8	2.9	11.05	90.91	86.82	95.01
Q_DRI8.6	DRI	Drought stress	Lin et al. 2007	chr8	linkage_group8	5.64	13.2	66.56	46.49	86.64
Q_DRI8.7	DRI	Drought stress	Yue et al. 2006	chr8	linkage_group8	2.4	6.55	64.62	57.71	71.53
Q_DRI9.1	DRI	Drought stress	Yue et al. 2005	chr9	linkage_group9	2.4	4.9	90.57	81.33	99.81
Q_DRI9.2	DRI	Drought stress	This et al. 2011	chr9	linkage_group9	6.07	13	80.78	76.98	84.58
Q_DRI9.3	DRI	Drought stress	Yue et al. 2006	chr9	linkage_group9	2.8	6.98	78.18	71.69	84.66
Q_DRI9.4	DRI	Drought stress	Courtois et al. 2000	chr9	linkage_group9	3.87	5.9	43.5	25.48	61.52
Q_DRI9.5	DRI	Drought stress	Courtois et al. 2000	chr9	linkage_group9	9.39	18	89.01	83.11	94.92
Q_DRI9.6	DRI	Drought stress	Yue et al. 2005	chr9	linkage_group9	5.3	23.54	47.69	45.76	49.61
Q_DRI9.7	DRI	Drought stress	Yue et al. 2005	chr9	linkage_group9	3.7	8.33	47.69	42.25	53.12
Q_DRI9.8	DRI	Drought stress	Yue et al. 2006	chr9	linkage_group9	7.7	26.36	48.15	46.43	49.87
Q_DRI9.9	DRI	Drought stress	Yue et al. 2006	chr9	linkage_group9	3.6	9.3	48.15	43.28	53.02
Q_FLZ1.1	FLZ	Drought stress	Yue et al. 2008	chr1	linkage_group1	2.9	5.41	100.37	92	108.74
Q_FLZ1.2	FLZ	Drought stress	Yue et al. 2008	chr1	linkage_group1	2.1	7.8	106.96	101.16	112.77
Q_FLZ1.3	FLZ	Drought stress	This et al. 2010	chr1	linkage_group1	5.81	13	106.28	102.48	110.08
Q_FLZ1.4	FLZ	Drought stress	This et al. 2010	chr1	linkage_group1	3.2	8	106.28	100.11	112.45
Q_FLZ10.1	FLZ	Drought stress	Yue et al. 2008	chr10	linkage_group10	2.3	7.1	67.77	61.39	74.14
Q_FLZ10.2	FLZ	Drought stress	Yue et al. 2008	chr10	linkage_group10	2.3	6.84	25.08	18.46	31.7
Q_FLZ12.1	FLZ	Drought stress	This et al. 2010	chr12	linkage_group12	4.52	12	89.94	76.8	103.08
Q_FLZ12.2	FLZ	Drought stress	This et al. 2011	chr12	linkage_group12	5.27	13	89.94	86.14	93.74
Q_FLZ12.3	FLZ	Drought stress	This et al. 2011	chr12	linkage_group12	4.41	11	89.94	85.45	94.43
Q_FLZ2.1	FLZ	Drought stress	Yue et al. 2008	chr2	linkage_group2	3	7.66	33.85	27.94	39.76
Q_FLZ2.2	FLZ	Drought stress	Yue et al. 2008	chr2	linkage_group2	2.4	16.07	108.76	105.94	111.58
Q_FLZ2.3	FLZ	Drought stress	This et al. 2011	chr2	linkage_group2	3.4	6	49.44	41.21	57.67
Q_FLZ2.4	FLZ	Drought stress	This et al.2011	chr2	linkage_group2	3.8	8	75.34	69.16	81.51
Q_FLZ2.5	FLZ	Drought stress	Yue et al. 2008	chr2	linkage_group2	2.3	4.71	130.62	121.01	140.24
Q_FLZ2.6	FLZ	Drought stress	This et al. 2010	chr2	linkage_group2	6.74	17	124.22	114.94	133.5
Q_FLZ2.7	FLZ	Drought stress	This et al. 2011	chr2	linkage_group2	3.45	7	133.19	126.13	140.24
Q_FLZ2.8	FLZ	Drought stress	Yue et al. 2008	chr2	linkage_group2	2.3	5.33	55.43	46.94	63.93
Q_FLZ3.1	FLZ	Drought stress	Yue et al. 2008	chr3	linkage_group3	3.8	7.65	47.2	41.29	53.12
Q_FLZ3.2	FLZ	Drought stress	Yue et al. 2008	chr3	linkage_group3	3	6.62	104.01	97.17	110.85
Q_FLZ3.3	FLZ	Drought stress	Yue et al. 2008	chr3	linkage_group3	2.4	5.55	104.01	95.85	112.17
Q_FLZ3.4	FLZ	Drought stress	Yue et al. 2008	chr3	linkage_group3	7.4	11.27	47.2	43.19	51.22
Q_FLZ3.5	FLZ	Drought stress	This et al. 2010	chr3	linkage_group3	3.96	10	127.88	112.11	143.65
Q_FLZ3.6	FLZ	Drought stress	This et al. 2011	chr3	linkage_group3	5.64	14	119.2	115.67	122.73
Q_FLZ3.7	FLZ	Drought stress	This et al. 2011	chr3	linkage_group3	3.56	9	119.2	113.71	124.69
Q_FLZ4.1	FLZ	Drought stress	Yue et al. 2008	chr4	linkage_group4	4.4	10.21	104.99	100.56	109.43
Q_FLZ4.2	FLZ	Drought stress	This et al. 2010	chr4	linkage_group4	7.3	21	110.59	103.08	118.1
Q_FLZ4.3	FLZ	Drought stress	This et al. 2011	chr4	linkage_group4	5.32	12	95.78	91.67	99.9
Q_FLZ4.4	FLZ	Drought stress	This et al. 2011	chr4	linkage_group4	15.91	31	28.22	26.63	29.81
Q_FLZ4.5	FLZ	Drought stress	This et al. 2011	chr4	linkage_group4	7.77	18	28.22	25.48	30.96
Q_FLZ4.6	FLZ	Drought stress	Yue et al. 2008	chr4	linkage_group4	17.1	29.82	104.99	103.47	106.51
Q_FLZ5.1	FLZ	Drought stress	This et al. 2010	chr5	linkage_group5	3.46	7	72.58	65.52	79.63
Q_FLZ5.2	FLZ	Drought stress	Yue et al. 2008	chr5	linkage_group5	8.2	14.27	85.35	82.18	88.52
Q_FLZ6.1	FLZ	Drought stress	Yue et al. 2008	chr6	linkage_group6	3	5.49	65.57	57.32	73.82
Q_FLZ6.2	FLZ	Drought stress	Yue et al. 2008	chr6	linkage_group6	2.6	3.55	27.5	14.75	40.25
Q_FLZ7.1	FLZ	Drought stress	Yue et al. 2008	chr7	linkage_group7	3.2	6.4	102.8	95.73	109.87
Q_FLZ7.2	FLZ	Drought stress	Yue et al. 2008	chr7	linkage_group7	2.9	6.71	51.7	44.95	58.45
Q_FLZ9.1	FLZ	Drought stress	Yue et al. 2008	chr9	linkage_group9	2	2.58	47.69	30.14	65.24
Q_FLZ9.2	FLZ	Drought stress	Yue et al. 2008	chr9	linkage_group9	2	5.07	47.69	38.76	56.62
Q_GY1.1	GY	Drought stress	Lin et al. 2007	chr1	linkage_group1	8.41	20.3	105.2	92.15	118.25
Q_GY1.2	GY	Drought stress	Tain et al. 2005	chr1	linkage_group1	3	8	14.79	8.38	21.2
Q_GY1.3	GY	Drought stress	Wang et al. 2013	chr1	linkage_group1	6.26	12.89	99.73	92.29	107.17
Q_GY1.4	GY	Drought stress	Wang et al. 2013	chr1	linkage_group1	4.43	8.65	99.73	86.64	112.82
Q_GY1.5	GY	Drought stress	xing et al. 2013	chr1	linkage_group1	3.53	8.58	128.32	124	132.63
Q_GY1.6	GY	Drought stress	xing et al. 2013	chr1	linkage_group1	9.95	5.44	136.33	129.52	143.14
Q_GY1.7	GY	Drought stress	Lin et al. 2007	chr1	linkage_group1	8.7	19.2	32.3	18.5	46.1
Q_GY1.8	GY	Drought stress	Bhattarai et al. 2018	chr1	linkage_group1	2.1	6.1	183.5	176.22	183.55
Q_GY1.9	GY	Drought stress	Ghimire et al. 2012	chr1	linkage_group1	3	32	102.1	101.12	103.09
Q_GY1.10	GY	Drought stress	Ghimire et al. 2012	chr1	linkage_group1	3	9.3	101.27	97.89	104.65
Q_GY1.11	GY	Drought stress	Kurniawan et al. 2014	chr1	linkage_group1	3.2	9.1	175	169.18	180.82
Q_GY1.12	GY	Drought stress	Lang et al. 2013	chr1	linkage_group1	3	6.99	105.43	100.33	110.52
Q_GY1.13	GY	Drought stress	Lang et al. 2013	chr1	linkage_group1	3	2.47	34.99	20.58	49.4
Q_GY1.14	GY	Drought stress	Lang et al. 2013	chr1	linkage_group1	3	3.82	21.47	12.15	30.79
Q_GY1.15	GY	Drought stress	Prince et al. 2015	chr1	linkage_group1	6.53	20.9	141.7	139.75	143.65
Q_GY1.16	GY	Drought stress	Prince et al. 2015	chr1	linkage_group1	8.41	17.8	145.5	143.21	147.79
Q_GY1.17	GY	Drought stress	Prince et al. 2015	chr1	linkage_group1	3.37	6.3	91.27	84.8	97.74
Q_GY1.18	GY	Drought stress	Sandhu et al. 2014	chr1	linkage_group1	3	7.7	106.66	103.13	110.19
Q_GY1.19	GY	Drought stress	Sandhu et al. 2014	chr1	linkage_group1	3	6.5	106.66	102.48	110.84
Q_GY1.20	GY	Drought stress	Sandhu et al. 2014	chr1	linkage_group1	3	5.3	106.66	101.53	111.78
Q_GY1.21	GY	Drought stress	Sandhu et al. 2014	chr1	linkage_group1	3	7.1	70.78	66.95	74.6
Q_GY1.22	GY	Drought stress	Sandhu et al. 2014	chr1	linkage_group1	3	6.3	70.78	66.46	75.09
Q_GY1.23	GY	Drought stress	Sandhu et al. 2014	chr1	linkage_group1	3	4.5	106.66	100.62	112.7
Q_GY1.24	GY	Drought stress	Solis et al. 2018	chr1	linkage_group1	2.6	7	128.46	108.22	148.7
Q_GY1.25	GY	Drought stress	Solis et al. 2018	chr1	linkage_group1	3.6	7.1	33	13.04	52.96
Q_GY1.26	GY	Drought stress	Suji et al. 2011	chr1	linkage_group1	3	10.4	161.4	158.02	164.78
Q_GY1.27	GY	Drought stress	Verma et al. 2014	chr1	linkage_group1	3.5	6.31	8.8	4.03	13.57
Q_GY1.28	GY	Drought stress	Verma et al. 2014	chr1	linkage_group1	3.23	8.98	76.78	73.43	80.13
Q_GY1.29	GY	Drought stress	Verma et al. 2014	chr1	linkage_group1	4.64	19.96	76.19	74.68	77.69
Q_GY1.30	GY	Drought stress	Verma et al. 2014	chr1	linkage_group1	3.41	11.1	5.1	2.39	7.81
Q_GY1.31	GY	Drought stress	Verma et al. 2014	chr1	linkage_group1	5.99	20.26	137.97	136.49	139.46
Q_GY1.32	GY	Drought stress	Verma et al. 2014	chr1	linkage_group1	5.09	15.08	137.97	135.98	139.97
Q_GY1.33	GY	Drought stress	Verma et al. 2014	chr1	linkage_group1	3.06	8.98	137.97	134.62	141.32
Q_GY1.34	GY	Drought stress	Vikram et al. 2011	chr1	linkage_group1	3	24.3	154.8	153.64	155.96
Q_GY1.35	GY	Drought stress	Vikram et al. 2011	chr1	linkage_group1	3	12.6	154.8	153.01	156.59
Q_GY1.36	GY	Drought stress	Vikram et al. 2011	chr1	linkage_group1	3	13.4	154.8	152.72	156.88
Q_GY1.37	GY	Drought stress	Vikram et al. 2015	chr1	linkage_group1	3	35.4	108.51	107.73	109.3
Q_GY1.38	GY	Drought stress	Vikram et al. 2015	chr1	linkage_group1	3	21.2	108.51	107.45	109.58
Q_GY1.39	GY	Drought stress	Vikram et al. 2015	chr1	linkage_group1	3	18.8	108.51	107.32	109.71
Q_GY1.40	GY	Drought stress	Vikram et al. 2015	chr1	linkage_group1	3	19.1	108.51	107.05	109.98
Q_GY1.41	GY	Drought stress	Vikram et al. 2015	chr1	linkage_group1	3	14.3	108.51	106.94	110.09
Q_GY1.42	GY	Drought stress	Vikram et al. 2015	chr1	linkage_group1	3	11.7	108.51	106.59	110.44
Q_GY1.43	GY	Drought stress	Vikram et al. 2015	chr1	linkage_group1	3	9.1	108.51	106.04	110.99
Q_GY1.44	GY	Drought stress	Vikram et al. 2015	chr1	linkage_group1	3	8.1	108.51	105.73	111.29
Q_GY1.45	GY	Drought stress	Vikram et al. 2015	chr1	linkage_group1	3	9.1	108.51	105.41	111.61
Q_GY1.46	GY	Drought stress	Vikram et al. 2015	chr1	linkage_group1	3	8.8	108.51	105.31	111.72
Q_GY1.47	GY	Drought stress	Vikram et al. 2015	chr1	linkage_group1	3	6	108.51	103.86	113.17
Q_GY1.48	GY	Drought stress	Vikram et al. 2015	chr1	linkage_group1	3	5.1	108.51	102.98	114.04
Q_GY1.49	GY	Drought stress	Wang et al. 2013	chr1	linkage_group1	9.66	10.16	99.73	88.59	110.87
Q_GY1.50	GY	Drought stress	Xu et al. 2005	chr1	linkage_group1	3	11.71	129.94	124.71	135.17
Q_GY1.51	GY	Drought stress	Yadav et al. 2019	chr1	linkage_group1	3.13	9.45	161.35	150.13	172.57
Q_GY1.52	GY	Drought stress	Yadav et al. 2019	chr1	linkage_group1	7.17	4.52	21.9	0.11	45.35
Q_GY1.53	GY	Drought stress	Yadav et al. 2019	chr1	linkage_group1	3.89	10.9	158.4	148.68	168.12
Q_GY1.54	GY	Drought stress	Yadav et al. 2019	chr1	linkage_group1	2.82	4.82	106.6	84.61	128.59
Q_GY1.55	GY	Drought stress	Yadav et al. 2019	chr1	linkage_group1	2.95	5.55	165.85	146.75	183.55
Q_GY1.56	GY	Drought stress	Yue et al. 2005	chr1	linkage_group1	3.2	10.18	111.92	107.48	116.37
Q_GY10.1	GY	Drought stress	Lin et al. 2007	chr10	linkage_group10	5.92	19.2	23.58	9.78	37.39
Q_GY10.2	GY	Drought stress	Dixit et al. 2015	chr10	linkage_group10	3	2.15	65.5	50.34	80.66
Q_GY10.3	GY	Drought stress	Lin et al. 2007	chr10	linkage_group10	4.65	13.2	23.1	3.02	43.17
Q_GY10.4	GY	Drought stress	Bernier et al. 2007	chr10	linkage_group10	4	2	61.99	52.64	71.34
Q_GY10.5	GY	Drought stress	Lanceras et al. 2004(b)	chr10	linkage_group10	3.32	9.5	25.07	15.26	34.88
Q_GY10.6	GY	Drought stress	Lang et al. 2013	chr10	linkage_group10	3	2.61	64.19	50.55	77.82
Q_GY10.7	GY	Drought stress	Swamy et al. 2013	chr10	linkage_group10	10	17	33.11	31.44	34.79
Q_GY10.8	GY	Drought stress	Vikram et al. 2011	chr10	linkage_group10	3	5	27.02	22.52	31.52
Q_GY10.9	GY	Drought stress	Virkam et al. 2011	chr10	linkage_group10	3	5	37.58	33.08	42.09
Q_GY10.10	GY	Drought stress	Wang et al. 2013	chr10	linkage_group10	3.12	6.19	65.68	50.19	81.17
Q_GY10.11	GY	Drought stress	Xu et al. 2005	chr10	linkage_group10	3	4.5	31.31	17.69	44.93
Q_GY10.12	GY	Drought stress	Yue et al. 2005	chr10	linkage_group10	3.7	32.06	65.68	64.27	67.1
Q_GY10.13	GY	Drought stress	Yue et al. 2006	chr10	linkage_group10	2.5	8.29	65.68	60.22	71.14
Q_GY11.1	GY	Drought stress	Sandhu et al. 2013	chr11	linkage_group11	3	34.7	48.92	46.43	51.42
Q_GY11.2	GY	Drought stress	Wang et al. 2013	chr11	linkage_group11	2.8	13.56	8.02	0.95	15.09
Q_GY11.3	GY	Drought stress	Wang et al. 2013	chr11	linkage_group11	2.8	6.35	8.02	0.11	25.85
Q_GY11.4	GY	Drought stress	Wang et al. 2013	chr11	linkage_group11	2.69	5.67	83.24	66.33	100.15
Q_GY11.5	GY	Drought stress	Baisakh et al. 2020	chr11	linkage_group11	3.77	7.86	101.85	84.1	119.6
Q_GY11.6	GY	Drought stress	Dixit et al. 2014(b)	chr11	linkage_group11	3	25	17.4	16.5	18.3
Q_GY11.7	GY	Drought stress	Verma et al. 2014	chr11	linkage_group11	7.39	27.34	76.3	75.2	77.4
Q_GY11.8	GY	Drought stress	Verma et al. 2014	chr11	linkage_group11	4.28	17.12	76.3	74.54	78.05
Q_GY11.9	GY	Drought stress	Wang et al. 2013	chr11	linkage_group11	2.8	8.5	8.02	0.11	21.34
Q_GY11.10	GY	Drought stress	Xu et al. 2005	chr11	linkage_group11	3	12.03	66.89	61.8	71.99
Q_GY11.11	GY	Drought stress	Xu et al. 2005	chr11	linkage_group11	3	11.87	33.48	28.32	38.64
Q_GY11.12	GY	Drought stress	Yadav et al. 2019	chr11	linkage_group11	7.35	9.35	97.1	85.76	108.44
Q_GY11.13	GY	Drought stress	Yadav et al. 2019	chr11	linkage_group11	2.75	4.75	107.1	84.78	126
Q_GY12.1	GY	Drought stress	Bernier et al. 2007	chr12	linkage_group12	29.7	30	62.12	61.5	62.75
Q_GY12.2	GY	Drought stress	Bhattarai et al. 2018	chr12	linkage_group12	2.36	5.3	44.09	35.6	52.59
Q_GY12.3	GY	Drought stress	Dixit et al. 2012	chr12	linkage_group12	23.5	20.6	56.08	55.23	56.92
Q_GY12.4	GY	Drought stress	Dixit et al. 2012	chr12	linkage_group12	11.8	24.5	61.6	59.75	63.45
Q_GY12.5	GY	Drought stress	Dixit et al. 2012	chr12	linkage_group12	11.7	24.2	61.6	59.73	63.47
Q_GY12.6	GY	Drought stress	Dixit et al. 2012	chr12	linkage_group12	5.3	10.2	61.6	57.16	66.04
Q_GY12.7	GY	Drought stress	Dixit et al. 2012	chr12	linkage_group12	6.3	6.8	61.6	54.94	68.26
Q_GY12.8	GY	Drought stress	Dixit et al. 2012	chr12	linkage_group12	13.4	28	54.61	52.99	56.23
Q_GY12.9	GY	Drought stress	Dixit et al. 2012	chr12	linkage_group12	14.5	25.8	54.61	52.85	56.36
Q_GY12.10	GY	Drought stress	Dixit et al. 2012	chr12	linkage_group12	5.1	8.1	54.61	49.02	60.2
Q_GY12.11	GY	Drought stress	Dixit et al. 2012	chr12	linkage_group12	7.7	15.1	57.37	54.37	60.37
Q_GY12.12	GY	Drought stress	Lang et al. 2013	chr12	linkage_group12	3	13.89	43.69	41.13	46.25
Q_GY12.13	GY	Drought stress	Mishra et al. 2013	chr12	linkage_group12	3	23.8	61.6	60.44	62.76
Q_GY12.14	GY	Drought stress	Verma et al. 2014	chr12	linkage_group12	3	7.29	55.44	51.31	59.56
Q_GY12.15	GY	Drought stress	xing et al. 2013	chr12	linkage_group12	2.92	9.27	55.17	51.17	59.16
Q_GY2.1	GY	Drought stress	Kurniawan et al. 2014	chr2	linkage_group2	3.1	8.9	33	27.05	38.95
Q_GY2.2	GY	Drought stress	Trijatmiko et al. 2014	chr2	linkage_group2	3.1	8.9	39.86	33.91	45.81
Q_GY2.3	GY	Drought stress	Wang et al. 2013	chr2	linkage_group2	2.58	5.62	32.07	15.01	49.13
Q_GY2.4	GY	Drought stress	Prince et al. 2015	chr2	linkage_group2	3.2	5.9	118.1	111.19	125.01
Q_GY2.5	GY	Drought stress	Sabouri et al. 2013	chr2	linkage_group2	14.58	14.78	81.45	75.71	87.19
Q_GY2.6	GY	Drought stress	Yue et al. 2006	chr2	linkage_group2	2.5	5.97	48.23	40.65	55.82
Q_GY2.7	GY	Drought stress	Zou et al. 2005	chr2	linkage_group2	3.07	3.28	117.75	104.46	131.04
Q_GY2.8	GY	Drought stress	Baghyalakshmi et al. 2016	chr2	linkage_group2	4	19	26.56	17.98	35.14
Q_GY2.9	GY	Drought stress	Bernier et al. 2007	chr2	linkage_group2	6.3	8	120.32	117.99	122.66
Q_GY2.10	GY	Drought stress	Bimpong et al. 2011	chr2	linkage_group2	15.84	22	139.66	138.94	140.38
Q_GY2.11	GY	Drought stress	Dixit et al. 2012	chr2	linkage_group2	6.6	6.9	50.82	42.98	58.66
Q_GY2.12	GY	Drought stress	Dixit et al. 2012	chr2	linkage_group2	2.8	2.2	50.82	26.24	75.41
Q_GY2.13	GY	Drought stress	Dixit et al. 2012	chr2	linkage_group2	7.6	10.2	33.85	31.08	36.63
Q_GY2.14	GY	Drought stress	Mishra et al. 2013	chr2	linkage_group2	3	6.5	123.92	119.66	128.19
Q_GY2.15	GY	Drought stress	Palanog et al. 2014	chr2	linkage_group2	4	17	31.81	30.21	33.41
Q_GY2.16	GY	Drought stress	Palanog et al. 2014	chr2	linkage_group2	4	16	31.81	30.11	33.51
Q_GY2.17	GY	Drought stress	Palanog et al. 2014	chr2	linkage_group2	4	14	31.81	29.87	33.75
Q_GY2.18	GY	Drought stress	Palanog et al. 2014	chr2	linkage_group2	4	9	119.2	116.18	122.22
Q_GY2.19	GY	Drought stress	Palanog et al. 2014	chr2	linkage_group2	4	8	119.2	115.8	122.6
Q_GY2.20	GY	Drought stress	Palanog et al. 2014	chr2	linkage_group2	4	6	119.2	114.67	123.73
Q_GY2.21	GY	Drought stress	Prince et al. 2015	chr2	linkage_group2	3.3	18.4	140.1	137.88	142.31
Q_GY2.22	GY	Drought stress	Sandhu et al. 2013	chr2	linkage_group2	3	22.8	32.51	28.7	36.31
Q_GY2.23	GY	Drought stress	Sandhu et al. 2014	chr2	linkage_group2	3	7.4	109.69	106.02	113.36
Q_GY2.24	GY	Drought stress	Sandhu et al. 2014	chr2	linkage_group2	3	6.3	109.69	105.38	114
Q_GY2.25	GY	Drought stress	Sandhu et al. 2014	chr2	linkage_group2	3	5	109.69	104.25	115.12
Q_GY2.26	GY	Drought stress	Sandhu et al. 2014	chr2	linkage_group2	3	4.8	109.69	104.03	115.35
Q_GY2.27	GY	Drought stress	Sandhu et al. 2014	chr2	linkage_group2	3	4.3	109.69	103.37	116.01
Q_GY2.28	GY	Drought stress	Sandhu et al. 2014	chr2	linkage_group2	3	4	109.69	102.9	116.48
Q_GY2.29	GY	Drought stress	Sandhu et al. 2014	chr2	linkage_group2	3	6.2	109.69	105.31	114.07
Q_GY2.30	GY	Drought stress	Sandhu et al. 2014	chr2	linkage_group2	3	6	109.69	105.16	114.22
Q_GY2.31	GY	Drought stress	Sandhu et al. 2014	chr2	linkage_group2	3	5.8	109.69	105	114.37
Q_GY2.32	GY	Drought stress	Sandhu et al. 2014	chr2	linkage_group2	3	10.9	109.69	107.2	112.18
Q_GY2.33	GY	Drought stress	Swamy et al. 2013	chr2	linkage_group2	3.4	6	31.95	29.16	34.74
Q_GY2.34	GY	Drought stress	Swamy et al. 2013	chr2	linkage_group2	5.4	9.3	32.07	30.27	33.87
Q_GY2.35	GY	Drought stress	Swamy et al. 2013	chr2	linkage_group2	5.3	9.1	32.07	30.23	33.91
Q_GY2.36	GY	Drought stress	Swamy et al. 2013	chr2	linkage_group2	1.47	3	32.07	22.57	41.57
Q_GY2.37	GY	Drought stress	Swamy et al. 2013	chr2	linkage_group2	6.5	11.2	33.73	32.14	35.33
Q_GY2.38	GY	Drought stress	Verma et al. 2014	chr2	linkage_group2	3.61	8.93	109.36	105.99	112.73
Q_GY2.39	GY	Drought stress	Vikram et al. 2011	chr2	linkage_group2	3	4.6	113.74	107.61	119.87
Q_GY2.40	GY	Drought stress	Wang et al. 2013	chr2	linkage_group2	3.72	8.03	59.14	47.2	71.08
Q_GY2.41	GY	Drought stress	Yadav et al. 2019	chr2	linkage_group2	2.92	14.92	69.4	62.3	76.5
Q_GY2.42	GY	Drought stress	Yadav et al. 2019	chr2	linkage_group2	6.81	8.84	67.2	55.21	79.19
Q_GY2.43	GY	Drought stress	Yue et al. 2006	chr2	linkage_group2	3.8	13.64	130.62	127.3	133.94
Q_GY2.44	GY	Drought stress	Yue et al. 2006	chr2	linkage_group2	2	5.81	130.62	122.83	138.42
Q_GY2.45	GY	Drought stress	Zou et al. 2005	chr2	linkage_group2	4.23	5.05	110.33	101.7	118.96
Q_GY2.46	GY	Drought stress	Zou et al. 2005	chr2	linkage_group2	4.26	4.91	57.13	48.25	66
Q_GY3.1	GY	Drought stress	Wang et al. 2013	chr3	linkage_group3	3.64	6.5	121.72	104.31	139.14
Q_GY3.2	GY	Drought stress	Yue et al. 2006	chr3	linkage_group3	2.9	11.78	47.2	43.36	51.05
Q_GY3.3	GY	Drought stress	Zou et al. 2005	chr3	linkage_group3	6.39	8.48	103.49	98.35	108.63
Q_GY3.4	GY	Drought stress	Bernier et al. 2007	chr3	linkage_group3	8.7	11	47.6	45.9	49.3
Q_GY3.5	GY	Drought stress	Bimpong et al. 2011	chr3	linkage_group3	23.43	42	45.35	44.97	45.73
Q_GY3.6	GY	Drought stress	Dixit et al. 2014 (a)	chr3	linkage_group3	3.5	15	98.5	97.02	99.99
Q_GY3.7	GY	Drought stress	Dixit et al. 2014 (a)	chr3	linkage_group3	6.3	7.9	98.5	95.68	101.33
Q_GY3.8	GY	Drought stress	Dixit et al. 2014 (a)	chr3	linkage_group3	5.1	6.9	98.5	95.27	101.74
Q_GY3.9	GY	Drought stress	Dixit et al. 2014(b)	chr3	linkage_group3	3	16	15	13.59	16.41
Q_GY3.10	GY	Drought stress	Dixit et al. 2014(b)	chr3	linkage_group3	3	14	15	13.39	16.61
Q_GY3.11	GY	Drought stress	Dixit et al. 2015	chr3	linkage_group3	3	6.88	7.55	2.81	12.29
Q_GY3.12	GY	Drought stress	Lanceras et al. 2004(a)	chr3	linkage_group3	2.84	11.6	46.49	38.46	54.52
Q_GY3.13	GY	Drought stress	Lanceras et al. 2004(a)	chr3	linkage_group3	2.6	11.5	46.49	38.39	54.59
Q_GY3.14	GY	Drought stress	Lanceras et al. 2004(b)	chr3	linkage_group3	2.84	11.6	48.48	40.45	56.52
Q_GY3.15	GY	Drought stress	Lanceras et al. 2004(b)	chr3	linkage_group3	2.6	11.5	48.48	40.38	56.59
Q_GY3.16	GY	Drought stress	Mishra et al. 2013	chr3	linkage_group3	3	7.5	45.99	42.3	49.69
Q_GY3.17	GY	Drought stress	Saikumar et al. 2014	chr3	linkage_group3	15.9	38	4.7	3.64	5.76
Q_GY3.18	GY	Drought stress	Saikumar et al. 2014	chr3	linkage_group3	15.7	31.8	4.7	3.43	5.97
Q_GY3.19	GY	Drought stress	Saikumar et al. 2014	chr3	linkage_group3	14.4	29.5	4.7	3.33	6.07
Q_GY3.20	GY	Drought stress	Saikumar et al. 2014	chr3	linkage_group3	9.2	18.8	4.7	2.55	6.85
Q_GY3.21	GY	Drought stress	Verma et al. 2014	chr3	linkage_group3	6.59	13.38	49.29	47.05	51.54
Q_GY3.22	GY	Drought stress	Verma et al. 2014	chr3	linkage_group3	4.34	13.28	49.29	47.03	51.56
Q_GY3.23	GY	Drought stress	Verma et al. 2014	chr3	linkage_group3	4.38	10.74	49.29	46.49	52.1
Q_GY3.24	GY	Drought stress	Verma et al. 2014	chr3	linkage_group3	3.06	7.51	24.5	20.5	28.5
Q_GY3.25	GY	Drought stress	Verma et al. 2014	chr3	linkage_group3	4.29	15.19	71.9	69.92	73.88
Q_GY3.26	GY	Drought stress	Verma et al. 2014	chr3	linkage_group3	3.43	16.97	49.13	47.36	50.9
Q_GY3.27	GY	Drought stress	Verma et al. 2014	chr3	linkage_group3	3.81	11.34	49.13	46.48	51.78
Q_GY3.28	GY	Drought stress	Verma et al. 2014	chr3	linkage_group3	3.22	11.28	49.13	46.46	51.8
Q_GY3.29	GY	Drought stress	Verma et al. 2014	chr3	linkage_group3	3.24	8.84	49.13	45.73	52.53
Q_GY3.30	GY	Drought stress	Vikram et al. 2011	chr3	linkage_group3	3	3.2	44.75	36.03	53.47
Q_GY3.31	GY	Drought stress	Wang et al. 2013	chr3	linkage_group3	4.68	8.23	121.72	107.97	135.48
Q_GY3.32	GY	Drought stress	Yadav et al. 2019	chr3	linkage_group3	7.8	13.5	10.65	2.8	18.5
Q_GY3.33	GY	Drought stress	Yadav et al. 2019	chr3	linkage_group3	4.18	11.42	10.4	1.12	19.68
Q_GY3.34	GY	Drought stress	Yadav et al. 2019	chr3	linkage_group3	2.52	4.52	94.4	70.95	117.85
Q_GY3.35	GY	Drought stress	Yadaw et al. 2013	chr3	linkage_group3	10.1	48.6	46.49	45.92	47.06
Q_GY3.36	GY	Drought stress	Yadaw et al. 2013	chr3	linkage_group3	2.5	4.7	46.49	40.59	52.39
Q_GY3.37	GY	Drought stress	Yadaw et al. 2013	chr3	linkage_group3	3	4.7	46.49	40.59	52.39
Q_GY3.38	GY	Drought stress	Yue et al. 2006	chr3	linkage_group3	2.6	9.84	97.46	92.85	102.06
Q_GY4.1	GY	Drought stress	Babu et al. 2003	chr4	linkage_group4	3.58	13.6	111.7	104.85	118.55
Q_GY4.2	GY	Drought stress	Liu et al. 2008	chr4	linkage_group4	5.91	13.31	134.97	131.7	138.25
Q_GY4.3	GY	Drought stress	Tain et al. 2005	chr4	linkage_group4	3	5	35.66	25.41	45.91
Q_GY4.4	GY	Drought stress	Zhou et al. 2011	chr4	linkage_group4	3.4	9.08	63.25	58.26	68.24
Q_GY4.5	GY	Drought stress	Zou et al. 2005	chr4	linkage_group4	6.22	9.18	63.25	58.5	68
Q_GY4.6	GY	Drought stress	Lanceras et al. 2004(a)	chr4	linkage_group4	3.04	9.8	67.6	58.09	77.11
Q_GY4.7	GY	Drought stress	Lanceras et al. 2004(a)	chr4	linkage_group4	3.1	9.4	67.6	57.69	77.51
Q_GY4.8	GY	Drought stress	Lanceras et al. 2004(b)	chr4	linkage_group4	3.04	9.8	64.58	55.07	74.08
Q_GY4.9	GY	Drought stress	Lanceras et al. 2004(b)	chr4	linkage_group4	2.57	7.2	63.93	50.99	76.87
Q_GY4.10	GY	Drought stress	Lanceras et al. 2004(b)	chr4	linkage_group4	3.1	9.4	57.83	47.92	67.74
Q_GY4.11	GY	Drought stress	Swamy et al. 2013	chr4	linkage_group4	6.5	11.2	41.77	40.27	43.27
Q_GY4.12	GY	Drought stress	Yadav et al. 2019	chr4	linkage_group4	3.05	5.05	116.8	95.81	137.79
Q_GY4.13	GY	Drought stress	Yadav et al. 2019	chr4	linkage_group4	2.98	4.98	76.8	55.51	98.09
Q_GY4.14	GY	Drought stress	Yadav et al. 2019	chr4	linkage_group4	32.05	4.9	29.2	7.57	50.83
Q_GY4.15	GY	Drought stress	Yadav et al. 2019	chr4	linkage_group4	2.87	4.34	119.2	94.78	141
Q_GY5.1	GY	Drought stress	Tain et al. 2005	chr5	linkage_group5	3	8	51.3	44.89	57.7
Q_GY5.2	GY	Drought stress	Tain et al. 2005	chr5	linkage_group5	3	11	51.3	46.64	55.96
Q_GY5.3	GY	Drought stress	Wang et al. 2013	chr5	linkage_group5	6	12.89	34.62	27.18	42.05
Q_GY5.4	GY	Drought stress	Yue et al. 2006	chr5	linkage_group5	3.2	9.34	66.52	61.67	71.36
Q_GY5.5	GY	Drought stress	Xu et al. 2005	chr5	linkage_group5	3	5.67	65.57	54.76	76.37
Q_GY6.1	GY	Drought stress	Wang et al. 2013	chr6	linkage_group6	5.06	8.83	54.25	41.43	67.07
Q_GY6.2	GY	Drought stress	Lin et al. 2007	chr6	linkage_group6	4.11	11.2	48.8	25.14	72.46
Q_GY6.3	GY	Drought stress	Prince et al. 2015	chr6	linkage_group6	18.3	36.1	21.97	20.84	23.1
Q_GY6.4	GY	Drought stress	Wang et al. 2013	chr6	linkage_group6	3.59	5.05	54.25	31.84	76.67
Q_GY6.5	GY	Drought stress	Zhou et al. 2011	chr6	linkage_group6	2.8	9.12	67.04	62.08	72
Q_GY6.6	GY	Drought stress	Zhou et al. 2011	chr6	linkage_group6	2.8	8.48	92.48	87.14	97.82
Q_GY6.7	GY	Drought stress	Bimpong et al. 2011	chr6	linkage_group6	83.56	15	74.2	73.14	75.26
Q_GY6.8	GY	Drought stress	Dixit et al. 2014 (a)	chr6	linkage_group6	4.8	19.9	55.18	54.05	56.3
Q_GY6.9	GY	Drought stress	Dixit et al. 2014 (a)	chr6	linkage_group6	7	8.6	55.18	52.58	57.77
Q_GY6.10	GY	Drought stress	Dixit et al. 2014 (a)	chr6	linkage_group6	9.5	35.6	13.49	12.86	14.12
Q_GY6.11	GY	Drought stress	Dixit et al. 2014 (a)	chr6	linkage_group6	7.5	9.3	13.49	11.09	15.89
Q_GY6.12	GY	Drought stress	Lanceras et al. 2004(b)	chr6	linkage_group6	3.26	11.3	97.87	89.63	106.12
Q_GY6.13	GY	Drought stress	Lang et al. 2013	chr6	linkage_group6	3	8.76	16.65	12.59	20.71
Q_GY6.14	GY	Drought stress	Lang et al. 2013	chr6	linkage_group6	3	2.72	32.59	19.51	45.67
Q_GY6.15	GY	Drought stress	Lin et al. 2007	chr6	linkage_group6	4.54	12.3	48.8	27.26	70.35
Q_GY6.16	GY	Drought stress	Prince et al. 2015	chr6	linkage_group6	10	20	21.97	19.93	24.01
Q_GY6.17	GY	Drought stress	Prince et al. 2015	chr6	linkage_group6	7	14	21.97	19.06	24.88
Q_GY6.18	GY	Drought stress	Prince et al. 2015	chr6	linkage_group6	6	9.1	54.1	49.62	58.58
Q_GY6.19	GY	Drought stress	Prince et al. 2015	chr6	linkage_group6	3.99	6.7	54.1	48.02	60.18
Q_GY6.20	GY	Drought stress	Prince et al. 2015	chr6	linkage_group6	3.1	5.4	21.97	14.42	29.51
Q_GY6.21	GY	Drought stress	Saikumar et al. 2014	chr6	linkage_group6	5.8	13	9.05	5.95	12.15
Q_GY6.22	GY	Drought stress	Suji et al. 2011	chr6	linkage_group6	4.9	9.8	17.66	14.08	21.25
Q_GY6.23	GY	Drought stress	Suji et al. 2011	chr6	linkage_group6	5	9.2	16.41	12.59	20.22
Q_GY6.24	GY	Drought stress	Suji et al. 2011	chr6	linkage_group6	4.2	8.4	17.66	13.48	21.84
Q_GY6.25	GY	Drought stress	Suji et al. 2011	chr6	linkage_group6	3.7	8.1	19.45	15.12	23.79
Q_GY6.26	GY	Drought stress	Suji et al. 2011	chr6	linkage_group6	4.5	8.1	15.92	11.58	20.26
Q_GY6.27	GY	Drought stress	Suji et al. 2011	chr6	linkage_group6	3.5	7.9	19.45	15.01	23.9
Q_GY6.28	GY	Drought stress	Suji et al. 2011	chr6	linkage_group6	3.4	7.6	19.45	14.83	24.08
Q_GY6.29	GY	Drought stress	Suji et al. 2011	chr6	linkage_group6	3.6	7.2	17.66	12.78	22.54
Q_GY6.30	GY	Drought stress	Suji et al. 2011	chr6	linkage_group6	3.7	6.9	17.66	12.57	22.75
Q_GY6.31	GY	Drought stress	Xu et al. 2005	chr6	linkage_group6	3	7.65	16.74	8.73	24.75
Q_GY6.32	GY	Drought stress	Yadav et al. 2019	chr6	linkage_group6	21.26	4.91	57.8	36.21	79.39
Q_GY6.33	GY	Drought stress	Yadav et al. 2019	chr6	linkage_group6	2.98	8.62	58.3	46	70.6
Q_GY7.1	GY	Drought stress	Tain et al. 2005	chr7	linkage_group7	3	5	67.96	57.7	78.21
Q_GY7.2	GY	Drought stress	Wang et al. 2013	chr7	linkage_group7	4.14	8.82	84.73	71.9	97.57
Q_GY7.3	GY	Drought stress	Wang et al. 2013	chr7	linkage_group7	4.78	6.89	84.73	70.82	98.65
Q_GY7.4	GY	Drought stress	xing et al. 2013	chr7	linkage_group7	5.51	6.17	46.15	40.15	52.15
Q_GY7.5	GY	Drought stress	Yue et al. 2006	chr7	linkage_group7	2.6	8.36	51.7	46.28	57.11
Q_GY7.6	GY	Drought stress	Zhou et al. 2011	chr7	linkage_group7	2.2	6.7	61.93	55.18	68.69
Q_GY7.7	GY	Drought stress	Zhou et al. 2011	chr7	linkage_group7	2.2	4.97	61.93	52.82	71.04
Q_GY7.8	GY	Drought stress	Baisakh et al. 2020	chr7	linkage_group7	2.66	12.65	85.4	74.38	96.42
Q_GY7.9	GY	Drought stress	Bernier et al. 2007	chr7	linkage_group7	4.2	2	66.6	57.25	75.95
Q_GY7.10	GY	Drought stress	Suji et al. 2011	chr7	linkage_group7	3.9	10.4	73.2	69.82	76.58
Q_GY7.11	GY	Drought stress	Suji et al. 2011	chr7	linkage_group7	4.1	9.1	69.2	65.34	73.06
Q_GY7.12	GY	Drought stress	Suji et al. 2011	chr7	linkage_group7	3.9	6.6	70	64.68	75.32
Q_GY7.13	GY	Drought stress	Tain et al. 2005	chr7	linkage_group7	3	5	67.96	57.7	78.21
Q_GY7.14	GY	Drought stress	xing et al. 2013	chr7	linkage_group7	7.48	14.76	62.65	60.14	65.16
Q_GY7.15	GY	Drought stress	Xu et al. 2005	chr7	linkage_group7	3	5.11	86.65	74.66	98.64
Q_GY7.16	GY	Drought stress	Yue et al. 2005	chr7	linkage_group7	3.5	9.04	51.7	46.69	56.71
Q_GY7.17	GY	Drought stress	Zhao et al. 2008	chr7	linkage_group7	12.17	13.1	88.69	86.24	91.14
Q_GY8.1	GY	Drought stress	Kurniawan et al. 2014	chr8	linkage_group8	7.7	20.5	69.2	66.62	71.78
Q_GY8.2	GY	Drought stress	Kurniawan et al. 2014	chr8	linkage_group8	5.3	14.7	47.8	44.2	51.4
Q_GY8.3	GY	Drought stress	Kurniawan et al. 2014	chr8	linkage_group8	6	16.4	69.2	65.97	72.43
Q_GY8.4	GY	Drought stress	Kurniawan et al. 2014	chr8	linkage_group8	4	11.2	47.8	43.07	52.53
Q_GY8.5	GY	Drought stress	Liu et al. 2008	chr8	linkage_group8	6.21	14.34	83.55	80.51	86.59
Q_GY8.6	GY	Drought stress	Tain et al. 2005	chr8	linkage_group8	3	6	68.88	60.34	77.43
Q_GY8.7	GY	Drought stress	Tain et al. 2005	chr8	linkage_group8	3	28	81.1	79.26	82.93
Q_GY8.8	GY	Drought stress	Tain et al. 2005	chr8	linkage_group8	3	25	81.1	79.04	83.15
Q_GY8.9	GY	Drought stress	Trijatmiko et al. 2014	chr8	linkage_group8	5.3	14.7	63.76	60.16	67.36
Q_GY8.10	GY	Drought stress	Trijatmiko et al. 2014	chr8	linkage_group8	7.7	20.5	80.43	77.85	83.01
Q_GY8.11	GY	Drought stress	Trijatmiko et al. 2014	chr8	linkage_group8	4	11.2	63.76	59.04	68.49
Q_GY8.12	GY	Drought stress	Trijatmiko et al. 2014	chr8	linkage_group8	6	16.4	80.43	77.21	83.66
Q_GY8.13	GY	Drought stress	Lin et al. 2007	chr8	linkage_group8	4.46	11.3	45.9	22.45	69.35
Q_GY8.14	GY	Drought stress	Tain et al. 2005	chr8	linkage_group8	3	8	81.1	74.69	87.5
Q_GY8.15	GY	Drought stress	Wang et al. 2013	chr8	linkage_group8	2.52	6.29	86.32	68.32	104.31
Q_GY8.16	GY	Drought stress	Zhou et al. 2011	chr8	linkage_group8	3.9	9.2	86.97	82.05	91.9
Q_GY8.17	GY	Drought stress	Zhou et al. 2011	chr8	linkage_group8	3.9	5.95	86.97	79.36	94.58
Q_GY8.18	GY	Drought stress	Baghyalakshmi et al. 2016	chr8	linkage_group8	2.9	23	87.65	80.56	94.73
Q_GY8.19	GY	Drought stress	Baisakh et al. 2020	chr8	linkage_group8	5.78	13.26	20.25	9.73	30.77
Q_GY8.20	GY	Drought stress	Bernier et al. 2007	chr8	linkage_group8	3.7	7	49.2	46.53	51.87
Q_GY8.21	GY	Drought stress	Lang et al. 2013	chr8	linkage_group8	3	3.24	25.68	14.69	36.66
Q_GY8.22	GY	Drought stress	Prince et al. 2015	chr8	linkage_group8	3.5	8.5	16.5	11.7	21.29
Q_GY8.23	GY	Drought stress	Sandhu et al. 2013	chr8	linkage_group8	4.7	34	79.26	76.71	81.81
Q_GY8.24	GY	Drought stress	Solis et al. 2018	chr8	linkage_group8	2.8	6.14	54	30.92	77.08
Q_GY8.25	GY	Drought stress	Tain et al. 2005	chr8	linkage_group8	3	8	68.88	62.48	75.29
Q_GY8.26	GY	Drought stress	Vikram et al. 2012	chr8	linkage_group8	7.1	15.6	102.81	101.38	104.23
Q_GY8.27	GY	Drought stress	Vikram et al. 2012	chr8	linkage_group8	5.1	7.1	103.31	100.18	106.43
Q_GY8.28	GY	Drought stress	Vikram et al. 2012	chr8	linkage_group8	4.7	5.8	89.74	85.91	93.56
Q_GY8.29	GY	Drought stress	Vikram et al. 2012	chr8	linkage_group8	2.2	4.9	89.74	85.2	94.27
Q_GY8.30	GY	Drought stress	Vikram et al. 2012	chr8	linkage_group8	4.3	21.9	84.24	83.22	85.25
Q_GY8.31	GY	Drought stress	Vikram et al. 2012	chr8	linkage_group8	5.6	16.5	84.24	82.89	85.58
Q_GY8.32	GY	Drought stress	Xu et al. 2005	chr8	linkage_group8	3	12.59	89.72	84.85	94.59
Q_GY8.33	GY	Drought stress	Yadav et al. 2019	chr8	linkage_group8	2.96	4.56	106.85	83.6	130.1
Q_GY8.34	GY	Drought stress	Yue et al. 2005	chr8	linkage_group8	3.5	20.51	66.56	64.36	68.77
Q_GY8.35	GY	Drought stress	Yue et al. 2006	chr8	linkage_group8	3.4	9.42	92.35	87.54	97.16
Q_GY9.1	GY	Drought stress	Tain et al. 2005	chr9	linkage_group9	3	4	71.81	58.99	84.62
Q_GY9.2	GY	Drought stress	Wang et al. 2013	chr9	linkage_group9	6.28	11.77	83.67	75.53	91.82
Q_GY9.3	GY	Drought stress	Wang et al. 2013	chr9	linkage_group9	5.27	10.15	83.67	72.52	94.82
Q_GY9.4	GY	Drought stress	Sangodele et al. 2014	chr9	linkage_group9	3.81	37.22	65.98	64.81	67.14
Q_GY9.5	GY	Drought stress	Tain et al. 2005	chr9	linkage_group9	3	8	71.81	65.4	78.21
Q_GY9.6	GY	Drought stress	Wang et al. 2013	chr9	linkage_group9	4.2	10.8	74.41	63.93	84.89
Q_GY9.7	GY	Drought stress	Yue et al. 2006	chr9	linkage_group9	2.5	9.99	45.32	40.79	49.85
Q_GY9.8	GY	Drought stress	Bimpong et al. 2011	chr9	linkage_group9	20.61	17	85.03	84.09	85.96
Q_GY9.9	GY	Drought stress	Dixit et al. 2012	chr9	linkage_group9	7.3	8.9	68.08	65.9	70.25
Q_GY9.10	GY	Drought stress	Dixit et al. 2012	chr9	linkage_group9	6.2	4.4	87.78	81.35	94.21
Q_GY9.11	GY	Drought stress	Solis et al. 2018	chr9	linkage_group9	2.2	6.1	85.35	62.12	108.58
Q_GY9.12	GY	Drought stress	Swamy et al. 2013	chr9	linkage_group9	11.7	19	70.09	69.19	70.99
Q_GY9.13	GY	Drought stress	Swamy et al. 2013	chr9	linkage_group9	7.6	13	70.09	68.8	71.38
Q_GY9.14	GY	Drought stress	Swamy et al. 2013	chr9	linkage_group9	4.7	8.2	70.09	68.05	72.13
Q_GY9.15	GY	Drought stress	Verma et al. 2014	chr9	linkage_group9	3.53	9.8	82.31	79.25	85.38
Q_GY9.16	GY	Drought stress	Xu et al. 2005	chr9	linkage_group9	3	20.86	83.25	80.31	86.19
Q_GY9.17	GY	Drought stress	Yue et al. 2006	chr9	linkage_group9	6.8	25.7	47.69	45.92	49.45
Q_GY9.18	GY	Drought stress	Yue et al. 2006	chr9	linkage_group9	5	14.16	47.69	44.49	50.88
Q_HD1.1	HD	Drought stress	Bernier et al. 2007	chr1	linkage_group1	5.4	15	101.64	100.39	102.89
Q_HD1.2	HD	Drought stress	Bernier et al. 2007	chr1	linkage_group1	7.5	12	115.61	114.05	117.17
Q_HD1.3	HD	Drought stress	Chakraborty and Zeng, 2011	chr1	linkage_group1	3.5	18.3	129.94	124.85	135.03
Q_HD1.4	HD	Drought stress	Chakraborty and Zeng, 2011	chr1	linkage_group1	5.7	17.2	129.94	124.52	135.36
Q_HD1.5	HD	Drought stress	Chakraborty and Zeng, 2011	chr1	linkage_group1	4.6	16.3	129.94	124.23	135.66
Q_HD1.6	HD	Drought stress	Ghimire et al. 2012	chr1	linkage_group1	3	10.5	102.1	99.11	105.1
Q_HD1.7	HD	Drought stress	Ghimire et al. 2012	chr1	linkage_group1	3	7.9	101.27	97.29	105.25
Q_HD1.8	HD	Drought stress	Ghimire et al. 2012	chr1	linkage_group1	3	6.8	101.27	96.64	105.9
Q_HD1.9	HD	Drought stress	Vikram et al. 2011	chr1	linkage_group1	3	7.6	106.28	102.57	109.99
Q_HD1.10	HD	Drought stress	Vikram et al. 2011	chr1	linkage_group1	3	5.5	106.28	102.19	110.37
Q_HD1.11	HD	Drought stress	Vikram et al. 2011	chr1	linkage_group1	3	3.5	106.28	98.31	114.26
Q_HD1.12	HD	Drought stress	Yadav et al. 2019	chr1	linkage_group1	3	4.95	168.15	146.74	183.55
Q_HD1.13	HD	Drought stress	Yadav et al. 2019	chr1	linkage_group1	15	5.21	164.6	144.25	183.55
Q_HD1.14	HD	Drought stress	Yue et al. 2005	chr1	linkage_group1	4	8.99	111.92	106.89	116.96
Q_HD1.15	HD	Drought stress	Yue et al. 2005	chr1	linkage_group1	4.1	9.59	130.44	125.72	135.16
Q_HD1.16	HD	Drought stress	Xu et al. 2005	chr1	linkage_group1	3	12.05	99.41	94.32	104.49
Q_HD10.1	HD	Drought stress	Dixit et al. 2014(b)	chr10	linkage_group10	3	3.4	69.3	62.66	75.94
Q_HD10.2	HD	Drought stress	Vikram et al. 2011	chr10	linkage_group10	3	11.8	33.55	31.64	35.46
Q_HD10.3	HD	Drought stress	Virkam et al. 2011	chr10	linkage_group10	3	11.8	33.55	31.64	35.46
Q_HD10.4	HD	Drought stress	Kurniawan et al. 2014	chr10	linkage_group10	3.9	11	75.4	70.59	80.21
Q_HD10.5	HD	Drought stress	Xu et al. 2005	chr10	linkage_group10	3	21.14	64.38	61.48	67.28
Q_HD10.6	HD	Drought stress	Xu et al. 2005	chr10	linkage_group10	3	13.67	20.02	15.54	24.5
Q_HD11.1	HD	Drought stress	Bhattarai et al. 2018	chr11	linkage_group11	2.51	6.9	48.32	41.8	54.85
Q_HD11.2	HD	Drought stress	Dixit et al. 2014(b)	chr11	linkage_group11	3	4.9	5	0.39	9.61
Q_HD11.3	HD	Drought stress	Yadav et al. 2019	chr11	linkage_group11	4.68	11.1	97.12	87.57	106.67
Q_HD11.4	HD	Drought stress	Yue et al. 2005	chr11	linkage_group11	2.7	19.08	109.33	106.95	111.7
Q_HD12.1	HD	Drought stress	Bernier et al. 2007	chr12	linkage_group12	4.5	3	70.1	63.87	76.33
Q_HD12.2	HD	Drought stress	Bernier et al. 2007	chr12	linkage_group12	7.9	5	50.07	46.33	53.81
Q_HD12.3	HD	Drought stress	Bernier et al. 2007	chr12	linkage_group12	39	37	62.12	61.62	62.63
Q_HD12.4	HD	Drought stress	Bernier et al. 2007	chr12	linkage_group12	19	16	59.2	58.03	60.37
Q_HD12.5	HD	Drought stress	Mishra et al. 2013	chr12	linkage_group12	3	6.5	61.6	57.34	65.86
Q_HD12.6	HD	Drought stress	Xu et al. 2005	chr12	linkage_group12	3	5.91	85.14	74.77	95.51
Q_HD2.1	HD	Drought stress	Dixit et al. 2014(b)	chr2	linkage_group2	3	11	90	87.95	92.05
Q_HD2.2	HD	Drought stress	Palanog et al. 2014	chr2	linkage_group2	3	3	119.2	110.14	128.26
Q_HD2.3	HD	Drought stress	Sandhu et al. 2014	chr2	linkage_group2	3	4	103.66	96.87	110.45
Q_HD2.4	HD	Drought stress	Sandhu et al. 2014	chr2	linkage_group2	3	12.3	109.69	107.48	111.9
Q_HD2.5	HD	Drought stress	Sandhu et al. 2014	chr2	linkage_group2	3	7.8	103.66	100.18	107.14
Q_HD2.6	HD	Drought stress	Sandhu et al. 2014	chr2	linkage_group2	3	4.5	103.66	97.62	109.7
Q_HD2.7	HD	Drought stress	Bimpong et al. 2011	chr2	linkage_group2	8	17	139.66	138.73	140.6
Q_HD2.8	HD	Drought stress	Takai et al. 2006	chr2	linkage_group2	2.63	8.5	122.47	114.86	130.07
Q_HD3.1	HD	Drought stress	Bernier et al. 2007	chr3	linkage_group3	63.6	85	47.6	47.38	47.82
Q_HD3.2	HD	Drought stress	Bernier et al. 2007	chr3	linkage_group3	30	66	47.6	47.32	47.88
Q_HD3.3	HD	Drought stress	Bhattarai et al. 2018	chr3	linkage_group3	4.4	12.5	4.95	1.35	8.55
Q_HD3.4	HD	Drought stress	Chakraborty and Zeng, 2011	chr3	linkage_group3	2.8	14.7	47.35	41.01	53.69
Q_HD3.5	HD	Drought stress	Chakraborty and Zeng, 2011	chr3	linkage_group3	3.9	13.2	47.35	40.29	54.41
Q_HD3.6	HD	Drought stress	Dixit et al. 2014 (a)	chr3	linkage_group3	3.4	14.6	98.5	96.98	100.03
Q_HD3.7	HD	Drought stress	Dixit et al. 2014 (a)	chr3	linkage_group3	10	11.9	69.77	67.9	71.65
Q_HD3.8	HD	Drought stress	Dixit et al. 2014 (a)	chr3	linkage_group3	9.5	11.3	69.77	67.8	71.75
Q_HD3.9	HD	Drought stress	Dixit et al. 2014 (a)	chr3	linkage_group3	4.7	5.8	69.77	65.92	73.62
Q_HD3.10	HD	Drought stress	Dixit et al. 2014(b)	chr3	linkage_group3	3	34	20	19.34	20.66
Q_HD3.11	HD	Drought stress	Dixit et al. 2014(b)	chr3	linkage_group3	3	30	20	19.25	20.75
Q_HD3.12	HD	Drought stress	Dixit et al. 2014(b)	chr3	linkage_group3	3	29	20	19.22	20.78
Q_HD3.13	HD	Drought stress	Dixit et al. 2015	chr3	linkage_group3	3	11.59	8.05	5.24	10.86
Q_HD3.14	HD	Drought stress	Dixit et al. 2015	chr3	linkage_group3	3	11.32	8.55	5.67	11.43
Q_HD3.15	HD	Drought stress	Lanceras et al. 2004(a)	chr3	linkage_group3	4.73	16.5	47.71	42.06	53.36
Q_HD3.16	HD	Drought stress	Lanceras et al. 2004(a)	chr3	linkage_group3	3.87	18.1	47.35	42.21	52.5
Q_HD3.17	HD	Drought stress	Lanceras et al. 2004(a)	chr3	linkage_group3	3.94	18.1	47.35	42.21	52.5
Q_HD3.18	HD	Drought stress	Lanceras et al. 2004(a)	chr3	linkage_group3	3.59	15.8	47.35	41.46	53.25
Q_HD3.19	HD	Drought stress	Lanceras et al. 2004(a)	chr3	linkage_group3	3.21	10.2	47.35	38.22	56.49
Q_HD3.20	HD	Drought stress	Lanceras et al. 2004(b)	chr3	linkage_group3	4.73	16.5	47.71	42.06	53.36
Q_HD3.21	HD	Drought stress	Lanceras et al. 2004(b)	chr3	linkage_group3	3.87	18.1	49.57	44.42	54.72
Q_HD3.22	HD	Drought stress	Lanceras et al. 2004(b)	chr3	linkage_group3	3.94	18.1	49.57	44.42	54.72
Q_HD3.23	HD	Drought stress	Lanceras et al. 2004(b)	chr3	linkage_group3	3.59	15.8	50.16	44.26	56.06
Q_HD3.24	HD	Drought stress	Lanceras et al. 2004(b)	chr3	linkage_group3	3.21	10.2	50.16	41.03	59.3
Q_HD3.25	HD	Drought stress	Saikumar et al. 2014	chr3	linkage_group3	22	47.9	4.7	3.86	5.54
Q_HD3.26	HD	Drought stress	Saikumar et al. 2014	chr3	linkage_group3	21.2	44.2	4.7	3.79	5.61
Q_HD3.27	HD	Drought stress	Saikumar et al. 2014	chr3	linkage_group3	25	37.8	4.7	3.63	5.77
Q_HD3.28	HD	Drought stress	Saikumar et al. 2014	chr3	linkage_group3	13.1	37.2	4.7	3.62	5.78
Q_HD3.29	HD	Drought stress	Sellamuthu et al. 2011	chr3	linkage_group3	4.23	18.07	47.35	41.47	53.24
Q_HD3.30	HD	Drought stress	Venuprasad et al. 2002	chr3	linkage_group3	3.44	21	46.49	38.9	54.08
Q_HD3.31	HD	Drought stress	Vikram et al. 2011	chr3	linkage_group3	3	34.9	44.75	43.95	45.55
Q_HD3.32	HD	Drought stress	Vikram et al. 2011	chr3	linkage_group3	3	2.6	51.87	43.22	60.53
Q_HD3.33	HD	Drought stress	Yadav et al. 2019	chr3	linkage_group3	4.25	8.53	10	0.11	22.43
Q_HD3.34	HD	Drought stress	Yadav et al. 2019	chr3	linkage_group3	3.68	5.96	7.9	0.11	25.69
Q_HD3.35	HD	Drought stress	Yadav et al. 2019	chr3	linkage_group3	4.68	5.16	96.91	76.37	117.45
Q_HD3.36	HD	Drought stress	Yadaw et al. 2013	chr3	linkage_group3	4.8	3.1	58.49	49.55	67.43
Q_HD4.1	HD	Drought stress	Dixit et al. 2015	chr4	linkage_group4	3	15.09	17.2	15.04	19.36
Q_HD4.2	HD	Drought stress	Gomez et la. 2006	chr4	linkage_group4	2.6	14	88.57	85.28	91.86
Q_HD4.3	HD	Drought stress	Takai et al. 2006	chr4	linkage_group4	3.35	9.5	74.35	67.54	81.16
Q_HD4.4	HD	Drought stress	Xu et al. 2005	chr4	linkage_group4	3	13.09	24.36	19.68	29.04
Q_HD4.5	HD	Drought stress	Xu et al. 2005	chr4	linkage_group4	3	8.33	113.2	105.84	120.56
Q_HD5.1	HD	Drought stress	Bernier et al. 2007	chr5	linkage_group5	4.5	10	75.32	73.45	77.19
Q_HD5.2	HD	Drought stress	Bernier et al. 2007	chr5	linkage_group5	5.1	11	7.35	5.65	9.05
Q_HD5.3	HD	Drought stress	Bernier et al. 2007	chr5	linkage_group5	6.9	10	7.35	5.48	9.22
Q_HD5.4	HD	Drought stress	Kumar et al. 2007	chr5	linkage_group5	4.42	17.15	72.71	64.74	80.68
Q_HD5.5	HD	Drought stress	Lanceras et al. 2004(a)	chr5	linkage_group5	2.9	9.1	36.23	25.99	46.47
Q_HD5.6	HD	Drought stress	Yadav et al. 2019	chr5	linkage_group5	11.07	10.03	83.33	72.76	93.9
Q_HD5.7	HD	Drought stress	Xu et al. 2005	chr5	linkage_group5	3	7.44	73.17	64.93	81.4
Q_HD6.1	HD	Drought stress	Dixit et al. 2014 (a)	chr6	linkage_group6	6.7	26.5	13.49	12.65	14.33
Q_HD6.2	HD	Drought stress	Dixit et al. 2014 (a)	chr6	linkage_group6	6.4	7.7	13.49	10.59	16.39
Q_HD6.3	HD	Drought stress	Dixit et al. 2014 (a)	chr6	linkage_group6	3.7	4.6	13.49	8.63	18.34
Q_HD6.4	HD	Drought stress	Kumar et al. 2007	chr6	linkage_group6	3.14	8.64	69.33	53.51	85.15
Q_HD6.5	HD	Drought stress	Prince et al. 2015	chr6	linkage_group6	30	55.8	21.97	21.24	22.7
Q_HD6.6	HD	Drought stress	Saikumar et al. 2014	chr6	linkage_group6	12.6	18.5	9.05	6.87	11.23
Q_HD6.7	HD	Drought stress	Saikumar et al. 2014	chr6	linkage_group6	3.7	7.8	9.05	3.88	14.22
Q_HD6.8	HD	Drought stress	Saikumar et al. 2014	chr6	linkage_group6	3.2	5	9.05	0.98	17.12
Q_HD6.9	HD	Drought stress	Suji et al. 2011	chr6	linkage_group6	17.1	32.7	17.66	16.59	18.74
Q_HD6.10	HD	Drought stress	Suji et al. 2011	chr6	linkage_group6	17	27.9	16.41	15.15	17.66
Q_HD6.11	HD	Drought stress	Suji et al. 2011	chr6	linkage_group6	14.4	24.9	15.92	14.51	17.33
Q_HD6.12	HD	Drought stress	Suji et al. 2011	chr6	linkage_group6	9.6	18.9	17.66	15.8	19.52
Q_HD6.13	HD	Drought stress	Suji et al. 2011	chr6	linkage_group6	9.5	17.3	16.41	14.37	18.44
Q_HD6.14	HD	Drought stress	Suji et al. 2011	chr6	linkage_group6	8.3	16.4	17.66	15.52	19.8
Q_HD6.15	HD	Drought stress	Suji et al. 2011	chr6	linkage_group6	8	14.9	15.92	13.56	18.28
Q_HD6.16	HD	Drought stress	Suji et al. 2011	chr6	linkage_group6	8.3	14.8	16.41	14.03	18.78
Q_HD6.17	HD	Drought stress	Suji et al. 2011	chr6	linkage_group6	7.1	12.9	15.92	13.2	18.64
Q_HD6.18	HD	Drought stress	Yadav et al. 2019	chr6	linkage_group6	3.67	7.74	58.8	45.1	72.5
Q_HD6.19	HD	Drought stress	Yadav et al. 2019	chr6	linkage_group6	5.26	8.15	57.9	44.89	70.91
Q_HD6.20	HD	Drought stress	Xu et al. 2005	chr6	linkage_group6	3	11.45	105.17	99.82	110.52
Q_HD7.1	HD	Drought stress	Bernier et al. 2007	chr7	linkage_group7	5.6	18	90.24	89.2	91.28
Q_HD7.2	HD	Drought stress	Dixit et al. 2014(b)	chr7	linkage_group7	3	8.4	91	88.31	93.69
Q_HD7.3	HD	Drought stress	Yadav et al. 2019	chr7	linkage_group7	6.48	4.78	75.1	52.92	97.28
Q_HD7.4	HD	Drought stress	Xu et al. 2005	chr7	linkage_group7	3	12.57	84.39	79.52	89.27
Q_HD7.5	HD	Drought stress	Yue et al. 2005	chr7	linkage_group7	3.1	7.55	51.7	45.7	57.7
Q_HD8.1	HD	Drought stress	Bernier et al. 2007	chr8	linkage_group8	4.4	2	87.15	77.8	96.49
Q_HD8.2	HD	Drought stress	Dixit et al. 2014(b)	chr8	linkage_group8	3	13	60.4	58.66	62.14
Q_HD8.3	HD	Drought stress	Dixit et al. 2014(b)	chr8	linkage_group8	3	13	60.4	58.66	62.14
Q_HD8.4	HD	Drought stress	Yadav et al. 2019	chr8	linkage_group8	6.14	9.72	26.6	15.69	37.51
Q_HD8.5	HD	Drought stress	Kurniawan et al. 2014	chr8	linkage_group8	3.1	8.8	50.8	44.79	56.81
Q_HD8.6	HD	Drought stress	Trijatmiko et al. 2014	chr8	linkage_group8	3.1	8.8	63.76	57.75	69.78
Q_HD8.7	HD	Drought stress	Xu et al. 2005	chr8	linkage_group8	3	7.29	70.73	62.32	79.13
Q_HD8.8	HD	Drought stress	Yue et al. 2005	chr8	linkage_group8	4.5	10.38	66.56	62.2	70.93
Q_HD8.9	HD	Drought stress	Yue et al. 2005	chr8	linkage_group8	2.4	7.39	66.56	60.44	72.69
Q_HD9.1	HD	Drought stress	Bernier et al. 2007	chr9	linkage_group9	4.3	9	37.98	35.91	40.06
Q_HD9.2	HD	Drought stress	Chakraborty and Zeng, 2011	chr9	linkage_group9	3.5	8.9	96.88	86.41	107.35
Q_HD9.3	HD	Drought stress	Kumar et al. 2007	chr9	linkage_group9	3.5	9.97	44.87	31.16	58.58
Q_HD9.4	HD	Drought stress	Babu et al. 2003	chr9	linkage_group9	4.48	23.8	89.28	85.36	93.19
Q_HD9.5	HD	Drought stress	Xu et al. 2005	chr9	linkage_group9	3	6.61	58.1	48.83	67.37
Q_HD9.6	HD	Drought stress	Yue et al. 2005	chr9	linkage_group9	2.6	7.03	90.57	84.13	97.01
Q_HI1.1	HI	Drought stress	Bhattarai et al. 2018	chr1	linkage_group1	3.59	7	148.2	141.77	154.63
Q_HI1.2	HI	Drought stress	Lanceras et al. 2004(b)	chr1	linkage_group1	2.75	7.8	30.28	18.34	42.23
Q_HI1.3	HI	Drought stress	Prince et al. 2015	chr1	linkage_group1	2.7	5	145.5	137.35	153.65
Q_HI1.4	HI	Drought stress	Vikram et al. 2011	chr1	linkage_group1	3	6.2	106.28	101.78	110.78
Q_HI1.5	HI	Drought stress	Zhou et al. 2011	chr1	linkage_group1	2.1	5.12	99.73	90.89	108.57
Q_HI10.1	HI	Drought stress	Yue et al. 2006	chr10	linkage_group10	3.5	13.9	65.68	62.43	68.94
Q_HI12.1	HI	Drought stress	Bernier et al. 2007	chr12	linkage_group12	21.8	25	55.45	54.7	56.2
Q_HI12.2	HI	Drought stress	Mishra et al. 2013	chr12	linkage_group12	3	27.4	61.6	60.59	62.61
Q_HI2.1	HI	Drought stress	Bernier et al. 2007	chr2	linkage_group2	3.7	9	140.36	138.28	142.44
Q_HI2.2	HI	Drought stress	Bimpong et al. 2011	chr2	linkage_group2	24.01	42	139.66	139.28	140.04
Q_HI2.3	HI	Drought stress	Dixit et al. 2015	chr2	linkage_group2	3	7.89	110.55	106.42	114.68
Q_HI2.4	HI	Drought stress	Vikram et al. 2011	chr2	linkage_group2	3	3.7	100.13	92.51	107.75
Q_HI2.5	HI	Drought stress	Yue et al. 2006	chr2	linkage_group2	3.2	8.79	115.22	110.07	120.37
Q_HI3.1	HI	Drought stress	Dixit et al. 2015	chr3	linkage_group3	3	4.1	8.55	0.6	16.5
Q_HI3.2	HI	Drought stress	Lanceras et al. 2004(a)	chr3	linkage_group3	6.27	24.8	47.35	43.6	51.11
Q_HI3.3	HI	Drought stress	Lanceras et al. 2004(a)	chr3	linkage_group3	5.43	24.4	47.35	43.53	51.17
Q_HI3.4	HI	Drought stress	Lanceras et al. 2004(a)	chr3	linkage_group3	5.02	21.2	47.35	42.96	51.75
Q_HI3.5	HI	Drought stress	Lanceras et al. 2004(a)	chr3	linkage_group3	5.24	18.6	47.35	42.34	52.36
Q_HI3.6	HI	Drought stress	Lanceras et al. 2004(a)	chr3	linkage_group3	2.86	17.2	47.35	41.94	52.77
Q_HI3.7	HI	Drought stress	Lanceras et al. 2004(b)	chr3	linkage_group3	6.27	24.8	46.81	43.05	50.56
Q_HI3.8	HI	Drought stress	Lanceras et al. 2004(b)	chr3	linkage_group3	5.43	24.4	46.81	42.99	50.63
Q_HI3.9	HI	Drought stress	Lanceras et al. 2004(b)	chr3	linkage_group3	5.02	21.2	46.81	42.41	51.2
Q_HI3.10	HI	Drought stress	Lanceras et al. 2004(b)	chr3	linkage_group3	5.24	18.6	46.81	41.8	51.82
Q_HI3.11	HI	Drought stress	Lanceras et al. 2004(b)	chr3	linkage_group3	2.86	17.2	46.81	41.39	52.22
Q_HI3.12	HI	Drought stress	Saikumar et al. 2014	chr3	linkage_group3	17.5	40.4	4.7	3.7	5.7
Q_HI3.13	HI	Drought stress	Saikumar et al. 2014	chr3	linkage_group3	10.6	27.6	4.7	3.24	6.16
Q_HI3.14	HI	Drought stress	Saikumar et al. 2014	chr3	linkage_group3	13.4	26.8	4.7	3.19	6.21
Q_HI3.15	HI	Drought stress	Saikumar et al. 2014	chr3	linkage_group3	7.1	13.3	4.7	1.67	7.73
Q_HI3.16	HI	Drought stress	Venuprasad et al. 2002	chr3	linkage_group3	3.45	19.7	51.17	43.08	59.26
Q_HI3.17	HI	Drought stress	Vikram et al. 2011	chr3	linkage_group3	3	18.5	44.75	43.24	46.26
Q_HI4.1	HI	Drought stress	Zhou et al. 2011	chr4	linkage_group4	2.3	8.2	62.65	57.13	68.17
Q_HI6.1	HI	Drought stress	Bhattarai et al. 2018	chr6	linkage_group6	2.02	3.7	95.55	83.38	107.72
Q_HI6.2	HI	Drought stress	Prince et al. 2015	chr6	linkage_group6	25	44.9	21.97	21.06	22.88
Q_HI6.3	HI	Drought stress	Prince et al. 2015	chr6	linkage_group6	10.36	20.2	21.97	19.95	23.99
Q_HI6.4	HI	Drought stress	Saikumar et al. 2014	chr6	linkage_group6	7.7	17	9.05	6.68	11.42
Q_HI6.5	HI	Drought stress	Suji et al. 2011	chr6	linkage_group6	9.6	18.6	17.66	15.77	19.55
Q_HI6.6	HI	Drought stress	Suji et al. 2011	chr6	linkage_group6	10.2	17.8	16.41	14.43	18.38
Q_HI6.7	HI	Drought stress	Suji et al. 2011	chr6	linkage_group6	9	15.9	15.92	13.71	18.13
Q_HI6.8	HI	Drought stress	Suji et al. 2011	chr6	linkage_group6	4.9	10.1	17.66	14.18	21.14
Q_HI6.9	HI	Drought stress	Suji et al. 2011	chr6	linkage_group6	5.1	9.6	16.41	12.75	20.06
Q_HI6.10	HI	Drought stress	Suji et al. 2011	chr6	linkage_group6	4.3	8	15.92	11.53	20.31
Q_HI6.11	HI	Drought stress	Zhou et al. 2011	chr6	linkage_group6	2.8	10.78	67.04	62.84	71.24
Q_HI6.12	HI	Drought stress	Zhou et al. 2011	chr6	linkage_group6	2.8	8.94	92.48	87.42	97.55
Q_HI6.13	HI	Drought stress	Zhou et al. 2011	chr6	linkage_group6	2.7	8.71	92.48	87.29	97.68
Q_HI7.1	HI	Drought stress	Bimpong et al. 2011	chr7	linkage_group7	23.49	42	99.57	99.19	99.94
Q_HI8.1	HI	Drought stress	Bernier et al. 2007	chr8	linkage_group8	3.7	10	90.82	88.96	92.69
Q_HI9.1	HI	Drought stress	Yue et al. 2006	chr9	linkage_group9	3.4	13.57	47.69	44.35	51.02
Q_HI9.2	HI	Drought stress	Yue et al. 2006	chr9	linkage_group9	4.4	11.45	47.69	43.73	51.64
Q_PH1.1	PH	Drought stress	Bernier et al. 2007	chr1	linkage_group1	7.7	12	108.73	107.18	110.29
Q_PH1.2	PH	Drought stress	Bernier et al. 2007	chr1	linkage_group1	3.8	5	115.61	111.87	119.35
Q_PH1.3	PH	Drought stress	Bhattarai et al. 2018	chr1	linkage_group1	2.72	2.4	38.6	19.84	57.36
Q_PH1.4	PH	Drought stress	Bhattarai et al. 2018	chr1	linkage_group1	34.77	47.4	153.65	152.7	154.6
Q_PH1.5	PH	Drought stress	Bimpong et al. 2011	chr1	linkage_group1	9.83	20	106.46	105.66	107.25
Q_PH1.6	PH	Drought stress	Dixit et al. 2014(b)	chr1	linkage_group1	3	31	150	149.27	150.73
Q_PH1.7	PH	Drought stress	Dixit et al. 2014(b)	chr1	linkage_group1	3	4.2	154	148.62	159.38
Q_PH1.8	PH	Drought stress	Ghimire et al. 2012	chr1	linkage_group1	3	18.5	113.37	111.67	115.08
Q_PH1.9	PH	Drought stress	Gomez et al. 2010	chr1	linkage_group1	5.36	11.4	130.67	127.81	133.53
Q_PH1.10	PH	Drought stress	Gomez et al. 2010	chr1	linkage_group1	5.52	10.8	130.67	127.65	133.69
Q_PH1.11	PH	Drought stress	Gomez et al. 2010	chr1	linkage_group1	6.94	13.8	129.94	127.58	132.3
Q_PH1.12	PH	Drought stress	Gomez et al. 2010	chr1	linkage_group1	6.41	12.23	129.94	127.28	132.61
Q_PH1.13	PH	Drought stress	Gomez et la. 2006	chr1	linkage_group1	4	9.9	129.94	125.29	134.59
Q_PH1.14	PH	Drought stress	Gomez et la. 2006	chr1	linkage_group1	3.1	5.3	42.33	33.65	51.02
Q_PH1.15	PH	Drought stress	Kurniawan et al. 2014	chr1	linkage_group1	16.3	38.6	165.6	164.23	166.97
Q_PH1.16	PH	Drought stress	Lanceras et al. 2004(a)	chr1	linkage_group1	13.33	46.1	128.44	126.42	130.46
Q_PH1.17	PH	Drought stress	Lanceras et al. 2004(a)	chr1	linkage_group1	12.08	41.1	128.44	126.17	130.71
Q_PH1.18	PH	Drought stress	Lanceras et al. 2004(a)	chr1	linkage_group1	6.51	23.1	128.44	124.41	132.47
Q_PH1.19	PH	Drought stress	Lanceras et al. 2004(b)	chr1	linkage_group1	11.18	36.2	115.4	112.83	117.98
Q_PH1.20	PH	Drought stress	Lanceras et al. 2004(b)	chr1	linkage_group1	6.51	23.1	115.4	111.37	119.44
Q_PH1.21	PH	Drought stress	Lanceras et al. 2004(b)	chr1	linkage_group1	9.79	32.6	102.79	99.93	105.65
Q_PH1.22	PH	Drought stress	Lanceras et al. 2004(b)	chr1	linkage_group1	13.33	46.1	115.4	113.38	117.42
Q_PH1.23	PH	Drought stress	Lanceras et al. 2004(b)	chr1	linkage_group1	12.08	41.1	115.4	113.14	117.67
Q_PH1.24	PH	Drought stress	Lang et al. 2013	chr1	linkage_group1	3	2.35	16.02	0.88	31.17
Q_PH1.25	PH	Drought stress	Lang et al. 2013	chr1	linkage_group1	3	3.2	25.29	14.16	36.41
Q_PH1.26	PH	Drought stress	Prince et al. 2015	chr1	linkage_group1	12.48	52.2	141.7	140.92	142.48
Q_PH1.27	PH	Drought stress	Prince et al. 2015	chr1	linkage_group1	14.2	27.5	130.9	129.41	132.38
Q_PH1.28	PH	Drought stress	Prince et al. 2015	chr1	linkage_group1	3.4	20	130.9	128.86	132.93
Q_PH1.29	PH	Drought stress	Sabar et al. 2019	chr1	linkage_group1	3.6	19.5	127.13	123.87	130.38
Q_PH1.30	PH	Drought stress	Sandhu et al. 2014	chr1	linkage_group1	3	9.1	108.51	105.53	111.5
Q_PH1.31	PH	Drought stress	Sandhu et al. 2014	chr1	linkage_group1	3	8.3	108.51	105.24	111.79
Q_PH1.32	PH	Drought stress	Sandhu et al. 2014	chr1	linkage_group1	3	4.6	108.51	102.61	114.42
Q_PH1.33	PH	Drought stress	Suji et al. 2011	chr1	linkage_group1	23.5	72.8	161.4	160.92	161.88
Q_PH1.34	PH	Drought stress	Suji et al. 2011	chr1	linkage_group1	27	72.7	161.4	160.92	161.88
Q_PH1.35	PH	Drought stress	Suji et al. 2011	chr1	linkage_group1	15.9	64.8	161.4	160.86	161.94
Q_PH1.36	PH	Drought stress	Trijatmiko et al. 2014	chr1	linkage_group1	16.3	38.6	106.11	104.74	107.48
Q_PH1.37	PH	Drought stress	Venuprasad et al. 2002	chr1	linkage_group1	3.1	17.1	99.9	90.58	109.23
Q_PH1.38	PH	Drought stress	Vikram et al. 2011	chr1	linkage_group1	3	32.6	8.2	7.34	9.06
Q_PH1.39	PH	Drought stress	Xu et al. 2005	chr1	linkage_group1	3	6.64	106.46	97.23	115.68
Q_PH1.40	PH	Drought stress	Yadav et al. 2019	chr1	linkage_group1	25.79	27.66	150.9	147.07	154.73
Q_PH1.41	PH	Drought stress	Yadav et al. 2019	chr1	linkage_group1	6.9	7.71	152.6	138.85	166.35
Q_PH1.42	PH	Drought stress	Yadav et al. 2019	chr1	linkage_group1	4.08	5.53	17.9	0.11	37.07
Q_PH1.43	PH	Drought stress	Yue et al. 2008	chr1	linkage_group1	9.8	33.01	106.96	105.59	108.34
Q_PH10.1	PH	Drought stress	Dixit et al. 2014(b)	chr10	linkage_group10	3	4.4	43	37.87	48.13
Q_PH10.2	PH	Drought stress	Lanceras et al. 2004(a)	chr10	linkage_group10	3.3	16.5	17.3	11.65	22.95
Q_PH10.3	PH	Drought stress	Lanceras et al. 2004(b)	chr10	linkage_group10	3.3	16.5	17.3	11.65	22.95
Q_PH10.4	PH	Drought stress	Xu et al. 2005	chr10	linkage_group10	3	11.81	64.38	59.19	69.57
Q_PH10.5	PH	Drought stress	Yue et al. 2008	chr10	linkage_group10	2.6	4.86	25.08	15.76	34.39
Q_PH10.6	PH	Drought stress	Yue et al. 2008	chr10	linkage_group10	2.4	4.79	67.77	58.31	77.22
Q_PH11.1	PH	Drought stress	Sandhu et al. 2013	chr11	linkage_group11	3.9	21	83.24	79.11	87.37
Q_PH11.2	PH	Drought stress	Xu et al. 2005	chr11	linkage_group11	3	5.12	120.58	108.62	126
Q_PH11.3	PH	Drought stress	Yadav et al. 2019	chr11	linkage_group11	5.05	5.3	104.1	84.1	124.1
Q_PH11.4	PH	Drought stress	Yadav et al. 2019	chr11	linkage_group11	4.72	6.06	98.12	80.63	115.61
Q_PH12.1	PH	Drought stress	Bernier et al. 2007	chr12	linkage_group12	9.1	8	70.1	67.76	72.44
Q_PH12.2	PH	Drought stress	Dixit et al. 2015	chr12	linkage_group12	3	1.45	50.25	27.77	72.73
Q_PH12.3	PH	Drought stress	Dixit et al. 2015	chr12	linkage_group12	3	1.67	51.17	31.65	70.7
Q_PH12.4	PH	Drought stress	Mishra et al. 2013	chr12	linkage_group12	3	1.1	61.6	36.4	86.8
Q_PH12.5	PH	Drought stress	Yue et al. 2008	chr12	linkage_group12	2.8	5.59	91.14	83.04	99.24
Q_PH2.1	PH	Drought stress	Bimpong et al. 2011	chr2	linkage_group2	21.24	39	139.66	139.25	140.07
Q_PH2.2	PH	Drought stress	Dixit et al. 2014(b)	chr2	linkage_group2	3	6.3	70.9	67.32	74.48
Q_PH2.3	PH	Drought stress	Lin et al. 2007	chr2	linkage_group2	5.8	13.9	120.04	100.97	139.1
Q_PH2.4	PH	Drought stress	Prince et al. 2015	chr2	linkage_group2	3	15	4.7	1.98	7.42
Q_PH2.5	PH	Drought stress	Sandhu et al. 2013	chr2	linkage_group2	3	24.3	34.75	31.18	38.32
Q_PH2.6	PH	Drought stress	Srinivasan et al .2008	chr2	linkage_group2	2.95	12.3	44.11	36.53	51.69
Q_PH2.7	PH	Drought stress	Srinivasan et al .2008	chr2	linkage_group2	2.79	10.7	44.11	35.4	52.82
Q_PH2.8	PH	Drought stress	xing et al. 2013	chr2	linkage_group2	2.98	5.83	53.54	47.19	59.9
Q_PH2.9	PH	Drought stress	Yue et al. 2008	chr2	linkage_group2	4.2	11.16	119.66	115.6	123.71
Q_PH3.1	PH	Drought stress	Bhattarai et al. 2018	chr3	linkage_group3	2.75	2.5	148.95	130.94	166.96
Q_PH3.2	PH	Drought stress	Dixit et al. 2014 (a)	chr3	linkage_group3	3.4	4.2	104.01	98.7	109.33
Q_PH3.3	PH	Drought stress	Dixit et al. 2015	chr3	linkage_group3	3	7.78	63.6	59.41	67.79
Q_PH3.4	PH	Drought stress	Dixit et al. 2015	chr3	linkage_group3	3	3.23	12.9	2.81	22.99
Q_PH3.5	PH	Drought stress	Saikumar et al. 2014	chr3	linkage_group3	13.1	27	91.16	89.67	92.66
Q_PH3.6	PH	Drought stress	Saikumar et al. 2014	chr3	linkage_group3	8.7	21	91.16	89.24	93.08
Q_PH3.7	PH	Drought stress	Saikumar et al. 2014	chr3	linkage_group3	4.1	18.7	91.16	89.01	93.32
Q_PH3.8	PH	Drought stress	Saikumar et al. 2014	chr3	linkage_group3	4.4	14.7	91.16	88.42	93.91
Q_PH3.9	PH	Drought stress	Sellamuthu et al. 2011	chr3	linkage_group3	4.41	14.18	76.37	68.87	83.86
Q_PH3.10	PH	Drought stress	Yue et al. 2008	chr3	linkage_group3	2.8	4.62	91.84	82.04	101.64
Q_PH3.11	PH	Drought stress	Yue et al. 2008	chr3	linkage_group3	5	10.26	47.2	42.79	51.62
Q_PH4.1	PH	Drought stress	Babu et al. 2003	chr4	linkage_group4	7.82	14.4	109.05	102.57	115.52
Q_PH4.2	PH	Drought stress	Gomez et la. 2006	chr4	linkage_group4	4.5	11.2	88.57	84.46	92.68
Q_PH4.3	PH	Drought stress	Xu et al. 2005	chr4	linkage_group4	3	8.27	24.36	16.95	31.77
Q_PH4.4	PH	Drought stress	Xu et al. 2005	chr4	linkage_group4	3	6.45	113.2	103.7	122.7
Q_PH4.5	PH	Drought stress	Yue et al. 2008	chr4	linkage_group4	2.7	5.86	104.99	97.26	112.72
Q_PH5.1	PH	Drought stress	Bernier et al. 2007	chr5	linkage_group5	4.6	12	83.14	81.58	84.69
Q_PH5.2	PH	Drought stress	Bhattarai et al. 2018	chr5	linkage_group5	4.17	3.8	104.3	92.45	116.15
Q_PH5.3	PH	Drought stress	Gomez et la. 2006	chr5	linkage_group5	4.6	7.8	83.59	77.68	89.49
Q_PH5.4	PH	Drought stress	Xu et al. 2005	chr5	linkage_group5	3	5.65	35.73	24.88	46.57
Q_PH6.1	PH	Drought stress	Bernier et al. 2007	chr6	linkage_group6	3.8	19	60.16	59.18	61.14
Q_PH6.2	PH	Drought stress	Dixit et al. 2014 (a)	chr6	linkage_group6	6.4	7.8	90.14	87.28	93.01
Q_PH6.3	PH	Drought stress	Dixit et al. 2014 (a)	chr6	linkage_group6	5.9	7.1	90.14	87	93.29
Q_PH6.4	PH	Drought stress	Dixit et al. 2014 (a)	chr6	linkage_group6	5.6	6.8	90.14	86.86	93.43
Q_PH6.5	PH	Drought stress	Dixit et al. 2014 (a)	chr6	linkage_group6	4.5	5.5	90.14	86.08	94.2
Q_PH6.6	PH	Drought stress	Lin et al. 2007	chr6	linkage_group6	5.2	12.4	59.7	38.33	81.07
Q_PH6.7	PH	Drought stress	Sabar et al. 2019	chr6	linkage_group6	5.3	25	9.87	7.34	12.41
Q_PH6.8	PH	Drought stress	Sandhu et al. 2013	chr6	linkage_group6	2.7	18.9	62.32	57.73	66.9
Q_PH6.9	PH	Drought stress	Suji et al. 2011	chr6	linkage_group6	4.1	6.9	17.66	12.57	22.75
Q_PH6.10	PH	Drought stress	Suji et al. 2011	chr6	linkage_group6	3.9	6.5	16.41	11	21.81
Q_PH6.11	PH	Drought stress	Suji et al. 2011	chr6	linkage_group6	3.4	6.2	17.66	12	23.33
Q_PH6.12	PH	Drought stress	Suji et al. 2011	chr6	linkage_group6	3.5	5.8	16.41	10.35	22.46
Q_PH6.13	PH	Drought stress	Xu et al. 2005	chr6	linkage_group6	3	10.57	32.63	26.83	38.43
Q_PH6.14	PH	Drought stress	Xu et al. 2005	chr6	linkage_group6	3	12.29	103.33	98.34	108.31
Q_PH6.15	PH	Drought stress	Yue et al. 2008	chr6	linkage_group6	3.5	8.78	56.96	51.8	62.11
Q_PH7.1	PH	Drought stress	Babu et al. 2003	chr7	linkage_group7	3.53	6.5	47.82	33.49	62.16
Q_PH7.2	PH	Drought stress	xing et al. 2013	chr7	linkage_group7	6.47	11.45	46.15	42.91	49.39
Q_PH7.3	PH	Drought stress	Xu et al. 2005	chr7	linkage_group7	3	2.9	62.25	41.12	83.38
Q_PH7.4	PH	Drought stress	Yue et al. 2008	chr7	linkage_group7	2.3	4.33	51.7	41.24	62.16
Q_PH8.1	PH	Drought stress	Dixit et al. 2014(b)	chr8	linkage_group8	3	4.9	95	90.39	99.61
Q_PH8.2	PH	Drought stress	Lanceras et al. 2004(b)	chr8	linkage_group8	8.12	20.2	103.93	99.32	108.54
Q_PH8.3	PH	Drought stress	Lanceras et al. 2004(b)	chr8	linkage_group8	8.1	19.1	103.93	99.05	108.81
Q_PH8.4	PH	Drought stress	Lanceras et al. 2004(b)	chr8	linkage_group8	7.61	18.6	103.93	98.92	108.94
Q_PH8.5	PH	Drought stress	Lanceras et al. 2004(b)	chr8	linkage_group8	7.66	21.2	119.77	115.37	124.16
Q_PH8.6	PH	Drought stress	Lanceras et al. 2004(b)	chr8	linkage_group8	7.48	20.6	119.77	115.25	124.29
Q_PH8.7	PH	Drought stress	Prince et al. 2015	chr8	linkage_group8	2.53	5	26	17.85	34.15
Q_PH8.8	PH	Drought stress	Sandhu et al. 2013	chr8	linkage_group8	3.5	28.2	91.65	88.76	94.54
Q_PH8.9	PH	Drought stress	Xu et al. 2005	chr8	linkage_group8	3	7.36	80.43	72.11	88.76
Q_PH9.1	PH	Drought stress	Bhattarai et al. 2018	chr9	linkage_group9	4.5	4.5	93.49	83.48	103.49
Q_PH9.2	PH	Drought stress	xing et al. 2013	chr9	linkage_group9	2.76	6.05	74.06	67.94	80.19
Q_PH9.3	PH	Drought stress	Xu et al. 2005	chr9	linkage_group9	3	9.77	58.1	51.83	64.37
Q_PH9.4	PH	Drought stress	Yue et al. 2008	chr9	linkage_group9	5.2	13.4	47.69	44.31	51.06
Q_PN1.1	PN	Drought stress	Prince et al. 2015	chr1	linkage_group1	5.42	10.7	130.9	127.09	134.7
Q_PN1.2	PN	Drought stress	Suji et al. 2011	chr1	linkage_group1	6.8	24	161.4	159.94	162.86
Q_PN1.3	PN	Drought stress	Suji et al. 2011	chr1	linkage_group1	6.3	17.8	161.4	159.43	163.37
Q_PN1.4	PN	Drought stress	Suji et al. 2011	chr1	linkage_group1	5.2	14.2	161.4	158.93	163.87
Q_PN1.5	PN	Drought stress	Lanceras et al. 2004(b)	chr1	linkage_group1	5.46	20.7	131.83	127.33	136.33
Q_PN1.6	PN	Drought stress	Lanceras et al. 2004(b)	chr1	linkage_group1	5.94	21.7	108.52	104.23	112.82
Q_PN1.7	PN	Drought stress	Lanceras et al. 2004(b)	chr1	linkage_group1	4.82	18.6	108.52	103.51	113.53
Q_PN1.8	PN	Drought stress	Lanceras et al. 2004(b)	chr1	linkage_group1	5.21	20.8	101.65	97.17	106.13
Q_PN1.9	PN	Drought stress	Lanceras et al. 2004(b)	chr1	linkage_group1	5.3	20.5	101.65	97.1	106.19
Q_PN1.10	PN	Drought stress	Sellamuthu et al. 2011	chr1	linkage_group1	9.31	35.63	129.94	126.96	132.93
Q_PN1.11	PN	Drought stress	Tain et al. 2005	chr1	linkage_group1	3	14	17.81	14.15	21.47
Q_PN1.12	PN	Drought stress	Wang et al. 2013	chr1	linkage_group1	2.69	6.38	99.73	84.7	114.76
Q_PN1.13	PN	Drought stress	This et al. 2010	chr1	linkage_group1	5.13	17	106.28	97	115.56
Q_PN10.1	PN	Drought stress	Sabouri et al. 2013	chr10	linkage_group10	11.64	8.57	40.8	30.89	50.71
Q_PN10.2	PN	Drought stress	Sandhu et al. 2013	chr10	linkage_group10	2.6	21.6	35.35	31.33	39.36
Q_PN10.3	PN	Drought stress	Lanceras et al. 2004(b)	chr10	linkage_group10	3.17	12	20.64	12.88	28.41
Q_PN10.4	PN	Drought stress	Prince et al. 2015	chr10	linkage_group10	3.01	6	30.9	24.11	37.69
Q_PN11.1	PN	Drought stress	Sandhu et al. 2013	chr11	linkage_group11	3.4	26.4	34.87	31.58	38.15
Q_PN11.2	PN	Drought stress	Sandhu et al. 2013	chr11	linkage_group11	3.6	28	51.95	48.86	55.05
Q_PN11.3	PN	Drought stress	Suji et al. 2011	chr11	linkage_group11	4.7	7.2	48.32	43.44	53.2
Q_PN11.4	PN	Drought stress	Suji et al. 2011	chr11	linkage_group11	3.1	4.8	48.32	41	55.64
Q_PN11.5	PN	Drought stress	Sabar et al. 2019	chr11	linkage_group11	4	19.5	59.16	55.9	62.41
Q_PN12.1	PN	Drought stress	Bernier et al. 2007	chr12	linkage_group12	12.9	9	59.2	57.12	61.28
Q_PN12.2	PN	Drought stress	Mishra et al. 2013	chr12	linkage_group12	3	36	61.6	60.83	62.37
Q_PN2.1	PN	Drought stress	Dixit et al. 2015	chr2	linkage_group2	3	13.73	29.3	26.93	31.67
Q_PN2.2	PN	Drought stress	Sandhu et al. 2013	chr2	linkage_group2	4.5	28.6	34.75	31.72	37.78
Q_PN2.3	PN	Drought stress	Bernier et al. 2007	chr2	linkage_group2	4	3	120.32	114.09	126.55
Q_PN2.4	PN	Drought stress	Lanceras et al. 2004(b)	chr2	linkage_group2	2.84	11.2	124.05	115.73	132.37
Q_PN2.5	PN	Drought stress	Sandhu et al. 2013	chr2	linkage_group2	2.6	14.5	133.29	127.31	139.27
Q_PN2.6	PN	Drought stress	Tain et al. 2005	chr2	linkage_group2	3	9	31.95	26.25	37.64
Q_PN2.7	PN	Drought stress	Wang et al. 2013	chr2	linkage_group2	6.12	12.01	32.07	24.08	40.05
Q_PN2.8	PN	Drought stress	Bimpong et al. 2011	chr2	linkage_group2	13.04	26	133.29	132.68	133.9
Q_PN2.9	PN	Drought stress	Bimpong et al. 2011	chr2	linkage_group2	21.8	40	139.66	139.26	140.06
Q_PN2.10	PN	Drought stress	Gomez et al. 2010	chr2	linkage_group2	2.51	4.8	122.33	115.54	129.12
Q_PN2.11	PN	Drought stress	Prince et al. 2015	chr2	linkage_group2	5.3	10	62.94	58.87	67.02
Q_PN2.12	PN	Drought stress	Prince et al. 2015	chr2	linkage_group2	3	6.8	62.94	56.95	68.93
Q_PN2.13	PN	Drought stress	Prince et al. 2015	chr2	linkage_group2	2.61	4.8	0.35	0.1	8.84
Q_PN2.14	PN	Drought stress	Sandhu et al. 2013	chr2	linkage_group2	2.6	14.5	133.29	127.31	139.27
Q_PN2.15	PN	Drought stress	This et al. 2011	chr2	linkage_group2	4.11	8	102.23	96.06	108.41
Q_PN2.16	PN	Drought stress	This et al. 2011	chr2	linkage_group2	3.45	8	106.21	100.04	112.39
Q_PN2.17	PN	Drought stress	This et al. 2011	chr2	linkage_group2	4.87	9	53.47	47.98	58.96
Q_PN3.1	PN	Drought stress	Dixit et al. 2015	chr3	linkage_group3	3	10.64	12.9	9.84	15.96
Q_PN3.2	PN	Drought stress	Dixit et al. 2015	chr3	linkage_group3	3	8.46	12.9	9.05	16.75
Q_PN3.3	PN	Drought stress	Gomez et la. 2006	chr3	linkage_group3	2.5	9.4	51.34	46.45	56.24
Q_PN4.1	PN	Drought stress	Liu et al. 2008	chr4	linkage_group4	10.02	10.84	134.97	130.95	139
Q_PN4.2	PN	Drought stress	Nie et al. 2015	chr4	linkage_group4	4.23	18.8	85.55	81.42	89.68
Q_PN4.3	PN	Drought stress	Nie et al. 2015	chr4	linkage_group4	2.62	20.42	83.4	79.6	87.2
Q_PN4.4	PN	Drought stress	Lanceras et al. 2004(a)	chr4	linkage_group4	6.38	21.3	109.05	104.67	113.42
Q_PN4.5	PN	Drought stress	Lanceras et al. 2004(a)	chr4	linkage_group4	5.48	18.9	109.05	104.12	113.98
Q_PN4.6	PN	Drought stress	Lanceras et al. 2004(a)	chr4	linkage_group4	4.6	16.3	109.05	103.33	114.76
Q_PN4.7	PN	Drought stress	Lanceras et al. 2004(a)	chr4	linkage_group4	3.76	12.7	109.05	101.71	116.38
Q_PN4.8	PN	Drought stress	Lanceras et al. 2004(a)	chr4	linkage_group4	6.03	20.2	67.6	62.99	72.21
Q_PN4.9	PN	Drought stress	Lanceras et al. 2004(a)	chr4	linkage_group4	4.14	16.7	101.08	95.5	106.66
Q_PN4.10	PN	Drought stress	Lanceras et al. 2004(b)	chr4	linkage_group4	5.48	18.9	102.27	97.34	107.2
Q_PN4.11	PN	Drought stress	Lanceras et al. 2004(b)	chr4	linkage_group4	3.76	12.7	102.27	94.94	109.61
Q_PN4.12	PN	Drought stress	Lanceras et al. 2004(b)	chr4	linkage_group4	5.37	17.9	41.18	35.98	46.39
Q_PN4.13	PN	Drought stress	Lanceras et al. 2004(b)	chr4	linkage_group4	4.62	15.8	41.18	35.28	47.08
Q_PN4.14	PN	Drought stress	Lanceras et al. 2004(b)	chr4	linkage_group4	4.4	15	41.18	34.97	47.39
Q_PN4.15	PN	Drought stress	Lanceras et al. 2004(b)	chr4	linkage_group4	6.4	21.3	48.65	44.28	53.03
Q_PN4.16	PN	Drought stress	Lanceras et al. 2004(b)	chr4	linkage_group4	4.14	16.7	107.58	102	113.16
Q_PN4.17	PN	Drought stress	Lanceras et al. 2004(b)	chr4	linkage_group4	6.03	20.2	48.65	44.04	53.27
Q_PN4.18	PN	Drought stress	Lanceras et al. 2004(b)	chr4	linkage_group4	6.38	21.3	107.58	103.2	111.95
Q_PN4.19	PN	Drought stress	Lanceras et al. 2004(b)	chr4	linkage_group4	4.6	16.3	107.58	101.86	113.29
Q_PN4.20	PN	Drought stress	Nie et al. 2015	chr4	linkage_group4	2.67	11.47	83.45	76.68	90.22
Q_PN4.21	PN	Drought stress	xing et al. 2013	chr4	linkage_group4	4.69	8.67	88.65	84.37	92.92
Q_PN4.22	PN	Drought stress	Zou et al. 2005	chr4	linkage_group4	4.61	5.73	91.64	84.04	99.25
Q_PN4.23	PN	Drought stress	Dixit et al. 2015	chr4	linkage_group4	3	3.93	96.5	88.2	104.8
Q_PN5.1	PN	Drought stress	Mardani et al. 2013	chr5	linkage_group5	3.49	18.22	74.22	64.39	84.05
Q_PN5.2	PN	Drought stress	Sellamuthu et al. 2011	chr5	linkage_group5	5.52	25.13	50.27	46.04	54.5
Q_PN5.3	PN	Drought stress	Wang et al. 2013	chr5	linkage_group5	1.54	5.01	61.24	38.65	83.83
Q_PN6.1	PN	Drought stress	Prince et al. 2015	chr6	linkage_group6	11	24.5	21.97	20.3	23.63
Q_PN6.2	PN	Drought stress	Sabouri et al. 2013	chr6	linkage_group6	14.07	10.07	3.2	0.11	11.64
Q_PN6.3	PN	Drought stress	Suji et al. 2011	chr6	linkage_group6	9.3	16.8	17.66	15.57	19.75
Q_PN6.4	PN	Drought stress	Suji et al. 2011	chr6	linkage_group6	9.3	15.2	16.41	14.09	18.72
Q_PN6.5	PN	Drought stress	Suji et al. 2011	chr6	linkage_group6	8.5	15.1	17.66	15.34	19.99
Q_PN6.6	PN	Drought stress	Suji et al. 2011	chr6	linkage_group6	8.6	13.8	16.41	13.86	18.95
Q_PN6.7	PN	Drought stress	Suji et al. 2011	chr6	linkage_group6	7.4	12.4	15.92	13.09	18.75
Q_PN6.8	PN	Drought stress	Suji et al. 2011	chr6	linkage_group6	7.3	11.8	15.92	12.94	18.9
Q_PN6.9	PN	Drought stress	Bernier et al. 2007	chr6	linkage_group6	4	5	14.46	10.72	18.2
Q_PN6.10	PN	Drought stress	Sabouri et al. 2013	chr6	linkage_group6	12.51	9.81	3.2	0.11	11.86
Q_PN6.11	PN	Drought stress	xing et al. 2013	chr6	linkage_group6	7.33	7.28	69.41	64.32	74.49
Q_PN7.1	PN	Drought stress	Lanceras et al. 2004(b)	chr7	linkage_group7	3.54	11.3	82.44	74.2	90.69
Q_PN7.2	PN	Drought stress	Lanceras et al. 2004(b)	chr7	linkage_group7	3.37	11.5	85.97	77.87	94.08
Q_PN7.3	PN	Drought stress	Prince et al. 2015	chr7	linkage_group7	2.52	5.6	53	45.72	60.28
Q_PN8.1	PN	Drought stress	Dixit et al. 2015	chr8	linkage_group8	3	11.06	24.1	21.15	27.05
Q_PN8.2	PN	Drought stress	Prince et al. 2015	chr8	linkage_group8	2.52	4.3	26	16.52	35.47
Q_PN8.3	PN	Drought stress	Sandhu et al. 2013	chr8	linkage_group8	5.4	16.5	86.67	81.41	91.92
Q_PN8.4	PN	Drought stress	Lanceras et al. 2004(a)	chr8	linkage_group8	6.09	17.2	94.34	88.92	99.75
Q_PN8.5	PN	Drought stress	Lanceras et al. 2004(b)	chr8	linkage_group8	5.52	15.3	119.77	113.68	125.86
Q_PN8.6	PN	Drought stress	Lanceras et al. 2004(b)	chr8	linkage_group8	9.06	23.1	119.77	115.74	123.8
Q_PN8.7	PN	Drought stress	Lanceras et al. 2004(b)	chr8	linkage_group8	6.36	18.3	119.77	114.68	124.86
Q_PN8.8	PN	Drought stress	Lanceras et al. 2004(b)	chr8	linkage_group8	6.09	17.2	119.77	114.35	125.19
Q_PN8.9	PN	Drought stress	Sandhu et al. 2013	chr8	linkage_group8	6.4	13.7	65.16	58.83	71.49
Q_PN8.10	PN	Drought stress	Sandhu et al. 2013	chr8	linkage_group8	2.9	31.6	16.2	13.62	18.78
Q_PN8.11	PN	Drought stress	xing et al. 2013	chr8	linkage_group8	3.25	13.6	74.58	71.86	77.31
Q_PN8.12	PN	Drought stress	Zou et al. 2005	chr8	linkage_group8	3.62	3.77	71.55	59.99	83.11
Q_PN8.13	PN	Drought stress	Sandhu et al. 2013	chr8	linkage_group8	2.6	29.3	15.1	12.32	17.88
Q_PN8.14	PN	Drought stress	This et al. 2010	chr8	linkage_group8	6.53	17	93.91	91.01	96.82
Q_PN8.15	PN	Drought stress	This et al. 2010	chr8	linkage_group8	5.93	14	93.91	90.39	97.44
Q_PN9.1	PN	Drought stress	Dixit et al. 2015	chr9	linkage_group9	3	5.5	67.9	61.97	73.83
Q_PN9.2	PN	Drought stress	Wang et al. 2013	chr9	linkage_group9	2.54	6.65	91.81	74.79	108.84
Q_SF1.1	SF	Drought stress	Bhattarai et al. 2018	chr1	linkage_group1	3.7	7.7	153.65	147.8	159.5
Q_SF1.2	SF	Drought stress	Wang et al. 2013	chr1	linkage_group1	6.59	10.5	99.73	90.6	108.86
Q_SF1.3	SF	Drought stress	Yue et al. 2005	chr1	linkage_group1	3.5	20.81	6.12	3.95	8.3
Q_SF1.4	SF	Drought stress	Yue et al. 2006	chr1	linkage_group1	2.7	9.98	111.92	107.39	116.46
Q_SF1.5	SF	Drought stress	Yue et al. 2006	chr1	linkage_group1	3.5	9.55	111.92	107.18	116.67
Q_SF10.1	SF	Drought stress	Yue et al. 2005	chr10	linkage_group10	2.4	18.22	39.06	36.57	41.54
Q_SF11.1	SF	Drought stress	Bhattarai et al. 2018	chr11	linkage_group11	2.79	5.8	86.93	79.16	94.69
Q_SF12.1	SF	Drought stress	Liu et al. 2005	chr12	linkage_group12	3.34	7.99	61.55	56.32	66.78
Q_SF12.2	SF	Drought stress	Yue et al. 2006	chr12	linkage_group12	4.7	37.96	91.14	89.95	92.33
Q_SF12.3	SF	Drought stress	Yue et al. 2006	chr12	linkage_group12	5.3	20.86	48.35	46.18	50.52
Q_SF2.1	SF	Drought stress	Bimpong et al. 2011	chr2	linkage_group2	13.93	27	133.29	132.7	133.88
Q_SF2.2	SF	Drought stress	Bimpong et al. 2011	chr2	linkage_group2	20.5	38	139.66	139.24	140.08
Q_SF2.3	SF	Drought stress	Liu et al. 2005	chr2	linkage_group2	4.31	7.14	110.33	104.48	116.19
Q_SF2.4	SF	Drought stress	Liu et al. 2005	chr2	linkage_group2	4.11	6.51	33.85	27.43	40.27
Q_SF2.5	SF	Drought stress	Zou et al. 2005	chr2	linkage_group2	3.55	2.55	117.75	100.66	134.84
Q_SF2.6	SF	Drought stress	Yue et al. 2006	chr2	linkage_group2	2.6	6.06	51.61	44.14	59.08
Q_SF3.1	SF	Drought stress	Dixit et al. 2015	chr3	linkage_group3	3	9.13	26.1	22.53	29.67
Q_SF3.2	SF	Drought stress	Yue et al. 2006	chr3	linkage_group3	3.2	11.51	104.01	100.08	107.95
Q_SF3.3	SF	Drought stress	Lanceras et al. 2004(b)	chr3	linkage_group3	3.39	9.2	120.08	109.95	130.21
Q_SF3.4	SF	Drought stress	Lin et al. 2007	chr3	linkage_group3	4.68	11.1	122.65	98.77	146.52
Q_SF4.1	SF	Drought stress	Lanceras et al. 2004(a)	chr4	linkage_group4	2.71	8.2	110.66	99.3	122.02
Q_SF4.2	SF	Drought stress	Lanceras et al. 2004(b)	chr4	linkage_group4	2.71	8.2	110.66	99.3	122.02
Q_SF4.3	SF	Drought stress	Kurniawan et al. 2014	chr4	linkage_group4	3.7	10.6	108.2	103.21	113.19
Q_SF4.4	SF	Drought stress	Lanceras et al. 2004(a)	chr4	linkage_group4	4.2	13.4	109.05	102.09	116
Q_SF4.5	SF	Drought stress	Lanceras et al. 2004(a)	chr4	linkage_group4	4.53	12.1	109.05	101.34	116.75
Q_SF4.6	SF	Drought stress	Lanceras et al. 2004(b)	chr4	linkage_group4	2.95	9.9	31.16	21.75	40.58
Q_SF4.7	SF	Drought stress	Lanceras et al. 2004(b)	chr4	linkage_group4	2.86	10.6	101.62	92.83	110.41
Q_SF4.8	SF	Drought stress	Lanceras et al. 2004(b)	chr4	linkage_group4	2.93	10.3	101.62	92.58	110.67
Q_SF4.9	SF	Drought stress	Lanceras et al. 2004(b)	chr4	linkage_group4	4.2	13.4	95.67	88.72	102.62
Q_SF4.10	SF	Drought stress	Lanceras et al. 2004(b)	chr4	linkage_group4	4.53	12.1	71.62	63.92	79.32
Q_SF4.11	SF	Drought stress	Liu et al. 2008	chr4	linkage_group4	4.69	13.64	134.97	131.78	138.17
Q_SF4.12	SF	Drought stress	Nie et al. 2015	chr4	linkage_group4	7.71	28.08	85.2	82.44	87.96
Q_SF4.13	SF	Drought stress	Trijatmiko et al. 2014	chr4	linkage_group4	3.7	10.6	92.33	87.34	97.32
Q_SF4.14	SF	Drought stress	Zou et al. 2005	chr4	linkage_group4	13.2	12.85	100.74	97.35	104.13
Q_SF5.1	SF	Drought stress	Lanceras et al. 2004(b)	chr5	linkage_group5	4.62	15	115.66	109.45	121.87
Q_SF5.2	SF	Drought stress	Lanceras et al. 2004(b)	chr5	linkage_group5	4	12	115.66	107.89	123.43
Q_SF5.3	SF	Drought stress	Lanceras et al. 2004(b)	chr5	linkage_group5	3.15	10	115.66	106.34	124.98
Q_SF5.4	SF	Drought stress	Liu et al. 2005	chr5	linkage_group5	3.14	4.17	94.81	84.78	104.83
Q_SF5.5	SF	Drought stress	Yue et al. 2006	chr5	linkage_group5	3.1	7.64	85.35	79.42	91.28
Q_SF5.6	SF	Drought stress	Lanceras et al. 2004(b)	chr5	linkage_group5	2.9	9.1	36.01	25.78	46.25
Q_SF6.1	SF	Drought stress	Bhattarai et al. 2018	chr6	linkage_group6	2.17	4.1	80.36	69.37	91.34
Q_SF6.2	SF	Drought stress	Suji et al. 2011	chr6	linkage_group6	5	9.2	17.66	13.84	21.48
Q_SF6.3	SF	Drought stress	Suji et al. 2011	chr6	linkage_group6	4.9	8.4	16.41	12.22	20.59
Q_SF6.4	SF	Drought stress	Suji et al. 2011	chr6	linkage_group6	4.8	8	15.92	11.53	20.31
Q_SF6.5	SF	Drought stress	Suji et al. 2011	chr6	linkage_group6	3.4	6.8	17.66	12.5	22.83
Q_SF6.6	SF	Drought stress	Suji et al. 2011	chr6	linkage_group6	3.6	6.4	16.41	10.92	21.89
Q_SF6.7	SF	Drought stress	Suji et al. 2011	chr6	linkage_group6	3.6	6.3	15.92	10.35	21.5
Q_SF6.8	SF	Drought stress	Yue et al. 2006	chr6	linkage_group6	3.4	14.04	67.79	64.56	71.01
Q_SF7.1	SF	Drought stress	Wang et al. 2013	chr7	linkage_group7	3.08	6.81	84.73	70.65	98.81
Q_SF7.2	SF	Drought stress	Yue et al. 2005	chr7	linkage_group7	5.6	14.46	51.7	48.57	54.83
Q_SF8.1	SF	Drought stress	Lanceras et al. 2004(a)	chr8	linkage_group8	3.39	11.2	92.01	83.69	100.33
Q_SF8.2	SF	Drought stress	Lanceras et al. 2004(b)	chr8	linkage_group8	6.12	7.8	83.52	71.58	95.47
Q_SF8.3	SF	Drought stress	Lanceras et al. 2004(b)	chr8	linkage_group8	3.39	11.2	92.01	83.69	100.33
Q_SF8.4	SF	Drought stress	Wang et al. 2013	chr8	linkage_group8	5.91	9.48	57.28	47.17	67.39
Q_SF8.5	SF	Drought stress	Yue et al. 2005	chr8	linkage_group8	2.7	15.45	15.47	12.54	18.4
Q_SF8.6	SF	Drought stress	Yue et al. 2006	chr8	linkage_group8	3.1	7.52	92.35	86.33	98.37
Q_SF8.7	SF	Drought stress	Yue et al. 2006	chr8	linkage_group8	2.4	6.2	92.35	85.05	99.65
Q_SF8.8	SF	Drought stress	Zou et al. 2005	chr8	linkage_group8	3.51	2.54	63.22	46.06	80.38
Q_SF8.9	SF	Drought stress	Zou et al. 2005	chr8	linkage_group8	2.51	2.1	71.55	50.8	92.3
Q_SF8.10	SF	Drought stress	Zou et al. 2005	chr8	linkage_group8	6.66	5.18	91.62	83.2	100.03
Q_SF9.1	SF	Drought stress	Lanceras et al. 2004(a)	chr9	linkage_group9	13.2	8.3	56.45	45.23	67.68
Q_SF9.2	SF	Drought stress	Lanceras et al. 2004(b)	chr9	linkage_group9	3	8.3	59.11	47.88	70.33
Q_SF9.3	SF	Drought stress	Liu et al. 2005	chr9	linkage_group9	4.43	7.48	45.22	39.64	50.81
Q_SF9.4	SF	Drought stress	Yue et al. 2005	chr9	linkage_group9	2.4	5.37	78.18	69.74	86.61
Q_SF9.5	SF	Drought stress	Yue et al. 2006	chr9	linkage_group9	5.4	30.46	48.15	46.66	49.64
Q_SF9.6	SF	Drought stress	Yue et al. 2006	chr9	linkage_group9	3	7.18	47.69	41.38	53.99
Q_SF9.7	SF	Drought stress	Lanceras et al. 2004(b)	chr9	linkage_group9	4.73	17.4	44.52	39.17	49.88
Q_SF9.8	SF	Drought stress	Lanceras et al. 2004(b)	chr9	linkage_group9	4.6	14.4	44.52	38.05	51
Q_SF9.9	SF	Drought stress	Lanceras et al. 2004(b)	chr9	linkage_group9	3.94	10.4	44.52	35.56	53.48
Q_SF9.10	SF	Drought stress	Lanceras et al. 2004(b)	chr9	linkage_group9	3.9	5.7	44.52	28.18	60.87
Q_SF9.11	SF	Drought stress	Zou et al. 2005	chr9	linkage_group9	12.88	8.23	97.32	92.03	102.62
