# Supplementary material for: Uncovering the Genomic Regions Associated with Yield Maintenance in Rice Under Drought Stress Using an Integrated Meta-Analysis Approach
Source: Rice (N Y). 2024 Jan 16;17:7. doi: 10.1186/s12284-024-00684-1 (PMC10792158; doi:10.1186/s12284-024-00684-1)
Supplement: Supplementary file 12 — Additional file 12: Supplementary Table S9. The identified MQTLs that were associated with more than one trait. [file 12284_2024_684_MOESM12_ESM.xlsx]

## Sheet: Sheet1
Supplementary Table S9. The identified MQTLs that were associated with more than one trait.
MQTL	Chr.	Position	CI(95%)	Mean CI of initial QTL	Mean varianceof initial QTL (R2)	Initial QTL number	No. of study	Left marker	Right marker	Left position	Right position
MQTL_HD1.1	1	101.69	6.22	7.17	10.45	6	6	M163A	G302	23546970	2.49081e+07
MQTL_GY1.3	1	101.83	1.84	19.07	9.5	4	4	L588	RM104	2.38523e+07	25067017
MQTL_HI1.1	1	104.93	8.02	13.35	5.66	2	2	L588	RM3475	2.38523e+07	26041116
MQTL_PN1.1	1	104.96	4.38	14.21	17.49	6	6	RM104	C949A	24188607	25067017
MQTL_BY1.2	1	106.46	0.73	4.39	24.38	5	5	RG345	C949A	25067017	25637999
MQTL_HD1.2	1	106.65	6.97	10.51	5.53	2	2	G3001	Est15	24735562	25975208
MQTL_PH1.2	1	106.74	1.08	7.73	18.19	10	10	RM3642	C949A	2.48652e+07	25067017
MQTL_PH1.4	1	129.85	1.46	5.57	21.54	11	11	RM1183	RM3411	3.09792e+07	31311412
MQTL_BY1.3	1	129.94	4.95	10.07	9.9	3	3	RZ730	RM6666	29895513	3.17069e+07
MQTL_BY1.4	1	161.4	1.73	5.06	18.15	4	4	G7003	S10304	39949325	40362513
MQTL_PH1.7	1	161.4	0.57	1	70.1	3	3	T91	S10304	40142055	40362513
MQTL_PN1.3	1	161.4	2.11	3.93	18.66	3	3	G7003	B183	39949325	40327076
MQTL_FLZ2.1	2	52.34	11.83	16.72	5.66	2	2	E13M59.M003-P1	RM6844	9563380	18063821
MQTL_GY2.2	2	52.39	8.75	24.33	5.6	4	4	RM3501	R1736	10187595	1.64413e+07
MQTL_BY2.2	2	119.65	4.45	12.01	8.49	5	5	RG102	CDO686	27483174	3.09164e+07
MQTL_PH2.2	2	119.67	7.93	23.12	12.53	2	2	RM573	RM318	2.79409e+07	2.96316e+07
MQTL_HD2.2	2	121.11	11.65	11.27	7.65	2	2	RM221	C92	27609970	2.98189e+07
MQTL_DRI2.3	2	121.57	3.9	7	10.67	3	3	E13M60.258-P1	RM318	28415795	2.96316e+07
MQTL_PN2.4	2	133.04	1.21	11.3	12.33	6	6	E26M47.586-P2	RM6519	31262234	3.3828e+07
MQTL_SF2.1	2	133.04	1.17	17.68	14.77	2	2	E26M47.586-P2	RM6519	31262234	3.3828e+07
MQTL_GY2.6	2	139.29	0.12	7.02	14.94	4	4	RM482	RM213	32486713	34652409
MQTL_BY2.3	2	139.64	0.93	10.8	17.56	3	3	RM482	RM208	32486713	3.51359e+07
MQTL_HI2.2	2	139.68	0.75	2.46	25.5	2	2	C560	RM208	34652409	3.51359e+07
MQTL_BY3.1	3	4.47	1.98	4.19	20	4	4	V10A	S12021	797086	1269836
MQTL_HI3.1	3	4.72	1.41	5.98	22.44	5	5	RM3894	S12021	1117031	1269836
MQTL_HD3.1	3	4.74	0.95	6.6	28.16	7	7	RM3894	S12021	1117031	1269836
MQTL_GY3.1	3	4.8	1.31	7.92	21.42	7	7	RM3894	S12021	1117031	1269836
MQTL_BY3.3	3	45.68	1.4	9.34	13.15	7	7	G175	RM218	5181531	8.40556e+06
MQTL_GY3.3	3	45.72	0.63	10.49	14.97	2	2	RM545	RM132	4.94803e+06	1014446
MQTL_FLZ3.1	3	47.2	6.65	9.93	9.46	2	2	S1524	RM282	3496035	12407446
MQTL_HD3.5	3	47.61	0.34	11.68	21.18	18	18	S804	RG369	10444810	8.96467e+06
MQTL_DRI3.1	3	47.84	4.04	14.62	10.62	4	4	RM389	RZ574	4333835	10600298
MQTL_HD3.7	3	98.49	0.6	22.06	9.88	2	2	G200	S10742	24595174	2.48486e+07
MQTL_GY3.5	3	98.93	0.34	25.43	9.98	8	8	RM293	C50029S	24848574	2.49949e+07
MQTL_PN4.1	4	41.24	6.69	11.54	16.23	3	3	EMP3_1c	E61747S	11234485	1.86746e+07
MQTL_GY4.1	4	41.58	2.96	22.25	7.03	3	3	RM417	tsv1	1.94264e+07	20518993
MQTL_PN4.2	4	48.43	6.28	8.99	20.75	2	2	E61747S	CDO456	1.86746e+07	20087233
MQTL_DRI4.2	4	48.81	4.64	17.28	11.82	4	4	Y34L	RG788	18674598	2.00872e+07
MQTL_SF4.2	4	103.75	4.21	15.89	10.78	10	10	R2017	cul5	30189857	30853328
MQTL_DRI4.3	4	103.84	9	22	9.26	3	3	RM3474	RM3843	2.97092e+07	3.14986e+07
MQTL_HD5.2	5	75.31	3.5	14.32	11.15	4	4	V163	RM173	18875245	2.16445e+07
MQTL_BY5.2	5	75.87	4.66	18.71	12.76	5	5	V163	RZ70	18875245	2.42621e+07
MQTL_HD6.2	6	16.41	1.44	3.78	20.77	7	7	L533	RM204	4224235	4886363
MQTL_PN6.2	6	16.65	1.94	5.37	12.87	7	7	L533	RM197	4224235	4886363
MQTL_SF6.1	6	16.73	3.78	9.96	7.15	6	6	AID1	L1092	4.01665e+06	4.88636e+06
MQTL_HI6.1	6	16.75	2.06	5.86	13.33	3	3	RM4608	RM197	3818593	4886363
MQTL_HD6.3	6	17.24	1.72	4	17.65	2	2	RM204	R1966	3.16846e+06	4886363
MQTL_GY6.2	6	17.76	2.92	9.33	8.14	11	11	RM204	L1092	3.16846e+06	4.88636e+06
MQTL_GY6.3	6	21.82	1.9	6.81	18.87	4	4	L1092	RM253	4.88636e+06	5425505
MQTL_HI6.2	6	21.97	1.65	2.93	32.55	2	2	OsScS1	RM111	4212619	5.09681e+06
MQTL_PH7.1	7	47	5.99	24.58	6.29	4	4	Rc	RM2878	6065104	14636863
MQTL_DRI7.1	7	47.52	5.67	19.04	8.86	4	4	RM1253	RM214	6967952	12783566
MQTL_GY7.3	7	70.89	4.37	13.22	7.22	5	5	RM11	RM3826	1.9257e+07	20807448
MQTL_BY7.1	7	71.07	4.4	7.74	9.16	3	3	RM2966	RM3826	19852944	20807448
MQTL_DRI8.3	8	91.23	7.56	13.95	8.42	2	2	ME9_1	RM458	20662517	22339914
MQTL_SF8.2	8	91.49	6.45	16.77	8.18	6	6	RM284	RM447	21142459	2.6547e+07
MQTL_PH8.1	8	91.62	4.7	7.5	16.55	2	2	RM264	S11114	20971442	21475767
MQTL_PH8.3	8	119.77	6.31	8.91	20.9	2	2	S5064S	R3961S	25263639	26644393
MQTL_PN8.5	8	119.77	1.62	10.31	18.47	4	4	C10122S	RM1345	2.57599e+07	2.6145e+07
MQTL_GY9.1	9	47.44	2.92	6.32	16.61	3	3	RM6021	DP	5307742	6387633
MQTL_SF9.1	9	47.5	2.62	14.43	13.28	7	7	RM6021	DP	5307742	6387633
MQTL_FLZ9.1	9	47.69	15.91	26.48	3.82	2	2	MGD9	E13M59.099-P2	1000000	6387633
MQTL_HI9.1	9	47.69	5.09	7.29	12.51	2	2	RM316	RM219	3762781	6387633
MQTL_DRI9.1	9	47.92	2.42	6.97	16.88	4	4	RM8206	DP	5919594	6387633
MQTL_HD10.1	10	33.55	2.71	3.82	11.8	2	2	RM1083	S21636S	14605820	15261951
MQTL_GY10.2	10	33.62	3.12	13.2	8.83	3	3	RM1083	S21636S	14605820	15261951
MQTL_PH10.2	10	65.16	9.1	14.64	8.3	2	2	C121	V37B	20310843	2.11004e+07
MQTL_GY10.3	10	65.58	2.67	20.17	8.88	6	6	RM228	RM496	22243253	22430227
MQTL_PN12.1	12	61.31	1.45	2.25	22.5	2	2	EM14_2	G1184F	17531220	18827749
MQTL_DRI12.1	12	61.75	2.14	16.56	11.07	4	4	EM14_2	bph2	17531220	18827749
