# Supplementary material for: Uncovering the Genomic Regions Associated with Yield Maintenance in Rice Under Drought Stress Using an Integrated Meta-Analysis Approach
Source: Rice (N Y). 2024 Jan 16;17:7. doi: 10.1186/s12284-024-00684-1 (PMC10792158; doi:10.1186/s12284-024-00684-1)
Supplement: Supplementary file 13 — Additional file 13: Supplementary Table S10. The drought responsive genes identified in rice based on the related RNA-seq and microarray experiments (Supplemental Table 5). [file 12284_2024_684_MOESM13_ESM.xlsx]

## Sheet: All report up & down RNAseq
Supplementary Table S10. The drought responsive genes identified in rice based on the related RNA-seq and microarray experiments (Supplemental Table 5).
Gene ID	Fold change (FC)	number referance
Os06g0164000	1.00082	Yoo et al. 2017
Os01g0959800	1.00218	Yoo et al. 2017
Os05g0383100	1.00489	Yoo et al. 2017
Os09g0455500	1.00516	Yoo et al. 2017
Os09g0129400	1.00633	Yoo et al. 2017
Os09g0403967	1.00794	Yoo et al. 2017
Os11g0587300	1.00983	Yoo et al. 2017
Os07g0493033	1.01188	Yoo et al. 2017
Os04g0402200	1.01208	Yoo et al. 2017
Os03g0284400	1.01301	Yoo et al. 2017
Os01g0875700	1.01362	Yoo et al. 2017
Os05g0509900	1.01547	Yoo et al. 2017
Os07g0203900	1.01604	Yoo et al. 2017
Os06g0661000	1.01612	Yoo et al. 2017
Os08g0127600	1.01619	Yoo et al. 2017
Os07g0151700	1.01657	Yoo et al. 2017
Os10g0485500	1.01919	Yoo et al. 2017
Os05g0457800	1.01953	Yoo et al. 2017
Os05g0134200	1.01989	Yoo et al. 2017
Os08g0514000	1.02028	Yoo et al. 2017
Os10g0534100	1.02127	Yoo et al. 2017
Os09g0135501	1.02127	Yoo et al. 2017
Os01g0183800	1.02227	Yoo et al. 2017
Os12g0121300	1.02262	Yoo et al. 2017
Os08g0290000	1.0233	Yoo et al. 2017
Os10g0532200	1.0241	Yoo et al. 2017
Os02g0252100	1.0241	Yoo et al. 2017
Os12g0622500	1.02532	Yoo et al. 2017
Os12g0616000	1.02649	Yoo et al. 2017
Os11g0146300	1.0278	Yoo et al. 2017
Os01g0860400	1.02993	Yoo et al. 2017
Os02g0182850	1.03039	Yoo et al. 2017
Os03g0177100	1.0326	Yoo et al. 2017
Os07g0656200	1.03267	Yoo et al. 2017
Os06g0140100	1.03326	Yoo et al. 2017
Os06g0687500	1.03412	Yoo et al. 2017
Os03g0860900	1.03449	Yoo et al. 2017
Os01g0225100	1.03652	Yoo et al. 2017
Os01g0674150	1.03745	Yoo et al. 2017
Os08g0158900	1.03848	Yoo et al. 2017
Os03g0683833	1.03894	Yoo et al. 2017
Os04g0487200	1.04062	Yoo et al. 2017
Os03g0272200	1.0421	Yoo et al. 2017
Os07g0148500	1.04251	Yoo et al. 2017
Os04g0573300	1.04557	Yoo et al. 2017
Os01g0133400	1.046	Yoo et al. 2017
Os01g0267100	1.04607	Yoo et al. 2017
Os08g0338200	1.04728	Yoo et al. 2017
Os05g0102800	1.04886	Yoo et al. 2017
Os08g0442000	1.04932	Yoo et al. 2017
Os03g0770100	1.04976	Yoo et al. 2017
Os06g0727600	1.04984	Yoo et al. 2017
Os02g0831000	1.05312	Yoo et al. 2017
Os08g0493100	1.05659	Yoo et al. 2017
Os01g0575500	1.05773	Yoo et al. 2017
Os11g0114700	1.05775	Yoo et al. 2017
Os02g0822000	1.05976	Yoo et al. 2017
Os08g0328500	1.06094	Yoo et al. 2017
Os12g0156400	1.06096	Yoo et al. 2017
Os09g0550500	1.06232	Yoo et al. 2017
Os05g0358400	1.06372	Yoo et al. 2017
Os02g0125100	1.064	Yoo et al. 2017
Os02g0713700	1.06416	Yoo et al. 2017
Os08g0533900	1.06464	Yoo et al. 2017
Os02g0830300	1.06471	Yoo et al. 2017
Os08g0566100	1.06575	Yoo et al. 2017
Os04g0412150	1.06636	Yoo et al. 2017
Os01g0968600	1.06637	Yoo et al. 2017
Os01g0686800	1.0677	Yoo et al. 2017
Os06g0281400	1.06808	Yoo et al. 2017
Os11g0685600	1.07007	Yoo et al. 2017
Os05g0150600	1.07041	Yoo et al. 2017
Os11g0204100	1.07055	Yoo et al. 2017
Os02g0769900	1.07181	Yoo et al. 2017
Os10g0119300	1.07244	Yoo et al. 2017
Os01g0708600	1.07261	Yoo et al. 2017
Os03g0819100	1.07363	Yoo et al. 2017
Os09g0536400	1.07905	Yoo et al. 2017
Os04g0582500	1.08107	Yoo et al. 2017
Os08g0184600	1.08213	Yoo et al. 2017
Os11g0131800	1.0823	Yoo et al. 2017
Os03g0840500	1.08352	Yoo et al. 2017
Os03g0793100	1.08434	Yoo et al. 2017
Os07g0111600	1.08447	Yoo et al. 2017
Os04g0310800	1.08542	Yoo et al. 2017
Os05g0137300	1.08763	Yoo et al. 2017
Os05g0163200	1.08967	Yoo et al. 2017
Os12g0235700	1.09169	Yoo et al. 2017
Os08g0547600	1.09175	Yoo et al. 2017
Os02g0123500	1.09562	Yoo et al. 2017
Os05g0393400	1.09591	Yoo et al. 2017
Os06g0170500	1.0977	Yoo et al. 2017
Os03g0622600	1.09832	Yoo et al. 2017
Os08g0102700	1.09834	Yoo et al. 2017
Os05g0144300	1.09941	Yoo et al. 2017
Os02g0552500	1.09994	Yoo et al. 2017
Os04g0682500	1.10006	Yoo et al. 2017
Os08g0176800	1.10246	Yoo et al. 2017
Os08g0110700	1.10321	Yoo et al. 2017
Os06g0231200	1.10373	Yoo et al. 2017
Os07g0464600	1.10409	Yoo et al. 2017
Os01g0264700	1.10556	Yoo et al. 2017
Os08g0133600	1.10595	Yoo et al. 2017
Os10g0557600	1.10643	Yoo et al. 2017
Os07g0598300	1.10849	Yoo et al. 2017
Os07g0506000	1.10898	Yoo et al. 2017
Os03g0294100	1.10902	Yoo et al. 2017
Os05g0434101	1.10926	Yoo et al. 2017
Os03g0133900	1.10935	Yoo et al. 2017
Os02g0721500	1.11186	Yoo et al. 2017
Os10g0179200	1.11318	Yoo et al. 2017
Os10g0465900	1.11366	Yoo et al. 2017
Os02g0803250	1.11556	Yoo et al. 2017
Os12g0168400	1.11631	Yoo et al. 2017
Os05g0144200	1.11648	Yoo et al. 2017
Os01g0151400	1.11682	Yoo et al. 2017
Os03g0261100	1.11771	Yoo et al. 2017
Os05g0457700	1.11782	Yoo et al. 2017
Os02g0217400	1.11823	Yoo et al. 2017
Os10g0512400	1.12014	Yoo et al. 2017
Os02g0236000	1.12058	Yoo et al. 2017
Os03g0110400	1.12063	Yoo et al. 2017
Os06g0137500	1.12218	Yoo et al. 2017
Os03g0138000	1.1223	Yoo et al. 2017
Os07g0113600	1.12259	Yoo et al. 2017
Os03g0854400	1.12337	Yoo et al. 2017
Os10g0464800	1.12497	Yoo et al. 2017
Os04g0408900	1.12564	Yoo et al. 2017
Os01g0120600	1.12799	Yoo et al. 2017
Os09g0449000	1.12821	Yoo et al. 2017
Os04g0605500	1.12842	Yoo et al. 2017
Os06g0714200	1.129	Yoo et al. 2017
Os03g0147700	1.12924	Yoo et al. 2017
Os02g0287800	1.1305	Yoo et al. 2017
Os06g0714700	1.13111	Yoo et al. 2017
Os02g0667600	1.13114	Yoo et al. 2017
Os04g0614600	1.13153	Yoo et al. 2017
Os04g0433800	1.13261	Yoo et al. 2017
Os05g0547850	1.13282	Yoo et al. 2017
Os11g0491400	1.13404	Yoo et al. 2017
Os09g0407950	1.13459	Yoo et al. 2017
Os09g0440300	1.13479	Yoo et al. 2017
Os01g0713900	1.13732	Yoo et al. 2017
Os04g0674700	1.13735	Yoo et al. 2017
Os01g0172400	1.13829	Yoo et al. 2017
Os12g0573000	1.13965	Yoo et al. 2017
Os09g0368500	1.13965	Yoo et al. 2017
Os04g0381100	1.13991	Yoo et al. 2017
Os05g0375400	1.14101	Yoo et al. 2017
Os03g0351200	1.14208	Yoo et al. 2017
Os05g0196800	1.14307	Yoo et al. 2017
Os04g0446200	1.14372	Yoo et al. 2017
Os06g0493801	1.14428	Yoo et al. 2017
Os05g0207900	1.14526	Yoo et al. 2017
Os07g0489950	1.14594	Yoo et al. 2017
Os03g0377100	1.14634	Yoo et al. 2017
Os02g0199500	1.14705	Yoo et al. 2017
Os04g0118800	1.1476	Yoo et al. 2017
Os03g0733600	1.14912	Yoo et al. 2017
Os05g0358200	1.14961	Yoo et al. 2017
Os06g0208300	1.15034	Yoo et al. 2017
Os03g0146600	1.15067	Yoo et al. 2017
Os08g0539400	1.15213	Yoo et al. 2017
Os02g0146400	1.15267	Yoo et al. 2017
Os03g0669700	1.15285	Yoo et al. 2017
Os08g0523600	1.15291	Yoo et al. 2017
Os11g0248200	1.15294	Yoo et al. 2017
Os05g0565900	1.15347	Yoo et al. 2017
Os01g0805300	1.15679	Yoo et al. 2017
Os01g0684000	1.15691	Yoo et al. 2017
Os06g0211300	1.15715	Yoo et al. 2017
Os05g0439300	1.15788	Yoo et al. 2017
Os08g0496200	1.15851	Yoo et al. 2017
Os08g0504200	1.15891	Yoo et al. 2017
Os06g0578100	1.159	Yoo et al. 2017
Os12g0293100	1.15961	Yoo et al. 2017
Os06g0662200	1.16072	Yoo et al. 2017
Os03g0167700	1.16163	Yoo et al. 2017
Os03g0853500	1.16294	Yoo et al. 2017
Os06g0638200	1.16299	Yoo et al. 2017
Os10g0349600	1.16464	Yoo et al. 2017
Os05g0569900	1.16469	Yoo et al. 2017
Os02g0161200	1.16526	Yoo et al. 2017
Os12g0610300	1.16579	Yoo et al. 2017
Os11g0241900	1.16596	Yoo et al. 2017
Os11g0589200	1.16635	Yoo et al. 2017
Os08g0544600	1.16768	Yoo et al. 2017
Os08g0542600	1.16886	Yoo et al. 2017
Os02g0655500	1.16984	Yoo et al. 2017
Os05g0453900	1.17033	Yoo et al. 2017
Os03g0261900	1.17056	Yoo et al. 2017
Os10g0478900	1.17179	Yoo et al. 2017
Os04g0493100	1.17297	Yoo et al. 2017
Os03g0336400	1.1734	Yoo et al. 2017
Os08g0469500	1.17414	Yoo et al. 2017
Os06g0134300	1.17421	Yoo et al. 2017
Os05g0169000	1.17533	Yoo et al. 2017
Os05g0103600	1.17551	Yoo et al. 2017
Os05g0408200	1.17655	Yoo et al. 2017
Os05g0214100	1.17696	Yoo et al. 2017
Os01g0253300	1.17884	Yoo et al. 2017
Os12g0264500	1.18014	Yoo et al. 2017
Os03g0850600	1.18028	Yoo et al. 2017
Os01g0125800	1.18143	Yoo et al. 2017
Os02g0621100	1.18167	Yoo et al. 2017
Os05g0295800	1.18177	Yoo et al. 2017
Os11g0140100	1.18385	Yoo et al. 2017
Os08g0495800	1.18398	Yoo et al. 2017
Os03g0342100	1.18411	Yoo et al. 2017
Os01g0557700	1.18456	Yoo et al. 2017
Os06g0340180	1.18494	Yoo et al. 2017
Os08g0129800	1.18645	Yoo et al. 2017
Os06g0612900	1.18682	Yoo et al. 2017
Os02g0166600	1.18874	Yoo et al. 2017
Os01g0620200	1.191	Yoo et al. 2017
Os02g0594900	1.19136	Yoo et al. 2017
Os07g0466500	1.19144	Yoo et al. 2017
Os02g0106966	1.1932	Yoo et al. 2017
Os02g0747400	1.19427	Yoo et al. 2017
Os03g0673600	1.19669	Yoo et al. 2017
Os03g0586900	1.19679	Yoo et al. 2017
Os03g0654900	1.19797	Yoo et al. 2017
Os05g0165900	1.19881	Yoo et al. 2017
Os09g0469400	1.19934	Yoo et al. 2017
Os03g0263000	1.20091	Yoo et al. 2017
Os05g0496500	1.20145	Yoo et al. 2017
Os12g0613250	1.20177	Yoo et al. 2017
Os06g0226000	1.20273	Yoo et al. 2017
Os10g0466700	1.2028	Yoo et al. 2017
Os08g0232100	1.20386	Yoo et al. 2017
Os05g0103200	1.20424	Yoo et al. 2017
Os05g0542600	1.2043	Yoo et al. 2017
Os04g0435475	1.20442	Yoo et al. 2017
Os02g0798800	1.20458	Yoo et al. 2017
Os05g0145000	1.20486	Yoo et al. 2017
Os02g0122400	1.20696	Yoo et al. 2017
Os05g0157200	1.20706	Yoo et al. 2017
Os04g0508600	1.20766	Yoo et al. 2017
Os08g0112600	1.20877	Yoo et al. 2017
Os02g0521100	1.21132	Yoo et al. 2017
Os08g0282400	1.21164	Yoo et al. 2017
Os03g0805200	1.21193	Yoo et al. 2017
Os02g0632900	1.21255	Yoo et al. 2017
Os01g0695700	1.21278	Yoo et al. 2017
Os01g0227100	1.21311	Yoo et al. 2017
Os05g0466000	1.21657	Yoo et al. 2017
Os09g0387800	1.21681	Yoo et al. 2017
Os02g0122300	1.21793	Yoo et al. 2017
Os12g0187500	1.21803	Yoo et al. 2017
Os06g0130800	1.21943	Yoo et al. 2017
Os04g0584800	1.22088	Yoo et al. 2017
Os03g0136800	1.22092	Yoo et al. 2017
Os07g0188700	1.22146	Yoo et al. 2017
Os01g0953600	1.22278	Yoo et al. 2017
Os07g0614500	1.22394	Yoo et al. 2017
Os08g0426000	1.22519	Yoo et al. 2017
Os04g0475300	1.22737	Yoo et al. 2017
Os04g0105100	1.22834	Yoo et al. 2017
Os08g0100400	1.22896	Yoo et al. 2017
Os01g0771400	1.22992	Yoo et al. 2017
Os01g0884300	1.23005	Yoo et al. 2017
Os01g0623000	1.23014	Yoo et al. 2017
Os06g0105400	1.23232	Yoo et al. 2017
Os02g0204201	1.23305	Yoo et al. 2017
Os03g0679800	1.23342	Yoo et al. 2017
Os08g0110800	1.23498	Yoo et al. 2017
Os06g0487900	1.23513	Yoo et al. 2017
Os03g0330300	1.23639	Yoo et al. 2017
Os02g0816000	1.23665	Yoo et al. 2017
Os01g0168000	1.23864	Yoo et al. 2017
Os12g0608600	1.23896	Yoo et al. 2017
Os04g0437200	1.23962	Yoo et al. 2017
Os10g0142100	1.24053	Yoo et al. 2017
Os03g0708100	1.24064	Yoo et al. 2017
Os01g0830100	1.24087	Yoo et al. 2017
Os04g0513400	1.24141	Yoo et al. 2017
Os01g0832900	1.2418	Yoo et al. 2017
Os02g0617300	1.24195	Yoo et al. 2017
Os05g0212200	1.24205	Yoo et al. 2017
Os04g0323500	1.24303	Yoo et al. 2017
Os06g0183700	1.24345	Yoo et al. 2017
Os08g0104300	1.24519	Yoo et al. 2017
Os12g0283900	1.24594	Yoo et al. 2017
Os12g0113500	1.24739	Yoo et al. 2017
Os06g0624800	1.24744	Yoo et al. 2017
Os01g0121300	1.24805	Yoo et al. 2017
Os11g0110000	1.24943	Yoo et al. 2017
Os07g0597100	1.25024	Yoo et al. 2017
Os05g0131900	1.25174	Yoo et al. 2017
Os01g0678700	1.25189	Yoo et al. 2017
Os01g0929200	1.25207	Yoo et al. 2017
Os08g0501600	1.25368	Yoo et al. 2017
Os06g0232000	1.25571	Yoo et al. 2017
Os02g0510300	1.25628	Yoo et al. 2017
Os02g0789400	1.25634	Yoo et al. 2017
Os12g0105100	1.26005	Yoo et al. 2017
Os02g0483000	1.26118	Yoo et al. 2017
Os02g0491800	1.26136	Yoo et al. 2017
Os03g0294200	1.26283	Yoo et al. 2017
Os04g0619900	1.26308	Yoo et al. 2017
Os02g0671200	1.26515	Yoo et al. 2017
Os12g0160400	1.26804	Yoo et al. 2017
Os03g0333800	1.26841	Yoo et al. 2017
Os05g0393900	1.2685	Yoo et al. 2017
Os09g0471000	1.26896	Yoo et al. 2017
Os01g0922800	1.26949	Yoo et al. 2017
Os12g0174100	1.27045	Yoo et al. 2017
Os03g0749100	1.27101	Yoo et al. 2017
Os05g0354400	1.27151	Yoo et al. 2017
Os08g0191200	1.27309	Yoo et al. 2017
Os12g0566800	1.27327	Yoo et al. 2017
Os01g0214300	1.27361	Yoo et al. 2017
Os01g0719100	1.27641	Yoo et al. 2017
Os03g0111700	1.27693	Yoo et al. 2017
Os12g0114200	1.27788	Yoo et al. 2017
Os02g0766000	1.27943	Yoo et al. 2017
Os10g0497100	1.28269	Yoo et al. 2017
Os08g0120200	1.28285	Yoo et al. 2017
Os02g0822800	1.28322	Yoo et al. 2017
Os05g0566900	1.28356	Yoo et al. 2017
Os05g0518600	1.28407	Yoo et al. 2017
Os01g0201900	1.28512	Yoo et al. 2017
Os02g0261000	1.28887	Yoo et al. 2017
Os11g0589100	1.2903	Yoo et al. 2017
Os03g0830800	1.29211	Yoo et al. 2017
Os01g0622600	1.29215	Yoo et al. 2017
Os03g0205700	1.29367	Yoo et al. 2017
Os01g0389700	1.29661	Yoo et al. 2017
Os01g0881800	1.29815	Yoo et al. 2017
Os01g0264900	1.29889	Yoo et al. 2017
Os10g0578000	1.29891	Yoo et al. 2017
Os01g0238900	1.29952	Yoo et al. 2017
Os02g0757400	1.29961	Yoo et al. 2017
Os08g0389300	1.30064	Yoo et al. 2017
Os02g0672800	1.3009	Yoo et al. 2017
Os04g0402100	1.30115	Yoo et al. 2017
Os01g0850550	1.30237	Yoo et al. 2017
Os05g0389500	1.30357	Yoo et al. 2017
Os09g0545100	1.30477	Yoo et al. 2017
Os10g0141700	1.30868	Yoo et al. 2017
Os06g0713300	1.30996	Yoo et al. 2017
Os01g0349800	1.31001	Yoo et al. 2017
Os01g0109600	1.3117	Yoo et al. 2017
Os04g0495700	1.31308	Yoo et al. 2017
Os06g0699200	1.31396	Yoo et al. 2017
Os05g0509700	1.31526	Yoo et al. 2017
Os12g0486900	1.31542	Yoo et al. 2017
Os06g0219400	1.31557	Yoo et al. 2017
Os02g0150900	1.3156	Yoo et al. 2017
Os05g0108000	1.31608	Yoo et al. 2017
Os12g0230700	1.31646	Yoo et al. 2017
Os04g0663100	1.31896	Yoo et al. 2017
Os02g0266500	1.31926	Yoo et al. 2017
Os02g0202800	1.32015	Yoo et al. 2017
Os07g0175000	1.32082	Yoo et al. 2017
Os08g0537800	1.32108	Yoo et al. 2017
Os07g0229100	1.32157	Yoo et al. 2017
Os01g0920800	1.32316	Yoo et al. 2017
Os03g0844700	1.32752	Yoo et al. 2017
Os03g0271900	1.32781	Yoo et al. 2017
Os01g0144600	1.32848	Yoo et al. 2017
Os10g0524900	1.33115	Yoo et al. 2017
Os02g0150100	1.33119	Yoo et al. 2017
Os06g0171900	1.33305	Yoo et al. 2017
Os09g0103700	1.33374	Yoo et al. 2017
Os09g0356200	1.33442	Yoo et al. 2017
Os01g0233900	1.33537	Yoo et al. 2017
Os03g0565400	1.33679	Yoo et al. 2017
Os01g0168200	1.33869	Yoo et al. 2017
Os02g0782700	1.34023	Yoo et al. 2017
Os01g0828900	1.34055	Yoo et al. 2017
Os07g0527300	1.34276	Yoo et al. 2017
Os08g0277900	1.34405	Yoo et al. 2017
Os11g0116500	1.34545	Yoo et al. 2017
Os06g0128600	1.34563	Yoo et al. 2017
Os05g0132400	1.34568	Yoo et al. 2017
Os12g0136500	1.34675	Yoo et al. 2017
Os01g0319000	1.34721	Yoo et al. 2017
Os11g0119100	1.34725	Yoo et al. 2017
Os12g0556100	1.34802	Yoo et al. 2017
Os03g0817100	1.34948	Yoo et al. 2017
Os11g0106200	1.34979	Yoo et al. 2017
Os05g0455900	1.35167	Yoo et al. 2017
Os02g0762400	1.3528	Yoo et al. 2017
Os01g0190400	1.35378	Yoo et al. 2017
Os05g0407900	1.35413	Yoo et al. 2017
Os06g0587100	1.3543	Yoo et al. 2017
Os12g0470000	1.35575	Yoo et al. 2017
Os04g0623800	1.35775	Yoo et al. 2017
Os01g0877400	1.3589	Yoo et al. 2017
Os08g0103400	1.36106	Yoo et al. 2017
Os04g0604600	1.36238	Yoo et al. 2017
Os05g0517500	1.36502	Yoo et al. 2017
Os03g0816400	1.36615	Yoo et al. 2017
Os08g0501700	1.36703	Yoo et al. 2017
Os01g0341000	1.37065	Yoo et al. 2017
Os01g0974000	1.3718	Yoo et al. 2017
Os06g0175400	1.37187	Yoo et al. 2017
Os01g0184700	1.37292	Yoo et al. 2017
Os03g0180900	1.37378	Yoo et al. 2017
Os01g0759700	1.37684	Yoo et al. 2017
Os07g0684900	1.3771	Yoo et al. 2017
Os05g0200280	1.3778	Yoo et al. 2017
Os12g0123700	1.37791	Yoo et al. 2017
Os03g0137300	1.37992	Yoo et al. 2017
Os10g0147300	1.38037	Yoo et al. 2017
Os11g0265800	1.38228	Yoo et al. 2017
Os12g0599800	1.3825	Yoo et al. 2017
Os10g0400800	1.38302	Yoo et al. 2017
Os02g0280200	1.38323	Yoo et al. 2017
Os05g0118900	1.38445	Yoo et al. 2017
Os02g0800500	1.38589	Yoo et al. 2017
Os02g0729400	1.38637	Yoo et al. 2017
Os01g0223700	1.38883	Yoo et al. 2017
Os06g0127500	1.38986	Yoo et al. 2017
Os06g0725900	1.39144	Yoo et al. 2017
Os01g0393000	1.39391	Yoo et al. 2017
Os03g0785200	1.39406	Yoo et al. 2017
Os02g0606100	1.39467	Yoo et al. 2017
Os02g0245000	1.39478	Yoo et al. 2017
Os05g0170800	1.39482	Yoo et al. 2017
Os01g0264500	1.39494	Yoo et al. 2017
Os03g0216600	1.39539	Yoo et al. 2017
Os12g0567500	1.39609	Yoo et al. 2017
Os08g0525500	1.39733	Yoo et al. 2017
Os01g0614700	1.39884	Yoo et al. 2017
Os05g0195700	1.39941	Yoo et al. 2017
Os03g0148800	1.39974	Yoo et al. 2017
Os03g0439500	1.40242	Yoo et al. 2017
Os05g0466100	1.40356	Yoo et al. 2017
Os01g0698800	1.405	Yoo et al. 2017
Os02g0651000	1.40566	Yoo et al. 2017
Os03g0212000	1.40624	Yoo et al. 2017
Os05g0125500	1.40853	Yoo et al. 2017
Os05g0497150	1.41062	Yoo et al. 2017
Os01g0946800	1.41261	Yoo et al. 2017
Os10g0498800	1.41284	Yoo et al. 2017
Os05g0538250	1.41318	Yoo et al. 2017
Os01g0860500	1.41423	Yoo et al. 2017
Os02g0709100	1.41428	Yoo et al. 2017
Os06g0504100	1.41699	Yoo et al. 2017
Os02g0479700	1.41768	Yoo et al. 2017
Os03g0139200	1.42175	Yoo et al. 2017
Os07g0170900	1.42193	Yoo et al. 2017
Os12g0509200	1.42279	Yoo et al. 2017
Os06g0731900	1.42289	Yoo et al. 2017
Os01g0332100	1.42703	Yoo et al. 2017
Os01g0226500	1.42873	Yoo et al. 2017
Os03g0125300	1.42944	Yoo et al. 2017
Os04g0513900	1.4325	Yoo et al. 2017
Os08g0107500	1.43323	Yoo et al. 2017
Os05g0365200	1.43358	Yoo et al. 2017
Os12g0565800	1.43377	Yoo et al. 2017
Os11g0194500	1.43753	Yoo et al. 2017
Os05g0129700	1.43766	Yoo et al. 2017
Os05g0187100	1.43846	Yoo et al. 2017
Os01g0255000	1.44061	Yoo et al. 2017
Os05g0521300	1.44176	Yoo et al. 2017
Os04g0667200	1.44727	Yoo et al. 2017
Os06g0730800	1.44801	Yoo et al. 2017
Os01g0904700	1.44903	Yoo et al. 2017
Os05g0472000	1.44975	Yoo et al. 2017
Os01g0713800	1.45047	Yoo et al. 2017
Os08g0191100	1.45086	Yoo et al. 2017
Os01g0832300	1.45309	Yoo et al. 2017
Os02g0605400	1.45436	Yoo et al. 2017
Os07g0191700	1.45652	Yoo et al. 2017
Os01g0217800	1.45834	Yoo et al. 2017
Os10g0159800	1.45928	Yoo et al. 2017
Os12g0621100	1.45953	Yoo et al. 2017
Os03g0341600	1.46381	Yoo et al. 2017
Os12g0180800	1.4641	Yoo et al. 2017
Os11g0211200	1.46471	Yoo et al. 2017
Os06g0690900	1.4677	Yoo et al. 2017
Os01g0726100	1.46813	Yoo et al. 2017
Os01g0919600	1.47092	Yoo et al. 2017
Os02g0708400	1.47187	Yoo et al. 2017
Os12g0625000	1.47704	Yoo et al. 2017
Os05g0565200	1.47853	Yoo et al. 2017
Os01g0764700	1.4795	Yoo et al. 2017
Os05g0151400	1.48105	Yoo et al. 2017
Os12g0558775	1.48134	Yoo et al. 2017
Os12g0517100	1.48248	Yoo et al. 2017
Os01g0187900	1.48329	Yoo et al. 2017
Os03g0187300	1.48368	Yoo et al. 2017
Os01g0181000	1.48497	Yoo et al. 2017
Os09g0410700	1.48607	Yoo et al. 2017
Os01g0114100	1.48752	Yoo et al. 2017
Os03g0294700	1.48889	Yoo et al. 2017
Os08g0187700	1.48987	Yoo et al. 2017
Os01g0796300	1.49069	Yoo et al. 2017
Os01g0112500	1.49098	Yoo et al. 2017
Os01g0271700	1.49227	Yoo et al. 2017
Os02g0815900	1.49479	Yoo et al. 2017
Os04g0633900	1.49859	Yoo et al. 2017
Os08g0282200	1.50252	Yoo et al. 2017
Os08g0527200	1.50526	Yoo et al. 2017
Os02g0687900	1.50531	Yoo et al. 2017
Os03g0132200	1.50801	Yoo et al. 2017
Os02g0255000	1.51089	Yoo et al. 2017
Os04g0440400	1.51251	Yoo et al. 2017
Os01g0625300	1.51334	Yoo et al. 2017
Os03g0705300	1.51586	Yoo et al. 2017
Os12g0429900	1.51711	Yoo et al. 2017
Os07g0603400	1.51783	Yoo et al. 2017
Os02g0194300	1.51847	Yoo et al. 2017
Os03g0737600	1.51873	Yoo et al. 2017
Os05g0359000	1.52016	Yoo et al. 2017
Os05g0512500	1.52168	Yoo et al. 2017
Os06g0221200	1.52262	Yoo et al. 2017
Os03g0241800	1.52423	Yoo et al. 2017
Os02g0493300	1.52477	Yoo et al. 2017
Os04g0602200	1.52788	Yoo et al. 2017
Os02g0191700	1.52839	Yoo et al. 2017
Os03g0802500	1.53023	Yoo et al. 2017
Os11g0303800	1.53233	Yoo et al. 2017
Os02g0294700	1.53345	Yoo et al. 2017
Os03g0128100	1.53405	Yoo et al. 2017
Os01g0171701	1.53523	Yoo et al. 2017
Os11g0158400	1.5373	Yoo et al. 2017
Os07g0583700	1.53814	Yoo et al. 2017
Os01g0817800	1.53867	Yoo et al. 2017
Os12g0628500	1.54023	Yoo et al. 2017
Os08g0151000	1.54254	Yoo et al. 2017
Os03g0843200	1.54973	Yoo et al. 2017
Os01g0527900	1.54979	Yoo et al. 2017
Os09g0436600	1.5517	Yoo et al. 2017
Os10g0504700	1.55646	Yoo et al. 2017
Os01g0872600	1.5567	Yoo et al. 2017
Os01g0741200	1.55697	Yoo et al. 2017
Os03g0619875	1.55942	Yoo et al. 2017
Os03g0317300	1.56002	Yoo et al. 2017
Os02g0318100	1.56289	Yoo et al. 2017
Os02g0148500	1.56372	Yoo et al. 2017
Os02g0170200	1.5646	Yoo et al. 2017
Os08g0499700	1.56603	Yoo et al. 2017
Os09g0439400	1.56735	Yoo et al. 2017
Os12g0110100	1.56761	Yoo et al. 2017
Os07g0636800	1.56811	Yoo et al. 2017
Os10g0450100	1.57038	Yoo et al. 2017
Os07g0228900	1.57221	Yoo et al. 2017
Os06g0221100	1.57398	Yoo et al. 2017
Os08g0269700	1.57792	Yoo et al. 2017
Os03g0714400	1.57868	Yoo et al. 2017
Os10g0135500	1.57955	Yoo et al. 2017
Os03g0167500	1.58025	Yoo et al. 2017
Os05g0455400	1.58073	Yoo et al. 2017
Os05g0111100	1.58333	Yoo et al. 2017
Os02g0648100	1.58389	Yoo et al. 2017
Os05g0571000	1.58436	Yoo et al. 2017
Os09g0421600	1.58574	Yoo et al. 2017
Os10g0503800	1.58618	Yoo et al. 2017
Os04g0414300	1.58653	Yoo et al. 2017
Os08g0513600	1.5892	Yoo et al. 2017
Os05g0196400	1.59807	Yoo et al. 2017
Os02g0694300	1.5985	Yoo et al. 2017
Os02g0633300	1.6009	Yoo et al. 2017
Os01g0785900	1.60226	Yoo et al. 2017
Os04g0324100	1.60964	Yoo et al. 2017
Os03g0820700	1.61323	Yoo et al. 2017
Os05g0535500	1.61342	Yoo et al. 2017
Os09g0123300	1.61382	Yoo et al. 2017
Os01g0585600	1.6157	Yoo et al. 2017
Os04g0540200	1.61583	Yoo et al. 2017
Os04g0628300	1.62086	Yoo et al. 2017
Os08g0471700	1.62449	Yoo et al. 2017
Os12g0132200	1.62517	Yoo et al. 2017
Os06g0143700	1.62673	Yoo et al. 2017
Os10g0479200	1.62692	Yoo et al. 2017
Os06g0319424	1.62694	Yoo et al. 2017
Os12g0142900	1.63017	Yoo et al. 2017
Os02g0830200	1.6308	Yoo et al. 2017
Os03g0363900	1.63082	Yoo et al. 2017
Os01g0263600	1.63225	Yoo et al. 2017
Os01g0270100	1.63605	Yoo et al. 2017
Os05g0501800	1.63763	Yoo et al. 2017
Os09g0570400	1.63781	Yoo et al. 2017
Os05g0581800	1.63849	Yoo et al. 2017
Os08g0159000	1.63872	Yoo et al. 2017
Os05g0392100	1.64568	Yoo et al. 2017
Os07g0100200	1.64645	Yoo et al. 2017
Os03g0274300	1.64889	Yoo et al. 2017
Os11g0542100	1.64907	Yoo et al. 2017
Os03g0137400	1.64995	Yoo et al. 2017
Os09g0116600	1.65108	Yoo et al. 2017
Os02g0799100	1.65155	Yoo et al. 2017
Os03g0245100	1.65335	Yoo et al. 2017
Os01g0107900	1.6544	Yoo et al. 2017
Os12g0115950	1.6546	Yoo et al. 2017
Os07g0163500	1.65497	Yoo et al. 2017
Os03g0385301	1.65783	Yoo et al. 2017
Os10g0466500	1.66059	Yoo et al. 2017
Os03g0265300	1.66261	Yoo et al. 2017
Os06g0139700	1.66377	Yoo et al. 2017
Os02g0684500	1.66765	Yoo et al. 2017
Os03g0306200	1.66914	Yoo et al. 2017
Os05g0440100	1.66947	Yoo et al. 2017
Os04g0677650	1.67044	Yoo et al. 2017
Os08g0274700	1.67196	Yoo et al. 2017
Os02g0194100	1.67306	Yoo et al. 2017
Os04g0671100	1.67346	Yoo et al. 2017
Os03g0327700	1.67434	Yoo et al. 2017
Os05g0580000	1.67488	Yoo et al. 2017
Os07g0124600	1.67645	Yoo et al. 2017
Os01g0256400	1.67826	Yoo et al. 2017
Os07g0185432	1.67961	Yoo et al. 2017
Os07g0668700	1.67969	Yoo et al. 2017
Os10g0351500	1.68255	Yoo et al. 2017
Os01g0183000	1.69083	Yoo et al. 2017
Os05g0523100	1.69518	Yoo et al. 2017
Os05g0515900	1.69856	Yoo et al. 2017
Os01g0242600	1.69977	Yoo et al. 2017
Os02g0781800	1.7	Yoo et al. 2017
Os02g0134300	1.70219	Yoo et al. 2017
Os03g0767900	1.70304	Yoo et al. 2017
Os03g0294600	1.70561	Yoo et al. 2017
Os03g0126800	1.70737	Yoo et al. 2017
Os02g0672600	1.70737	Yoo et al. 2017
Os07g0192700	1.70781	Yoo et al. 2017
Os01g0850100	1.70948	Yoo et al. 2017
Os06g0142000	1.71555	Yoo et al. 2017
Os03g0138100	1.71587	Yoo et al. 2017
Os08g0152500	1.71859	Yoo et al. 2017
Os01g0786900	1.72	Yoo et al. 2017
Os02g0567200	1.726	Yoo et al. 2017
Os05g0108100	1.72711	Yoo et al. 2017
Os09g0560600	1.73118	Yoo et al. 2017
Os08g0565700	1.73413	Yoo et al. 2017
Os01g0275600	1.73475	Yoo et al. 2017
Os01g0722100	1.73601	Yoo et al. 2017
Os04g0550200	1.7394	Yoo et al. 2017
Os07g0258400	1.74385	Yoo et al. 2017
Os01g0110400	1.74561	Yoo et al. 2017
Os06g0103300	1.74615	Yoo et al. 2017
Os11g0615500	1.74624	Yoo et al. 2017
Os06g0542300	1.74792	Yoo et al. 2017
Os10g0549700	1.75541	Yoo et al. 2017
Os03g0656900	1.75652	Yoo et al. 2017
Os01g0715100	1.757	Yoo et al. 2017
Os06g0115300	1.75885	Yoo et al. 2017
Os08g0520600	1.76131	Yoo et al. 2017
Os08g0104100	1.76204	Yoo et al. 2017
Os03g0168700	1.76584	Yoo et al. 2017
Os10g0495300	1.76666	Yoo et al. 2017
Os02g0813800	1.76703	Yoo et al. 2017
Os10g0547900	1.76716	Yoo et al. 2017
Os01g0720700	1.77251	Yoo et al. 2017
Os02g0542200	1.77319	Yoo et al. 2017
Os08g0360400	1.77466	Yoo et al. 2017
Os02g0229800	1.77541	Yoo et al. 2017
Os01g0188100	1.77663	Yoo et al. 2017
Os04g0616900	1.77681	Yoo et al. 2017
Os01g0182832	1.7786	Yoo et al. 2017
Os07g0689900	1.77985	Yoo et al. 2017
Os02g0139100	1.7805	Yoo et al. 2017
Os03g0857500	1.78294	Yoo et al. 2017
Os02g0746000	1.78735	Yoo et al. 2017
Os01g0902200	1.78983	Yoo et al. 2017
Os11g0113700	1.79334	Yoo et al. 2017
Os05g0193800	1.80872	Yoo et al. 2017
Os03g0835150	1.81688	Yoo et al. 2017
Os06g0229300	1.8197	Yoo et al. 2017
Os02g0478450	1.82103	Yoo et al. 2017
Os02g0190900	1.82163	Yoo et al. 2017
Os03g0287400	1.82552	Yoo et al. 2017
Os11g0640500	1.82762	Yoo et al. 2017
Os10g0503100	1.83317	Yoo et al. 2017
Os12g0160500	1.83494	Yoo et al. 2017
Os01g0658500	1.83583	Yoo et al. 2017
Os02g0626600	1.8406	Yoo et al. 2017
Os08g0459400	1.84566	Yoo et al. 2017
Os02g0158600	1.84723	Yoo et al. 2017
Os01g0932000	1.85785	Yoo et al. 2017
Os02g0684900	1.85805	Yoo et al. 2017
Os02g0554400	1.86066	Yoo et al. 2017
Os03g0351800	1.86288	Yoo et al. 2017
Os01g0102900	1.86561	Yoo et al. 2017
Os03g0430100	1.87301	Yoo et al. 2017
Os02g0210100	1.87357	Yoo et al. 2017
Os03g0222700	1.87555	Yoo et al. 2017
Os06g0208200	1.87748	Yoo et al. 2017
Os06g0702500	1.88104	Yoo et al. 2017
Os03g0738000	1.88396	Yoo et al. 2017
Os02g0793500	1.88483	Yoo et al. 2017
Os06g0346600	1.88866	Yoo et al. 2017
Os01g0871000	1.88885	Yoo et al. 2017
Os07g0165200	1.89401	Yoo et al. 2017
Os06g0685200	1.89885	Yoo et al. 2017
Os03g0214900	1.90489	Yoo et al. 2017
Os03g0763800	1.90578	Yoo et al. 2017
Os02g0805700	1.90607	Yoo et al. 2017
Os04g0472900	1.91171	Yoo et al. 2017
Os12g0257500	1.91466	Yoo et al. 2017
Os02g0540700	1.92302	Yoo et al. 2017
Os05g0155300	1.92489	Yoo et al. 2017
Os07g0649300	1.92613	Yoo et al. 2017
Os11g0297300	1.93	Yoo et al. 2017
Os08g0537600	1.93036	Yoo et al. 2017
Os01g0794800	1.93054	Yoo et al. 2017
Os09g0526800	1.93279	Yoo et al. 2017
Os03g0187100	1.93632	Yoo et al. 2017
Os03g0764450	1.93828	Yoo et al. 2017
Os03g0807600	1.93885	Yoo et al. 2017
Os12g0189300	1.93919	Yoo et al. 2017
Os09g0422000	1.94689	Yoo et al. 2017
Os05g0514200	1.9512	Yoo et al. 2017
Os05g0390100	1.95831	Yoo et al. 2017
Os03g0415351	1.96686	Yoo et al. 2017
Os08g0133000	1.96977	Yoo et al. 2017
Os02g0313900	1.9733	Yoo et al. 2017
Os01g0586000	1.97792	Yoo et al. 2017
Os03g0333200	1.97805	Yoo et al. 2017
Os06g0204400	1.98839	Yoo et al. 2017
Os06g0698748	1.99445	Yoo et al. 2017
Os06g0101300	1.99803	Yoo et al. 2017
Os01g0190000	2.00086	Yoo et al. 2017
Os01g0218900	2.01962	Yoo et al. 2017
Os02g0537500	2.02079	Yoo et al. 2017
Os03g0808100	2.02317	Yoo et al. 2017
Os02g0184200	2.0277	Yoo et al. 2017
Os05g0539300	2.02933	Yoo et al. 2017
Os02g0685600	2.03449	Yoo et al. 2017
Os09g0482660	2.04445	Yoo et al. 2017
Os05g0531500	2.05116	Yoo et al. 2017
Os03g0858400	2.05289	Yoo et al. 2017
Os09g0450300	2.05614	Yoo et al. 2017
Os03g0424500	2.06174	Yoo et al. 2017
Os03g0192700	2.06266	Yoo et al. 2017
Os09g0115400	2.06323	Yoo et al. 2017
Os03g0212700	2.06449	Yoo et al. 2017
Os03g0190900	2.07004	Yoo et al. 2017
Os12g0609200	2.07309	Yoo et al. 2017
Os03g0807800	2.07387	Yoo et al. 2017
Os02g0806600	2.07772	Yoo et al. 2017
Os03g0219200	2.08008	Yoo et al. 2017
Os12g0179800	2.0867	Yoo et al. 2017
Os12g0577700	2.08881	Yoo et al. 2017
Os05g0128400	2.09035	Yoo et al. 2017
Os06g0729000	2.09675	Yoo et al. 2017
Os06g0221300	2.09882	Yoo et al. 2017
Os03g0113700	2.09931	Yoo et al. 2017
Os07g0675300	2.10182	Yoo et al. 2017
Os03g0309200	2.10294	Yoo et al. 2017
Os09g0348400	2.11273	Yoo et al. 2017
Os01g0697800	2.12221	Yoo et al. 2017
Os04g0517900	2.13263	Yoo et al. 2017
Os03g0831800	2.13897	Yoo et al. 2017
Os06g0543400	2.14229	Yoo et al. 2017
Os04g0554200	2.14328	Yoo et al. 2017
Os01g0685300	2.14809	Yoo et al. 2017
Os08g0101800	2.1505	Yoo et al. 2017
Os01g0730700	2.15358	Yoo et al. 2017
Os03g0266600	2.15968	Yoo et al. 2017
Os12g0106000	2.17136	Yoo et al. 2017
Os05g0142100	2.17255	Yoo et al. 2017
Os02g0793300	2.179	Yoo et al. 2017
Os02g0196800	2.18112	Yoo et al. 2017
Os03g0781700	2.18885	Yoo et al. 2017
Os02g0129700	2.19812	Yoo et al. 2017
Os10g0531700	2.20581	Yoo et al. 2017
Os07g0186400	2.20699	Yoo et al. 2017
Os05g0356500	2.21222	Yoo et al. 2017
Os05g0144100	2.21956	Yoo et al. 2017
Os03g0154000	2.21971	Yoo et al. 2017
Os07g0541600	2.22229	Yoo et al. 2017
Os07g0695900	2.23864	Yoo et al. 2017
Os03g0168800	2.25038	Yoo et al. 2017
Os04g0585300	2.25439	Yoo et al. 2017
Os03g0145900	2.28024	Yoo et al. 2017
Os08g0126300	2.28576	Yoo et al. 2017
Os02g0143100	2.29068	Yoo et al. 2017
Os08g0525800	2.29897	Yoo et al. 2017
Os05g0436400	2.30204	Yoo et al. 2017
Os12g0504900	2.30662	Yoo et al. 2017
Os12g0578400	2.31339	Yoo et al. 2017
Os01g0197400	2.31968	Yoo et al. 2017
Os02g0306500	2.32905	Yoo et al. 2017
Os08g0525900	2.33029	Yoo et al. 2017
Os11g0576251	2.33945	Yoo et al. 2017
Os05g0130100	2.35903	Yoo et al. 2017
Os04g0106300	2.36889	Yoo et al. 2017
Os06g0203500	2.38606	Yoo et al. 2017
Os12g0633400	2.38775	Yoo et al. 2017
Os01g0159800	2.41939	Yoo et al. 2017
Os08g0143700	2.42491	Yoo et al. 2017
Os09g0573100	2.4263	Yoo et al. 2017
Os06g0633300	2.4661	Yoo et al. 2017
Os05g0559900	2.46746	Yoo et al. 2017
Os08g0128200	2.47905	Yoo et al. 2017
Os03g0847500	2.48376	Yoo et al. 2017
Os01g0697250	2.48593	Yoo et al. 2017
Os09g0437500	2.49158	Yoo et al. 2017
Os01g0331900	2.49185	Yoo et al. 2017
Os07g0696100	2.49241	Yoo et al. 2017
Os02g0686400	2.52033	Yoo et al. 2017
Os01g0243200	2.52105	Yoo et al. 2017
Os12g0297500	2.52523	Yoo et al. 2017
Os08g0547100	2.54607	Yoo et al. 2017
Os09g0431300	2.54681	Yoo et al. 2017
Os02g0580700	2.54743	Yoo et al. 2017
Os07g0678801	2.562	Yoo et al. 2017
Os01g0170000	2.56352	Yoo et al. 2017
Os05g0171900	2.56375	Yoo et al. 2017
Os09g0133600	2.56506	Yoo et al. 2017
Os05g0138300	2.56898	Yoo et al. 2017
Os02g0543400	2.57458	Yoo et al. 2017
Os01g0362300	2.59022	Yoo et al. 2017
Os02g0580000	2.59756	Yoo et al. 2017
Os03g0805600	2.60181	Yoo et al. 2017
Os05g0596600	2.60808	Yoo et al. 2017
Os05g0559316	2.63383	Yoo et al. 2017
Os12g0610500	2.63777	Yoo et al. 2017
Os03g0838400	2.6532	Yoo et al. 2017
Os04g0623400	2.65571	Yoo et al. 2017
Os05g0324650	2.65987	Yoo et al. 2017
Os12g0621500	2.66869	Yoo et al. 2017
Os12g0556600	2.6885	Yoo et al. 2017
Os04g0206000	2.73105	Yoo et al. 2017
Os03g0787200	2.75489	Yoo et al. 2017
Os09g0498000	2.75555	Yoo et al. 2017
Os09g0528200	2.75664	Yoo et al. 2017
Os01g0184000	2.78313	Yoo et al. 2017
Os02g0571300	2.78574	Yoo et al. 2017
Os08g0171000	2.79714	Yoo et al. 2017
Os07g0614100	2.8256	Yoo et al. 2017
Os01g0695100	2.82721	Yoo et al. 2017
Os03g0688200	2.84521	Yoo et al. 2017
Os08g0347200	2.85088	Yoo et al. 2017
Os02g0745200	2.85143	Yoo et al. 2017
Os07g0640200	2.88941	Yoo et al. 2017
Os03g0267200	2.9093	Yoo et al. 2017
Os10g0473950	2.92801	Yoo et al. 2017
Os06g0163000	2.93003	Yoo et al. 2017
Os01g0910800	2.93746	Yoo et al. 2017
Os07g0593332	2.94318	Yoo et al. 2017
Os04g0528400	2.94455	Yoo et al. 2017
Os05g0597000	2.97523	Yoo et al. 2017
Os02g0814300	3.0051	Yoo et al. 2017
Os04g0136601	3.01604	Yoo et al. 2017
Os09g0526600	3.05811	Yoo et al. 2017
Os07g0541500	3.06626	Yoo et al. 2017
Os04g0683500	3.06663	Yoo et al. 2017
Os02g0173900	3.06688	Yoo et al. 2017
Os08g0207500	3.09344	Yoo et al. 2017
Os07g0695700	3.10055	Yoo et al. 2017
Os02g0749700	3.11607	Yoo et al. 2017
Os03g0626600	3.12878	Yoo et al. 2017
Os01g0160100	3.20616	Yoo et al. 2017
Os01g0690800	3.24537	Yoo et al. 2017
Os05g0195101	3.27858	Yoo et al. 2017
Os06g0564100	3.32351	Yoo et al. 2017
Os08g0141400	3.36092	Yoo et al. 2017
Os02g0275401	3.39231	Yoo et al. 2017
Os07g0680400	3.39624	Yoo et al. 2017
Os09g0509500	3.41959	Yoo et al. 2017
Os05g0569200	3.42698	Yoo et al. 2017
Os01g0104400	3.43416	Yoo et al. 2017
Os03g0811900	3.46244	Yoo et al. 2017
Os10g0540300	3.46716	Yoo et al. 2017
Os04g0479100	3.4987	Yoo et al. 2017
Os06g0181100	3.50102	Yoo et al. 2017
Os01g0129500	3.51053	Yoo et al. 2017
Os05g0375100	3.59596	Yoo et al. 2017
Os05g0228000	3.60732	Yoo et al. 2017
Os10g0188100	3.62581	Yoo et al. 2017
Os02g0139000	3.63376	Yoo et al. 2017
Os11g0629300	3.63965	Yoo et al. 2017
Os01g0730500	3.68152	Yoo et al. 2017
Os03g0786900	3.72458	Yoo et al. 2017
Os01g0178200	3.74066	Yoo et al. 2017
Os05g0511300	3.76117	Yoo et al. 2017
Os03g0388000	3.79582	Yoo et al. 2017
Os05g0462200	3.81299	Yoo et al. 2017
Os06g0547301	3.84943	Yoo et al. 2017
Os03g0223700	3.89205	Yoo et al. 2017
Os05g0539500	3.90364	Yoo et al. 2017
Os05g0400600	3.92563	Yoo et al. 2017
Os03g0161200	3.92832	Yoo et al. 2017
Os06g0136600	3.94606	Yoo et al. 2017
Os08g0427300	4.09959	Yoo et al. 2017
Os04g0270100	4.1728	Yoo et al. 2017
Os04g0414201	4.34919	Yoo et al. 2017
Os03g0385400	4.37119	Yoo et al. 2017
Os01g0124200	4.44628	Yoo et al. 2017
Os05g0248400	4.54383	Yoo et al. 2017
Os05g0142400	4.54692	Yoo et al. 2017
Os01g0755500	4.68009	Yoo et al. 2017
Os10g0574700	4.73536	Yoo et al. 2017
Os07g0118300	4.85331	Yoo et al. 2017
Os01g0851000	5.034	Yoo et al. 2017
Os01g0673500	5.21395	Yoo et al. 2017
Os03g0328000	5.38378	Yoo et al. 2017
Os04g0612800	5.45357	Yoo et al. 2017
Os05g0475700	6.39369	Yoo et al. 2017
None	7.37947	Yoo et al. 2017
Os03g0341200	8.00262	Yoo et al. 2017
Os02g0140800	4.72403	Ereful et al. 2020
Os06g0553100	5.74416	Ereful et al. 2020
Os09g0537200	1.01003	Huang et al. 2014
Os01g0699600	1.01723	Huang et al. 2014
Os03g0277600	1.02248	Huang et al. 2014
Os01g0555100	1.02284	Huang et al. 2014
Os04g0684900	1.02329	Huang et al. 2014
Os02g0756800	1.02696	Huang et al. 2014
Os01g0307686	1.02827	Huang et al. 2014
Os11g0565000	1.0455	Huang et al. 2014
Os11g0115400	1.0466	Huang et al. 2014
Os02g0571100	1.06936	Huang et al. 2014
Os02g0570900	1.06936	Huang et al. 2014
Os07g0116900	1.10435	Huang et al. 2014
Os10g0392400	1.10851	Huang et al. 2014
Os03g0610800	1.14015	Huang et al. 2014
Os01g0934600	1.14362	Huang et al. 2014
Os06g0128800	1.15749	Huang et al. 2014
Os02g0269600	1.1653	Huang et al. 2014
Os02g0669600	1.1705	Huang et al. 2014
Os02g0669500	1.1705	Huang et al. 2014
Os06g0106800	1.17536	Huang et al. 2014
Os08g0231100	1.17888	Huang et al. 2014
Os11g0483000	1.19213	Huang et al. 2014
Os05g0337500	1.19731	Huang et al. 2014
Os09g0447300	1.20315	Huang et al. 2014
Os08g0416900	1.20807	Huang et al. 2014
Os05g0537100	1.2173	Huang et al. 2014
Os02g0532500	1.23103	Huang et al. 2014
Os07g0677200	1.26652	Huang et al. 2014
Os12g0491800	1.2921	Huang et al. 2014
Os03g0236200	1.29629	Huang et al. 2014
Os06g0718800	1.30295	Huang et al. 2014
Os03g0849600	1.34099	Huang et al. 2014
Os08g0243100	1.35025	Huang et al. 2014
Os03g0422800	1.36481	Huang et al. 2014
Os12g0636400	1.36716	Huang et al. 2014
Os03g0657400	1.38603	Huang et al. 2014
Os04g0517100	1.41385	Huang et al. 2014
Os01g0930400	1.41477	Huang et al. 2014
Os01g0220700	1.41506	Huang et al. 2014
Os11g0518900	1.46853	Huang et al. 2014
Os06g0226950	1.48121	Huang et al. 2014
Os01g0816100	1.4831	Huang et al. 2014
Os02g0557700	1.53035	Huang et al. 2014
Os02g0720600	1.53358	Huang et al. 2014
Os07g0677100	1.56793	Huang et al. 2014
Os01g0314800	1.56828	Huang et al. 2014
Os06g0649000	1.56862	Huang et al. 2014
Os12g0568700	1.59553	Huang et al. 2014
Os07g0138200	1.64749	Huang et al. 2014
Os04g0578000	1.6498	Huang et al. 2014
Os04g0179100	1.65709	Huang et al. 2014
Os01g0699500	1.67324	Huang et al. 2014
Os01g0945700	1.67623	Huang et al. 2014
Os03g0200000	1.69323	Huang et al. 2014
Os04g0179700	1.70547	Huang et al. 2014
Os01g0757200	1.73675	Huang et al. 2014
Os01g0745300	1.73952	Huang et al. 2014
Os06g0688200	1.7659	Huang et al. 2014
Os09g0127300	1.81613	Huang et al. 2014
Os06g0486900	1.81962	Huang et al. 2014
Os03g0595800	1.83654	Huang et al. 2014
Os03g0397700	1.83751	Huang et al. 2014
Os04g0180400	1.84717	Huang et al. 2014
Os02g0729300	1.85067	Huang et al. 2014
Os09g0392700	1.96159	Huang et al. 2014
Os11g0514400	1.97442	Huang et al. 2014
Os09g0513900	2.08047	Huang et al. 2014
Os04g0179200	2.15476	Huang et al. 2014
Os03g0235000	2.18066	Huang et al. 2014
Os03g0789500	2.21877	Huang et al. 2014
Os03g0789466	2.21877	Huang et al. 2014
Os08g0249900	2.33315	Huang et al. 2014
Os11g0593700	2.33656	Huang et al. 2014
Os11g0641500	2.36769	Huang et al. 2014
Os01g0615100	2.40418	Huang et al. 2014
Os02g0554100	2.55299	Huang et al. 2014
Os03g0620400	2.66569	Huang et al. 2014
Os04g0597600	2.71308	Huang et al. 2014
Os07g0628700	2.93445	Huang et al. 2014
Os06g0719600	3.70043	Huang et al. 2014
Os08g0247700	3.91692	Huang et al. 2014
Os06g0720000	5.12007	Huang et al. 2014
Os09g0273950	-1.38427	Huang et al. 2014
Os12g0123800	-1.38297	Huang et al. 2014
Os08g0176200	-1.38193	Huang et al. 2014
Os07g0643000	-1.38069	Huang et al. 2014
Os01g0666600	-1.37936	Huang et al. 2014
Os06g0527300	-1.37874	Huang et al. 2014
Os10g0150200	-1.37422	Huang et al. 2014
Os09g0513800	-1.36764	Huang et al. 2014
Os05g0157300	-1.36157	Huang et al. 2014
Os11g0622200	-1.35028	Huang et al. 2014
Os04g0206700	-1.33498	Huang et al. 2014
Os03g0568500	-1.33128	Huang et al. 2014
Os04g0366800	-1.32782	Huang et al. 2014
Os06g0246000	-1.32516	Huang et al. 2014
Os02g0644700	-1.32316	Huang et al. 2014
Os10g0331600	-1.32222	Huang et al. 2014
Os03g0452300	-1.32078	Huang et al. 2014
Os03g0584400	-1.32069	Huang et al. 2014
Os05g0215000	-1.31807	Huang et al. 2014
Os06g0147300	-1.31336	Huang et al. 2014
Os10g0539600	-1.31256	Huang et al. 2014
Os11g0591000	-1.30978	Huang et al. 2014
Os07g0129300	-1.29286	Huang et al. 2014
Os08g0428200	-1.2889	Huang et al. 2014
Os11g0552000	-1.27986	Huang et al. 2014
Os06g0669075	-1.2744	Huang et al. 2014
Os08g0539700	-1.27064	Huang et al. 2014
Os11g0229500	-1.26468	Huang et al. 2014
Os03g0165900	-1.26076	Huang et al. 2014
Os02g0645100	-1.25849	Huang et al. 2014
Os06g0641200	-1.25807	Huang et al. 2014
Os02g0729100	-1.25433	Huang et al. 2014
Os05g0369900	-1.254	Huang et al. 2014
Os11g0588400	-1.23791	Huang et al. 2014
Os04g0367000	-1.23568	Huang et al. 2014
Os08g0197300	-1.23515	Huang et al. 2014
Os07g0687400	-1.23491	Huang et al. 2014
Os01g0289600	-1.22521	Huang et al. 2014
Os02g0778801	-1.21968	Huang et al. 2014
Os02g0765900	-1.21595	Huang et al. 2014
Os03g0626500	-1.20809	Huang et al. 2014
Os10g0356000	-1.20446	Huang et al. 2014
Os05g0155200	-1.19765	Huang et al. 2014
Os10g0483500	-1.19475	Huang et al. 2014
Os11g0592300	-1.18965	Huang et al. 2014
Os01g0826000	-1.18216	Huang et al. 2014
Os01g0627600	-1.17719	Huang et al. 2014
Os12g0101800	-1.1765	Huang et al. 2014
Os03g0396900	-1.17408	Huang et al. 2014
Os11g0492300	-1.1722	Huang et al. 2014
Os03g0673800	-1.16498	Huang et al. 2014
Os11g0550500	-1.15829	Huang et al. 2014
Os02g0764100	-1.15815	Huang et al. 2014
Os01g0692000	-1.15048	Huang et al. 2014
Os05g0318600	-1.15038	Huang et al. 2014
Os12g0102200	-1.1472	Huang et al. 2014
Os09g0514400	-1.14314	Huang et al. 2014
Os04g0368000	-1.13515	Huang et al. 2014
Os10g0154700	-1.12607	Huang et al. 2014
Os11g0489250	-1.12441	Huang et al. 2014
Os09g0240200	-1.12167	Huang et al. 2014
Os03g0570800	-1.11843	Huang et al. 2014
Os02g0465600	-1.11745	Huang et al. 2014
Os09g0508500	-1.11556	Huang et al. 2014
Os04g0399300	-1.11539	Huang et al. 2014
Os06g0206700	-1.10715	Huang et al. 2014
Os12g0639800	-1.10124	Huang et al. 2014
Os12g0139400	-1.09638	Huang et al. 2014
Os11g0116300	-1.09603	Huang et al. 2014
Os07g0529000	-1.09596	Huang et al. 2014
Os11g0597700	-1.09494	Huang et al. 2014
Os11g0146800	-1.09481	Huang et al. 2014
Os03g0718000	-1.09227	Huang et al. 2014
Os02g0791500	-1.08785	Huang et al. 2014
Os05g0508400	-1.08448	Huang et al. 2014
Os04g0474300	-1.08324	Huang et al. 2014
Os08g0237200	-1.08123	Huang et al. 2014
Os09g0517200	-1.07182	Huang et al. 2014
Os01g0279400	-1.06432	Huang et al. 2014
Os03g0760100	-1.06112	Huang et al. 2014
Os09g0514100	-1.05186	Huang et al. 2014
Os03g0684700	-1.04396	Huang et al. 2014
Os07g0229200	-1.04359	Huang et al. 2014
Os08g0198300	-1.04347	Huang et al. 2014
Os02g0582800	-1.0416	Huang et al. 2014
Os09g0518000	-1.02366	Huang et al. 2014
Os04g0370100	-1.02328	Huang et al. 2014
Os11g0161700	-1.02098	Huang et al. 2014
Os05g0300700	-1.02065	Huang et al. 2014
Os01g0660200	-1.01975	Huang et al. 2014
Os09g0478300	-1.01927	Huang et al. 2014
Os03g0659900	-1.01454	Huang et al. 2014
Os05g0313500	-1.01195	Huang et al. 2014
Os01g0942900	-1.00924	Huang et al. 2014
Os01g0564300	-1.00524	Huang et al. 2014
Os04g0111100	-1.00499	Huang et al. 2014
Os10g0532800	-0.996412	Huang et al. 2014
Os02g0187300	-0.991628	Huang et al. 2014
Os08g0300200	-0.972636	Huang et al. 2014
Os07g0486000	-0.971892	Huang et al. 2014
Os05g0145700	-0.971276	Huang et al. 2014
Os10g0570200	-0.949517	Huang et al. 2014
Os11g0598800	-0.945355	Huang et al. 2014
Os02g0616800	-0.933735	Huang et al. 2014
Os04g0282400	-0.914798	Huang et al. 2014
Os11g0649300	-0.902003	Huang et al. 2014
Os02g0130100	-0.890596	Huang et al. 2014
Os08g0139700	-0.890085	Huang et al. 2014
Os05g0183100	-0.880181	Huang et al. 2014
Os03g0720400	-0.860701	Huang et al. 2014
Os11g0580800	-0.856718	Huang et al. 2014
Os01g0955100	-0.850191	Huang et al. 2014
Os10g0506200	-0.848659	Huang et al. 2014
Os05g0220100	-0.835107	Huang et al. 2014
Os08g0404300	-0.813546	Huang et al. 2014
Os03g0604600	-0.81193	Huang et al. 2014
Os06g0178650	-0.803495	Huang et al. 2014
Os03g0593200	-0.790741	Huang et al. 2014
Os01g0846400	-0.78405	Huang et al. 2014
Os02g0514500	-0.76841	Huang et al. 2014
Os08g0499300	-0.767809	Huang et al. 2014
Os08g0175200	-0.765313	Huang et al. 2014
Os12g0104766	-0.764507	Huang et al. 2014
Os04g0678700	-0.757866	Huang et al. 2014
Os03g0628800	-0.756507	Huang et al. 2014
Os08g0233400	-0.745241	Huang et al. 2014
Os04g0531750	-0.734149	Huang et al. 2014
Os10g0539500	-0.727754	Huang et al. 2014
Os05g0304600	-0.726037	Huang et al. 2014
Os03g0750500	-0.717575	Huang et al. 2014
Os11g0659500	-0.716791	Huang et al. 2014
Os11g0531300	-0.714178	Huang et al. 2014
Os11g0195500	-0.707748	Huang et al. 2014
Os03g0319400	-0.703582	Huang et al. 2014
Os05g0158500	-0.694011	Huang et al. 2014
Os11g0635500	-0.684504	Huang et al. 2014
Os02g0574100	-0.681926	Huang et al. 2014
Os01g0115700	-0.677802	Huang et al. 2014
Os05g0485300	-0.67578	Huang et al. 2014
Os03g0395000	-0.670829	Huang et al. 2014
Os02g0641300	-0.652657	Huang et al. 2014
Os02g0513100	-0.647851	Huang et al. 2014
Os11g0543500	-0.636893	Huang et al. 2014
Os04g0387300	-0.633822	Huang et al. 2014
Os03g0427100	-0.611973	Huang et al. 2014
Os09g0433800	-0.610669	Huang et al. 2014
Os01g0352100	-0.607723	Huang et al. 2014
Os11g0592400	-0.577782	Huang et al. 2014
Os04g0403600	-0.577446	Huang et al. 2014
Os08g0425800	-0.572005	Huang et al. 2014
Os04g0486950	-0.566511	Huang et al. 2014
Os08g0438600	-0.566023	Huang et al. 2014
Os05g0157500	-0.565492	Huang et al. 2014
Os07g0217600	-0.561851	Huang et al. 2014
Os04g0561500	-0.561272	Huang et al. 2014
Os05g0356700	-0.549199	Huang et al. 2014
Os01g0846450	-0.545909	Huang et al. 2014
Os11g0525600	-0.542495	Huang et al. 2014
Os09g0315100	-0.534913	Huang et al. 2014
Os09g0315050	-0.534913	Huang et al. 2014
Os03g0364400	-0.533765	Huang et al. 2014
Os06g0264200	-0.529592	Huang et al. 2014
Os11g0582100	-0.52643	Huang et al. 2014
Os03g0348900	-0.512261	Huang et al. 2014
Os07g0676900	-0.509453	Huang et al. 2014
Os03g0618300	-0.50743	Huang et al. 2014
Os08g0508800	-0.496814	Huang et al. 2014
Os04g0429600	-0.495789	Huang et al. 2014
Os01g0504500	-0.488865	Huang et al. 2014
Os11g0439600	-0.486913	Huang et al. 2014
Os01g0197100	-0.47692	Huang et al. 2014
Os01g0332800	-0.475944	Huang et al. 2014
Os05g0355300	-0.466596	Huang et al. 2014
Os03g0218400	-0.466196	Huang et al. 2014
Os03g0411500	-0.458903	Huang et al. 2014
Os05g0115100	-0.458486	Huang et al. 2014
Os06g0233800	-0.449691	Huang et al. 2014
Os03g0700700	-0.447137	Huang et al. 2014
Os12g0105300	-0.441883	Huang et al. 2014
Os03g0689100	-0.432529	Huang et al. 2014
Os07g0667000	-0.427875	Huang et al. 2014
Os03g0787000	-0.423063	Huang et al. 2014
Os02g0681000	-0.416915	Huang et al. 2014
Os05g0462000	-0.405513	Huang et al. 2014
Os05g0401200	-0.387918	Huang et al. 2014
Os01g0830700	-0.379679	Huang et al. 2014
Os05g0509500	-0.37881	Huang et al. 2014
Os12g0263000	-0.365224	Huang et al. 2014
Os10g0517500	-0.363066	Huang et al. 2014
Os01g0128200	-0.345093	Huang et al. 2014
Os03g0848200	-0.341486	Huang et al. 2014
Os03g0848100	-0.341486	Huang et al. 2014
Os10g0529700	-0.341058	Huang et al. 2014
Os03g0599600	-0.329723	Huang et al. 2014
Os03g0586700	-0.326696	Huang et al. 2014
Os03g0431100	-0.316843	Huang et al. 2014
Os03g0183000	-0.314336	Huang et al. 2014
Os05g0228400	-0.304146	Huang et al. 2014
Os03g0634400	-0.294642	Huang et al. 2014
Os11g0644800	-0.293879	Huang et al. 2014
Os05g0255800	-0.291416	Huang et al. 2014
Os01g0728300	-0.291402	Huang et al. 2014
Os10g0525000	-0.271014	Huang et al. 2014
Os01g0180300	-0.267341	Huang et al. 2014
Os06g0131400	-0.267247	Huang et al. 2014
Os06g0131300	-0.267247	Huang et al. 2014
Os09g0538800	-0.265925	Huang et al. 2014
Os02g0555300	-0.263851	Huang et al. 2014
Os07g0147550	-0.258609	Huang et al. 2014
Os07g0213300	-0.258516	Huang et al. 2014
Os02g0314400	-0.257221	Huang et al. 2014
Os02g0314300	-0.257221	Huang et al. 2014
Os11g0683500	-0.25664	Huang et al. 2014
Os03g0255100	-0.239988	Huang et al. 2014
Os06g0714300	-0.239446	Huang et al. 2014
Os10g0345100	-0.232205	Huang et al. 2014
Os03g0827600	-0.20801	Huang et al. 2014
Os06g0291500	-0.207291	Huang et al. 2014
Os02g0202300	-0.200082	Huang et al. 2014
Os04g0544500	-0.191132	Huang et al. 2014
Os11g0440200	-0.190709	Huang et al. 2014
Os01g0860800	-0.181236	Huang et al. 2014
Os03g0153900	-0.179134	Huang et al. 2014
Os01g0800500	-0.169894	Huang et al. 2014
Os03g0211600	-0.166279	Huang et al. 2014
Os12g0476200	-0.163557	Huang et al. 2014
Os01g0897200	-0.144881	Huang et al. 2014
Os05g0519400	-0.140404	Huang et al. 2014
Os02g0148000	-0.138526	Huang et al. 2014
Os11g0155600	-0.135814	Huang et al. 2014
Os02g0470600	-0.133961	Huang et al. 2014
Os06g0306600	-0.131677	Huang et al. 2014
Os09g0537700	-0.125924	Huang et al. 2014
Os09g0526700	-0.123237	Huang et al. 2014
Os05g0560300	-0.119841	Huang et al. 2014
Os05g0401000	-0.116872	Huang et al. 2014
Os06g0109600	-0.11445	Huang et al. 2014
Os03g0764100	-0.111167	Huang et al. 2014
Os01g0269500	-0.108247	Huang et al. 2014
Os02g0102200	-0.104602	Huang et al. 2014
Os05g0401100	-0.0985348	Huang et al. 2014
Os06g0316300	-0.0983749	Huang et al. 2014
Os01g0884700	-0.0704107	Huang et al. 2014
Os04g0288500	-0.0701072	Huang et al. 2014
Os02g0257400	-0.0697872	Huang et al. 2014
Os02g0257300	-0.0697872	Huang et al. 2014
Os06g0604600	-0.0673211	Huang et al. 2014
Os10g0389300	-0.0619398	Huang et al. 2014
Os02g0156600	-0.0618282	Huang et al. 2014
Os02g0139400	-0.0576078	Huang et al. 2014
Os07g0577300	-0.0510922	Huang et al. 2014
Os01g0235900	-0.0481475	Huang et al. 2014
Os09g0517000	-0.0445079	Huang et al. 2014
Os09g0487600	-0.0373657	Huang et al. 2014
Os08g0505250	-0.0333528	Huang et al. 2014
Os05g0366600	-0.0303665	Huang et al. 2014
Os06g0317100	-0.029503	Huang et al. 2014
Os09g0472100	-0.0292619	Huang et al. 2014
Os03g0313800	-0.0287677	Huang et al. 2014
Os04g0691900	-0.0261862	Huang et al. 2014
Os01g0961200	-0.0224417	Huang et al. 2014
Os05g0110800	-0.0218883	Huang et al. 2014
Os04g0191500	-0.0165336	Huang et al. 2014
Os04g0669200	-0.0100351	Huang et al. 2014
Os10g0529400	-0.00642355	Huang et al. 2014
Os04g0419700	-0.00358555	Huang et al. 2014
Os11g0202300	-0.000661482	Huang et al. 2014
Os01g0607100	2.01574	Shim et al. 2018
Os06g0119100	2.02177	Shim et al. 2018
Os01g0850700	2.02626	Shim et al. 2018
Os10g0503300	2.02851	Shim et al. 2018
Os11g0615800	2.03186	Shim et al. 2018
Os01g0566500	2.04058	Shim et al. 2018
Os06g0286375	2.04373	Shim et al. 2018
Os07g0249800	2.05844	Shim et al. 2018
Os07g0469100	2.08112	Shim et al. 2018
Os04g0398000	2.0879	Shim et al. 2018
Os11g0434000	2.09775	Shim et al. 2018
Os04g0223500	2.12559	Shim et al. 2018
Os11g0576900	2.14582	Shim et al. 2018
Os02g0517900	2.18282	Shim et al. 2018
Os03g0348200	2.22069	Shim et al. 2018
Os04g0604000	2.2308	Shim et al. 2018
Os11g0586900	2.25639	Shim et al. 2018
Os11g0567800	2.25644	Shim et al. 2018
Os07g0538000	2.29575	Shim et al. 2018
Os12g0458100	2.29656	Shim et al. 2018
Os02g0212900	2.32695	Shim et al. 2018
Os12g0179700	2.40714	Shim et al. 2018
Os06g0287000	2.44625	Shim et al. 2018
Os09g0357400	2.47576	Shim et al. 2018
Os01g0551100	2.52339	Shim et al. 2018
Os11g0549695	2.63748	Shim et al. 2018
Os04g0131850	2.82309	Shim et al. 2018
Os05g0318300	2.86316	Shim et al. 2018
Os09g0332700	2.91861	Shim et al. 2018
Os11g0591200	3.00442	Shim et al. 2018
Os12g0428200	3.05842	Shim et al. 2018
Os01g0108400	3.09069	Shim et al. 2018
Os11g0566800	3.1568	Shim et al. 2018
Os01g0705200	3.21213	Shim et al. 2018
Os07g0542400	3.33766	Shim et al. 2018
Os10g0111700	3.39987	Shim et al. 2018
Os09g0400100	3.44126	Shim et al. 2018
Os12g0183100	3.49243	Shim et al. 2018
Os11g0670700	3.50294	Shim et al. 2018
Os11g0590700	3.59866	Shim et al. 2018
Os06g0246200	3.82819	Shim et al. 2018
Os11g0558500	3.84082	Shim et al. 2018
Os07g0655201	3.84978	Shim et al. 2018
Os04g0521600	3.9035	Shim et al. 2018
Os11g0117600	3.9509	Shim et al. 2018
Os01g0675800	3.97774	Shim et al. 2018
Os06g0286700	4.11762	Shim et al. 2018
Os10g0137300	4.38861	Shim et al. 2018
Os01g0108500	4.9323	Shim et al. 2018
Os11g0282700	4.99786	Shim et al. 2018
Os06g0206100	5.07299	Shim et al. 2018
Os08g0124100	6.43773	Shim et al. 2018
Os10g0498300	6.6667	Shim et al. 2018
Os12g0226400	6.72028	Shim et al. 2018
Os12g0631200	7.11141	Shim et al. 2018
Os11g0134300	8.15157	Shim et al. 2018
Os11g0182900	10.4208	Shim et al. 2018
Os12g0263600	10.4603	Shim et al. 2018
Os05g0281400	10.6766	Shim et al. 2018
Os10g0102900	14.4526	Shim et al. 2018
Os07g0248800	18.6771	Shim et al. 2018
Os11g0691100	33.5997	Shim et al. 2018
Os11g0588600	33.7285	Shim et al. 2018
Os11g0691300	1.8	Silveira et al. 2015
Os11g0691290	1.8	Silveira et al. 2015
Os11g0667000	1.8	Silveira et al. 2015
Os11g0628000	1.8	Silveira et al. 2015
Os11g0233201	1.8	Silveira et al. 2015
Os11g0233000	1.8	Silveira et al. 2015
Os08g0236400	1.8	Silveira et al. 2015
Os07g0534700	1.8	Silveira et al. 2015
Os07g0494300	1.8	Silveira et al. 2015
Os06g0691800	1.8	Silveira et al. 2015
Os06g0210400	1.8	Silveira et al. 2015
Os05g0253200	1.8	Silveira et al. 2015
Os04g0633800	1.8	Silveira et al. 2015
Os04g0367600	1.8	Silveira et al. 2015
Os04g0365100	1.8	Silveira et al. 2015
Os02g0807800	1.8	Silveira et al. 2015
Os02g0614966	1.8	Silveira et al. 2015
Os02g0227700	1.8	Silveira et al. 2015
Os01g0891700	1.8	Silveira et al. 2015
Os01g0594100	1.8	Silveira et al. 2015
Os01g0138300	1.8	Silveira et al. 2015
Os01g0116300	1.8	Silveira et al. 2015
Os01g0114500	1.8	Silveira et al. 2015
Os01g0114300	1.8	Silveira et al. 2015
Os03g0132900	2.4092	Silveira et al. 2015
Os06g0726200	2.72546	Silveira et al. 2015
Os12g0111800	1.8e+35	Silveira et al. 2015
Os03g0143400	1.8e+35	Silveira et al. 2015
Os01g0976100	1.8e+35	Silveira et al. 2015
Os05g0105800	1.00167	Zhang et al. 2020
Os03g0684400	1.00558	Zhang et al. 2020
Os03g0401100	1.01269	Zhang et al. 2020
Os07g0583600	1.02546	Zhang et al. 2020
Os04g0307500	1.03116	Zhang et al. 2020
Os11g0173500	1.03808	Zhang et al. 2020
Os05g0143300	1.03988	Zhang et al. 2020
Os06g0710300	1.06635	Zhang et al. 2020
Os01g0775100	1.07663	Zhang et al. 2020
Os11g0262600	1.07868	Zhang et al. 2020
Os05g0582300	1.09577	Zhang et al. 2020
Os08g0566600	1.10484	Zhang et al. 2020
Os03g0575200	1.12385	Zhang et al. 2020
Os09g0376300	1.12837	Zhang et al. 2020
Os10g0556200	1.14695	Zhang et al. 2020
Os05g0343400	1.15361	Zhang et al. 2020
Os04g0474800	1.1955	Zhang et al. 2020
Os10g0419500	1.21361	Zhang et al. 2020
Os06g0318600	1.2301	Zhang et al. 2020
Os01g0826900	1.23804	Zhang et al. 2020
Os03g0439700	1.24534	Zhang et al. 2020
Os06g0694400	1.24778	Zhang et al. 2020
Os04g0209300	1.2479	Zhang et al. 2020
Os03g0379300	1.26065	Zhang et al. 2020
Os08g0157600	1.26176	Zhang et al. 2020
Os03g0386000	1.26581	Zhang et al. 2020
Os07g0637300	1.26652	Zhang et al. 2020
Os09g0272000	1.30989	Zhang et al. 2020
Os04g0226600	1.31691	Zhang et al. 2020
Os11g0256900	1.3357	Zhang et al. 2020
Os04g0578600	1.34044	Zhang et al. 2020
Os04g0669900	1.37306	Zhang et al. 2020
Os05g0586600	1.40213	Zhang et al. 2020
Os01g0348900	1.41959	Zhang et al. 2020
Os11g0134900	1.44378	Zhang et al. 2020
Os06g0728700	1.45286	Zhang et al. 2020
Os05g0170950	1.45569	Zhang et al. 2020
Os01g0842200	1.46017	Zhang et al. 2020
Os04g0142400	1.51346	Zhang et al. 2020
Os02g0137700	1.53072	Zhang et al. 2020
Os04g0493400	1.54995	Zhang et al. 2020
Os11g0213000	1.55102	Zhang et al. 2020
Os12g0612700	1.65029	Zhang et al. 2020
Os03g0797400	1.67774	Zhang et al. 2020
Os03g0640800	1.72928	Zhang et al. 2020
Os01g0944700	1.72977	Zhang et al. 2020
Os09g0442600	1.78547	Zhang et al. 2020
Os05g0438800	1.82679	Zhang et al. 2020
Os09g0451000	1.83498	Zhang et al. 2020
Os10g0553300	1.84227	Zhang et al. 2020
Os01g0689451	1.87952	Zhang et al. 2020
Os09g0130300	1.89598	Zhang et al. 2020
Os02g0181300	1.96684	Zhang et al. 2020
Os03g0237100	1.96809	Zhang et al. 2020
Os04g0188433	1.9766	Zhang et al. 2020
Os09g0451400	2.03438	Zhang et al. 2020
Os02g0579000	2.15707	Zhang et al. 2020
Os03g0228800	2.29509	Zhang et al. 2020
Os06g0707350	2.42986	Zhang et al. 2020
Os10g0489500	2.49493	Zhang et al. 2020
Os05g0551000	2.50978	Zhang et al. 2020
Os09g0455300	2.56607	Zhang et al. 2020
Os01g0871600	2.57645	Zhang et al. 2020
Os12g0236250	2.58574	Zhang et al. 2020
Os12g0282000	3.05477	Zhang et al. 2020
Os06g0294950	3.57271	Zhang et al. 2020
Os06g0295000	4.163	Zhang et al. 2020
Os03g0239200	1.00068	Zhang et al. 2017
Os10g0520600	1.00105	Zhang et al. 2017
Os06g0522300	1.00218	Zhang et al. 2017
Os04g0488000	1.00248	Zhang et al. 2017
Os05g0593000	1.00263	Zhang et al. 2017
Os04g0579700	1.00421	Zhang et al. 2017
Os02g0799000	1.00461	Zhang et al. 2017
Os04g0166000	1.0051	Zhang et al. 2017
Os01g0213400	1.00518	Zhang et al. 2017
Os07g0690900	1.00527	Zhang et al. 2017
Os03g0177000	1.00528	Zhang et al. 2017
Os02g0118200	1.00603	Zhang et al. 2017
Os11g0545800	1.00671	Zhang et al. 2017
Os02g0638900	1.00737	Zhang et al. 2017
Os06g0600301	1.00824	Zhang et al. 2017
Os03g0289300	1.00906	Zhang et al. 2017
Os07g0240400	1.00982	Zhang et al. 2017
Os05g0474900	1.01054	Zhang et al. 2017
Os03g0315800	1.01066	Zhang et al. 2017
Os12g0516300	1.0118	Zhang et al. 2017
Os11g0536800	1.01188	Zhang et al. 2017
Os01g0348600	1.01226	Zhang et al. 2017
Os07g0560300	1.01249	Zhang et al. 2017
Os06g0644200	1.01276	Zhang et al. 2017
Os02g0700700	1.0129	Zhang et al. 2017
Os10g0555200	1.01376	Zhang et al. 2017
Os08g0366000	1.01406	Zhang et al. 2017
Os02g0537400	1.0142	Zhang et al. 2017
Os06g0678200	1.0148	Zhang et al. 2017
Os01g0857400	1.0154	Zhang et al. 2017
Os05g0584400	1.01561	Zhang et al. 2017
Os07g0540100	1.01567	Zhang et al. 2017
Os03g0260600	1.01661	Zhang et al. 2017
Os02g0721700	1.01717	Zhang et al. 2017
Os01g0159400	1.01748	Zhang et al. 2017
Os01g0683700	1.01808	Zhang et al. 2017
Os03g0189400	1.01842	Zhang et al. 2017
Os02g0208300	1.01946	Zhang et al. 2017
Os05g0316200	1.02018	Zhang et al. 2017
Os05g0425700	1.02023	Zhang et al. 2017
Os07g0134500	1.02035	Zhang et al. 2017
Os01g0891300	1.0207	Zhang et al. 2017
Os12g0169400	1.02108	Zhang et al. 2017
Os02g0627900	1.02164	Zhang et al. 2017
Os03g0720300	1.02225	Zhang et al. 2017
Os11g0100100	1.02273	Zhang et al. 2017
Os11g0588300	1.02392	Zhang et al. 2017
Os01g0812900	1.0249	Zhang et al. 2017
Os05g0369300	1.02567	Zhang et al. 2017
Os08g0467100	1.02594	Zhang et al. 2017
Os08g0338600	1.02594	Zhang et al. 2017
Os06g0206900	1.02594	Zhang et al. 2017
Os02g0781900	1.02594	Zhang et al. 2017
Os09g0456100	1.02594	Zhang et al. 2017
Os02g0472700	1.02594	Zhang et al. 2017
Os02g0472632	1.02594	Zhang et al. 2017
Os02g0472566	1.02594	Zhang et al. 2017
Os02g0577300	1.02623	Zhang et al. 2017
Os04g0660500	1.02787	Zhang et al. 2017
Os06g0503400	1.02803	Zhang et al. 2017
Os12g0556200	1.03007	Zhang et al. 2017
Os04g0583700	1.03149	Zhang et al. 2017
Os01g0911100	1.03328	Zhang et al. 2017
Os08g0481100	1.03364	Zhang et al. 2017
Os02g0744700	1.03428	Zhang et al. 2017
Os05g0466200	1.0343	Zhang et al. 2017
Os10g0437600	1.03479	Zhang et al. 2017
Os08g0478500	1.03571	Zhang et al. 2017
Os02g0675800	1.03703	Zhang et al. 2017
Os03g0753400	1.03734	Zhang et al. 2017
Os01g0902300	1.03737	Zhang et al. 2017
Os05g0564400	1.0376	Zhang et al. 2017
Os03g0280000	1.03823	Zhang et al. 2017
Os03g0375966	1.03932	Zhang et al. 2017
Os03g0375900	1.03932	Zhang et al. 2017
Os12g0151000	1.03954	Zhang et al. 2017
Os05g0594100	1.03966	Zhang et al. 2017
Os05g0519000	1.04003	Zhang et al. 2017
Os08g0159100	1.04027	Zhang et al. 2017
Os11g0156700	1.04058	Zhang et al. 2017
Os02g0640300	1.04079	Zhang et al. 2017
Os04g0679200	1.04212	Zhang et al. 2017
Os04g0679150	1.04212	Zhang et al. 2017
Os02g0603800	1.04223	Zhang et al. 2017
Os08g0465300	1.04224	Zhang et al. 2017
Os12g0270900	1.04262	Zhang et al. 2017
Os02g0471500	1.04296	Zhang et al. 2017
Os04g0688200	1.04301	Zhang et al. 2017
Os02g0232400	1.04413	Zhang et al. 2017
Os03g0175800	1.04416	Zhang et al. 2017
Os12g0137500	1.04506	Zhang et al. 2017
Os03g0850200	1.04525	Zhang et al. 2017
Os05g0180600	1.04727	Zhang et al. 2017
Os08g0190100	1.04817	Zhang et al. 2017
Os10g0455900	1.05028	Zhang et al. 2017
Os07g0606600	1.0516	Zhang et al. 2017
Os06g0256300	1.05179	Zhang et al. 2017
Os05g0486100	1.05184	Zhang et al. 2017
Os07g0160600	1.05188	Zhang et al. 2017
Os04g0105850	1.05214	Zhang et al. 2017
Os04g0105800	1.05214	Zhang et al. 2017
Os06g0109300	1.05222	Zhang et al. 2017
Os05g0410200	1.05223	Zhang et al. 2017
Os01g0667200	1.05307	Zhang et al. 2017
Os01g0706400	1.05451	Zhang et al. 2017
Os03g0795800	1.05522	Zhang et al. 2017
Os05g0397800	1.05544	Zhang et al. 2017
Os05g0512200	1.05556	Zhang et al. 2017
Os04g0319800	1.05614	Zhang et al. 2017
Os04g0677400	1.0568	Zhang et al. 2017
Os07g0241700	1.05696	Zhang et al. 2017
Os01g0698000	1.05753	Zhang et al. 2017
Os01g0763900	1.05885	Zhang et al. 2017
Os03g0421400	1.0595	Zhang et al. 2017
Os01g0934100	1.05956	Zhang et al. 2017
Os08g0548300	1.05989	Zhang et al. 2017
Os06g0593800	1.0606	Zhang et al. 2017
Os07g0409100	1.0607	Zhang et al. 2017
Os01g0102500	1.06088	Zhang et al. 2017
Os04g0416100	1.06121	Zhang et al. 2017
Os06g0165800	1.06131	Zhang et al. 2017
Os08g0241400	1.06156	Zhang et al. 2017
Os07g0151800	1.06156	Zhang et al. 2017
Os03g0300900	1.06181	Zhang et al. 2017
Os02g0530600	1.06441	Zhang et al. 2017
Os04g0611700	1.0656	Zhang et al. 2017
Os03g0125000	1.0656	Zhang et al. 2017
Os07g0633400	1.06642	Zhang et al. 2017
Os02g0184500	1.06789	Zhang et al. 2017
Os03g0262900	1.06793	Zhang et al. 2017
Os01g0208400	1.06827	Zhang et al. 2017
Os06g0116900	1.06927	Zhang et al. 2017
Os12g0569500	1.06954	Zhang et al. 2017
Os06g0642650	1.07006	Zhang et al. 2017
Os06g0642600	1.07006	Zhang et al. 2017
Os01g0735900	1.0707	Zhang et al. 2017
Os06g0112100	1.07079	Zhang et al. 2017
Os12g0168900	1.07171	Zhang et al. 2017
Os03g0262200	1.07215	Zhang et al. 2017
Os02g0711900	1.07377	Zhang et al. 2017
Os12g0169800	1.0742	Zhang et al. 2017
Os01g0950866	1.075	Zhang et al. 2017
Os12g0143800	1.07541	Zhang et al. 2017
Os08g0452100	1.0756	Zhang et al. 2017
Os03g0281000	1.0757	Zhang et al. 2017
Os03g0388500	1.07644	Zhang et al. 2017
Os12g0528100	1.07656	Zhang et al. 2017
Os02g0516800	1.07712	Zhang et al. 2017
Os02g0317500	1.07723	Zhang et al. 2017
Os03g0114900	1.07983	Zhang et al. 2017
Os01g0670600	1.0805	Zhang et al. 2017
Os06g0574100	1.08169	Zhang et al. 2017
Os12g0156000	1.08176	Zhang et al. 2017
Os05g0100600	1.08278	Zhang et al. 2017
Os02g0558400	1.08349	Zhang et al. 2017
Os02g0656600	1.08483	Zhang et al. 2017
Os01g0695300	1.08544	Zhang et al. 2017
Os08g0237000	1.08568	Zhang et al. 2017
Os06g0163500	1.08582	Zhang et al. 2017
Os09g0542700	1.08594	Zhang et al. 2017
Os06g0590301	1.08627	Zhang et al. 2017
Os07g0664000	1.08822	Zhang et al. 2017
Os05g0529000	1.08826	Zhang et al. 2017
Os10g0130600	1.08874	Zhang et al. 2017
Os08g0510700	1.08911	Zhang et al. 2017
Os03g0148700	1.08993	Zhang et al. 2017
Os04g0530400	1.09099	Zhang et al. 2017
Os03g0710000	1.09108	Zhang et al. 2017
Os05g0417000	1.09136	Zhang et al. 2017
Os12g0541700	1.09166	Zhang et al. 2017
Os04g0593700	1.09203	Zhang et al. 2017
Os05g0371100	1.0929	Zhang et al. 2017
Os01g0767900	1.09295	Zhang et al. 2017
Os01g0688200	1.0934	Zhang et al. 2017
Os04g0482900	1.09361	Zhang et al. 2017
Os12g0136600	1.09361	Zhang et al. 2017
Os03g0164400	1.09416	Zhang et al. 2017
Os02g0193000	1.0945	Zhang et al. 2017
Os05g0495600	1.09453	Zhang et al. 2017
Os01g0937200	1.09478	Zhang et al. 2017
Os05g0427300	1.09543	Zhang et al. 2017
Os04g0510600	1.09557	Zhang et al. 2017
Os07g0185200	1.09647	Zhang et al. 2017
Os01g0925700	1.09647	Zhang et al. 2017
Os06g0674800	1.09692	Zhang et al. 2017
Os08g0525000	1.098	Zhang et al. 2017
Os10g0542200	1.09832	Zhang et al. 2017
Os01g0879000	1.09944	Zhang et al. 2017
Os09g0441000	1.10079	Zhang et al. 2017
Os08g0108300	1.10099	Zhang et al. 2017
Os05g0568600	1.10112	Zhang et al. 2017
Os11g0208800	1.10117	Zhang et al. 2017
Os04g0644700	1.10189	Zhang et al. 2017
Os07g0541800	1.10229	Zhang et al. 2017
Os01g0850900	1.10249	Zhang et al. 2017
Os09g0565800	1.10394	Zhang et al. 2017
Os06g0659300	1.10412	Zhang et al. 2017
Os06g0325500	1.10467	Zhang et al. 2017
Os02g0711400	1.10481	Zhang et al. 2017
Os11g0168300	1.10602	Zhang et al. 2017
Os02g0685900	1.10651	Zhang et al. 2017
Os07g0571500	1.10655	Zhang et al. 2017
Os08g0114200	1.10656	Zhang et al. 2017
Os11g0605500	1.10681	Zhang et al. 2017
Os02g0516400	1.10742	Zhang et al. 2017
Os02g0734900	1.10857	Zhang et al. 2017
Os10g0462200	1.10908	Zhang et al. 2017
Os11g0546300	1.10939	Zhang et al. 2017
Os06g0730200	1.10984	Zhang et al. 2017
Os01g0327000	1.1106	Zhang et al. 2017
Os05g0514300	1.11068	Zhang et al. 2017
Os12g0283800	1.11113	Zhang et al. 2017
Os07g0241800	1.11176	Zhang et al. 2017
Os05g0341600	1.1118	Zhang et al. 2017
Os05g0135900	1.11218	Zhang et al. 2017
Os07g0523400	1.11232	Zhang et al. 2017
Os03g0265400	1.11244	Zhang et al. 2017
Os01g0780500	1.1127	Zhang et al. 2017
Os01g0227800	1.11308	Zhang et al. 2017
Os03g0289200	1.11494	Zhang et al. 2017
Os04g0448900	1.11497	Zhang et al. 2017
Os01g0793300	1.11521	Zhang et al. 2017
Os03g0841900	1.11564	Zhang et al. 2017
Os07g0669900	1.11614	Zhang et al. 2017
Os07g0669800	1.11614	Zhang et al. 2017
Os03g0751600	1.11614	Zhang et al. 2017
Os03g0268900	1.11628	Zhang et al. 2017
Os05g0412500	1.11709	Zhang et al. 2017
Os05g0412300	1.11709	Zhang et al. 2017
Os04g0617050	1.11786	Zhang et al. 2017
Os03g0122200	1.11786	Zhang et al. 2017
Os09g0518600	1.11807	Zhang et al. 2017
Os05g0585500	1.11862	Zhang et al. 2017
Os05g0428700	1.11862	Zhang et al. 2017
Os03g0790600	1.11905	Zhang et al. 2017
Os04g0639200	1.11969	Zhang et al. 2017
Os04g0546800	1.11972	Zhang et al. 2017
Os04g0459600	1.1198	Zhang et al. 2017
Os11g0672900	1.11997	Zhang et al. 2017
Os02g0448600	1.12085	Zhang et al. 2017
Os06g0539400	1.1211	Zhang et al. 2017
Os12g0638900	1.12137	Zhang et al. 2017
Os01g0266100	1.12198	Zhang et al. 2017
Os10g0561800	1.12215	Zhang et al. 2017
Os06g0622400	1.12253	Zhang et al. 2017
Os01g0372400	1.12357	Zhang et al. 2017
Os03g0136600	1.12412	Zhang et al. 2017
Os06g0695800	1.12434	Zhang et al. 2017
Os03g0407900	1.12439	Zhang et al. 2017
Os12g0466200	1.125	Zhang et al. 2017
Os02g0639500	1.12536	Zhang et al. 2017
Os01g0371200	1.12537	Zhang et al. 2017
Os09g0421500	1.12557	Zhang et al. 2017
Os02g0534400	1.12589	Zhang et al. 2017
Os05g0470700	1.12645	Zhang et al. 2017
Os01g0263300	1.12689	Zhang et al. 2017
Os08g0110300	1.12743	Zhang et al. 2017
Os11g0303600	1.12748	Zhang et al. 2017
Os10g0525500	1.12751	Zhang et al. 2017
Os05g0162500	1.12823	Zhang et al. 2017
Os04g0643800	1.1283	Zhang et al. 2017
Os01g0287600	1.12934	Zhang et al. 2017
Os01g0900200	1.12952	Zhang et al. 2017
Os02g0521300	1.1307	Zhang et al. 2017
Os07g0406300	1.13118	Zhang et al. 2017
Os04g0648800	1.13168	Zhang et al. 2017
Os04g0449400	1.13184	Zhang et al. 2017
Os07g0538200	1.13198	Zhang et al. 2017
Os06g0550800	1.13211	Zhang et al. 2017
Os03g0767000	1.13266	Zhang et al. 2017
Os04g0648900	1.13277	Zhang et al. 2017
Os04g0517400	1.13329	Zhang et al. 2017
Os10g0549500	1.1335	Zhang et al. 2017
Os04g0480200	1.13426	Zhang et al. 2017
Os06g0574200	1.13491	Zhang et al. 2017
Os06g0179900	1.13528	Zhang et al. 2017
Os03g0760000	1.13556	Zhang et al. 2017
Os02g0643500	1.13568	Zhang et al. 2017
Os09g0436800	1.13596	Zhang et al. 2017
Os09g0362500	1.13603	Zhang et al. 2017
Os01g0119100	1.13684	Zhang et al. 2017
Os01g0119050	1.13684	Zhang et al. 2017
Os02g0173800	1.13827	Zhang et al. 2017
Os05g0518200	1.1386	Zhang et al. 2017
Os02g0822600	1.1386	Zhang et al. 2017
Os02g0480900	1.13864	Zhang et al. 2017
Os05g0393100	1.13897	Zhang et al. 2017
Os12g0631100	1.13911	Zhang et al. 2017
Os10g0440500	1.14028	Zhang et al. 2017
Os06g0592400	1.14032	Zhang et al. 2017
Os03g0839100	1.14174	Zhang et al. 2017
Os03g0839000	1.14174	Zhang et al. 2017
Os01g0357900	1.14215	Zhang et al. 2017
Os10g0553800	1.14238	Zhang et al. 2017
Os08g0155900	1.14252	Zhang et al. 2017
Os01g0725000	1.1432	Zhang et al. 2017
Os06g0186600	1.1432	Zhang et al. 2017
Os02g0787800	1.14344	Zhang et al. 2017
Os07g0163200	1.14372	Zhang et al. 2017
Os02g0654100	1.14401	Zhang et al. 2017
Os08g0305300	1.14524	Zhang et al. 2017
Os08g0205200	1.14559	Zhang et al. 2017
Os03g0736700	1.14695	Zhang et al. 2017
Os03g0211400	1.1475	Zhang et al. 2017
Os02g0178400	1.14751	Zhang et al. 2017
Os05g0550000	1.14752	Zhang et al. 2017
Os07g0249900	1.14856	Zhang et al. 2017
Os05g0350700	1.1486	Zhang et al. 2017
Os01g0597800	1.14879	Zhang et al. 2017
Os01g0819800	1.14879	Zhang et al. 2017
Os11g0157200	1.14905	Zhang et al. 2017
Os01g0747400	1.14989	Zhang et al. 2017
Os03g0118800	1.15008	Zhang et al. 2017
Os03g0654600	1.15042	Zhang et al. 2017
Os12g0420300	1.1512	Zhang et al. 2017
Os06g0326700	1.15133	Zhang et al. 2017
Os03g0226901	1.15147	Zhang et al. 2017
Os03g0226800	1.15147	Zhang et al. 2017
Os03g0284500	1.15147	Zhang et al. 2017
Os06g0133900	1.15207	Zhang et al. 2017
Os07g0182400	1.15239	Zhang et al. 2017
Os02g0555900	1.15306	Zhang et al. 2017
Os08g0501500	1.15346	Zhang et al. 2017
Os01g0672500	1.15348	Zhang et al. 2017
Os07g0616900	1.15399	Zhang et al. 2017
Os10g0345701	1.15441	Zhang et al. 2017
Os10g0345600	1.15441	Zhang et al. 2017
Os06g0111500	1.15522	Zhang et al. 2017
Os11g0208700	1.15538	Zhang et al. 2017
Os02g0781700	1.156	Zhang et al. 2017
Os03g0276900	1.15651	Zhang et al. 2017
Os01g0173900	1.15784	Zhang et al. 2017
Os04g0532100	1.15803	Zhang et al. 2017
Os05g0426200	1.15839	Zhang et al. 2017
Os01g0379001	1.15871	Zhang et al. 2017
Os06g0605750	1.1591	Zhang et al. 2017
Os06g0605600	1.1591	Zhang et al. 2017
Os12g0562400	1.16005	Zhang et al. 2017
Os02g0794600	1.16042	Zhang et al. 2017
Os02g0719100	1.16089	Zhang et al. 2017
Os03g0292200	1.16094	Zhang et al. 2017
Os02g0696500	1.1612	Zhang et al. 2017
Os10g0471000	1.16137	Zhang et al. 2017
Os06g0188000	1.16144	Zhang et al. 2017
Os08g0266700	1.16206	Zhang et al. 2017
Os02g0813000	1.16265	Zhang et al. 2017
Os06g0264700	1.16344	Zhang et al. 2017
Os05g0569400	1.16344	Zhang et al. 2017
Os03g0210700	1.16415	Zhang et al. 2017
Os01g0722300	1.16463	Zhang et al. 2017
Os08g0474500	1.16464	Zhang et al. 2017
Os03g0271600	1.16631	Zhang et al. 2017
Os06g0660800	1.16686	Zhang et al. 2017
Os01g0968400	1.1669	Zhang et al. 2017
Os08g0436100	1.16729	Zhang et al. 2017
Os12g0115700	1.16776	Zhang et al. 2017
Os01g0558600	1.16777	Zhang et al. 2017
Os10g0577500	1.16812	Zhang et al. 2017
Os11g0146900	1.17041	Zhang et al. 2017
Os07g0602100	1.17077	Zhang et al. 2017
Os07g0602050	1.17077	Zhang et al. 2017
Os07g0635700	1.17078	Zhang et al. 2017
Os12g0131300	1.17137	Zhang et al. 2017
Os12g0131200	1.17137	Zhang et al. 2017
Os07g0117800	1.17137	Zhang et al. 2017
Os07g0485100	1.17165	Zhang et al. 2017
Os03g0203800	1.17166	Zhang et al. 2017
Os03g0603600	1.17179	Zhang et al. 2017
Os03g0194500	1.17184	Zhang et al. 2017
Os04g0527000	1.17278	Zhang et al. 2017
Os11g0113300	1.17414	Zhang et al. 2017
Os01g0534800	1.17428	Zhang et al. 2017
Os01g0700100	1.17494	Zhang et al. 2017
Os03g0356414	1.17502	Zhang et al. 2017
Os03g0764900	1.17569	Zhang et al. 2017
Os04g0287400	1.17644	Zhang et al. 2017
Os03g0119700	1.17692	Zhang et al. 2017
Os01g0662700	1.17745	Zhang et al. 2017
Os08g0476100	1.17794	Zhang et al. 2017
Os05g0566800	1.17807	Zhang et al. 2017
Os08g0408200	1.17816	Zhang et al. 2017
Os02g0280500	1.17977	Zhang et al. 2017
Os01g0923000	1.17997	Zhang et al. 2017
Os09g0296800	1.18142	Zhang et al. 2017
Os01g0355500	1.18158	Zhang et al. 2017
Os10g0113100	1.18223	Zhang et al. 2017
Os09g0506000	1.18237	Zhang et al. 2017
Os01g0829600	1.18281	Zhang et al. 2017
Os03g0159900	1.18294	Zhang et al. 2017
Os01g0627500	1.18327	Zhang et al. 2017
Os04g0559700	1.18353	Zhang et al. 2017
Os03g0642300	1.18372	Zhang et al. 2017
Os02g0566800	1.18427	Zhang et al. 2017
Os07g0124000	1.18559	Zhang et al. 2017
Os08g0543900	1.18647	Zhang et al. 2017
Os01g0312500	1.18654	Zhang et al. 2017
Os02g0796700	1.18686	Zhang et al. 2017
Os09g0422600	1.18997	Zhang et al. 2017
Os04g0429900	1.19065	Zhang et al. 2017
Os08g0497900	1.19079	Zhang et al. 2017
Os10g0554100	1.19211	Zhang et al. 2017
Os02g0133000	1.19246	Zhang et al. 2017
Os10g0441900	1.19292	Zhang et al. 2017
Os08g0556900	1.19331	Zhang et al. 2017
Os01g0628000	1.19364	Zhang et al. 2017
Os08g0107300	1.19393	Zhang et al. 2017
Os06g0690400	1.19446	Zhang et al. 2017
Os06g0690100	1.19446	Zhang et al. 2017
Os05g0468700	1.19475	Zhang et al. 2017
Os02g0317700	1.19495	Zhang et al. 2017
Os07g0180800	1.19586	Zhang et al. 2017
Os08g0288400	1.19604	Zhang et al. 2017
Os01g0812200	1.19682	Zhang et al. 2017
Os01g0651800	1.19872	Zhang et al. 2017
Os02g0733800	1.19898	Zhang et al. 2017
Os12g0507350	1.19949	Zhang et al. 2017
Os12g0507300	1.19949	Zhang et al. 2017
Os04g0194500	1.20092	Zhang et al. 2017
Os05g0526900	1.20179	Zhang et al. 2017
Os07g0682800	1.20248	Zhang et al. 2017
Os02g0515200	1.20251	Zhang et al. 2017
Os08g0130100	1.20313	Zhang et al. 2017
Os01g0869600	1.20322	Zhang et al. 2017
Os12g0562300	1.2035	Zhang et al. 2017
Os03g0851700	1.20457	Zhang et al. 2017
Os01g0739500	1.2049	Zhang et al. 2017
Os10g0189600	1.20494	Zhang et al. 2017
Os10g0513300	1.20582	Zhang et al. 2017
Os08g0524100	1.20754	Zhang et al. 2017
Os04g0465800	1.20754	Zhang et al. 2017
Os03g0429800	1.20814	Zhang et al. 2017
Os05g0533700	1.2085	Zhang et al. 2017
Os09g0482720	1.20864	Zhang et al. 2017
Os03g0132800	1.20893	Zhang et al. 2017
Os04g0655300	1.20938	Zhang et al. 2017
Os02g0747600	1.20975	Zhang et al. 2017
Os06g0521500	1.21076	Zhang et al. 2017
Os05g0584200	1.21215	Zhang et al. 2017
Os01g0170300	1.21258	Zhang et al. 2017
Os09g0298100	1.2126	Zhang et al. 2017
Os03g0704700	1.21394	Zhang et al. 2017
Os10g0460900	1.2142	Zhang et al. 2017
Os06g0332400	1.21433	Zhang et al. 2017
Os05g0324300	1.21497	Zhang et al. 2017
Os01g0586800	1.21692	Zhang et al. 2017
Os09g0543100	1.21916	Zhang et al. 2017
Os05g0223000	1.22145	Zhang et al. 2017
Os03g0803900	1.22166	Zhang et al. 2017
Os09g0423600	1.22231	Zhang et al. 2017
Os04g0128900	1.22234	Zhang et al. 2017
Os04g0655100	1.22306	Zhang et al. 2017
Os01g0172900	1.22588	Zhang et al. 2017
Os02g0707200	1.22608	Zhang et al. 2017
Os02g0833300	1.2263	Zhang et al. 2017
Os08g0492400	1.22705	Zhang et al. 2017
Os09g0364800	1.22757	Zhang et al. 2017
Os02g0742000	1.22757	Zhang et al. 2017
Os02g0539500	1.22757	Zhang et al. 2017
Os03g0268200	1.22757	Zhang et al. 2017
Os12g0155000	1.22775	Zhang et al. 2017
Os06g0155400	1.22806	Zhang et al. 2017
Os01g0848200	1.22882	Zhang et al. 2017
Os06g0659200	1.22968	Zhang et al. 2017
Os08g0504700	1.23023	Zhang et al. 2017
Os02g0643600	1.2303	Zhang et al. 2017
Os09g0463600	1.23076	Zhang et al. 2017
Os05g0463900	1.23131	Zhang et al. 2017
Os02g0602400	1.23144	Zhang et al. 2017
Os07g0249700	1.23153	Zhang et al. 2017
Os09g0255000	1.23176	Zhang et al. 2017
Os10g0523100	1.23189	Zhang et al. 2017
Os06g0677400	1.23239	Zhang et al. 2017
Os07g0588000	1.23261	Zhang et al. 2017
Os01g0884400	1.233	Zhang et al. 2017
Os06g0308100	1.23388	Zhang et al. 2017
Os01g0874900	1.23488	Zhang et al. 2017
Os04g0361500	1.23505	Zhang et al. 2017
Os08g0442400	1.2365	Zhang et al. 2017
Os07g0516300	1.23702	Zhang et al. 2017
Os07g0669700	1.23893	Zhang et al. 2017
Os07g0669650	1.23893	Zhang et al. 2017
Os03g0654400	1.2395	Zhang et al. 2017
Os01g0279700	1.23969	Zhang et al. 2017
Os01g0108800	1.23988	Zhang et al. 2017
Os03g0800700	1.2425	Zhang et al. 2017
Os11g0537300	1.24304	Zhang et al. 2017
Os08g0106000	1.24562	Zhang et al. 2017
Os01g0141100	1.2474	Zhang et al. 2017
Os03g0788500	1.24775	Zhang et al. 2017
Os11g0152500	1.24833	Zhang et al. 2017
Os10g0166600	1.24833	Zhang et al. 2017
Os03g0815200	1.24924	Zhang et al. 2017
Os09g0554300	1.24948	Zhang et al. 2017
Os03g0280800	1.2501	Zhang et al. 2017
Os02g0574900	1.25051	Zhang et al. 2017
Os04g0550700	1.25103	Zhang et al. 2017
Os12g0227500	1.25116	Zhang et al. 2017
Os07g0659900	1.25194	Zhang et al. 2017
Os11g0199801	1.25245	Zhang et al. 2017
Os11g0199700	1.25245	Zhang et al. 2017
Os04g0671800	1.25257	Zhang et al. 2017
Os06g0115100	1.25298	Zhang et al. 2017
Os08g0403300	1.25401	Zhang et al. 2017
Os09g0416200	1.25415	Zhang et al. 2017
Os01g0958700	1.25422	Zhang et al. 2017
Os01g0950000	1.25447	Zhang et al. 2017
Os11g0123400	1.25456	Zhang et al. 2017
Os12g0149900	1.25576	Zhang et al. 2017
Os02g0281200	1.25655	Zhang et al. 2017
Os03g0390200	1.25689	Zhang et al. 2017
Os03g0633800	1.2572	Zhang et al. 2017
Os08g0480100	1.25726	Zhang et al. 2017
Os08g0399500	1.25767	Zhang et al. 2017
Os12g0626400	1.25792	Zhang et al. 2017
Os10g0528400	1.25796	Zhang et al. 2017
Os10g0528200	1.25796	Zhang et al. 2017
Os01g0231100	1.25825	Zhang et al. 2017
Os07g0668000	1.25914	Zhang et al. 2017
Os12g0263200	1.25964	Zhang et al. 2017
Os04g0402500	1.25966	Zhang et al. 2017
Os07g0617700	1.25971	Zhang et al. 2017
Os04g0653000	1.2604	Zhang et al. 2017
Os04g0394200	1.2604	Zhang et al. 2017
Os01g0575000	1.26054	Zhang et al. 2017
Os02g0141300	1.26163	Zhang et al. 2017
Os06g0289200	1.26298	Zhang et al. 2017
Os01g0315800	1.26396	Zhang et al. 2017
Os04g0559550	1.2641	Zhang et al. 2017
Os09g0557700	1.26429	Zhang et al. 2017
Os05g0363200	1.26563	Zhang et al. 2017
Os09g0513600	1.26566	Zhang et al. 2017
Os04g0661300	1.26575	Zhang et al. 2017
Os02g0612200	1.26576	Zhang et al. 2017
Os02g0644500	1.26669	Zhang et al. 2017
Os04g0634700	1.26772	Zhang et al. 2017
Os02g0175100	1.26879	Zhang et al. 2017
Os04g0538166	1.26915	Zhang et al. 2017
Os04g0538100	1.26915	Zhang et al. 2017
Os11g0111800	1.26937	Zhang et al. 2017
Os03g0769900	1.26943	Zhang et al. 2017
Os03g0201000	1.26945	Zhang et al. 2017
Os03g0342900	1.26975	Zhang et al. 2017
Os08g0553200	1.27032	Zhang et al. 2017
Os10g0513900	1.27041	Zhang et al. 2017
Os02g0300700	1.27092	Zhang et al. 2017
Os04g0608300	1.2715	Zhang et al. 2017
Os07g0195200	1.27201	Zhang et al. 2017
Os05g0113300	1.27232	Zhang et al. 2017
Os06g0564500	1.27359	Zhang et al. 2017
Os06g0472000	1.27359	Zhang et al. 2017
Os03g0124300	1.27398	Zhang et al. 2017
Os09g0490200	1.2744	Zhang et al. 2017
Os09g0553300	1.27592	Zhang et al. 2017
Os09g0542100	1.276	Zhang et al. 2017
Os08g0540500	1.27648	Zhang et al. 2017
Os11g0648000	1.27719	Zhang et al. 2017
Os11g0107600	1.27731	Zhang et al. 2017
Os09g0530800	1.27748	Zhang et al. 2017
Os04g0592600	1.2778	Zhang et al. 2017
Os07g0637000	1.27851	Zhang et al. 2017
Os02g0668000	1.282	Zhang et al. 2017
Os03g0160100	1.28232	Zhang et al. 2017
Os06g0153900	1.28374	Zhang et al. 2017
Os11g0565920	1.28386	Zhang et al. 2017
Os01g0505400	1.28395	Zhang et al. 2017
Os02g0227500	1.2848	Zhang et al. 2017
Os02g0719600	1.28596	Zhang et al. 2017
Os07g0633000	1.28897	Zhang et al. 2017
Os04g0660200	1.29023	Zhang et al. 2017
Os04g0534100	1.29077	Zhang et al. 2017
Os02g0266000	1.29128	Zhang et al. 2017
Os05g0419200	1.29193	Zhang et al. 2017
Os01g0796400	1.29234	Zhang et al. 2017
Os08g0256000	1.29391	Zhang et al. 2017
Os08g0558300	1.29443	Zhang et al. 2017
Os08g0125800	1.29461	Zhang et al. 2017
Os03g0723000	1.29517	Zhang et al. 2017
Os03g0114800	1.29562	Zhang et al. 2017
Os09g0436000	1.2957	Zhang et al. 2017
Os01g0510200	1.29611	Zhang et al. 2017
Os01g0779300	1.29647	Zhang et al. 2017
Os01g0973600	1.29691	Zhang et al. 2017
Os01g0901600	1.29844	Zhang et al. 2017
Os10g0450900	1.29896	Zhang et al. 2017
Os09g0479900	1.29896	Zhang et al. 2017
Os02g0807900	1.29896	Zhang et al. 2017
Os01g0847700	1.29908	Zhang et al. 2017
Os07g0541900	1.30007	Zhang et al. 2017
Os04g0585200	1.30007	Zhang et al. 2017
Os03g0704100	1.30007	Zhang et al. 2017
Os02g0739400	1.3014	Zhang et al. 2017
Os08g0494000	1.30206	Zhang et al. 2017
[truncated: 12,816 more rows]

## Sheet: All report up & down Microarray
Supplementary Table S10. The differentially expressed genes at drought conditions in rice yeild based on Microarray data (Supplemental Table 5) analysis. Fold change (FC) is reported along the gene ID
Gene ID	Fold change (FC)	refrence microarry
Os05g0557800	1.00138	Krishnan et al. 2017
Os04g0136700	1.0015	Krishnan et al. 2017
Os02g0687200	1.00156	Krishnan et al. 2017
Os03g0837100	1.00195	Krishnan et al. 2017
Os05g0595300	1.00197	Krishnan et al. 2017
Os01g0256500	1.00356	Krishnan et al. 2017
Os04g0650600	1.00489	Krishnan et al. 2017
Os10g0501300	1.00542	Krishnan et al. 2017
Os03g0218500	1.00582	Krishnan et al. 2017
Os01g0746200	1.00584	Krishnan et al. 2017
Os01g0649000	1.00624	Krishnan et al. 2017
Os03g0826500	1.00648	Krishnan et al. 2017
Os08g0493900	1.00657	Krishnan et al. 2017
Os05g0126100	1.00699	Krishnan et al. 2017
Os05g0128100	1.00758	Krishnan et al. 2017
Os05g0556800	1.0078	Krishnan et al. 2017
Os01g0110100	1.00988	Krishnan et al. 2017
Os05g0422300	1.00992	Krishnan et al. 2017
Os12g0408000	1.01011	Krishnan et al. 2017
Os08g0174900	1.01036	Krishnan et al. 2017
Os01g0183800	1.01099	Krishnan et al. 2017
Os01g0229100	1.01113	Krishnan et al. 2017
Os04g0174800	1.0117	Krishnan et al. 2017
Os12g0581700	1.01341	Krishnan et al. 2017
Os03g0198600	1.01396	Krishnan et al. 2017
Os03g0157800	1.01432	Krishnan et al. 2017
Os04g0547900	1.01448	Krishnan et al. 2017
Os05g0194600	1.0146	Krishnan et al. 2017
Os03g0826700	1.01464	Krishnan et al. 2017
Os06g0521000	1.01551	Krishnan et al. 2017
Os07g0572600	1.01603	Krishnan et al. 2017
Os05g0578100	1.0162	Krishnan et al. 2017
Os03g0762500	1.01711	Krishnan et al. 2017
Os03g0238300	1.01783	Krishnan et al. 2017
Os10g0532800	1.01809	Krishnan et al. 2017
Os12g0640800	1.01845	Krishnan et al. 2017
Os09g0106700	1.01867	Krishnan et al. 2017
Os07g0668200	1.01907	Krishnan et al. 2017
Os03g0788200	1.0194	Krishnan et al. 2017
Os03g0219400	1.01974	Krishnan et al. 2017
Os10g0533200	1.02069	Krishnan et al. 2017
Os08g0474000	1.02075	Krishnan et al. 2017
Os08g0206400	1.02097	Krishnan et al. 2017
Os03g0241200	1.02183	Krishnan et al. 2017
Os12g0478200	1.02193	Krishnan et al. 2017
Os04g0671800	1.02235	Krishnan et al. 2017
Os06g0647700	1.02261	Krishnan et al. 2017
Os01g0738600	1.02285	Krishnan et al. 2017
Os01g0268000	1.02311	Krishnan et al. 2017
Os02g0110400	1.02357	Krishnan et al. 2017
Os06g0614100	1.02377	Krishnan et al. 2017
Os02g0464400	1.02378	Krishnan et al. 2017
Os02g0633100	1.0243	Krishnan et al. 2017
Os01g0734200	1.02441	Krishnan et al. 2017
Os01g0165800	1.02606	Krishnan et al. 2017
Os01g0112050	1.02654	Krishnan et al. 2017
Os02g0513100	1.02661	Krishnan et al. 2017
Os12g0178200	1.02938	Krishnan et al. 2017
Os03g0419100	1.02951	Krishnan et al. 2017
Os01g0765400	1.02955	Krishnan et al. 2017
Os07g0178900	1.02961	Krishnan et al. 2017
Os02g0306550	1.02998	Krishnan et al. 2017
Os04g0379800	1.03006	Krishnan et al. 2017
Os02g0724000	1.03051	Krishnan et al. 2017
Os07g0202900	1.03061	Krishnan et al. 2017
Os05g0121900	1.03068	Krishnan et al. 2017
Os08g0386800	1.03143	Krishnan et al. 2017
Os05g0410500	1.03164	Krishnan et al. 2017
Os03g0355800	1.03174	Krishnan et al. 2017
Os05g0411300	1.03214	Krishnan et al. 2017
Os01g0636400	1.03357	Krishnan et al. 2017
Os09g0306400	1.03542	Krishnan et al. 2017
Os07g0680500	1.03564	Krishnan et al. 2017
Os06g0693500	1.03575	Krishnan et al. 2017
Os09g0499400	1.03579	Krishnan et al. 2017
Os03g0143400	1.03582	Krishnan et al. 2017
Os10g0392400	1.03645	Krishnan et al. 2017
Os04g0107900	1.03761	Krishnan et al. 2017
Os06g0283300	1.03792	Krishnan et al. 2017
Os02g0612900	1.03851	Krishnan et al. 2017
Os01g0737200	1.03891	Krishnan et al. 2017
Os12g0230100	1.04106	Krishnan et al. 2017
Os05g0189900	1.04108	Krishnan et al. 2017
Os01g0756700	1.0415	Krishnan et al. 2017
Os03g0411300	1.0415	Krishnan et al. 2017
Os02g0717400	1.0419	Krishnan et al. 2017
Os03g0327100	1.04287	Krishnan et al. 2017
Os09g0571400	1.04365	Krishnan et al. 2017
Os06g0253100	1.04452	Krishnan et al. 2017
Os05g0161200	1.04454	Krishnan et al. 2017
Os04g0448800	1.04468	Krishnan et al. 2017
Os08g0105800	1.04479	Krishnan et al. 2017
Os04g0564700	1.04517	Krishnan et al. 2017
Os12g0225200	1.04635	Krishnan et al. 2017
Os01g0140400	1.04703	Krishnan et al. 2017
Os07g0203700	1.04715	Krishnan et al. 2017
Os03g0764600	1.04901	Krishnan et al. 2017
Os07g0147800	1.04912	Krishnan et al. 2017
Os02g0635700	1.04947	Krishnan et al. 2017
Os01g0909500	1.04971	Krishnan et al. 2017
Os06g0270200	1.04974	Krishnan et al. 2017
Os08g0379200	1.05033	Krishnan et al. 2017
Os08g0476300	1.05124	Krishnan et al. 2017
Os10g0520700	1.05136	Krishnan et al. 2017
Os09g0475800	1.05141	Krishnan et al. 2017
Os08g0457600	1.0516	Krishnan et al. 2017
Os03g0288800	1.05205	Krishnan et al. 2017
Os01g0133500	1.05294	Krishnan et al. 2017
Os11g0704700	1.05336	Krishnan et al. 2017
Os08g0440800	1.05367	Krishnan et al. 2017
Os06g0185300	1.05368	Krishnan et al. 2017
Os06g0668200	1.05419	Krishnan et al. 2017
Os02g0654700	1.0542	Krishnan et al. 2017
Os01g0218900	1.05474	Krishnan et al. 2017
Os09g0296400	1.05494	Krishnan et al. 2017
Os03g0138700	1.05593	Krishnan et al. 2017
Os01g0550800	1.05607	Krishnan et al. 2017
Os02g0708000	1.05618	Krishnan et al. 2017
Os12g0600100	1.05692	Krishnan et al. 2017
Os01g0846300	1.05703	Krishnan et al. 2017
Os11g0216300	1.05713	Krishnan et al. 2017
Os04g0561600	1.05727	Krishnan et al. 2017
Os06g0102100	1.05733	Krishnan et al. 2017
Os06g0503600	1.05777	Krishnan et al. 2017
Os01g0711100	1.05839	Krishnan et al. 2017
Os02g0715400	1.0587	Krishnan et al. 2017
Os03g0381300	1.05941	Krishnan et al. 2017
Os07g0644600	1.05949	Krishnan et al. 2017
Os03g0844450	1.05997	Krishnan et al. 2017
Os08g0467300	1.05997	Krishnan et al. 2017
Os06g0105800	1.06035	Krishnan et al. 2017
Os06g0700700	1.06038	Krishnan et al. 2017
Os10g0321700	1.06083	Krishnan et al. 2017
Os02g0799300	1.06137	Krishnan et al. 2017
Os03g0808500	1.06207	Krishnan et al. 2017
Os05g0214300	1.06231	Krishnan et al. 2017
Os11g0448700	1.06355	Krishnan et al. 2017
Os05g0232500	1.06415	Krishnan et al. 2017
Os05g0169200	1.06478	Krishnan et al. 2017
Os11g0105400	1.06524	Krishnan et al. 2017
Os01g0188100	1.06573	Krishnan et al. 2017
Os11g0603200	1.0661	Krishnan et al. 2017
Os08g0404350	1.06622	Krishnan et al. 2017
Os08g0205100	1.067	Krishnan et al. 2017
Os10g0528100	1.0674	Krishnan et al. 2017
Os07g0408400	1.06745	Krishnan et al. 2017
Os03g0854200	1.06858	Krishnan et al. 2017
Os02g0639000	1.06859	Krishnan et al. 2017
Os01g0503400	1.06995	Krishnan et al. 2017
Os01g0369700	1.07006	Krishnan et al. 2017
Os05g0586400	1.07029	Krishnan et al. 2017
Os09g0410400	1.07067	Krishnan et al. 2017
Os02g0602100	1.07267	Krishnan et al. 2017
Os02g0584900	1.07292	Krishnan et al. 2017
Os10g0529300	1.07297	Krishnan et al. 2017
Os07g0200700	1.0732	Krishnan et al. 2017
Os03g0596400	1.07358	Krishnan et al. 2017
Os02g0462200	1.0737	Krishnan et al. 2017
Os06g0267200	1.07437	Krishnan et al. 2017
Os04g0395900	1.0752	Krishnan et al. 2017
Os03g0817800	1.07776	Krishnan et al. 2017
Os02g0823300	1.0779	Krishnan et al. 2017
Os05g0567700	1.07807	Krishnan et al. 2017
Os07g0633100	1.07808	Krishnan et al. 2017
Os03g0722700	1.07832	Krishnan et al. 2017
Os06g0269200	1.07911	Krishnan et al. 2017
Os01g0831200	1.07944	Krishnan et al. 2017
Os01g0706900	1.07959	Krishnan et al. 2017
Os02g0465900	1.08017	Krishnan et al. 2017
Os01g0860500	1.08028	Krishnan et al. 2017
Os07g0600400	1.08154	Krishnan et al. 2017
Os07g0539300	1.08213	Krishnan et al. 2017
Os05g0430200	1.08222	Krishnan et al. 2017
Os01g0133100	1.08224	Krishnan et al. 2017
Os08g0400300	1.08288	Krishnan et al. 2017
Os09g0322300	1.08427	Krishnan et al. 2017
Os02g0705500	1.08517	Krishnan et al. 2017
Os11g0595000	1.08564	Krishnan et al. 2017
Os01g0719100	1.08575	Krishnan et al. 2017
Os03g0125900	1.08604	Krishnan et al. 2017
Os03g0640800	1.08635	Krishnan et al. 2017
Os07g0118900	1.08711	Krishnan et al. 2017
Os01g0733500	1.08743	Krishnan et al. 2017
Os01g0617950	1.09	Krishnan et al. 2017
Os11g0697350	1.09011	Krishnan et al. 2017
Os03g0131800	1.0907	Krishnan et al. 2017
Os10g0389500	1.09081	Krishnan et al. 2017
Os08g0290500	1.09277	Krishnan et al. 2017
Os11g0158300	1.09289	Krishnan et al. 2017
Os02g0725500	1.09379	Krishnan et al. 2017
Os06g0179200	1.09395	Krishnan et al. 2017
Os07g0531700	1.09404	Krishnan et al. 2017
Os06g0320000	1.09532	Krishnan et al. 2017
Os09g0551300	1.09661	Krishnan et al. 2017
Os03g0598100	1.09691	Krishnan et al. 2017
Os08g0452500	1.09743	Krishnan et al. 2017
Os07g0185200	1.09747	Krishnan et al. 2017
Os11g0109900	1.09824	Krishnan et al. 2017
Os11g0204800	1.09865	Krishnan et al. 2017
Os01g0860601	1.09904	Krishnan et al. 2017
Os12g0177900	1.0993	Krishnan et al. 2017
Os02g0206700	1.09948	Krishnan et al. 2017
Os08g0120500	1.10064	Krishnan et al. 2017
Os04g0688300	1.10165	Krishnan et al. 2017
Os07g0599900	1.10199	Krishnan et al. 2017
Os01g0524700	1.10393	Krishnan et al. 2017
Os10g0528200	1.10414	Krishnan et al. 2017
Os08g0327700	1.10436	Krishnan et al. 2017
Os06g0714500	1.10503	Krishnan et al. 2017
Os06g0656800	1.10512	Krishnan et al. 2017
Os08g0268550	1.10519	Krishnan et al. 2017
Os05g0406100	1.10548	Krishnan et al. 2017
Os04g0508500	1.10586	Krishnan et al. 2017
Os05g0498800	1.106	Krishnan et al. 2017
Os09g0242800	1.10653	Krishnan et al. 2017
Os08g0376300	1.10676	Krishnan et al. 2017
Os03g0806600	1.10713	Krishnan et al. 2017
Os03g0181800	1.10714	Krishnan et al. 2017
Os02g0783625	1.10729	Krishnan et al. 2017
Os08g0535100	1.10787	Krishnan et al. 2017
Os03g0350300	1.10791	Krishnan et al. 2017
Os01g0971000	1.10802	Krishnan et al. 2017
Os06g0591200	1.1093	Krishnan et al. 2017
Os08g0277200	1.11083	Krishnan et al. 2017
Os02g0324700	1.11086	Krishnan et al. 2017
Os03g0424000	1.11116	Krishnan et al. 2017
Os01g0197400	1.11119	Krishnan et al. 2017
Os09g0409950	1.11132	Krishnan et al. 2017
Os05g0183100	1.11175	Krishnan et al. 2017
Os09g0436800	1.11186	Krishnan et al. 2017
Os06g0219500	1.11234	Krishnan et al. 2017
Os08g0542100	1.11286	Krishnan et al. 2017
Os03g0285300	1.11328	Krishnan et al. 2017
Os03g0102700	1.11359	Krishnan et al. 2017
Os09g0251800	1.11362	Krishnan et al. 2017
Os02g0595100	1.11362	Krishnan et al. 2017
Os02g0782100	1.11389	Krishnan et al. 2017
Os07g0669600	1.11435	Krishnan et al. 2017
Os07g0184500	1.11557	Krishnan et al. 2017
Os06g0187900	1.1156	Krishnan et al. 2017
Os03g0809100	1.11567	Krishnan et al. 2017
Os09g0518600	1.11591	Krishnan et al. 2017
Os06g0318200	1.118	Krishnan et al. 2017
Os06g0184400	1.11805	Krishnan et al. 2017
Os08g0565900	1.11814	Krishnan et al. 2017
Os10g0450800	1.11882	Krishnan et al. 2017
Os07g0490100	1.11903	Krishnan et al. 2017
Os05g0349200	1.11931	Krishnan et al. 2017
Os12g0479900	1.11942	Krishnan et al. 2017
Os07g0297100	1.11982	Krishnan et al. 2017
Os01g0210600	1.12003	Krishnan et al. 2017
Os11g0582500	1.1203	Krishnan et al. 2017
Os03g0723600	1.12148	Krishnan et al. 2017
Os10g0529800	1.12207	Krishnan et al. 2017
Os03g0746800	1.12236	Krishnan et al. 2017
Os05g0509300	1.1227	Krishnan et al. 2017
Os01g0718900	1.12371	Krishnan et al. 2017
Os01g0184000	1.12612	Krishnan et al. 2017
Os02g0565600	1.12702	Krishnan et al. 2017
Os06g0309000	1.12814	Krishnan et al. 2017
Os01g0135700	1.1295	Krishnan et al. 2017
Os02g0461200	1.12951	Krishnan et al. 2017
Os03g0728800	1.12967	Krishnan et al. 2017
Os03g0607200	1.12974	Krishnan et al. 2017
Os06g0725200	1.12994	Krishnan et al. 2017
Os12g0111700	1.13005	Krishnan et al. 2017
Os01g0291500	1.13131	Krishnan et al. 2017
Os07g0120650	1.13286	Krishnan et al. 2017
Os05g0451300	1.13328	Krishnan et al. 2017
Os10g0137300	1.13407	Krishnan et al. 2017
Os02g0276200	1.13508	Krishnan et al. 2017
Os02g0135700	1.13613	Krishnan et al. 2017
Os01g0905700	1.13662	Krishnan et al. 2017
Os10g0150400	1.13764	Krishnan et al. 2017
Os03g0370400	1.13833	Krishnan et al. 2017
Os11g0532200	1.13854	Krishnan et al. 2017
Os06g0691600	1.13944	Krishnan et al. 2017
Os05g0462000	1.13994	Krishnan et al. 2017
Os01g0642900	1.14039	Krishnan et al. 2017
Os08g0540500	1.14077	Krishnan et al. 2017
Os07g0590700	1.14109	Krishnan et al. 2017
Os03g0187000	1.14232	Krishnan et al. 2017
Os04g0348100	1.1424	Krishnan et al. 2017
Os04g0477200	1.14269	Krishnan et al. 2017
Os03g0327800	1.14309	Krishnan et al. 2017
Os01g0135900	1.14325	Krishnan et al. 2017
Os02g0773200	1.14407	Krishnan et al. 2017
Os01g0950900	1.14449	Krishnan et al. 2017
Os01g0170600	1.14536	Krishnan et al. 2017
Os09g0425200	1.14569	Krishnan et al. 2017
Os09g0506450	1.14713	Krishnan et al. 2017
Os07g0204400	1.14716	Krishnan et al. 2017
Os01g0104800	1.1481	Krishnan et al. 2017
Os01g0839300	1.1482	Krishnan et al. 2017
Os02g0774300	1.14947	Krishnan et al. 2017
Os04g0491700	1.14949	Krishnan et al. 2017
Os08g0414700	1.1498	Krishnan et al. 2017
Os06g0712200	1.15045	Krishnan et al. 2017
Os12g0540700	1.1509	Krishnan et al. 2017
Os01g0733200	1.1512	Krishnan et al. 2017
Os01g0971900	1.15286	Krishnan et al. 2017
Os06g0595800	1.15297	Krishnan et al. 2017
Os04g0632600	1.15312	Krishnan et al. 2017
Os06g0244100	1.1534	Krishnan et al. 2017
Os11g0615500	1.1538	Krishnan et al. 2017
Os06g0574400	1.15411	Krishnan et al. 2017
Os03g0410900	1.15476	Krishnan et al. 2017
Os09g0379600	1.15517	Krishnan et al. 2017
Os04g0505000	1.15586	Krishnan et al. 2017
Os04g0460300	1.15636	Krishnan et al. 2017
Os09g0513500	1.15683	Krishnan et al. 2017
Os04g0677200	1.15739	Krishnan et al. 2017
Os01g0785700	1.15793	Krishnan et al. 2017
Os03g0808900	1.15795	Krishnan et al. 2017
Os03g0164400	1.15828	Krishnan et al. 2017
Os12g0171200	1.15931	Krishnan et al. 2017
Os03g0793800	1.16101	Krishnan et al. 2017
Os10g0564400	1.1612	Krishnan et al. 2017
Os01g0223700	1.16144	Krishnan et al. 2017
Os02g0139200	1.16187	Krishnan et al. 2017
Os07g0150100	1.16225	Krishnan et al. 2017
Os04g0447800	1.16238	Krishnan et al. 2017
Os04g0386700	1.16258	Krishnan et al. 2017
Os12g0203000	1.16346	Krishnan et al. 2017
Os08g0554100	1.16352	Krishnan et al. 2017
Os09g0511600	1.16362	Krishnan et al. 2017
Os07g0227600	1.1639	Krishnan et al. 2017
Os07g0683600	1.1641	Krishnan et al. 2017
Os09g0556300	1.16508	Krishnan et al. 2017
Os03g0300200	1.16626	Krishnan et al. 2017
Os05g0316200	1.16714	Krishnan et al. 2017
Os03g0709300	1.16842	Krishnan et al. 2017
Os11g0119100	1.16992	Krishnan et al. 2017
Os01g0136000	1.17023	Krishnan et al. 2017
Os07g0686300	1.17044	Krishnan et al. 2017
Os01g0664100	1.17061	Krishnan et al. 2017
Os09g0359800	1.17127	Krishnan et al. 2017
Os09g0401000	1.17136	Krishnan et al. 2017
Os01g0787400	1.17168	Krishnan et al. 2017
Os02g0550700	1.17199	Krishnan et al. 2017
Os10g0391400	1.17217	Krishnan et al. 2017
Os09g0532000	1.17251	Krishnan et al. 2017
Os07g0689300	1.1737	Krishnan et al. 2017
Os01g0846000	1.17389	Krishnan et al. 2017
Os03g0151700	1.17521	Krishnan et al. 2017
Os03g0104100	1.17579	Krishnan et al. 2017
Os07g0222700	1.17758	Krishnan et al. 2017
Os08g0508600	1.17768	Krishnan et al. 2017
Os04g0306800	1.17778	Krishnan et al. 2017
Os12g0168400	1.17851	Krishnan et al. 2017
Os05g0160300	1.17861	Krishnan et al. 2017
Os08g0417000	1.17937	Krishnan et al. 2017
Os01g0184100	1.17957	Krishnan et al. 2017
Os07g0267300	1.17999	Krishnan et al. 2017
Os01g0802200	1.18011	Krishnan et al. 2017
Os01g0962100	1.18093	Krishnan et al. 2017
Os11g0539600	1.18111	Krishnan et al. 2017
Os07g0435400	1.18157	Krishnan et al. 2017
Os12g0557800	1.18163	Krishnan et al. 2017
Os10g0464100	1.18168	Krishnan et al. 2017
Os06g0634500	1.18204	Krishnan et al. 2017
Os04g0631600	1.1821	Krishnan et al. 2017
Os06g0523300	1.1826	Krishnan et al. 2017
Os01g0508100	1.1839	Krishnan et al. 2017
Os02g0510600	1.18482	Krishnan et al. 2017
Os02g0456800	1.18499	Krishnan et al. 2017
Os01g0953500	1.18628	Krishnan et al. 2017
Os10g0391200	1.18772	Krishnan et al. 2017
Os03g0333100	1.18792	Krishnan et al. 2017
Os11g0181200	1.18852	Krishnan et al. 2017
Os11g0537350	1.18865	Krishnan et al. 2017
Os10g0190500	1.1894	Krishnan et al. 2017
Os04g0606700	1.18995	Krishnan et al. 2017
Os10g0173000	1.19095	Krishnan et al. 2017
Os07g0120100	1.19111	Krishnan et al. 2017
Os04g0492300	1.192	Krishnan et al. 2017
Os02g0611400	1.19344	Krishnan et al. 2017
Os07g0575800	1.19345	Krishnan et al. 2017
Os05g0135900	1.19385	Krishnan et al. 2017
Os07g0299800	1.19489	Krishnan et al. 2017
Os01g0251100	1.19583	Krishnan et al. 2017
Os06g0590301	1.19651	Krishnan et al. 2017
Os01g0536000	1.19685	Krishnan et al. 2017
Os05g0357800	1.19876	Krishnan et al. 2017
Os06g0711100	1.19885	Krishnan et al. 2017
Os07g0684800	1.19937	Krishnan et al. 2017
Os02g0254550	1.19982	Krishnan et al. 2017
Os04g0513900	1.20004	Krishnan et al. 2017
Os07g0160300	1.20009	Krishnan et al. 2017
Os12g0177500	1.2004	Krishnan et al. 2017
Os01g0728700	1.20158	Krishnan et al. 2017
Os07g0516900	1.2024	Krishnan et al. 2017
Os05g0361500	1.20354	Krishnan et al. 2017
Os02g0114700	1.20369	Krishnan et al. 2017
Os11g0485200	1.20383	Krishnan et al. 2017
Os12g0502200	1.20514	Krishnan et al. 2017
Os03g0103100	1.20554	Krishnan et al. 2017
Os06g0594400	1.20761	Krishnan et al. 2017
Os07g0659900	1.20801	Krishnan et al. 2017
Os10g0111300	1.20861	Krishnan et al. 2017
Os03g0625900	1.20883	Krishnan et al. 2017
Os01g0192300	1.20915	Krishnan et al. 2017
Os05g0111000	1.20923	Krishnan et al. 2017
Os06g0215300	1.20964	Krishnan et al. 2017
Os10g0162400	1.21022	Krishnan et al. 2017
Os02g0591800	1.21094	Krishnan et al. 2017
Os01g0861200	1.2113	Krishnan et al. 2017
Os07g0573900	1.21141	Krishnan et al. 2017
Os03g0826800	1.21167	Krishnan et al. 2017
Os04g0486950	1.21201	Krishnan et al. 2017
Os03g0708900	1.2138	Krishnan et al. 2017
Os06g0681300	1.21459	Krishnan et al. 2017
Os10g0548800	1.2152	Krishnan et al. 2017
Os06g0111600	1.21533	Krishnan et al. 2017
Os07g0668000	1.21596	Krishnan et al. 2017
Os01g0933600	1.21688	Krishnan et al. 2017
Os02g0280000	1.21716	Krishnan et al. 2017
Os09g0473650	1.21818	Krishnan et al. 2017
Os02g0291500	1.21862	Krishnan et al. 2017
Os08g0510300	1.21884	Krishnan et al. 2017
Os03g0598200	1.22048	Krishnan et al. 2017
Os07g0599500	1.22156	Krishnan et al. 2017
Os03g0760000	1.22168	Krishnan et al. 2017
Os01g0329400	1.22198	Krishnan et al. 2017
Os03g0701200	1.22283	Krishnan et al. 2017
Os01g0211600	1.22295	Krishnan et al. 2017
Os07g0666600	1.2242	Krishnan et al. 2017
Os07g0455100	1.22462	Krishnan et al. 2017
Os10g0521000	1.22812	Krishnan et al. 2017
Os03g0817200	1.22856	Krishnan et al. 2017
Os03g0179700	1.22878	Krishnan et al. 2017
Os02g0832600	1.22889	Krishnan et al. 2017
Os04g0201500	1.23255	Krishnan et al. 2017
Os02g0591900	1.23268	Krishnan et al. 2017
Os01g0944100	1.23275	Krishnan et al. 2017
Os05g0163300	1.23294	Krishnan et al. 2017
Os01g0918400	1.23304	Krishnan et al. 2017
Os01g0142500	1.23348	Krishnan et al. 2017
Os01g0678500	1.23436	Krishnan et al. 2017
Os03g0418600	1.23474	Krishnan et al. 2017
Os04g0440000	1.23505	Krishnan et al. 2017
Os02g0479700	1.23512	Krishnan et al. 2017
Os02g0798700	1.23554	Krishnan et al. 2017
Os03g0136600	1.23563	Krishnan et al. 2017
Os01g0763000	1.23597	Krishnan et al. 2017
Os03g0822300	1.23645	Krishnan et al. 2017
Os08g0143900	1.23667	Krishnan et al. 2017
Os04g0635000	1.23804	Krishnan et al. 2017
Os02g0731500	1.23863	Krishnan et al. 2017
Os10g0437200	1.24049	Krishnan et al. 2017
Os01g0706100	1.24317	Krishnan et al. 2017
Os08g0105100	1.2446	Krishnan et al. 2017
Os08g0402100	1.24818	Krishnan et al. 2017
Os03g0748000	1.24859	Krishnan et al. 2017
Os02g0706500	1.24971	Krishnan et al. 2017
Os08g0109000	1.25018	Krishnan et al. 2017
Os09g0491772	1.25041	Krishnan et al. 2017
Os01g0775100	1.25042	Krishnan et al. 2017
Os03g0343300	1.25047	Krishnan et al. 2017
Os05g0182800	1.25145	Krishnan et al. 2017
Os11g0276300	1.252	Krishnan et al. 2017
Os03g0833700	1.25204	Krishnan et al. 2017
Os08g0536200	1.25286	Krishnan et al. 2017
Os07g0563700	1.25328	Krishnan et al. 2017
Os09g0527900	1.25445	Krishnan et al. 2017
Os12g0125800	1.25511	Krishnan et al. 2017
Os01g0113800	1.25522	Krishnan et al. 2017
Os02g0740600	1.25575	Krishnan et al. 2017
Os01g0850900	1.25617	Krishnan et al. 2017
Os03g0852400	1.2562	Krishnan et al. 2017
Os05g0176000	1.25635	Krishnan et al. 2017
Os11g0210201	1.25665	Krishnan et al. 2017
Os03g0122300	1.2591	Krishnan et al. 2017
Os02g0274900	1.25953	Krishnan et al. 2017
Os12g0163200	1.26049	Krishnan et al. 2017
Os02g0614100	1.2616	Krishnan et al. 2017
Os07g0162100	1.26197	Krishnan et al. 2017
Os08g0207600	1.26401	Krishnan et al. 2017
Os01g0661400	1.26497	Krishnan et al. 2017
Os12g0588900	1.26608	Krishnan et al. 2017
Os05g0353400	1.26698	Krishnan et al. 2017
Os01g0129500	1.26701	Krishnan et al. 2017
Os05g0430700	1.26824	Krishnan et al. 2017
Os04g0635500	1.27032	Krishnan et al. 2017
Os06g0696600	1.27063	Krishnan et al. 2017
Os05g0365600	1.27065	Krishnan et al. 2017
Os04g0661600	1.27183	Krishnan et al. 2017
Os02g0754100	1.27217	Krishnan et al. 2017
Os04g0541700	1.2725	Krishnan et al. 2017
Os06g0116600	1.27262	Krishnan et al. 2017
Os08g0560000	1.27281	Krishnan et al. 2017
Os01g0665900	1.27332	Krishnan et al. 2017
Os05g0299500	1.27339	Krishnan et al. 2017
Os02g0613200	1.27361	Krishnan et al. 2017
Os02g0232000	1.27426	Krishnan et al. 2017
Os04g0347900	1.27441	Krishnan et al. 2017
Os01g0930500	1.27496	Krishnan et al. 2017
Os12g0231100	1.27602	Krishnan et al. 2017
Os02g0556900	1.27677	Krishnan et al. 2017
Os07g0549200	1.27715	Krishnan et al. 2017
Os06g0211200	1.27845	Krishnan et al. 2017
Os05g0501400	1.27862	Krishnan et al. 2017
Os01g0976200	1.28023	Krishnan et al. 2017
Os01g0849600	1.28025	Krishnan et al. 2017
Os01g0872700	1.28231	Krishnan et al. 2017
Os02g0266500	1.28309	Krishnan et al. 2017
Os12g0268000	1.28491	Krishnan et al. 2017
Os01g0363300	1.28508	Krishnan et al. 2017
Os11g0126900	1.28513	Krishnan et al. 2017
Os06g0286228	1.28518	Krishnan et al. 2017
Os09g0552300	1.28612	Krishnan et al. 2017
Os02g0557500	1.28782	Krishnan et al. 2017
Os05g0356700	1.29074	Krishnan et al. 2017
Os03g0738000	1.29106	Krishnan et al. 2017
Os05g0470650	1.29147	Krishnan et al. 2017
Os08g0545200	1.29196	Krishnan et al. 2017
Os05g0226900	1.29385	Krishnan et al. 2017
Os04g0513400	1.29584	Krishnan et al. 2017
Os03g0719300	1.2968	Krishnan et al. 2017
Os01g0510200	1.29944	Krishnan et al. 2017
Os02g0824500	1.29968	Krishnan et al. 2017
Os04g0546800	1.30141	Krishnan et al. 2017
Os08g0187900	1.30161	Krishnan et al. 2017
Os08g0536100	1.30182	Krishnan et al. 2017
Os09g0551900	1.30234	Krishnan et al. 2017
Os12g0420000	1.30363	Krishnan et al. 2017
Os01g0814000	1.30376	Krishnan et al. 2017
Os01g0879200	1.30396	Krishnan et al. 2017
Os03g0215700	1.30518	Krishnan et al. 2017
Os01g0176200	1.30592	Krishnan et al. 2017
Os03g0374575	1.30643	Krishnan et al. 2017
Os05g0521300	1.30646	Krishnan et al. 2017
Os04g0569000	1.30791	Krishnan et al. 2017
Os02g0725600	1.30807	Krishnan et al. 2017
Os10g0471100	1.30897	Krishnan et al. 2017
Os10g0524300	1.3092	Krishnan et al. 2017
Os09g0520700	1.30971	Krishnan et al. 2017
Os05g0295900	1.30975	Krishnan et al. 2017
Os03g0180900	1.31102	Krishnan et al. 2017
Os09g0416600	1.31158	Krishnan et al. 2017
Os01g0866000	1.31167	Krishnan et al. 2017
Os07g0564500	1.31176	Krishnan et al. 2017
Os05g0522600	1.31185	Krishnan et al. 2017
Os07g0695300	1.31273	Krishnan et al. 2017
Os03g0684500	1.31342	Krishnan et al. 2017
Os03g0815800	1.3154	Krishnan et al. 2017
Os07g0516300	1.31763	Krishnan et al. 2017
Os02g0278400	1.31769	Krishnan et al. 2017
Os04g0577800	1.3178	Krishnan et al. 2017
Os01g0803200	1.3182	Krishnan et al. 2017
Os10g0154600	1.32013	Krishnan et al. 2017
Os03g0415500	1.32071	Krishnan et al. 2017
Os02g0530600	1.32108	Krishnan et al. 2017
Os03g0321500	1.32135	Krishnan et al. 2017
Os10g0524600	1.32199	Krishnan et al. 2017
Os05g0280500	1.32296	Krishnan et al. 2017
Os03g0300300	1.32553	Krishnan et al. 2017
Os05g0510100	1.32649	Krishnan et al. 2017
Os08g0237000	1.32815	Krishnan et al. 2017
Os11g0581900	1.33024	Krishnan et al. 2017
Os02g0103900	1.33067	Krishnan et al. 2017
Os03g0815900	1.33169	Krishnan et al. 2017
Os04g0667700	1.33226	Krishnan et al. 2017
Os04g0498600	1.33228	Krishnan et al. 2017
Os01g0679000	1.33306	Krishnan et al. 2017
Os05g0553300	1.33353	Krishnan et al. 2017
Os03g0137400	1.33564	Krishnan et al. 2017
Os02g0622500	1.33607	Krishnan et al. 2017
Os04g0485800	1.33726	Krishnan et al. 2017
Os07g0481200	1.33774	Krishnan et al. 2017
Os05g0583100	1.33801	Krishnan et al. 2017
Os04g0659400	1.34103	Krishnan et al. 2017
Os10g0557900	1.34672	Krishnan et al. 2017
Os02g0671200	1.34833	Krishnan et al. 2017
Os04g0585300	1.34889	Krishnan et al. 2017
Os01g0656200	1.34894	Krishnan et al. 2017
Os01g0279700	1.34945	Krishnan et al. 2017
Os01g0507700	1.35017	Krishnan et al. 2017
Os01g0505700	1.35203	Krishnan et al. 2017
Os08g0187700	1.3536	Krishnan et al. 2017
Os05g0557900	1.35374	Krishnan et al. 2017
Os01g0290000	1.35686	Krishnan et al. 2017
Os03g0750000	1.35733	Krishnan et al. 2017
Os08g0422600	1.35782	Krishnan et al. 2017
Os05g0182600	1.35941	Krishnan et al. 2017
Os12g0437800	1.35953	Krishnan et al. 2017
Os03g0770900	1.36132	Krishnan et al. 2017
Os10g0456550	1.36154	Krishnan et al. 2017
Os12g0256900	1.36317	Krishnan et al. 2017
Os02g0758000	1.36349	Krishnan et al. 2017
Os11g0670900	1.3647	Krishnan et al. 2017
Os04g0416700	1.36614	Krishnan et al. 2017
Os03g0350100	1.36661	Krishnan et al. 2017
Os03g0655600	1.36782	Krishnan et al. 2017
Os11g0292050	1.36908	Krishnan et al. 2017
Os06g0235300	1.36948	Krishnan et al. 2017
Os06g0661800	1.36957	Krishnan et al. 2017
Os07g0167200	1.37028	Krishnan et al. 2017
Os02g0629000	1.37051	Krishnan et al. 2017
Os05g0462301	1.37173	Krishnan et al. 2017
Os04g0630800	1.37195	Krishnan et al. 2017
Os04g0511200	1.3747	Krishnan et al. 2017
Os04g0344100	1.3762	Krishnan et al. 2017
Os06g0252300	1.3763	Krishnan et al. 2017
Os08g0546300	1.37702	Krishnan et al. 2017
Os01g0216300	1.37709	Krishnan et al. 2017
Os11g0536000	1.37904	Krishnan et al. 2017
Os04g0690500	1.38084	Krishnan et al. 2017
Os01g0513800	1.38105	Krishnan et al. 2017
Os02g0527200	1.3812	Krishnan et al. 2017
Os01g0584800	1.38217	Krishnan et al. 2017
Os10g0532300	1.38263	Krishnan et al. 2017
Os06g0710300	1.38602	Krishnan et al. 2017
Os01g0105900	1.38667	Krishnan et al. 2017
Os01g0543100	1.38722	Krishnan et al. 2017
Os05g0519700	1.38824	Krishnan et al. 2017
Os07g0415200	1.38876	Krishnan et al. 2017
Os03g0666600	1.38888	Krishnan et al. 2017
Os05g0519500	1.38911	Krishnan et al. 2017
Os03g0309200	1.39054	Krishnan et al. 2017
Os04g0600200	1.391	Krishnan et al. 2017
Os04g0377400	1.39153	Krishnan et al. 2017
Os03g0286200	1.39752	Krishnan et al. 2017
Os01g0660900	1.39853	Krishnan et al. 2017
Os05g0495300	1.39912	Krishnan et al. 2017
Os06g0494400	1.39919	Krishnan et al. 2017
Os01g0102900	1.39945	Krishnan et al. 2017
Os06g0258000	1.40452	Krishnan et al. 2017
Os05g0394900	1.40463	Krishnan et al. 2017
Os03g0286900	1.40505	Krishnan et al. 2017
Os01g0830500	1.40561	Krishnan et al. 2017
Os03g0214200	1.40562	Krishnan et al. 2017
Os09g0544000	1.40651	Krishnan et al. 2017
Os01g0817000	1.40753	Krishnan et al. 2017
Os03g0333000	1.40797	Krishnan et al. 2017
Os08g0398800	1.40799	Krishnan et al. 2017
Os11g0648000	1.40961	Krishnan et al. 2017
Os06g0669700	1.41097	Krishnan et al. 2017
Os12g0580700	1.41102	Krishnan et al. 2017
Os07g0180700	1.41435	Krishnan et al. 2017
Os01g0143300	1.41473	Krishnan et al. 2017
Os02g0714000	1.41558	Krishnan et al. 2017
Os09g0488700	1.41675	Krishnan et al. 2017
Os02g0559800	1.41713	Krishnan et al. 2017
Os07g0179400	1.4173	Krishnan et al. 2017
Os09g0459900	1.41903	Krishnan et al. 2017
Os10g0389800	1.4198	Krishnan et al. 2017
Os01g0666600	1.42331	Krishnan et al. 2017
Os03g0125100	1.42358	Krishnan et al. 2017
Os01g0747300	1.42559	Krishnan et al. 2017
Os09g0458800	1.42584	Krishnan et al. 2017
Os07g0153400	1.42621	Krishnan et al. 2017
Os12g0170300	1.42818	Krishnan et al. 2017
Os09g0532400	1.42866	Krishnan et al. 2017
Os07g0663800	1.43027	Krishnan et al. 2017
Os05g0569500	1.43042	Krishnan et al. 2017
Os09g0110300	1.43082	Krishnan et al. 2017
Os06g0725000	1.4329	Krishnan et al. 2017
Os07g0636000	1.43442	Krishnan et al. 2017
Os04g0625300	1.43457	Krishnan et al. 2017
Os06g0553100	1.43746	Krishnan et al. 2017
Os04g0500200	1.43781	Krishnan et al. 2017
Os09g0325800	1.44137	Krishnan et al. 2017
Os03g0161100	1.4414	Krishnan et al. 2017
Os01g0810300	1.44498	Krishnan et al. 2017
Os02g0829850	1.44578	Krishnan et al. 2017
Os01g0624700	1.44642	Krishnan et al. 2017
Os06g0589700	1.44981	Krishnan et al. 2017
Os08g0521200	1.45122	Krishnan et al. 2017
Os06g0498800	1.45251	Krishnan et al. 2017
Os03g0602300	1.45264	Krishnan et al. 2017
Os05g0408300	1.45347	Krishnan et al. 2017
Os10g0163310	1.4535	Krishnan et al. 2017
Os01g0263300	1.45605	Krishnan et al. 2017
Os06g0649600	1.45707	Krishnan et al. 2017
Os02g0642700	1.45826	Krishnan et al. 2017
Os10g0374600	1.45919	Krishnan et al. 2017
Os03g0619600	1.45999	Krishnan et al. 2017
Os07g0151200	1.46	Krishnan et al. 2017
Os07g0581300	1.4619	Krishnan et al. 2017
Os02g0816300	1.46385	Krishnan et al. 2017
Os04g0431000	1.46388	Krishnan et al. 2017
Os10g0549900	1.46427	Krishnan et al. 2017
Os08g0558100	1.46765	Krishnan et al. 2017
Os12g0481100	1.46808	Krishnan et al. 2017
Os07g0178700	1.46857	Krishnan et al. 2017
Os01g0922800	1.46866	Krishnan et al. 2017
Os05g0112800	1.46951	Krishnan et al. 2017
Os12g0638300	1.47008	Krishnan et al. 2017
Os02g0120900	1.4708	Krishnan et al. 2017
Os02g0310825	1.47254	Krishnan et al. 2017
Os05g0365500	1.47295	Krishnan et al. 2017
Os01g0785300	1.47414	Krishnan et al. 2017
Os02g0139400	1.4745	Krishnan et al. 2017
Os01g0853000	1.47491	Krishnan et al. 2017
Os05g0591900	1.47601	Krishnan et al. 2017
Os06g0704700	1.48158	Krishnan et al. 2017
Os05g0474600	1.48217	Krishnan et al. 2017
Os03g0776900	1.4833	Krishnan et al. 2017
Os03g0200200	1.48618	Krishnan et al. 2017
Os03g0279600	1.48621	Krishnan et al. 2017
Os04g0459700	1.48752	Krishnan et al. 2017
Os06g0246500	1.48825	Krishnan et al. 2017
Os01g0822800	1.48974	Krishnan et al. 2017
Os12g0132800	1.48978	Krishnan et al. 2017
Os07g0689400	1.4906	Krishnan et al. 2017
Os11g0156200	1.49172	Krishnan et al. 2017
Os12g0138800	1.49177	Krishnan et al. 2017
Os08g0538000	1.49276	Krishnan et al. 2017
Os09g0543100	1.49467	Krishnan et al. 2017
Os07g0618400	1.49967	Krishnan et al. 2017
Os01g0532600	1.50046	Krishnan et al. 2017
Os11g0525700	1.50089	Krishnan et al. 2017
Os05g0545200	1.50094	Krishnan et al. 2017
Os03g0266300	1.50155	Krishnan et al. 2017
Os01g0571300	1.50165	Krishnan et al. 2017
Os03g0439700	1.5023	Krishnan et al. 2017
Os03g0700800	1.50369	Krishnan et al. 2017
Os10g0109300	1.50487	Krishnan et al. 2017
Os11g0433600	1.5107	Krishnan et al. 2017
Os04g0446500	1.51198	Krishnan et al. 2017
Os12g0609800	1.5142	Krishnan et al. 2017
Os03g0761100	1.51437	Krishnan et al. 2017
Os01g0863300	1.51448	Krishnan et al. 2017
Os06g0198500	1.51458	Krishnan et al. 2017
Os06g0490000	1.51659	Krishnan et al. 2017
Os02g0293500	1.52181	Krishnan et al. 2017
Os05g0135500	1.52228	Krishnan et al. 2017
Os04g0527400	1.52816	Krishnan et al. 2017
Os02g0575700	1.5283	Krishnan et al. 2017
Os06g0594600	1.53437	Krishnan et al. 2017
Os05g0425700	1.53444	Krishnan et al. 2017
Os03g0326500	1.53828	Krishnan et al. 2017
Os11g0216100	1.53994	Krishnan et al. 2017
Os04g0523600	1.54171	Krishnan et al. 2017
Os03g0107800	1.54302	Krishnan et al. 2017
Os06g0701600	1.54558	Krishnan et al. 2017
Os02g0633200	1.54591	Krishnan et al. 2017
Os04g0668900	1.5468	Krishnan et al. 2017
Os08g0112700	1.54889	Krishnan et al. 2017
Os03g0277500	1.5501	Krishnan et al. 2017
Os03g0370500	1.55019	Krishnan et al. 2017
Os04g0659300	1.55059	Krishnan et al. 2017
Os01g0513400	1.55096	Krishnan et al. 2017
Os11g0449600	1.55276	Krishnan et al. 2017
Os10g0479700	1.55457	Krishnan et al. 2017
Os01g0303600	1.55515	Krishnan et al. 2017
Os02g0320800	1.55518	Krishnan et al. 2017
Os03g0806800	1.55637	Krishnan et al. 2017
Os02g0160250	1.55723	Krishnan et al. 2017
Os07g0123900	1.55913	Krishnan et al. 2017
Os12g0170700	1.56123	Krishnan et al. 2017
Os07g0106700	1.56227	Krishnan et al. 2017
Os05g0399400	1.56396	Krishnan et al. 2017
Os05g0298200	1.56575	Krishnan et al. 2017
Os01g0736500	1.56765	Krishnan et al. 2017
Os01g0281600	1.5684	Krishnan et al. 2017
Os03g0712900	1.57018	Krishnan et al. 2017
Os07g0603100	1.57427	Krishnan et al. 2017
Os01g0112500	1.57472	Krishnan et al. 2017
Os01g0721400	1.57484	Krishnan et al. 2017
Os03g0339100	1.57654	Krishnan et al. 2017
Os06g0214300	1.57677	Krishnan et al. 2017
Os05g0141400	1.58007	Krishnan et al. 2017
Os07g0104100	1.58137	Krishnan et al. 2017
Os11g0645400	1.58371	Krishnan et al. 2017
Os05g0138300	1.58414	Krishnan et al. 2017
Os04g0585000	1.58538	Krishnan et al. 2017
Os09g0537700	1.58834	Krishnan et al. 2017
Os06g0642500	1.58936	Krishnan et al. 2017
Os06g0526600	1.59006	Krishnan et al. 2017
Os11g0596200	1.59257	Krishnan et al. 2017
Os12g0554100	1.59578	Krishnan et al. 2017
Os01g0681000	1.60247	Krishnan et al. 2017
Os01g0951200	1.60438	Krishnan et al. 2017
Os02g0173900	1.60554	Krishnan et al. 2017
Os03g0815100	1.60601	Krishnan et al. 2017
Os07g0693500	1.60992	Krishnan et al. 2017
Os10g0103700	1.61259	Krishnan et al. 2017
Os03g0684400	1.61475	Krishnan et al. 2017
Os05g0569400	1.61492	Krishnan et al. 2017
Os09g0530200	1.61523	Krishnan et al. 2017
Os07g0209100	1.61527	Krishnan et al. 2017
Os07g0115500	1.6153	Krishnan et al. 2017
Os08g0531100	1.6153	Krishnan et al. 2017
Os01g0221500	1.61895	Krishnan et al. 2017
Os06g0147100	1.61965	Krishnan et al. 2017
Os03g0659400	1.62065	Krishnan et al. 2017
Os06g0134800	1.6254	Krishnan et al. 2017
Os12g0428000	1.62726	Krishnan et al. 2017
Os03g0622500	1.6273	Krishnan et al. 2017
Os07g0123800	1.63082	Krishnan et al. 2017
Os03g0835100	1.63129	Krishnan et al. 2017
Os12g0509100	1.63505	Krishnan et al. 2017
Os04g0576500	1.63599	Krishnan et al. 2017
Os04g0652600	1.63649	Krishnan et al. 2017
Os09g0563300	1.64094	Krishnan et al. 2017
Os07g0684000	1.64124	Krishnan et al. 2017
Os01g0508000	1.6421	Krishnan et al. 2017
Os07g0605200	1.64517	Krishnan et al. 2017
Os06g0345200	1.64632	Krishnan et al. 2017
Os01g0276300	1.64861	Krishnan et al. 2017
Os01g0848900	1.65	Krishnan et al. 2017
Os06g0275000	1.65076	Krishnan et al. 2017
Os03g0352300	1.65561	Krishnan et al. 2017
Os11g0220300	1.65606	Krishnan et al. 2017
Os04g0596300	1.65636	Krishnan et al. 2017
Os03g0228200	1.65648	Krishnan et al. 2017
Os01g0165100	1.65695	Krishnan et al. 2017
Os08g0436700	1.65755	Krishnan et al. 2017
Os09g0256700	1.65781	Krishnan et al. 2017
Os06g0652000	1.66023	Krishnan et al. 2017
Os06g0685300	1.66065	Krishnan et al. 2017
Os01g0788200	1.66168	Krishnan et al. 2017
Os01g0800300	1.66172	Krishnan et al. 2017
Os03g0267000	1.66235	Krishnan et al. 2017
Os09g0256100	1.66459	Krishnan et al. 2017
Os03g0633900	1.66523	Krishnan et al. 2017
Os07g0588600	1.66615	Krishnan et al. 2017
Os03g0379300	1.66637	Krishnan et al. 2017
Os02g0815700	1.66669	Krishnan et al. 2017
Os03g0766800	1.66688	Krishnan et al. 2017
Os04g0490400	1.66844	Krishnan et al. 2017
Os07g0175900	1.66898	Krishnan et al. 2017
Os05g0446900	1.67328	Krishnan et al. 2017
Os05g0516700	1.67762	Krishnan et al. 2017
Os02g0257200	1.67928	Krishnan et al. 2017
Os06g0712300	1.682	Krishnan et al. 2017
Os08g0144000	1.68424	Krishnan et al. 2017
Os10g0456900	1.68443	Krishnan et al. 2017
Os02g0753900	1.68651	Krishnan et al. 2017
Os04g0538400	1.68705	Krishnan et al. 2017
Os05g0572700	1.68747	Krishnan et al. 2017
Os05g0435400	1.69161	Krishnan et al. 2017
Os03g0381500	1.69171	Krishnan et al. 2017
Os10g0422600	1.69381	Krishnan et al. 2017
Os02g0558500	1.69483	Krishnan et al. 2017
Os03g0793900	1.69989	Krishnan et al. 2017
Os05g0171200	1.7034	Krishnan et al. 2017
Os01g0206700	1.70389	Krishnan et al. 2017
Os03g0176700	1.70442	Krishnan et al. 2017
Os04g0594100	1.70577	Krishnan et al. 2017
Os01g0877400	1.71271	Krishnan et al. 2017
Os08g0224500	1.71276	Krishnan et al. 2017
Os06g0274200	1.71367	Krishnan et al. 2017
Os08g0338700	1.71427	Krishnan et al. 2017
Os01g0706700	1.71823	Krishnan et al. 2017
Os06g0661200	1.71986	Krishnan et al. 2017
Os07g0668300	1.72074	Krishnan et al. 2017
Os01g0755500	1.72259	Krishnan et al. 2017
Os03g0245700	1.723	Krishnan et al. 2017
Os05g0277500	1.72335	Krishnan et al. 2017
Os03g0432100	1.72463	Krishnan et al. 2017
Os04g0630300	1.72778	Krishnan et al. 2017
Os01g0976500	1.72836	Krishnan et al. 2017
Os12g0152000	1.72856	Krishnan et al. 2017
Os09g0457900	1.73433	Krishnan et al. 2017
Os07g0598500	1.73703	Krishnan et al. 2017
Os09g0412400	1.73762	Krishnan et al. 2017
Os02g0761400	1.73978	Krishnan et al. 2017
Os05g0496000	1.74044	Krishnan et al. 2017
Os03g0831100	1.74178	Krishnan et al. 2017
Os09g0307300	1.74359	Krishnan et al. 2017
Os11g0533400	1.74422	Krishnan et al. 2017
Os12g0569500	1.74647	Krishnan et al. 2017
Os07g0249800	1.74741	Krishnan et al. 2017
Os03g0832200	1.74773	Krishnan et al. 2017
Os06g0644600	1.74979	Krishnan et al. 2017
Os11g0506800	1.75164	Krishnan et al. 2017
Os02g0592200	1.75366	Krishnan et al. 2017
Os08g0221300	1.75469	Krishnan et al. 2017
Os09g0484300	1.75634	Krishnan et al. 2017
Os11g0454000	1.75792	Krishnan et al. 2017
Os12g0592900	1.7602	Krishnan et al. 2017
Os04g0603200	1.7633	Krishnan et al. 2017
Os03g0341300	1.76765	Krishnan et al. 2017
Os02g0732600	1.76817	Krishnan et al. 2017
Os11g0234200	1.76907	Krishnan et al. 2017
Os04g0201200	1.77751	Krishnan et al. 2017
Os01g0237100	1.78104	Krishnan et al. 2017
Os07g0422100	1.78136	Krishnan et al. 2017
Os03g0663400	1.78578	Krishnan et al. 2017
Os07g0103500	1.78698	Krishnan et al. 2017
Os04g0561500	1.78704	Krishnan et al. 2017
Os01g0815400	1.79833	Krishnan et al. 2017
Os03g0299800	1.79834	Krishnan et al. 2017
Os05g0136200	1.80025	Krishnan et al. 2017
Os04g0414500	1.80254	Krishnan et al. 2017
Os05g0494600	1.80304	Krishnan et al. 2017
Os04g0583101	1.80308	Krishnan et al. 2017
Os07g0475900	1.80365	Krishnan et al. 2017
Os04g0522500	1.80489	Krishnan et al. 2017
Os08g0160500	1.80594	Krishnan et al. 2017
Os01g0705200	1.80761	Krishnan et al. 2017
Os07g0586100	1.81015	Krishnan et al. 2017
Os06g0548200	1.81267	Krishnan et al. 2017
Os01g0350300	1.81381	Krishnan et al. 2017
Os01g0701900	1.81394	Krishnan et al. 2017
Os03g0203100	1.81435	Krishnan et al. 2017
Os08g0104400	1.81757	Krishnan et al. 2017
Os03g0136700	1.81797	Krishnan et al. 2017
Os07g0203300	1.82067	Krishnan et al. 2017
Os04g0583900	1.82099	Krishnan et al. 2017
Os07g0164900	1.82202	Krishnan et al. 2017
Os01g0936100	1.82472	Krishnan et al. 2017
Os04g0337201	1.82857	Krishnan et al. 2017
Os04g0493100	1.82909	Krishnan et al. 2017
Os10g0415300	1.83438	Krishnan et al. 2017
Os03g0133400	1.83788	Krishnan et al. 2017
Os06g0300500	1.83864	Krishnan et al. 2017
Os08g0506000	1.84395	Krishnan et al. 2017
Os05g0179000	1.84512	Krishnan et al. 2017
Os09g0428500	1.84759	Krishnan et al. 2017
Os12g0618800	1.85211	Krishnan et al. 2017
Os02g0313500	1.85353	Krishnan et al. 2017
Os08g0478000	1.85425	Krishnan et al. 2017
Os05g0458600	1.85465	Krishnan et al. 2017
Os03g0723400	1.85711	Krishnan et al. 2017
Os08g0546400	1.86077	Krishnan et al. 2017
Os01g0892600	1.86087	Krishnan et al. 2017
Os04g0293300	1.86144	Krishnan et al. 2017
Os11g0644700	1.86494	Krishnan et al. 2017
Os12g0577600	1.86691	Krishnan et al. 2017
Os12g0528000	1.87065	Krishnan et al. 2017
Os04g0580800	1.87316	Krishnan et al. 2017
Os05g0195101	1.87645	Krishnan et al. 2017
Os03g0760100	1.88243	Krishnan et al. 2017
Os01g0738400	1.88936	Krishnan et al. 2017
Os01g0731100	1.89134	Krishnan et al. 2017
Os01g0642000	1.89284	Krishnan et al. 2017
Os07g0153300	1.89844	Krishnan et al. 2017
Os09g0483200	1.89924	Krishnan et al. 2017
Os02g0681000	1.90287	Krishnan et al. 2017
Os07g0118200	1.90521	Krishnan et al. 2017
Os04g0434400	1.90639	Krishnan et al. 2017
Os05g0500200	1.91002	Krishnan et al. 2017
Os03g0268600	1.91116	Krishnan et al. 2017
Os03g0300400	1.91383	Krishnan et al. 2017
Os08g0480200	1.91469	Krishnan et al. 2017
Os03g0247200	1.92471	Krishnan et al. 2017
Os01g0708900	1.92635	Krishnan et al. 2017
Os08g0130100	1.92699	Krishnan et al. 2017
Os04g0209200	1.92973	Krishnan et al. 2017
Os01g0631800	1.93049	Krishnan et al. 2017
Os01g0915000	1.93369	Krishnan et al. 2017
Os04g0690800	1.94272	Krishnan et al. 2017
Os09g0128400	1.94739	Krishnan et al. 2017
Os03g0305400	1.94749	Krishnan et al. 2017
Os01g0187900	1.94843	Krishnan et al. 2017
Os05g0190300	1.94992	Krishnan et al. 2017
Os10g0495600	1.95158	Krishnan et al. 2017
Os05g0568100	1.95489	Krishnan et al. 2017
Os10g0505900	1.95905	Krishnan et al. 2017
Os04g0488100	1.96128	Krishnan et al. 2017
Os04g0518600	1.96129	Krishnan et al. 2017
Os02g0671100	1.96651	Krishnan et al. 2017
Os03g0201700	1.96944	Krishnan et al. 2017
Os01g0182600	1.9706	Krishnan et al. 2017
Os12g0615900	1.97636	Krishnan et al. 2017
Os12g0611200	1.97636	Krishnan et al. 2017
Os02g0625300	1.97881	Krishnan et al. 2017
Os04g0420033	1.98038	Krishnan et al. 2017
Os10g0330600	1.98349	Krishnan et al. 2017
Os12g0166500	1.98775	Krishnan et al. 2017
Os01g0158900	1.98792	Krishnan et al. 2017
Os06g0142800	1.98815	Krishnan et al. 2017
Os08g0518800	1.99274	Krishnan et al. 2017
Os06g0133400	1.99706	Krishnan et al. 2017
Os05g0542200	1.9974	Krishnan et al. 2017
Os10g0177200	2.00858	Krishnan et al. 2017
Os07g0599700	2.01262	Krishnan et al. 2017
Os05g0304900	2.01858	Krishnan et al. 2017
Os01g0901200	2.02013	Krishnan et al. 2017
Os06g0635300	2.02104	Krishnan et al. 2017
Os03g0305600	2.02151	Krishnan et al. 2017
Os06g0221300	2.0233	Krishnan et al. 2017
Os05g0476700	2.02422	Krishnan et al. 2017
Os09g0248100	2.02482	Krishnan et al. 2017
Os06g0234600	2.02497	Krishnan et al. 2017
Os03g0322200	2.02518	Krishnan et al. 2017
Os01g0966300	2.02664	Krishnan et al. 2017
Os02g0617700	2.0388	Krishnan et al. 2017
Os07g0454400	2.04174	Krishnan et al. 2017
Os03g0213800	2.0537	Krishnan et al. 2017
Os09g0272000	2.05479	Krishnan et al. 2017
Os11g0600900	2.05492	Krishnan et al. 2017
Os04g0530600	2.05496	Krishnan et al. 2017
Os03g0381000	2.05528	Krishnan et al. 2017
Os04g0650200	2.05885	Krishnan et al. 2017
Os05g0542900	2.0599	Krishnan et al. 2017
Os09g0558900	2.0649	Krishnan et al. 2017
Os10g0153900	2.06921	Krishnan et al. 2017
Os10g0492900	2.0745	Krishnan et al. 2017
Os06g0728700	2.07709	Krishnan et al. 2017
Os01g0530100	2.0852	Krishnan et al. 2017
Os01g0327400	2.08681	Krishnan et al. 2017
Os03g0809900	2.09387	Krishnan et al. 2017
Os01g0202500	2.09913	Krishnan et al. 2017
Os12g0618400	2.10265	Krishnan et al. 2017
Os03g0161400	2.10384	Krishnan et al. 2017
Os02g0508100	2.10426	Krishnan et al. 2017
Os07g0418700	2.1103	Krishnan et al. 2017
Os05g0550800	2.11594	Krishnan et al. 2017
Os03g0785900	2.11994	Krishnan et al. 2017
Os02g0782500	2.1267	Krishnan et al. 2017
Os11g0157600	2.13025	Krishnan et al. 2017
Os10g0521100	2.1311	Krishnan et al. 2017
Os09g0287000	2.13152	Krishnan et al. 2017
Os04g0584100	2.13176	Krishnan et al. 2017
Os03g0285100	2.13205	Krishnan et al. 2017
Os07g0676900	2.13217	Krishnan et al. 2017
Os06g0716100	2.13904	Krishnan et al. 2017
Os04g0476400	2.14216	Krishnan et al. 2017
Os03g0820300	2.14292	Krishnan et al. 2017
Os02g0158900	2.14604	Krishnan et al. 2017
Os10g0150600	2.15559	Krishnan et al. 2017
Os03g0397600	2.156	Krishnan et al. 2017
Os06g0556000	2.16199	Krishnan et al. 2017
Os01g0124200	2.16299	Krishnan et al. 2017
Os12g0170800	2.17001	Krishnan et al. 2017
Os01g0174100	2.18396	Krishnan et al. 2017
Os06g0108500	2.18722	Krishnan et al. 2017
Os11g0683500	2.18892	Krishnan et al. 2017
Os02g0215700	2.19462	Krishnan et al. 2017
Os06g0661500	2.19676	Krishnan et al. 2017
Os01g0124650	2.20746	Krishnan et al. 2017
Os02g0740700	2.21296	Krishnan et al. 2017
Os06g0317200	2.22295	Krishnan et al. 2017
Os10g0572300	2.22955	Krishnan et al. 2017
Os03g0749100	2.23302	Krishnan et al. 2017
Os01g0156000	2.23348	Krishnan et al. 2017
Os11g0631600	2.25495	Krishnan et al. 2017
Os01g0136100	2.26046	Krishnan et al. 2017
Os12g0147200	2.26146	Krishnan et al. 2017
Os05g0586600	2.26424	Krishnan et al. 2017
Os01g0281100	2.26548	Krishnan et al. 2017
Os03g0656800	2.26997	Krishnan et al. 2017
Os01g0224000	2.27231	Krishnan et al. 2017
Os08g0504700	2.27967	Krishnan et al. 2017
Os01g0934900	2.29142	Krishnan et al. 2017
Os05g0242600	2.29453	Krishnan et al. 2017
Os02g0570500	2.29804	Krishnan et al. 2017
Os09g0491100	2.2983	Krishnan et al. 2017
Os05g0122700	2.30182	Krishnan et al. 2017
Os04g0469500	2.31294	Krishnan et al. 2017
Os07g0565800	2.31724	Krishnan et al. 2017
Os04g0589800	2.32176	Krishnan et al. 2017
Os04g0413200	2.32438	Krishnan et al. 2017
Os02g0681100	2.32978	Krishnan et al. 2017
Os03g0703300	2.33245	Krishnan et al. 2017
Os01g0348900	2.34755	Krishnan et al. 2017
Os09g0325700	2.35684	Krishnan et al. 2017
Os08g0496800	2.35909	Krishnan et al. 2017
Os07g0511400	2.37045	Krishnan et al. 2017
Os01g0228400	2.37808	Krishnan et al. 2017
Os06g0218300	2.38639	Krishnan et al. 2017
Os07g0175500	2.38666	Krishnan et al. 2017
Os06g0140900	2.38811	Krishnan et al. 2017
Os08g0441100	2.38826	Krishnan et al. 2017
Os06g0553800	2.38851	Krishnan et al. 2017
Os10g0535600	2.38888	Krishnan et al. 2017
Os01g0777900	2.43456	Krishnan et al. 2017
Os12g0448900	2.43565	Krishnan et al. 2017
Os03g0809400	2.44225	Krishnan et al. 2017
Os04g0510900	2.45222	Krishnan et al. 2017
Os03g0160000	2.45319	Krishnan et al. 2017
Os01g0310032	2.47315	Krishnan et al. 2017
Os09g0563700	2.47475	Krishnan et al. 2017
Os05g0550300	2.47496	Krishnan et al. 2017
Os09g0455300	2.47689	Krishnan et al. 2017
Os09g0240200	2.47763	Krishnan et al. 2017
Os09g0553900	2.48037	Krishnan et al. 2017
Os05g0550600	2.4814	Krishnan et al. 2017
Os04g0685200	2.4979	Krishnan et al. 2017
Os03g0646200	2.4981	Krishnan et al. 2017
Os04g0301500	2.5041	Krishnan et al. 2017
Os03g0719400	2.51118	Krishnan et al. 2017
Os05g0170200	2.516	Krishnan et al. 2017
Os01g0645900	2.52466	Krishnan et al. 2017
Os03g0300600	2.53082	Krishnan et al. 2017
Os03g0841100	2.53489	Krishnan et al. 2017
Os01g0567500	2.54295	Krishnan et al. 2017
Os07g0120500	2.552	Krishnan et al. 2017
Os04g0444800	2.55539	Krishnan et al. 2017
Os03g0820500	2.56198	Krishnan et al. 2017
Os07g0598400	2.56666	Krishnan et al. 2017
Os08g0290700	2.56797	Krishnan et al. 2017
Os03g0133300	2.57849	Krishnan et al. 2017
Os01g0284500	2.58487	Krishnan et al. 2017
Os04g0223500	2.58755	Krishnan et al. 2017
Os03g0812500	2.59176	Krishnan et al. 2017
Os12g0630500	2.59351	Krishnan et al. 2017
Os02g0582800	2.59734	Krishnan et al. 2017
Os01g0332100	2.60357	Krishnan et al. 2017
Os03g0141200	2.61125	Krishnan et al. 2017
Os11g0655900	2.62454	Krishnan et al. 2017
Os01g0327100	2.62729	Krishnan et al. 2017
Os02g0527300	2.63674	Krishnan et al. 2017
Os08g0248800	2.65697	Krishnan et al. 2017
Os01g0849000	2.65987	Krishnan et al. 2017
Os08g0157600	2.66087	Krishnan et al. 2017
Os01g0916600	2.66476	Krishnan et al. 2017
Os03g0296200	2.6666	Krishnan et al. 2017
Os10g0491000	2.67336	Krishnan et al. 2017
Os01g0542700	2.6776	Krishnan et al. 2017
Os01g0529800	2.71144	Krishnan et al. 2017
Os08g0189200	2.72021	Krishnan et al. 2017
Os10g0330400	2.72213	Krishnan et al. 2017
Os09g0558800	2.72249	Krishnan et al. 2017
Os06g0542200	2.72263	Krishnan et al. 2017
Os03g0152000	2.73117	Krishnan et al. 2017
Os05g0217700	2.73974	Krishnan et al. 2017
Os07g0119800	2.75105	Krishnan et al. 2017
Os08g0320900	2.75607	Krishnan et al. 2017
Os03g0796000	2.77631	Krishnan et al. 2017
Os12g0633600	2.77946	Krishnan et al. 2017
Os04g0581800	2.80962	Krishnan et al. 2017
Os06g0567666	2.80996	Krishnan et al. 2017
Os05g0373900	2.81236	Krishnan et al. 2017
Os07g0446900	2.82536	Krishnan et al. 2017
Os02g0138900	2.83124	Krishnan et al. 2017
Os02g0655200	2.83981	Krishnan et al. 2017
Os03g0734200	2.84208	Krishnan et al. 2017
Os05g0560200	2.84551	Krishnan et al. 2017
Os02g0259900	2.85845	Krishnan et al. 2017
Os01g0846800	2.86647	Krishnan et al. 2017
Os04g0631100	2.88635	Krishnan et al. 2017
Os02g0649300	2.92259	Krishnan et al. 2017
Os01g0686700	2.9246	Krishnan et al. 2017
Os08g0442900	2.92956	Krishnan et al. 2017
Os05g0526700	2.94477	Krishnan et al. 2017
Os01g0303300	2.95826	Krishnan et al. 2017
Os07g0658000	2.96117	Krishnan et al. 2017
Os09g0502500	2.96631	Krishnan et al. 2017
Os07g0599600	2.99347	Krishnan et al. 2017
Os11g0454200	3.0125	Krishnan et al. 2017
Os03g0594900	3.01889	Krishnan et al. 2017
Os06g0731000	3.02381	Krishnan et al. 2017
Os08g0425200	3.02556	Krishnan et al. 2017
Os07g0656200	3.04182	Krishnan et al. 2017
Os04g0352400	3.0509	Krishnan et al. 2017
Os03g0322900	3.07059	Krishnan et al. 2017
Os10g0548100	3.09291	Krishnan et al. 2017
Os11g0149200	3.11145	Krishnan et al. 2017
Os06g0229000	3.13806	Krishnan et al. 2017
Os02g0537000	3.14667	Krishnan et al. 2017
Os05g0542500	3.16108	Krishnan et al. 2017
Os01g0264000	3.16131	Krishnan et al. 2017
Os01g0533400	3.1705	Krishnan et al. 2017
Os07g0529600	3.18479	Krishnan et al. 2017
Os04g0673700	3.19254	Krishnan et al. 2017
Os03g0582000	3.28006	Krishnan et al. 2017
Os01g0866500	3.28264	Krishnan et al. 2017
Os09g0127700	3.28464	Krishnan et al. 2017
Os11g0454300	3.29908	Krishnan et al. 2017
Os05g0495700	3.3683	Krishnan et al. 2017
Os03g0693700	3.38285	Krishnan et al. 2017
Os01g0848200	3.40419	Krishnan et al. 2017
Os10g0150800	3.50956	Krishnan et al. 2017
Os04g0223300	3.52738	Krishnan et al. 2017
Os01g0272800	3.73908	Krishnan et al. 2017
Os05g0519300	3.74387	Krishnan et al. 2017
Os06g0681200	3.76073	Krishnan et al. 2017
Os03g0734100	3.7952	Krishnan et al. 2017
Os02g0774100	3.79944	Krishnan et al. 2017
Os12g0493900	3.88295	Krishnan et al. 2017
Os10g0148100	3.88781	Krishnan et al. 2017
Os03g0168100	3.90223	Krishnan et al. 2017
Os01g0699100	3.92821	Krishnan et al. 2017
Os06g0341300	3.94942	Krishnan et al. 2017
Os04g0415800	4.0156	Krishnan et al. 2017
Os09g0552600	4.01777	Krishnan et al. 2017
Os03g0277300	4.02244	Krishnan et al. 2017
Os03g0374600	4.05591	Krishnan et al. 2017
Os03g0330200	4.06079	Krishnan et al. 2017
Os06g0316800	4.06412	Krishnan et al. 2017
Os12g0626500	4.09304	Krishnan et al. 2017
Os04g0675400	4.10188	Krishnan et al. 2017
Os06g0324400	4.12589	Krishnan et al. 2017
Os04g0175400	4.12617	Krishnan et al. 2017
Os04g0445100	4.16778	Krishnan et al. 2017
Os03g0734300	4.19221	Krishnan et al. 2017
Os05g0580000	4.24726	Krishnan et al. 2017
Os11g0453900	4.29406	Krishnan et al. 2017
Os06g0697200	4.3345	Krishnan et al. 2017
Os04g0610600	4.34432	Krishnan et al. 2017
Os12g0438600	4.51045	Krishnan et al. 2017
Os02g0586900	4.52995	Krishnan et al. 2017
Os01g0702450	4.56705	Krishnan et al. 2017
Os01g0606900	4.65257	Krishnan et al. 2017
Os10g0148000	4.74795	Krishnan et al. 2017
Os02g0685200	4.90484	Krishnan et al. 2017
Os05g0381400	5.06195	Krishnan et al. 2017
Os01g0136200	5.13237	Krishnan et al. 2017
Os10g0416500	5.19125	Krishnan et al. 2017
Os03g0133100	6.39458	Krishnan et al. 2017
Os04g0468600	1.00011	Sen et al. 2016
Os05g0505900	1.0003	Sen et al. 2016
Os01g0350500	1.00047	Sen et al. 2016
Os06g0160200	1.00055	Sen et al. 2016
Os02g0521800	1.00057	Sen et al. 2016
Os08g0352400	1.00077	Sen et al. 2016
Os12g0458100	1.0009	Sen et al. 2016
Os12g0137700	1.00118	Sen et al. 2016
osa-miR439a	1.00141	Sen et al. 2016
Os10g0122600	1.00143	Sen et al. 2016
Os03g0121300	1.00154	Sen et al. 2016
Os04g0179200	1.00159	Sen et al. 2016
Os11g0181500	1.00168	Sen et al. 2016
Os01g0578800	1.002	Sen et al. 2016
Os01g0634600	1.00248	Sen et al. 2016
Os08g0233400	1.0026	Sen et al. 2016
Os02g0265100	1.00268	Sen et al. 2016
Os12g0290300	1.00281	Sen et al. 2016
Os04g0423400	1.00285	Sen et al. 2016
Os06g0181700	1.00285	Sen et al. 2016
Os11g0307300	1.00305	Sen et al. 2016
Os02g0215400	1.00339	Sen et al. 2016
Os02g0555600	1.00354	Sen et al. 2016
Os12g0460600	1.00365	Sen et al. 2016
osa-miR442	1.0037	Sen et al. 2016
Os06g0362100	1.00388	Sen et al. 2016
Os09g0559200	1.00412	Sen et al. 2016
Os03g0284100	1.00413	Sen et al. 2016
Os12g0623700	1.0043	Sen et al. 2016
Os11g0119200	1.00445	Sen et al. 2016
Os11g0170300	1.00461	Sen et al. 2016
Os05g0242100	1.00466	Sen et al. 2016
Os02g0234500	1.00474	Sen et al. 2016
Os07g0622400	1.00482	Sen et al. 2016
Os07g0696100	1.00483	Sen et al. 2016
Os08g0124100	1.00497	Sen et al. 2016
Os08g0228200	1.00517	Sen et al. 2016
Os03g0728700	1.00517	Sen et al. 2016
Os01g0273900	1.00526	Sen et al. 2016
Os11g0481600	1.00571	Sen et al. 2016
Os02g0791400	1.0058	Sen et al. 2016
Os06g0132200	1.00591	Sen et al. 2016
Os05g0153900	1.00593	Sen et al. 2016
Os01g0655500	1.00601	Sen et al. 2016
Os02g0622100	1.00619	Sen et al. 2016
Os04g0126900	1.0062	Sen et al. 2016
Os05g0348100	1.0063	Sen et al. 2016
Os03g0747400	1.00631	Sen et al. 2016
Os08g0545600	1.00665	Sen et al. 2016
Os06g0139400	1.00679	Sen et al. 2016
Os09g0406300	1.00691	Sen et al. 2016
Os07g0297300	1.00693	Sen et al. 2016
Os06g0102800	1.00712	Sen et al. 2016
Os03g0406100	1.00713	Sen et al. 2016
Os03g0199300	1.00721	Sen et al. 2016
Os07g0214100	1.00723	Sen et al. 2016
osa-miR439j	1.00743	Sen et al. 2016
Os03g0119100	1.00745	Sen et al. 2016
Os11g0475500	1.00774	Sen et al. 2016
Os10g0352200	1.00784	Sen et al. 2016
Os03g0654600	1.00796	Sen et al. 2016
Os12g0133800	1.00802	Sen et al. 2016
Os07g0620700	1.00802	Sen et al. 2016
Os05g0148900	1.00825	Sen et al. 2016
Os09g0112300	1.00826	Sen et al. 2016
Os01g0679400	1.00831	Sen et al. 2016
Os11g0232500	1.00834	Sen et al. 2016
Os05g0115600	1.00877	Sen et al. 2016
Os07g0102500	1.00903	Sen et al. 2016
Os11g0683700	1.00934	Sen et al. 2016
Os06g0505900	1.00953	Sen et al. 2016
Os06g0139000	1.00985	Sen et al. 2016
Os01g0872000	1.00989	Sen et al. 2016
Os10g0328700	1.01009	Sen et al. 2016
Os09g0122000	1.01026	Sen et al. 2016
Os06g0211600	1.01075	Sen et al. 2016
Os06g0607900	1.0108	Sen et al. 2016
Os08g0377100	1.01109	Sen et al. 2016
Os04g0331900	1.01123	Sen et al. 2016
Os04g0302400	1.0113	Sen et al. 2016
Os06g0727700	1.01137	Sen et al. 2016
Os01g0235500	1.01141	Sen et al. 2016
Os12g0263800	1.0116	Sen et al. 2016
Os04g0117300	1.01189	Sen et al. 2016
osa-miR171a	1.01196	Sen et al. 2016
Os02g0494200	1.01199	Sen et al. 2016
osa-miR159b	1.012	Sen et al. 2016
Os03g0685700	1.01206	Sen et al. 2016
Os03g0322000	1.01207	Sen et al. 2016
Os02g0673300	1.0122	Sen et al. 2016
Os04g0289600	1.01223	Sen et al. 2016
Os04g0659200	1.0125	Sen et al. 2016
Os02g0247000	1.01254	Sen et al. 2016
Os01g0343100	1.01277	Sen et al. 2016
Os02g0197600	1.01278	Sen et al. 2016
Os04g0494800	1.01279	Sen et al. 2016
Os04g0523000	1.01281	Sen et al. 2016
Os06g0188400	1.01313	Sen et al. 2016
Os12g0262000	1.01331	Sen et al. 2016
Os11g0422000	1.01336	Sen et al. 2016
Os10g0136100	1.01336	Sen et al. 2016
Os10g0476200	1.01338	Sen et al. 2016
Os07g0637100	1.01338	Sen et al. 2016
Os01g0231500	1.01339	Sen et al. 2016
Os05g0456300	1.01351	Sen et al. 2016
Os12g0281300	1.01357	Sen et al. 2016
Os04g0268300	1.01369	Sen et al. 2016
Os02g0657500	1.0139	Sen et al. 2016
Os09g0428900	1.01419	Sen et al. 2016
Os08g0241900	1.01435	Sen et al. 2016
Os08g0460800	1.01451	Sen et al. 2016
Os07g0202400	1.01481	Sen et al. 2016
Os02g0785600	1.01506	Sen et al. 2016
Os05g0491900	1.01534	Sen et al. 2016
Os05g0525500	1.01542	Sen et al. 2016
Os09g0467300	1.01553	Sen et al. 2016
Os02g0675800	1.01562	Sen et al. 2016
Os07g0604100	1.01575	Sen et al. 2016
Os05g0573200	1.01582	Sen et al. 2016
Os03g0616500	1.01599	Sen et al. 2016
Os03g0238000	1.01631	Sen et al. 2016
Os02g0675100	1.01636	Sen et al. 2016
Os03g0779300	1.0166	Sen et al. 2016
Os07g0177100	1.01666	Sen et al. 2016
Os01g0261700	1.01712	Sen et al. 2016
Os10g0340200	1.01719	Sen et al. 2016
Os11g0542100	1.01746	Sen et al. 2016
Os12g0243100	1.01749	Sen et al. 2016
Os02g0748100	1.01749	Sen et al. 2016
Os04g0429300	1.01767	Sen et al. 2016
Os10g0460000	1.01767	Sen et al. 2016
Os08g0347000	1.01791	Sen et al. 2016
Os01g0184700	1.01797	Sen et al. 2016
Os03g0560000	1.01818	Sen et al. 2016
Os04g0171600	1.01824	Sen et al. 2016
Os10g0414800	1.01844	Sen et al. 2016
Os12g0179700	1.0186	Sen et al. 2016
Os09g0242300	1.01863	Sen et al. 2016
Os02g0791300	1.01868	Sen et al. 2016
Os01g0103900	1.0187	Sen et al. 2016
Os05g0441500	1.01876	Sen et al. 2016
Os03g0211800	1.01879	Sen et al. 2016
Os03g0320000	1.01888	Sen et al. 2016
Os01g0740700	1.01907	Sen et al. 2016
Os03g0718400	1.01916	Sen et al. 2016
Os02g0211200	1.01952	Sen et al. 2016
Os03g0573500	1.01955	Sen et al. 2016
Os04g0112000	1.01959	Sen et al. 2016
Os03g0259600	1.01977	Sen et al. 2016
Os09g0477100	1.01983	Sen et al. 2016
Os10g0149200	1.01993	Sen et al. 2016
Os02g0531300	1.02004	Sen et al. 2016
Os09g0241200	1.02025	Sen et al. 2016
Os07g0681600	1.02061	Sen et al. 2016
Os07g0695100	1.02064	Sen et al. 2016
Os09g0329000	1.02084	Sen et al. 2016
Os03g0428800	1.02093	Sen et al. 2016
Os07g0105300	1.0211	Sen et al. 2016
Os08g0326900	1.02133	Sen et al. 2016
Os10g0446800	1.02146	Sen et al. 2016
Os07g0238500	1.02199	Sen et al. 2016
osa-miR446	1.022	Sen et al. 2016
Os02g0139500	1.02251	Sen et al. 2016
Os03g0760500	1.02263	Sen et al. 2016
Os01g0302500	1.02312	Sen et al. 2016
Os09g0457600	1.02318	Sen et al. 2016
Os01g0557200	1.02322	Sen et al. 2016
Os06g0111200	1.02357	Sen et al. 2016
Os03g0419200	1.02369	Sen et al. 2016
Os09g0246100	1.02386	Sen et al. 2016
Os11g0281100	1.02408	Sen et al. 2016
Os11g0637000	1.02418	Sen et al. 2016
Os03g0106900	1.02483	Sen et al. 2016
Os01g0893700	1.02483	Sen et al. 2016
Os08g0288200	1.02489	Sen et al. 2016
Os11g0261600	1.02504	Sen et al. 2016
Os05g0376100	1.02506	Sen et al. 2016
Os04g0451000	1.02519	Sen et al. 2016
Os02g0171700	1.02541	Sen et al. 2016
Os11g0577700	1.02552	Sen et al. 2016
Os04g0590200	1.02559	Sen et al. 2016
Os03g0644900	1.02575	Sen et al. 2016
Os11g0479000	1.02591	Sen et al. 2016
Os09g0500300	1.02623	Sen et al. 2016
Os10g0384600	1.02623	Sen et al. 2016
Os07g0138400	1.02638	Sen et al. 2016
Os01g0888200	1.02645	Sen et al. 2016
Os06g0537300	1.02707	Sen et al. 2016
Os08g0330800	1.02718	Sen et al. 2016
Os05g0407200	1.0272	Sen et al. 2016
Os07g0593200	1.02724	Sen et al. 2016
Os09g0323800	1.02735	Sen et al. 2016
Os11g0115800	1.02739	Sen et al. 2016
Os10g0530200	1.02747	Sen et al. 2016
Os04g0380800	1.02769	Sen et al. 2016
Os12g0433100	1.02777	Sen et al. 2016
Os10g0552100	1.02778	Sen et al. 2016
Os11g0614500	1.02804	Sen et al. 2016
Os11g0224400	1.02806	Sen et al. 2016
Os09g0545000	1.02811	Sen et al. 2016
Os12g0108800	1.02829	Sen et al. 2016
Os02g0184600	1.02843	Sen et al. 2016
Os08g0225400	1.02844	Sen et al. 2016
Os02g0165500	1.02844	Sen et al. 2016
Os02g0330800	1.02859	Sen et al. 2016
Os02g0153300	1.02874	Sen et al. 2016
Os06g0324800	1.02881	Sen et al. 2016
Os08g0446400	1.02885	Sen et al. 2016
Os04g0688000	1.02891	Sen et al. 2016
Os07g0538400	1.02893	Sen et al. 2016
Os02g0601100	1.02898	Sen et al. 2016
Os11g0417200	1.03013	Sen et al. 2016
Os04g0537700	1.03032	Sen et al. 2016
Os01g0326100	1.03042	Sen et al. 2016
Os11g0485000	1.03073	Sen et al. 2016
Os01g0660400	1.03113	Sen et al. 2016
Os03g0138000	1.03134	Sen et al. 2016
Os08g0367400	1.03139	Sen et al. 2016
Os08g0413000	1.03142	Sen et al. 2016
Os05g0222100	1.03146	Sen et al. 2016
Os03g0198300	1.03149	Sen et al. 2016
Os08g0411800	1.03167	Sen et al. 2016
Os04g0419200	1.03299	Sen et al. 2016
Os02g0559300	1.03301	Sen et al. 2016
Os01g0331100	1.03327	Sen et al. 2016
Os01g0174400	1.03352	Sen et al. 2016
Os05g0122100	1.03391	Sen et al. 2016
Os07g0499900	1.03393	Sen et al. 2016
Os05g0195000	1.03398	Sen et al. 2016
Os10g0404500	1.03411	Sen et al. 2016
Os09g0421800	1.03416	Sen et al. 2016
Os02g0452900	1.0342	Sen et al. 2016
osa-miR167b	1.03435	Sen et al. 2016
Os10g0459500	1.03447	Sen et al. 2016
Os11g0194600	1.03453	Sen et al. 2016
Os01g0886200	1.03483	Sen et al. 2016
Os08g0442300	1.03499	Sen et al. 2016
Os04g0173300	1.03519	Sen et al. 2016
Os12g0608500	1.03521	Sen et al. 2016
Os06g0626600	1.03528	Sen et al. 2016
Os09g0496100	1.03536	Sen et al. 2016
Os12g0246700	1.03559	Sen et al. 2016
osa-miR167j	1.03582	Sen et al. 2016
Os12g0116300	1.03623	Sen et al. 2016
Os07g0639400	1.03654	Sen et al. 2016
Os12g0631800	1.03658	Sen et al. 2016
Os05g0468200	1.03697	Sen et al. 2016
Os09g0427300	1.03707	Sen et al. 2016
Os12g0501900	1.03727	Sen et al. 2016
Os12g0186600	1.03736	Sen et al. 2016
Os07g0412100	1.03747	Sen et al. 2016
Os12g0288500	1.03766	Sen et al. 2016
Os03g0284900	1.0377	Sen et al. 2016
Os09g0343200	1.03772	Sen et al. 2016
Os07g0518300	1.03777	Sen et al. 2016
Os01g0184800	1.03788	Sen et al. 2016
Os05g0361200	1.03802	Sen et al. 2016
Os08g0220400	1.03812	Sen et al. 2016
Os10g0550300	1.03819	Sen et al. 2016
Os01g0596700	1.03828	Sen et al. 2016
Os04g0494600	1.0383	Sen et al. 2016
osa-miR439g	1.03859	Sen et al. 2016
Os02g0316900	1.03873	Sen et al. 2016
Os04g0474700	1.03883	Sen et al. 2016
Os07g0281200	1.03922	Sen et al. 2016
Os04g0243500	1.03946	Sen et al. 2016
Os11g0677100	1.03953	Sen et al. 2016
Os08g0484100	1.03957	Sen et al. 2016
Os09g0553700	1.03966	Sen et al. 2016
Os08g0282100	1.03974	Sen et al. 2016
Os03g0425600	1.04033	Sen et al. 2016
Os04g0573100	1.04035	Sen et al. 2016
Os07g0553400	1.04061	Sen et al. 2016
Os04g0174200	1.04061	Sen et al. 2016
Os11g0237900	1.04065	Sen et al. 2016
Os04g0392300	1.0407	Sen et al. 2016
Os01g0646800	1.04084	Sen et al. 2016
Os11g0190700	1.04085	Sen et al. 2016
osa-miR441a	1.04093	Sen et al. 2016
Os07g0127100	1.04094	Sen et al. 2016
Os12g0435100	1.04094	Sen et al. 2016
Os02g0266900	1.04108	Sen et al. 2016
Os06g0241400	1.04109	Sen et al. 2016
Os06g0497600	1.04124	Sen et al. 2016
Os10g0128000	1.0417	Sen et al. 2016
Os01g0250400	1.04189	Sen et al. 2016
Os12g0500400	1.04231	Sen et al. 2016
Os06g0695400	1.04233	Sen et al. 2016
Os09g0121600	1.04234	Sen et al. 2016
Os11g0187100	1.04245	Sen et al. 2016
Os09g0421100	1.04318	Sen et al. 2016
Os09g0404500	1.04333	Sen et al. 2016
Os08g0199800	1.04353	Sen et al. 2016
Os03g0636600	1.04389	Sen et al. 2016
Os06g0268600	1.04394	Sen et al. 2016
Os04g0254300	1.04398	Sen et al. 2016
Os02g0244700	1.04401	Sen et al. 2016
Os05g0100300	1.04411	Sen et al. 2016
Os11g0306300	1.0443	Sen et al. 2016
Os02g0719900	1.04444	Sen et al. 2016
Os09g0443000	1.04444	Sen et al. 2016
Os01g0336300	1.04446	Sen et al. 2016
Os04g0112100	1.04449	Sen et al. 2016
Os02g0293300	1.04482	Sen et al. 2016
Os09g0404700	1.04483	Sen et al. 2016
Os05g0529400	1.04485	Sen et al. 2016
Os03g0709100	1.04512	Sen et al. 2016
Os01g0793300	1.04535	Sen et al. 2016
Os06g0581500	1.0455	Sen et al. 2016
Os09g0514100	1.04565	Sen et al. 2016
Os12g0561500	1.04572	Sen et al. 2016
Os08g0142900	1.04604	Sen et al. 2016
Os03g0131600	1.04647	Sen et al. 2016
Os12g0433200	1.04674	Sen et al. 2016
Os02g0649700	1.0468	Sen et al. 2016
Os03g0842900	1.04683	Sen et al. 2016
osa-miR167g	1.0469	Sen et al. 2016
Os06g0187000	1.04711	Sen et al. 2016
Os03g0136300	1.04742	Sen et al. 2016
Os01g0700500	1.04754	Sen et al. 2016
Os03g0757700	1.04754	Sen et al. 2016
Os08g0432600	1.04756	Sen et al. 2016
Os01g0754800	1.04757	Sen et al. 2016
Os12g0165900	1.0476	Sen et al. 2016
Os06g0206700	1.04781	Sen et al. 2016
Os02g0529800	1.04805	Sen et al. 2016
Os02g0320300	1.04808	Sen et al. 2016
Os02g0219000	1.04809	Sen et al. 2016
Os01g0118700	1.04811	Sen et al. 2016
Os08g0535800	1.04812	Sen et al. 2016
Os12g0199100	1.04878	Sen et al. 2016
Os02g0198400	1.04892	Sen et al. 2016
Os01g0219000	1.04907	Sen et al. 2016
Os04g0528000	1.0491	Sen et al. 2016
Os11g0519300	1.04938	Sen et al. 2016
Os11g0193800	1.04954	Sen et al. 2016
Os04g0177000	1.04959	Sen et al. 2016
Os12g0176200	1.04973	Sen et al. 2016
Os03g0420600	1.04983	Sen et al. 2016
Os04g0173800	1.04987	Sen et al. 2016
Os08g0344700	1.05002	Sen et al. 2016
Os08g0547100	1.05014	Sen et al. 2016
Os01g0386500	1.05039	Sen et al. 2016
Os05g0157500	1.0504	Sen et al. 2016
Os03g0422300	1.05056	Sen et al. 2016
Os11g0491400	1.05095	Sen et al. 2016
Os11g0621200	1.051	Sen et al. 2016
osa-miR172b	1.0512	Sen et al. 2016
Os08g0557400	1.05166	Sen et al. 2016
Os02g0446100	1.05171	Sen et al. 2016
Os10g0333700	1.05177	Sen et al. 2016
Os09g0262200	1.05183	Sen et al. 2016
Os11g0593900	1.05185	Sen et al. 2016
Os06g0597600	1.05191	Sen et al. 2016
Os11g0264900	1.05212	Sen et al. 2016
Os10g0214300	1.05233	Sen et al. 2016
Os09g0457400	1.05256	Sen et al. 2016
Os04g0542800	1.05264	Sen et al. 2016
Os03g0620400	1.05265	Sen et al. 2016
Os08g0355100	1.05269	Sen et al. 2016
Os10g0571200	1.053	Sen et al. 2016
Os05g0170000	1.0531	Sen et al. 2016
Os02g0245200	1.0532	Sen et al. 2016
Os09g0448100	1.05413	Sen et al. 2016
Os09g0354100	1.05454	Sen et al. 2016
Os08g0164000	1.0547	Sen et al. 2016
Os04g0664500	1.0548	Sen et al. 2016
Os03g0646800	1.05544	Sen et al. 2016
Os07g0651600	1.0555	Sen et al. 2016
Os03g0160600	1.05568	Sen et al. 2016
Os05g0225500	1.05575	Sen et al. 2016
Os02g0833200	1.0558	Sen et al. 2016
Os11g0593500	1.05616	Sen et al. 2016
Os01g0743800	1.05628	Sen et al. 2016
osa-miR171e	1.05658	Sen et al. 2016
Os11g0103700	1.05721	Sen et al. 2016
Os11g0622600	1.05726	Sen et al. 2016
Os01g0159600	1.05741	Sen et al. 2016
Os11g0513000	1.05746	Sen et al. 2016
Os01g0552000	1.05774	Sen et al. 2016
Os02g0136400	1.05775	Sen et al. 2016
Os01g0674600	1.05785	Sen et al. 2016
Os06g0218600	1.05785	Sen et al. 2016
Os03g0190000	1.05792	Sen et al. 2016
Os12g0607800	1.05802	Sen et al. 2016
osa-miR396b	1.05817	Sen et al. 2016
Os04g0505700	1.05826	Sen et al. 2016
Os04g0210600	1.05853	Sen et al. 2016
Os01g0203100	1.05875	Sen et al. 2016
Os03g0193300	1.05885	Sen et al. 2016
Os02g0213400	1.05931	Sen et al. 2016
Os05g0425600	1.05951	Sen et al. 2016
Os01g0518000	1.05984	Sen et al. 2016
Os07g0291400	1.05996	Sen et al. 2016
Os12g0638700	1.06001	Sen et al. 2016
Os11g0106700	1.06002	Sen et al. 2016
Os01g0710800	1.06002	Sen et al. 2016
Os11g0661600	1.0601	Sen et al. 2016
Os10g0575700	1.06063	Sen et al. 2016
Os02g0471300	1.06079	Sen et al. 2016
Os03g0206800	1.06089	Sen et al. 2016
Os04g0334700	1.06096	Sen et al. 2016
Os12g0151000	1.06099	Sen et al. 2016
Os05g0147300	1.06099	Sen et al. 2016
Os02g0323300	1.06109	Sen et al. 2016
Os10g0348600	1.06124	Sen et al. 2016
Os08g0488700	1.06139	Sen et al. 2016
Os06g0571000	1.06144	Sen et al. 2016
Os04g0223600	1.06153	Sen et al. 2016
Os02g0663900	1.06159	Sen et al. 2016
osa-miR169f	1.06169	Sen et al. 2016
osa-miR166g	1.06195	Sen et al. 2016
Os04g0635300	1.06246	Sen et al. 2016
Os04g0539100	1.06292	Sen et al. 2016
Os05g0574000	1.06331	Sen et al. 2016
Os04g0411400	1.06337	Sen et al. 2016
Os07g0672500	1.06353	Sen et al. 2016
Os10g0481100	1.06393	Sen et al. 2016
Os12g0486600	1.06403	Sen et al. 2016
Os10g0534700	1.06412	Sen et al. 2016
Os11g0482500	1.06423	Sen et al. 2016
Os01g0181300	1.06437	Sen et al. 2016
Os07g0658400	1.06467	Sen et al. 2016
Os03g0634100	1.0651	Sen et al. 2016
Os01g0374400	1.06514	Sen et al. 2016
Os06g0333200	1.06514	Sen et al. 2016
Os09g0240500	1.06526	Sen et al. 2016
Os12g0222900	1.06559	Sen et al. 2016
Os02g0661500	1.06563	Sen et al. 2016
osa-miR171d	1.06568	Sen et al. 2016
Os04g0206700	1.06572	Sen et al. 2016
Os10g0371200	1.06576	Sen et al. 2016
Os01g0935800	1.06582	Sen et al. 2016
Os01g0881100	1.06584	Sen et al. 2016
Os06g0675800	1.06586	Sen et al. 2016
Os12g0171600	1.06602	Sen et al. 2016
Os03g0136200	1.06678	Sen et al. 2016
Os07g0408800	1.06682	Sen et al. 2016
Os06g0133000	1.06692	Sen et al. 2016
Os07g0213800	1.06698	Sen et al. 2016
Os11g0682000	1.06777	Sen et al. 2016
Os08g0110400	1.06785	Sen et al. 2016
Os08g0225000	1.06806	Sen et al. 2016
Os02g0317200	1.06815	Sen et al. 2016
Os01g0127500	1.06816	Sen et al. 2016
Os07g0529700	1.06839	Sen et al. 2016
Os08g0454500	1.06844	Sen et al. 2016
Os11g0607000	1.06844	Sen et al. 2016
Os02g0110000	1.06852	Sen et al. 2016
Os01g0844000	1.06868	Sen et al. 2016
Os11g0229100	1.06876	Sen et al. 2016
Os04g0252000	1.06904	Sen et al. 2016
Os11g0285000	1.06918	Sen et al. 2016
Os08g0159900	1.06948	Sen et al. 2016
Os11g0139500	1.06966	Sen et al. 2016
Os05g0328900	1.06973	Sen et al. 2016
Os04g0146800	1.06997	Sen et al. 2016
Os12g0114900	1.06998	Sen et al. 2016
Os05g0168300	1.07008	Sen et al. 2016
Os06g0297500	1.07075	Sen et al. 2016
Os01g0723000	1.07086	Sen et al. 2016
Os06g0705600	1.07127	Sen et al. 2016
Os11g0643800	1.07131	Sen et al. 2016
Os08g0360700	1.07201	Sen et al. 2016
Os02g0159700	1.07202	Sen et al. 2016
Os06g0613300	1.0722	Sen et al. 2016
Os11g0640300	1.07227	Sen et al. 2016
Os09g0322500	1.07246	Sen et al. 2016
Os07g0614100	1.07263	Sen et al. 2016
Os03g0144300	1.07294	Sen et al. 2016
Os02g0173300	1.07305	Sen et al. 2016
Os03g0840400	1.07327	Sen et al. 2016
Os12g0638800	1.07352	Sen et al. 2016
Os11g0238400	1.07361	Sen et al. 2016
Os11g0485900	1.07424	Sen et al. 2016
Os04g0169100	1.07425	Sen et al. 2016
Os11g0307600	1.07448	Sen et al. 2016
Os08g0502600	1.0746	Sen et al. 2016
Os05g0569700	1.07546	Sen et al. 2016
Os11g0599500	1.07551	Sen et al. 2016
Os01g0346900	1.07571	Sen et al. 2016
Os09g0130500	1.0761	Sen et al. 2016
Os12g0525100	1.07625	Sen et al. 2016
Os06g0727000	1.07651	Sen et al. 2016
Os11g0517200	1.07666	Sen et al. 2016
Os02g0778900	1.07678	Sen et al. 2016
Os08g0530300	1.07687	Sen et al. 2016
Os05g0374500	1.07698	Sen et al. 2016
Os09g0452300	1.07712	Sen et al. 2016
Os01g0740000	1.07729	Sen et al. 2016
Os06g0686800	1.07731	Sen et al. 2016
Os12g0270000	1.0775	Sen et al. 2016
Os03g0121200	1.07752	Sen et al. 2016
Os04g0407300	1.07765	Sen et al. 2016
Os08g0519100	1.07771	Sen et al. 2016
Os06g0277000	1.07772	Sen et al. 2016
Os06g0122200	1.07772	Sen et al. 2016
Os03g0724800	1.07778	Sen et al. 2016
Os03g0106800	1.0778	Sen et al. 2016
Os08g0118500	1.07813	Sen et al. 2016
Os05g0473300	1.07854	Sen et al. 2016
Os02g0147700	1.0786	Sen et al. 2016
Os06g0526400	1.07861	Sen et al. 2016
Os11g0311600	1.07863	Sen et al. 2016
Os02g0310400	1.07929	Sen et al. 2016
Os11g0516000	1.07952	Sen et al. 2016
Os03g0785200	1.07983	Sen et al. 2016
Os10g0427900	1.07985	Sen et al. 2016
Os05g0549100	1.08001	Sen et al. 2016
Os03g0429100	1.08012	Sen et al. 2016
Os01g0212500	1.08019	Sen et al. 2016
Os03g0326300	1.08043	Sen et al. 2016
Os09g0258800	1.08084	Sen et al. 2016
Os05g0512000	1.08136	Sen et al. 2016
Os08g0468200	1.08158	Sen et al. 2016
Os07g0266700	1.08185	Sen et al. 2016
Os04g0204300	1.08252	Sen et al. 2016
Os03g0716900	1.08264	Sen et al. 2016
Os01g0894000	1.08275	Sen et al. 2016
Os08g0510900	1.08288	Sen et al. 2016
Os10g0468800	1.08292	Sen et al. 2016
Os04g0508800	1.08312	Sen et al. 2016
Os07g0513000	1.08328	Sen et al. 2016
Os08g0406900	1.08347	Sen et al. 2016
Os12g0609100	1.08381	Sen et al. 2016
Os07g0220000	1.08383	Sen et al. 2016
Os02g0608200	1.08388	Sen et al. 2016
Os11g0126400	1.08421	Sen et al. 2016
Os03g0257900	1.08442	Sen et al. 2016
Os04g0676100	1.08447	Sen et al. 2016
Os02g0817400	1.08467	Sen et al. 2016
Os12g0276300	1.08479	Sen et al. 2016
Os03g0576800	1.08497	Sen et al. 2016
Os01g0116200	1.08499	Sen et al. 2016
osa-miR167c	1.08511	Sen et al. 2016
Os04g0622000	1.08522	Sen et al. 2016
Os05g0329000	1.08523	Sen et al. 2016
Os04g0633900	1.08566	Sen et al. 2016
Os11g0471300	1.08586	Sen et al. 2016
Os07g0413800	1.08592	Sen et al. 2016
Os11g0176000	1.086	Sen et al. 2016
Os06g0179800	1.08605	Sen et al. 2016
Os07g0217600	1.08625	Sen et al. 2016
Os01g0149900	1.08694	Sen et al. 2016
Os02g0774600	1.087	Sen et al. 2016
Os08g0558200	1.08714	Sen et al. 2016
Os05g0130100	1.08762	Sen et al. 2016
Os01g0522800	1.08827	Sen et al. 2016
Os02g0803900	1.08877	Sen et al. 2016
Os02g0492500	1.08881	Sen et al. 2016
Os11g0577800	1.08899	Sen et al. 2016
Os02g0515200	1.08906	Sen et al. 2016
Os09g0395600	1.08997	Sen et al. 2016
Os12g0571800	1.09033	Sen et al. 2016
Os03g0622100	1.09058	Sen et al. 2016
Os11g0220400	1.09082	Sen et al. 2016
Os02g0816000	1.09083	Sen et al. 2016
Os02g0111800	1.0909	Sen et al. 2016
Os07g0660500	1.09091	Sen et al. 2016
Os08g0398500	1.09092	Sen et al. 2016
osa-miR159f	1.09098	Sen et al. 2016
Os08g0106900	1.09135	Sen et al. 2016
Os01g0631900	1.09149	Sen et al. 2016
Os05g0414400	1.0916	Sen et al. 2016
Os02g0581000	1.09186	Sen et al. 2016
Os08g0392500	1.09208	Sen et al. 2016
Os07g0531400	1.09224	Sen et al. 2016
Os11g0528400	1.09266	Sen et al. 2016
Os08g0167300	1.09277	Sen et al. 2016
Os07g0574100	1.09287	Sen et al. 2016
Os02g0216400	1.09365	Sen et al. 2016
Os01g0372500	1.09382	Sen et al. 2016
Os10g0131200	1.09427	Sen et al. 2016
Os03g0376100	1.09445	Sen et al. 2016
Os03g0662000	1.09446	Sen et al. 2016
Os02g0135900	1.0945	Sen et al. 2016
Os10g0178400	1.09497	Sen et al. 2016
Os01g0861500	1.09535	Sen et al. 2016
Os12g0415400	1.09555	Sen et al. 2016
Os03g0576500	1.09581	Sen et al. 2016
Os12g0199200	1.09591	Sen et al. 2016
Os12g0222300	1.09592	Sen et al. 2016
Os08g0458600	1.09626	Sen et al. 2016
Os04g0348800	1.09633	Sen et al. 2016
Os05g0470600	1.09642	Sen et al. 2016
Os11g0606400	1.0965	Sen et al. 2016
Os04g0114900	1.09665	Sen et al. 2016
Os12g0587200	1.09675	Sen et al. 2016
Os04g0143700	1.09718	Sen et al. 2016
Os11g0136100	1.09757	Sen et al. 2016
Os02g0192900	1.09767	Sen et al. 2016
Os05g0506800	1.09784	Sen et al. 2016
Os01g0189700	1.09804	Sen et al. 2016
Os08g0439300	1.0982	Sen et al. 2016
Os12g0641500	1.0983	Sen et al. 2016
Os02g0214900	1.0986	Sen et al. 2016
Os09g0446400	1.09865	Sen et al. 2016
Os03g0127100	1.09879	Sen et al. 2016
Os01g0821300	1.09904	Sen et al. 2016
Os07g0521400	1.09909	Sen et al. 2016
Os03g0754200	1.0992	Sen et al. 2016
Os05g0570300	1.09959	Sen et al. 2016
Os01g0328300	1.0996	Sen et al. 2016
Os03g0155900	1.09972	Sen et al. 2016
Os10g0159300	1.09982	Sen et al. 2016
Os06g0212500	1.10029	Sen et al. 2016
Os07g0404800	1.10031	Sen et al. 2016
Os05g0593900	1.10035	Sen et al. 2016
Os08g0267800	1.10105	Sen et al. 2016
Os08g0125200	1.10117	Sen et al. 2016
osa-miR445a	1.10123	Sen et al. 2016
Os08g0141700	1.10136	Sen et al. 2016
Os03g0596300	1.1014	Sen et al. 2016
Os03g0390900	1.10142	Sen et al. 2016
Os12g0106000	1.10153	Sen et al. 2016
Os03g0115800	1.10164	Sen et al. 2016
Os01g0356000	1.1017	Sen et al. 2016
Os06g0179900	1.10196	Sen et al. 2016
Os09g0129800	1.10233	Sen et al. 2016
Os02g0217400	1.10244	Sen et al. 2016
Os08g0193500	1.10263	Sen et al. 2016
osa-miR172a	1.10295	Sen et al. 2016
Os03g0734900	1.10319	Sen et al. 2016
Os03g0309400	1.10334	Sen et al. 2016
Os03g0441400	1.1037	Sen et al. 2016
Os01g0337600	1.10405	Sen et al. 2016
Os07g0654800	1.10427	Sen et al. 2016
Os12g0479300	1.10465	Sen et al. 2016
Os09g0242600	1.1051	Sen et al. 2016
Os04g0175300	1.10521	Sen et al. 2016
Os01g0166300	1.10523	Sen et al. 2016
Os02g0757800	1.10542	Sen et al. 2016
Os11g0303100	1.10586	Sen et al. 2016
Os01g0852900	1.10595	Sen et al. 2016
Os12g0108000	1.1062	Sen et al. 2016
Os02g0808500	1.10692	Sen et al. 2016
Os03g0216000	1.10756	Sen et al. 2016
Os03g0105300	1.10813	Sen et al. 2016
Os05g0293500	1.10852	Sen et al. 2016
Os09g0394500	1.10866	Sen et al. 2016
Os07g0216200	1.1088	Sen et al. 2016
Os07g0578300	1.10901	Sen et al. 2016
Os10g0468600	1.10925	Sen et al. 2016
Os01g0817400	1.10943	Sen et al. 2016
Os06g0303600	1.10979	Sen et al. 2016
Os10g0199500	1.10984	Sen et al. 2016
Os12g0486800	1.10985	Sen et al. 2016
Os04g0127300	1.11043	Sen et al. 2016
Os05g0575800	1.11052	Sen et al. 2016
Os02g0454500	1.11072	Sen et al. 2016
Os02g0442200	1.11074	Sen et al. 2016
Os09g0504800	1.11112	Sen et al. 2016
Os10g0399200	1.11113	Sen et al. 2016
Os04g0480700	1.11123	Sen et al. 2016
Os07g0219400	1.11154	Sen et al. 2016
Os08g0494300	1.11169	Sen et al. 2016
Os04g0514500	1.11208	Sen et al. 2016
Os05g0219300	1.11221	Sen et al. 2016
Os10g0444700	1.11231	Sen et al. 2016
Os02g0145200	1.11241	Sen et al. 2016
Os07g0238400	1.1125	Sen et al. 2016
Os07g0440400	1.11318	Sen et al. 2016
Os03g0251500	1.11326	Sen et al. 2016
Os03g0441000	1.11355	Sen et al. 2016
Os02g0566300	1.11361	Sen et al. 2016
Os08g0399900	1.11363	Sen et al. 2016
Os07g0406800	1.11384	Sen et al. 2016
Os06g0107200	1.11387	Sen et al. 2016
Os05g0241100	1.11401	Sen et al. 2016
Os11g0209400	1.11406	Sen et al. 2016
Os05g0210700	1.11407	Sen et al. 2016
Os08g0173700	1.11432	Sen et al. 2016
Os02g0205200	1.11439	Sen et al. 2016
Os09g0515100	1.11449	Sen et al. 2016
Os03g0726200	1.11452	Sen et al. 2016
Os08g0289000	1.1146	Sen et al. 2016
Os07g0130500	1.11487	Sen et al. 2016
Os01g0579000	1.11536	Sen et al. 2016
Os08g0502000	1.11567	Sen et al. 2016
Os09g0447300	1.11584	Sen et al. 2016
Os03g0340300	1.11593	Sen et al. 2016
Os11g0703500	1.116	Sen et al. 2016
Os12g0183100	1.11631	Sen et al. 2016
Os07g0264000	1.1166	Sen et al. 2016
Os04g0164900	1.11668	Sen et al. 2016
Os01g0868200	1.11668	Sen et al. 2016
Os07g0126500	1.11691	Sen et al. 2016
Os02g0659100	1.11696	Sen et al. 2016
Os02g0221500	1.11706	Sen et al. 2016
Os07g0120200	1.11712	Sen et al. 2016
Os03g0172200	1.11757	Sen et al. 2016
Os01g0722300	1.11858	Sen et al. 2016
Os02g0163800	1.11865	Sen et al. 2016
Os08g0264700	1.11876	Sen et al. 2016
Os02g0175700	1.11887	Sen et al. 2016
Os04g0321800	1.119	Sen et al. 2016
Os10g0506900	1.11906	Sen et al. 2016
Os06g0215000	1.11922	Sen et al. 2016
Os01g0244200	1.11936	Sen et al. 2016
Os11g0628800	1.11947	Sen et al. 2016
Os10g0126800	1.11991	Sen et al. 2016
Os04g0624400	1.12006	Sen et al. 2016
Os12g0585200	1.1203	Sen et al. 2016
Os07g0432100	1.12066	Sen et al. 2016
Os02g0751900	1.12071	Sen et al. 2016
Os04g0141400	1.12076	Sen et al. 2016
Os03g0758900	1.12084	Sen et al. 2016
Os08g0361300	1.12085	Sen et al. 2016
Os11g0303200	1.12103	Sen et al. 2016
Os09g0490100	1.1211	Sen et al. 2016
Os12g0228700	1.12262	Sen et al. 2016
Os02g0461500	1.1229	Sen et al. 2016
Os02g0255400	1.12325	Sen et al. 2016
Os11g0205200	1.12353	Sen et al. 2016
Os09g0569000	1.12402	Sen et al. 2016
Os01g0614400	1.12403	Sen et al. 2016
Os02g0665700	1.12466	Sen et al. 2016
Os12g0154800	1.1248	Sen et al. 2016
Os04g0127200	1.12487	Sen et al. 2016
Os12g0142900	1.12495	Sen et al. 2016
Os04g0328900	1.12521	Sen et al. 2016
Os02g0168100	1.12585	Sen et al. 2016
Os01g0359400	1.12676	Sen et al. 2016
Os02g0169700	1.1268	Sen et al. 2016
Os03g0728400	1.12682	Sen et al. 2016
Os05g0369700	1.12705	Sen et al. 2016
Os09g0567800	1.12709	Sen et al. 2016
Os09g0116600	1.12771	Sen et al. 2016
Os03g0729300	1.12817	Sen et al. 2016
Os09g0111100	1.12833	Sen et al. 2016
Os09g0381800	1.12918	Sen et al. 2016
Os01g0856900	1.1292	Sen et al. 2016
Os12g0602200	1.12942	Sen et al. 2016
Os05g0290100	1.12984	Sen et al. 2016
Os01g0669100	1.13042	Sen et al. 2016
Os01g0663000	1.13123	Sen et al. 2016
Os07g0450900	1.13139	Sen et al. 2016
Os02g0187400	1.13158	Sen et al. 2016
Os02g0133600	1.13176	Sen et al. 2016
Os05g0507600	1.13181	Sen et al. 2016
Os10g0113000	1.13221	Sen et al. 2016
Os03g0106500	1.13234	Sen et al. 2016
Os07g0108100	1.13256	Sen et al. 2016
Os08g0207300	1.13256	Sen et al. 2016
Os06g0211100	1.13269	Sen et al. 2016
Os08g0332700	1.13283	Sen et al. 2016
Os08g0517300	1.133	Sen et al. 2016
Os08g0393900	1.13329	Sen et al. 2016
Os05g0138200	1.13347	Sen et al. 2016
Os03g0152500	1.13423	Sen et al. 2016
Os08g0125300	1.13427	Sen et al. 2016
Os10g0493400	1.13448	Sen et al. 2016
Os01g0355400	1.13448	Sen et al. 2016
Os01g0681100	1.1347	Sen et al. 2016
Os04g0406300	1.13509	Sen et al. 2016
Os08g0449500	1.13516	Sen et al. 2016
Os03g0846900	1.13552	Sen et al. 2016
Os09g0500800	1.13597	Sen et al. 2016
Os03g0191700	1.13629	Sen et al. 2016
Os04g0595000	1.13648	Sen et al. 2016
Os09g0531200	1.13672	Sen et al. 2016
Os12g0424600	1.13672	Sen et al. 2016
Os06g0722700	1.13691	Sen et al. 2016
Os01g0736000	1.13714	Sen et al. 2016
Os06g0245800	1.13726	Sen et al. 2016
Os02g0726000	1.13768	Sen et al. 2016
Os03g0835300	1.13831	Sen et al. 2016
Os11g0601500	1.13858	Sen et al. 2016
Os03g0288500	1.13902	Sen et al. 2016
Os04g0165200	1.13927	Sen et al. 2016
Os04g0612700	1.13954	Sen et al. 2016
Os11g0666100	1.13988	Sen et al. 2016
Os12g0605600	1.14071	Sen et al. 2016
Os02g0160800	1.14078	Sen et al. 2016
Os11g0437800	1.14083	Sen et al. 2016
Os01g0154900	1.14109	Sen et al. 2016
Os09g0568000	1.1413	Sen et al. 2016
Os06g0702700	1.14151	Sen et al. 2016
Os02g0804600	1.14166	Sen et al. 2016
Os04g0492500	1.14168	Sen et al. 2016
Os02g0208300	1.14174	Sen et al. 2016
Os06g0545400	1.1418	Sen et al. 2016
osa-miR439d	1.14234	Sen et al. 2016
Os11g0507500	1.14234	Sen et al. 2016
Os08g0293900	1.14259	Sen et al. 2016
Os03g0169900	1.14282	Sen et al. 2016
Os01g0670400	1.1431	Sen et al. 2016
Os03g0156100	1.14442	Sen et al. 2016
Os05g0456200	1.14469	Sen et al. 2016
Os01g0876200	1.14472	Sen et al. 2016
Os01g0819000	1.14535	Sen et al. 2016
Os01g0181200	1.14542	Sen et al. 2016
Os08g0449400	1.14546	Sen et al. 2016
Os01g0841800	1.14629	Sen et al. 2016
Os04g0109500	1.14632	Sen et al. 2016
Os06g0599200	1.14663	Sen et al. 2016
Os05g0525000	1.14793	Sen et al. 2016
Os02g0778600	1.14854	Sen et al. 2016
Os04g0587100	1.14997	Sen et al. 2016
Os12g0124700	1.15002	Sen et al. 2016
Os05g0125300	1.15034	Sen et al. 2016
Os02g0822700	1.15113	Sen et al. 2016
[truncated: 21,724 more rows]
