# Supplementary material for: Uncovering the Genomic Regions Associated with Yield Maintenance in Rice Under Drought Stress Using an Integrated Meta-Analysis Approach
Source: Rice (N Y). 2024 Jan 16;17:7. doi: 10.1186/s12284-024-00684-1 (PMC10792158; doi:10.1186/s12284-024-00684-1)
Supplement: Supplementary file 14 — Additional file 14: Supplementary Table S11. The common genes between the drought responsive genes (based on the RNA-seq and microarray experiments) and the genes located in the areas of the 213 identified MQTLs for distinct traits and the genes placed inside the locations of those MQTLs with CI < 1 cM together with their expression levels. [file 12284_2024_684_MOESM14_ESM.xlsx]

## Sheet: Sheet1
Supplementary Table S11: The common genes between the drought responsive genes (based on the RNA-seq and microarray experiments) and the genes located in the areas of the 213 identified MQTLs for distinct traits and the genes placed inside the areas of those MQTLs with CI < 1 cM together with their expression levels.
Names	total	elements
17 MQTLs 213 MQTLs Microarray RNA-seq	375	Os03g0238600
		Os03g0221700
		Os02g0800500
		Os03g0210900
		Os03g0258000
		Os01g0919900
		Os02g0796500
		Os02g0790500
		Os12g0450500
		Os03g0178500
		Os02g0797300
		Os01g0642000
		Os03g0183100
		Os02g0791300
		Os02g0816600
		Os03g0253800
		Os08g0469500
		Os03g0221200
		Os03g0240700
		Os03g0203800
		Os02g0789700
		Os02g0784400
		Os03g0197100
		Os03g0243700
		Os02g0806300
		Os03g0213800
		Os02g0805100
		Os03g0222600
		Os06g0556300
		Os03g0231800
		Os02g0804100
		Os02g0782300
		Os03g0197900
		Os03g0209800
		Os02g0795000
		Os01g0631200
		Os03g0209600
		Os03g0248000
		Os06g0558700
		Os01g0636600
		Os02g0791700
		Os03g0215700
		Os02g0794900
		Os02g0770700
		Os01g0899500
		Os02g0770800
		Os02g0793300
		Os02g0813800
		Os03g0229600
		Os03g0237500
		Os03g0215400
		Os01g0922800
		Os03g0213600
		Os03g0227700
		Os02g0805250
		Os03g0254000
		Os02g0772000
		Os03g0229500
		Os01g0640600
		Os03g0230000
		Os03g0246800
		Os01g0641000
		Os02g0780800
		Os02g0781400
		Os12g0489800
		Os01g0920000
		Os03g0235400
		Os03g0255200
		Os02g0793800
		Os02g0813500
		Os03g0201600
		Os03g0252100
		Os02g0776600
		Os03g0207400
		Os03g0178100
		Os12g0480200
		Os12g0484700
		Os03g0240600
		Os03g0200200
		Os03g0209500
		Os03g0205700
		Os02g0781900
		Os02g0815400
		Os02g0796400
		Os03g0218400
		Os02g0806600
		Os03g0244700
		Os02g0806000
		Os03g0249700
		Os02g0815600
		Os03g0241900
		Os03g0200500
		Os02g0803400
		Os03g0214200
		Os02g0794700
		Os03g0645900
		Os03g0214900
		Os03g0183800
		Os02g0800000
		Os03g0195450
		Os03g0203100
		Os03g0198500
		Os02g0780700
		Os03g0195500
		Os08g0467300
		Os03g0184300
		Os03g0224200
		Os02g0813350
		Os02g0791500
		Os03g0196400
		Os03g0201000
		Os03g0223900
		Os03g0222700
		Os02g0782600
		Os08g0467500
		Os01g0635400
		Os03g0223700
		Os03g0247000
		Os03g0253600
		Os03g0206400
		Os02g0787800
		Os02g0810500
		Os02g0781700
		Os03g0198600
		Os02g0775300
		Os03g0178400
		Os02g0795300
		Os03g0196600
		Os02g0794500
		Os01g0921500
		Os03g0178200
		Os01g0631800
		Os03g0644000
		Os03g0243200
		Os03g0226800
		Os01g0921300
		Os02g0774200
		Os02g0779300
		Os03g0245100
		Os12g0482500
		Os03g0252800
		Os08g0468200
		Os03g0234900
		Os03g0241400
		Os03g0235000
		Os03g0231600
		Os03g0228400
		Os03g0202001
		Os02g0788500
		Os03g0250200
		Os03g0201700
		Os06g0557100
		Os01g0632700
		Os03g0199300
		Os03g0203200
		Os02g0815900
		Os02g0787200
		Os03g0246500
		Os03g0241300
		Os02g0773200
		Os02g0815300
		Os08g0468700
		Os03g0183000
		Os08g0465800
		Os03g0203700
		Os02g0793200
		Os02g0789400
		Os03g0640800
		Os03g0219900
		Os02g0774300
		Os03g0218200
		Os01g0639200
		Os01g0630300
		Os02g0782500
		Os12g0484600
		Os03g0239400
		Os01g0631400
		Os02g0808100
		Os02g0817500
		Os02g0780500
		Os02g0781800
		Os12g0482700
		Os02g0777800
		Os03g0225500
		Os02g0778200
		Os03g0236300
		Os03g0255900
		Os06g0561000
		Os02g0805300
		Os03g0225600
		Os03g0255100
		Os03g0222100
		Os02g0778400
		Os03g0211600
		Os03g0228500
		Os01g0898900
		Os03g0199000
		Os02g0789600
		Os03g0240400
		Os03g0207200
		Os02g0773600
		Os02g0799000
		Os12g0493900
		Os02g0775100
		Os02g0771700
		Os03g0179700
		Os02g0787500
		Os02g0799600
		Os01g0900200
		Os03g0640000
		Os03g0205800
		Os02g0818800
		Os03g0198300
		Os02g0799100
		Os03g0219800
		Os03g0207250
		Os03g0184600
		Os03g0212800
		Os02g0797200
		Os03g0216600
		Os03g0249200
		Os03g0257000
		Os02g0775050
		Os02g0805000
		Os01g0629400
		Os02g0793000
		Os02g0816500
		Os03g0215200
		Os02g0805500
		Os01g0920700
		Os12g0485000
		Os03g0220700
		Os03g0210400
		Os03g0227400
		Os12g0485600
		Os01g0921600
		Os02g0771400
		Os02g0809500
		Os02g0807900
		Os02g0815700
		Os02g0814300
		Os03g0643300
		Os06g0564500
		Os02g0797100
		Os02g0809700
		Os02g0813000
		Os02g0817900
		Os03g0231000
		Os01g0644000
		Os02g0771100
		Os03g0238800
		Os12g0460100
		Os01g0627900
		Os03g0201800
		Os03g0213100
		Os01g0629900
		Os03g0216700
		Os12g0458100
		Os03g0197000
		Os02g0805800
		Os03g0212200
		Os03g0214400
		Os03g0232600
		Os12g0485400
		Os02g0783100
		Os03g0230300
		Os03g0244600
		Os03g0235700
		Os03g0218300
		Os01g0645000
		Os03g0645100
		Os03g0239200
		Os03g0210700
		Os01g0899700
		Os03g0206800
		Os02g0814100
		Os03g0254200
		Os01g0633100
		Os03g0235300
		Os01g0644200
		Os03g0182900
		Os01g0628900
		Os01g0639600
		Os03g0211700
		Os03g0197300
		Os12g0489400
		Os03g0195300
		Os03g0227000
		Os02g0818000
		Os03g0225200
		Os02g0797600
		Os12g0498400
		Os03g0201400
		Os03g0180900
		Os03g0241800
		Os02g0794600
		Os03g0247900
		Os08g0467100
		Os12g0496900
		Os03g0227500
		Os03g0298300
		Os02g0782100
		Os03g0228200
		Os02g0779200
		Os01g0643300
		Os02g0806900
		Os12g0491800
		Os03g0203000
		Os06g0556000
		Os12g0453500
		Os02g0778500
		Os03g0219200
		Os02g0817800
		Os08g0468300
		Os12g0486600
		Os01g0633400
		Os12g0483700
		Os03g0234600
		Os01g0637800
		Os02g0818900
		Os03g0217000
		Os01g0645200
		Os12g0456400
		Os02g0796700
		Os03g0239000
		Os01g0920500
		Os01g0635200
		Os12g0498900
		Os12g0454600
		Os03g0237900
		Os03g0225700
		Os03g0237100
		Os02g0797700
		Os03g0215800
		Os01g0641700
		Os12g0479400
		Os03g0247400
		Os02g0783625
		Os06g0564700
		Os03g0198900
		Os02g0793500
		Os01g0644500
		Os02g0816000
		Os02g0814200
		Os01g0629600
		Os03g0243800
		Os02g0816100
		Os03g0240500
		Os12g0495600
		Os01g0898800
		Os03g0242100
		Os03g0644400
		Os01g0641800
		Os02g0805700
		Os02g0815200
		Os03g0254250
		Os02g0817700
		Os02g0792800
		Os02g0816700
		Os03g0196800
		Os02g0803250
		Os03g0212400
		Os03g0244200
		Os12g0481100
		Os03g0202300
		Os03g0226400
		Os02g0814000
		Os03g0219700
		Os03g0216500
		Os03g0249100
		Os01g0631100
		Os08g0465700
		Os02g0784900
		Os02g0787600
		Os03g0180300
17 MQTLs 213 MQTLs RNA-seq	150	Os02g0771900
		Os03g0640825
		Os03g0185200
		Os02g0792000
		Os01g0920450
		Os02g0803600
		Os03g0215600
		Os12g0459100
		Os02g0803225
		Os03g0213750
		Os03g0247100
		Os03g0196500
		Os12g0486900
		Os03g0181500
		Os02g0805400
		Os03g0201500
		Os02g0811200
		Os03g0241600
		Os02g0782700
		Os12g0485500
		Os06g0561100
		Os12g0488300
		Os03g0237201
		Os03g0199050
		Os02g0787533
		Os12g0484100
		Os12g0480000
		Os03g0246900
		Os03g0641250
		Os06g0563900
		Os02g0782366
		Os03g0229801
		Os02g0798800
		Os02g0779650
		Os03g0237250
		Os01g0640100
		Os03g0236200
		Os02g0804933
		Os02g0804400
		Os02g0787400
		Os03g0256400
		Os01g0899387
		Os12g0487832
		Os01g0642100
		Os03g0244950
		Os06g0558300
		Os03g0231850
		Os03g0229000
		Os12g0497300
		Os02g0804900
		Os03g0211400
		Os03g0644200
		Os12g0481000
		Os03g0183900
		Os02g0787966
		Os08g0468801
		Os03g0245500
		Os02g0771666
		Os03g0236966
		Os08g0469750
		Os01g0630900
		Os03g0242900
		Os03g0205000
		Os03g0222500
		Os01g0628000
		Os02g0810600
		Os03g0197050
		Os03g0234500
		Os01g0922600
		Os03g0232400
		Os01g0640000
		Os02g0807800
		Os02g0777950
		Os03g0183850
		Os02g0808000
		Os03g0251600
		Os02g0783700
		Os02g0800750
		Os06g0558766
		Os02g0812700
		Os03g0231650
		Os06g0557200
		Os03g0211500
		Os12g0499700
		Os03g0228800
		Os06g0564400
		Os03g0221800
		Os03g0212700
		Os02g0801300
		Os02g0792600
		Os03g0182000
		Os03g0233900
		Os03g0220200
		Os03g0256800
		Os03g0205300
		Os03g0251350
		Os08g0469700
		Os03g0200000
		Os02g0814600
		Os02g0779400
		Os03g0199500
		Os03g0201901
		Os02g0781850
		Os03g0197175
		Os01g0629750
		Os03g0642300
		Os03g0254400
		Os01g0631500
		Os03g0248300
		Os01g0644400
		Os03g0209400
		Os03g0231400
		Os03g0251425
		Os02g0813083
		Os03g0639800
		Os01g0920800
		Os01g0921000
		Os02g0800433
		Os02g0815950
		Os03g0210050
		Os03g0210450
		Os02g0781300
		Os03g0213700
		Os03g0212000
		Os08g0469200
		Os03g0233800
		Os03g0223301
		Os02g0795800
		Os01g0637666
		Os02g0797425
		Os02g0808300
		Os06g0564100
		Os01g0637500
		Os02g0802575
		Os03g0226901
		Os03g0242350
		Os03g0184550
		Os02g0784801
		Os03g0246050
		Os02g0778801
		Os03g0642900
		Os03g0223200
		Os03g0198200
		Os02g0783650
		Os03g0645250
		Os02g0773732
		Os03g0197800
		Os02g0801255
		Os02g0775200
		Os02g0782550
17 MQTLs 213 MQTLs Microarray	407	Os02g0811000
		Os12g0450300
		Os03g0210500
		Os03g0200400
		Os03g0230500
		Os01g0636700
		Os03g0298400
		Os02g0771600
		Os03g0235100
		Os03g0209000
		Os02g0794300
		Os03g0212300
		Os03g0205400
		Os03g0181800
		Os03g0184400
		Os02g0810200
		Os03g0216900
		Os02g0814900
		Os02g0773400
		Os02g0818700
		Os01g0641100
		Os08g0467400
		Os02g0814800
		Os02g0802400
		Os03g0223400
		Os03g0227300
		Os03g0210800
		Os03g0258200
		Os02g0778300
		Os02g0800100
		Os01g0638000
		Os03g0199100
		Os03g0212600
		Os02g0785800
		Os03g0214100
		Os03g0220300
		Os01g0921400
		Os03g0235900
		Os03g0238300
		Os02g0777100
		Os02g0806400
		Os03g0223100
		Os02g0804600
		Os03g0237000
		Os02g0798900
		Os03g0249900
		Os12g0460600
		Os03g0202200
		Os02g0790600
		Os02g0802200
		Os02g0815100
		Os02g0792900
		Os03g0243900
		Os02g0798100
		Os03g0245800
		Os12g0481400
		Os02g0805200
		Os06g0563000
		Os01g0920200
		Os06g0560400
		Os03g0184700
		Os12g0448400
		Os03g0245300
		Os02g0801450
		Os02g0818500
		Os02g0793100
		Os03g0204100
		Os12g0497400
		Os03g0207300
		Os03g0238700
		Os03g0240900
		Os06g0563300
		Os02g0802700
		Os12g0498800
		Os03g0223000
		Os03g0249500
		Os02g0773300
		Os08g0466200
		Os02g0802500
		Os03g0211100
		Os03g0177400
		Os03g0257500
		Os03g0180000
		Os02g0804500
		Os03g0196100
		Os03g0247200
		Os02g0778900
		Os01g0922000
		Os01g0900400
		Os03g0226300
		Os03g0207900
		Os02g0771200
		Os08g0468100
		Os02g0791800
		Os06g0559400
		Os01g0643600
		Os01g0644900
		Os03g0181600
		Os12g0483600
		Os12g0446700
		Os02g0816400
		Os01g0899000
		Os02g0815500
		Os03g0238000
		Os03g0255000
		Os03g0217200
		Os02g0776800
		Os03g0249400
		Os02g0773500
		Os03g0227900
		Os03g0208500
		Os02g0792100
		Os03g0298100
		Os03g0642600
		Os03g0180700
		Os03g0255400
		Os01g0640700
		Os02g0796300
		Os02g0776400
		Os06g0560300
		Os03g0210600
		Os06g0561200
		Os03g0641500
		Os02g0798700
		Os03g0232200
		Os03g0219400
		Os03g0641300
		Os08g0470000
		Os03g0251000
		Os02g0789100
		Os03g0239300
		Os03g0184500
		Os03g0243100
		Os03g0184100
		Os03g0204900
		Os02g0813600
		Os02g0781000
		Os02g0784100
		Os03g0206900
		Os12g0456200
		Os02g0784700
		Os02g0817600
		Os03g0201100
		Os03g0200800
		Os03g0226600
		Os02g0797400
		Os02g0816200
		Os03g0241200
		Os12g0488900
		Os02g0801600
		Os03g0297900
		Os03g0185400
		Os12g0484900
		Os03g0227800
		Os03g0181100
		Os02g0776900
		Os02g0788800
		Os02g0810450
		Os02g0793700
		Os01g0631700
		Os06g0556600
		Os02g0814700
		Os03g0206100
		Os03g0243300
		Os03g0198400
		Os03g0224300
		Os02g0793400
		Os02g0817000
		Os03g0180800
		Os01g0644600
		Os03g0180100
		Os12g0488800
		Os02g0791200
		Os01g0643900
		Os03g0182800
		Os03g0248600
		Os12g0479900
		Os03g0643100
		Os03g0177500
		Os03g0226200
		Os03g0183500
		Os01g0636400
		Os12g0481200
		Os02g0772500
		Os03g0181400
		Os02g0797500
		Os06g0562300
		Os03g0640100
		Os03g0251800
		Os06g0561800
		Os02g0808800
		Os12g0459300
		Os02g0771800
		Os01g0634300
		Os01g0642200
		Os02g0803900
		Os03g0249300
		Os03g0179400
		Os03g0216000
		Os03g0183300
		Os12g0488700
		Os03g0219300
		Os03g0216300
		Os03g0213400
		Os02g0774700
		Os01g0643800
		Os03g0241100
		Os03g0247300
		Os02g0817400
		Os03g0195800
		Os03g0233000
		Os02g0808500
		Os02g0794400
		Os12g0489300
		Os03g0259100
		Os03g0236900
		Os03g0208900
		Os03g0246100
		Os03g0245700
		Os01g0921200
		Os03g0211800
		Os03g0220100
		Os02g0771500
		Os03g0251500
		Os12g0489100
		Os12g0448900
		Os03g0257600
		Os03g0254800
		Os03g0231950
		Os02g0786900
		Os03g0195900
		Os02g0793900
		Os12g0486800
		Os01g0645400
		Os03g0254900
		Os12g0447000
		Os02g0807000
		Os12g0488600
		Os02g0800600
		Os03g0640400
		Os03g0213900
		Os03g0214000
		Os12g0485800
		Os02g0810900
		Os02g0798200
		Os03g0221300
		Os03g0206600
		Os01g0637600
		Os03g0255500
		Os06g0562200
		Os02g0798400
		Os02g0785600
		Os12g0451300
		Os03g0243600
		Os03g0645200
		Os03g0240800
		Os02g0809800
		Os03g0225300
		Os02g0786500
		Os03g0225100
		Os08g0469600
		Os03g0243350
		Os03g0231900
		Os02g0786000
		Os02g0816300
		Os12g0498700
		Os03g0219100
		Os02g0775600
		Os03g0178300
		Os01g0920100
		Os02g0807700
		Os03g0182400
		Os03g0182700
		Os03g0196900
		Os02g0801700
		Os02g0803700
		Os01g0634600
		Os02g0778600
		Os02g0788300
		Os06g0564300
		Os01g0630200
		Os03g0213200
		Os01g0899200
		Os02g0815800
		Os02g0798600
		Os03g0221600
		Os02g0780550
		Os01g0645900
		Os03g0231700
		Os02g0812500
		Os03g0245200
		Os12g0456000
		Os02g0780600
		Os02g0812000
		Os03g0242200
		Os03g0213500
		Os03g0254700
		Os01g0642600
		Os03g0200700
		Os03g0215000
		Os03g0197400
		Os03g0214600
		Os12g0455000
		Os01g0642900
		Os02g0806500
		Os06g0562700
		Os02g0782200
		Os03g0180400
		Os01g0922700
		Os02g0770600
		Os02g0796600
		Os03g0242300
		Os03g0250000
		Os02g0805600
		Os03g0201200
		Os02g0806700
		Os06g0555400
		Os02g0805900
		Os03g0259300
		Os03g0206300
		Os01g0631900
		Os02g0816900
		Os03g0211900
		Os01g0633200
		Os03g0258900
		Os06g0562600
		Os02g0815000
		Os03g0225900
		Os03g0641700
		Os02g0783000
		Os03g0179900
		Os06g0556200
		Os03g0224700
		Os12g0457200
		Os02g0788600
		Os03g0234200
		Os03g0179000
		Os02g0786200
		Os02g0803200
		Os01g0633000
		Os03g0177900
		Os02g0785900
		Os06g0555500
		Os06g0560000
		Os03g0253200
		Os02g0810400
		Os01g0920300
		Os02g0809100
		Os02g0811902
		Os03g0226700
		Os03g0216400
		Os02g0809900
		Os12g0498300
		Os12g0446900
		Os02g0799300
		Os02g0804300
		Os02g0796900
		Os08g0469100
		Os02g0809300
		Os02g0801900
		Os02g0801100
		Os08g0467600
		Os02g0772300
		Os02g0807100
		Os02g0788400
		Os02g0816800
		Os03g0196000
		Os03g0197200
		Os02g0810000
		Os03g0221500
		Os03g0643900
		Os03g0258500
		Os01g0638600
		Os03g0180600
		Os02g0799400
		Os06g0560700
		Os03g0640300
		Os02g0779000
		Os02g0794000
		Os03g0213300
		Os03g0218500
		Os03g0237600
		Os02g0801200
		Os01g0919800
		Os01g0899800
		Os12g0454800
		Os03g0257900
		Os01g0628700
		Os03g0206700
		Os02g0812400
		Os03g0219500
		Os02g0774100
		Os03g0248200
		Os02g0814400
		Os03g0244000
		Os03g0183200
		Os03g0232900
		Os01g0629500
		Os03g0232500
		Os02g0800700
		Os02g0791400
		Os12g0479300
		Os03g0180500
		Os06g0558900
		Os03g0181675
		Os03g0232800
		Os12g0456700
213 MQTLs Microarray RNA-seq	6877	Os07g0569500
		Os09g0486500
		Os02g0635000
		Os09g0372700
		Os08g0395800
		Os07g0589400
		Os01g0314100
		Os07g0516050
		Os05g0455900
		Os05g0554000
		Os04g0610600
		Os01g0122000
		Os08g0422300
		Os09g0489800
		Os01g0213800
		Os09g0487200
		Os06g0494000
		Os04g0640850
		Os06g0314000
		Os05g0578100
		Os08g0300300
		Os06g0207000
		Os04g0431300
		Os04g0382200
		Os10g0530300
		Os08g0485000
		Os02g0667600
		Os04g0540300
		Os09g0131400
		Os07g0493800
		Os02g0505400
		Os11g0211200
		Os06g0163600
		Os10g0525800
		Os01g0855000
		Os01g0218700
		Os07g0577400
		Os04g0380000
		Os11g0265600
		Os02g0747600
		Os08g0197000
		Os05g0558400
		Os04g0539500
		Os02g0269600
		Os08g0500300
		Os11g0183800
		Os05g0222200
		Os01g0228600
		Os03g0278200
		Os08g0407200
		Os02g0705100
		Os11g0600900
		Os07g0591300
		Os02g0663100
		Os01g0852400
		Os01g0789100
		Os02g0206700
		Os07g0486000
		Os08g0517200
		Os08g0299300
		Os04g0545700
		Os07g0564000
		Os01g0844800
		Os02g0640600
		Os04g0589200
		Os01g0830100
		Os01g0758500
		Os05g0452900
		Os01g0844500
		Os05g0164100
		Os03g0667400
		Os08g0478700
		Os04g0429050
		Os01g0747800
		Os08g0174900
		Os11g0582300
		Os05g0437700
		Os01g0847600
		Os04g0623200
		Os04g0429900
		Os01g0663051
		Os08g0496500
		Os06g0109500
		Os02g0681000
		Os07g0446800
		Os08g0104100
		Os05g0388400
		Os05g0476000
		Os07g0602600
		Os02g0465600
		Os04g0604600
		Os08g0475000
		Os01g0209400
		Os07g0569700
		Os03g0667800
		Os04g0434300
		Os01g0759200
		Os08g0514000
		Os08g0462900
		Os08g0521400
		Os05g0112900
		Os02g0637200
		Os12g0573800
		Os05g0567400
		Os03g0694000
		Os06g0681600
		Os06g0608300
		Os02g0652000
		Os07g0434300
		Os06g0206100
		Os08g0206800
		Os02g0753500
		Os02g0266500
		Os10g0340100
		Os04g0649500
		Os06g0191800
		Os04g0583101
		Os05g0520300
		Os10g0392800
		Os02g0298900
		Os02g0202200
		Os06g0188400
		Os06g0288100
		Os10g0564400
		Os02g0637700
		Os01g0876200
		Os06g0602400
		Os02g0302200
		Os03g0284900
		Os06g0127800
		Os05g0563000
		Os05g0467900
		Os01g0728700
		Os08g0480100
		Os01g0884500
		Os01g0854800
		Os10g0534400
		Os10g0327800
		Os04g0350000
		Os09g0518600
		Os04g0611000
		Os01g0318700
		Os02g0332800
		Os05g0564100
		Os05g0215300
		Os05g0468600
		Os02g0204500
		Os08g0450700
		Os04g0402100
		Os03g0670000
		Os09g0309100
		Os01g0205900
		Os10g0203600
		Os09g0413300
		Os02g0678200
		Os06g0129100
		Os02g0198400
		Os11g0265800
		Os11g0483950
		Os04g0388800
		Os11g0536800
		Os08g0408500
		Os07g0563700
		Os02g0552200
		Os03g0311000
		Os06g0476200
		Os02g0741700
		Os05g0252100
		Os05g0560200
		Os03g0383900
		Os04g0434600
		Os01g0612700
		Os02g0217600
		Os06g0514100
		Os09g0333000
		Os05g0526700
		Os08g0459300
		Os01g0205300
		Os07g0294800
		Os08g0373400
		Os08g0484100
		Os01g0224000
		Os05g0427800
		Os05g0501350
		Os01g0847200
		Os06g0548800
		Os10g0369900
		Os02g0478500
		Os05g0582000
		Os02g0503900
		Os09g0535500
		Os07g0591800
		Os08g0518800
		Os09g0299200
		Os01g0201200
		Os02g0728300
		Os04g0603400
		Os06g0188600
		Os01g0821700
		Os11g0193300
		Os12g0536000
		Os07g0206700
		Os06g0589600
		Os07g0518100
		Os08g0524600
		Os02g0325600
		Os08g0485700
		Os07g0413300
		Os09g0522100
		Os03g0151300
		Os08g0493100
		Os06g0669400
		Os04g0631100
		Os07g0223100
		Os08g0109800
		Os02g0695900
		Os12g0510200
		Os03g0647600
		Os03g0386800
		Os06g0574400
		Os11g0479300
		Os09g0255300
		Os06g0667000
		Os05g0525000
		Os01g0797600
		Os10g0321700
		Os05g0574700
		Os01g0834200
		Os06g0504100
		Os09g0361700
		Os08g0433300
		Os01g0125800
		Os07g0621600
		Os03g0129400
		Os01g0873900
		Os06g0580100
		Os07g0565800
		Os11g0207400
		Os05g0171000
		Os01g0203000
		Os07g0564500
		Os02g0651300
		Os09g0116600
		Os01g0841800
		Os02g0669900
		Os06g0667500
		Os07g0617000
		Os02g0514500
		Os11g0153800
		Os03g0133300
		Os03g0669000
		Os08g0108100
		Os03g0130700
		Os05g0432600
		Os01g0810600
		Os02g0767150
		Os02g0712600
		Os07g0574900
		Os09g0505100
		Os07g0538200
		Os05g0533700
		Os03g0305200
		Os07g0588300
		Os01g0851100
		Os06g0320500
		Os04g0641000
		Os08g0269000
		Os01g0223900
		Os05g0436900
		Os06g0606000
		Os02g0640800
		Os11g0444700
		Os06g0537300
		Os09g0296500
		Os01g0835700
		Os04g0537900
		Os02g0744700
		Os05g0558000
		Os01g0839700
		Os08g0512500
		Os05g0220500
		Os05g0571200
		Os01g0221500
		Os01g0851600
		Os05g0417300
		Os04g0448500
		Os11g0475500
		Os07g0580500
		Os06g0274300
		Os06g0574500
		Os07g0604100
		Os11g0153900
		Os09g0422600
		Os02g0724500
		Os06g0327300
		Os06g0343600
		Os08g0530600
		Os08g0226300
		Os01g0891300
		Os07g0267300
		Os01g0801200
		Os07g0583000
		Os06g0685200
		Os04g0650500
		Os06g0288300
		Os01g0624000
		Os09g0537200
		Os06g0618150
		Os04g0647900
		Os03g0611700
		Os06g0320300
		Os11g0303600
		Os01g0839200
		Os07g0597100
		Os03g0323500
		Os05g0383000
		Os06g0474300
		Os02g0280000
		Os11g0549695
		Os08g0488100
		Os07g0437000
		Os02g0731500
		Os05g0506800
		Os08g0234700
		Os02g0197900
		Os11g0154900
		Os07g0222800
		Os10g0386300
		Os03g0381500
		Os03g0683700
		Os01g0850550
		Os05g0569700
		Os02g0322400
		Os05g0535600
		Os07g0549200
		Os03g0327700
		Os11g0207200
		Os05g0510700
		Os01g0650000
		Os09g0535200
		Os03g0342100
		Os05g0437800
		Os11g0258900
		Os05g0366600
		Os06g0160800
		Os07g0485100
		Os02g0625100
		Os11g0302800
		Os01g0831900
		Os05g0162500
		Os02g0726500
		Os05g0473900
		Os05g0489700
		Os05g0528200
		Os05g0225800
		Os05g0398800
		Os04g0403300
		Os02g0481700
		Os02g0517333
		Os02g0247800
		Os01g0187000
		Os09g0497400
		Os08g0510500
		Os03g0646100
		Os02g0635800
		Os11g0544800
		Os08g0226400
		Os11g0621000
		Os10g0409400
		Os01g0120600
		Os11g0156700
		Os02g0214900
		Os08g0412700
		Os08g0108200
		Os05g0460600
		Os06g0480500
		Os01g0836900
		Os06g0127600
		Os06g0630850
		Os11g0593700
		Os07g0178100
		Os07g0601900
		Os03g0654400
		Os04g0544100
		Os04g0618400
		Os02g0725000
		Os04g0648800
		Os05g0457700
		Os03g0672900
		Os07g0590700
		Os06g0472700
		Os06g0320900
		Os01g0761100
		Os05g0281400
		Os02g0257300
		Os06g0303600
		Os01g0191800
		Os05g0516600
		Os08g0208200
		Os07g0231900
		Os09g0488700
		Os08g0193200
		Os03g0339700
		Os05g0472300
		Os10g0431000
		Os02g0215900
		Os08g0105800
		Os06g0680700
		Os09g0534000
		Os01g0795400
		Os05g0493500
		Os06g0165800
		Os05g0417100
		Os09g0306700
		Os07g0448100
		Os05g0491900
		Os04g0437600
		Os09g0519150
		Os09g0486000
		Os08g0509600
		Os04g0450300
		Os06g0185100
		Os03g0124900
		Os06g0111400
		Os07g0508300
		Os12g0425600
		Os08g0244400
		Os08g0365800
		Os02g0625000
		Os06g0538000
		Os02g0208200
		Os08g0359100
		Os08g0254300
		Os08g0497600
		Os06g0124900
		Os10g0330000
		Os05g0574500
		Os02g0739000
		Os07g0249900
		Os05g0536800
		Os10g0378300
		Os05g0170950
		Os03g0626900
		Os05g0495700
		Os05g0429400
		Os05g0565100
		Os03g0159800
		Os02g0226400
		Os05g0574400
		Os02g0261100
		Os06g0160700
		Os09g0314333
		Os05g0405500
		Os04g0642100
		Os06g0191200
		Os11g0551900
		Os05g0524500
		Os09g0537700
		Os08g0205100
		Os02g0491400
		Os06g0304500
		Os01g0213300
		Os02g0743200
		Os01g0840200
		Os09g0502000
		Os01g0866100
		Os04g0546400
		Os01g0213100
		Os10g0533200
		Os02g0685900
		Os08g0528700
		Os02g0630250
		Os03g0348200
		Os04g0449200
		Os01g0875800
		Os06g0472900
		Os02g0468400
		Os11g0160100
		Os11g0550500
		Os03g0651000
		Os08g0518900
		Os07g0231400
		Os01g0748200
		Os08g0517900
		Os01g0187500
		Os06g0318300
		Os03g0650200
		Os08g0481800
		Os06g0624900
		Os08g0242400
		Os07g0516600
		Os11g0207300
		Os06g0266800
		Os05g0465000
		Os06g0338900
		Os01g0728000
		Os06g0547500
		Os08g0441100
		Os05g0392400
		Os01g0867300
		Os07g0294600
		Os02g0206833
		Os11g0194800
		Os05g0114700
		Os03g0654700
		Os11g0557700
		Os06g0616400
		Os05g0500600
		Os08g0434100
		Os09g0407800
		Os06g0273700
		Os05g0410500
		Os04g0615200
		Os06g0530400
		Os07g0572100
		Os03g0616700
		Os04g0391900
		Os05g0491500
		Os04g0543600
		Os02g0671100
		Os01g0725800
		Os05g0526800
		Os05g0569400
		Os08g0522600
		Os07g0543700
		Os01g0860400
		Os01g0602400
		Os02g0625900
		Os06g0299100
		Os11g0300600
		Os06g0505302
		Os08g0202300
		Os08g0494200
		Os01g0755500
		Os09g0527900
		Os06g0342000
		Os09g0533900
		Os01g0201100
		Os07g0541500
		Os05g0576700
		Os06g0678500
		Os04g0388601
		Os07g0406300
		Os06g0606800
		Os04g0594400
		Os01g0867900
		Os06g0565100
		Os06g0593100
		Os02g0725200
		Os01g0876500
		Os02g0198600
		Os06g0484500
		Os01g0191200
		Os07g0179400
		Os09g0133600
		Os06g0591400
		Os02g0642700
		Os07g0549600
		Os07g0579100
		Os12g0517100
		Os05g0572000
		Os03g0292100
		Os04g0457500
		Os08g0218700
		Os06g0497600
		Os11g0525800
		Os09g0485500
		Os07g0506000
		Os04g0645100
		Os01g0189100
		Os01g0188400
		Os04g0393500
		Os09g0421200
		Os05g0537400
		Os04g0644800
		Os04g0600300
		Os03g0335300
		Os09g0380600
		Os08g0526200
		Os07g0301200
		Os09g0482840
		Os05g0553800
		Os02g0755400
		Os05g0512400
		Os08g0224700
		Os09g0345300
		Os01g0827200
		Os01g0610600
		Os06g0320200
		Os01g0598900
		Os07g0546000
		Os06g0304600
		Os02g0744000
		Os07g0194800
		Os01g0186700
		Os02g0510200
		Os05g0569000
		Os07g0258400
		Os10g0422000
		Os01g0839300
		Os05g0581800
		Os11g0586900
		Os05g0560500
		Os08g0207500
		Os05g0492000
		Os03g0143700
		Os08g0487000
		Os04g0633200
		Os08g0511200
		Os06g0479200
		Os05g0433800
		Os05g0491100
		Os03g0334000
		Os09g0284300
		Os03g0151600
		Os06g0473700
		Os11g0608300
		Os02g0523800
		Os05g0565500
		Os01g0756400
		Os08g0208700
		Os02g0720600
		Os01g0725600
		Os07g0594400
		Os07g0551300
		Os08g0206700
		Os10g0531900
		Os04g0437500
		Os05g0508800
		Os08g0420700
		Os09g0491852
		Os02g0467500
		Os01g0126600
		Os01g0189700
		Os05g0388600
		Os05g0451100
		Os04g0310800
		Os08g0510700
		Os05g0531200
		Os08g0110300
		Os11g0479100
		Os03g0122000
		Os01g0194000
		Os06g0479400
		Os01g0834500
		Os06g0325700
		Os08g0520900
		Os01g0759000
		Os07g0485400
		Os08g0515900
		Os02g0535700
		Os09g0310800
		Os08g0472800
		Os06g0611500
		Os01g0769000
		Os05g0566400
		Os05g0584300
		Os08g0503200
		Os04g0556000
		Os02g0717300
		Os02g0762300
		Os08g0509500
		Os08g0103500
		Os08g0491200
		Os07g0592600
		Os07g0556300
		Os02g0495400
		Os09g0419100
		Os06g0206900
		Os11g0261900
		Os10g0432400
		Os03g0663400
		Os09g0407200
		Os02g0244700
		Os06g0115800
		Os02g0623932
		Os10g0527400
		Os11g0183900
		Os08g0521200
		Os11g0199600
		Os01g0310500
		Os07g0586100
		Os11g0311300
		Os10g0419600
		Os08g0474500
		Os04g0584600
		Os05g0553400
		Os07g0496250
		Os11g0271000
		Os09g0524300
		Os08g0524400
		Os01g0219500
		Os09g0397200
		Os11g0282700
		Os09g0504000
		Os07g0412100
		Os03g0280700
		Os04g0539100
		Os01g0764600
		Os02g0522100
		Os05g0485800
		Os05g0496500
		Os05g0508500
		Os01g0209700
		Os03g0280800
		Os06g0328900
		Os03g0698350
		Os09g0135100
		Os06g0474500
		Os12g0577100
		Os02g0207500
		Os04g0448900
		Os07g0540500
		Os07g0249800
		Os08g0527100
		Os01g0227700
		Os01g0649900
		Os03g0684500
		Os01g0853400
		Os11g0530600
		Os08g0520400
		Os03g0304400
		Os10g0363300
		Os08g0198100
		Os09g0255000
		Os10g0195250
		Os08g0117200
		Os05g0244500
		Os08g0499700
		Os05g0241000
		Os05g0495100
		Os11g0290600
		Os05g0500400
		Os02g0624300
		Os01g0602600
		Os05g0111100
		Os06g0472000
		Os11g0579200
		Os01g0892600
		Os01g0615300
		Os03g0612400
		Os04g0403600
		Os01g0739200
		Os01g0805400
		Os09g0507500
		Os07g0507500
		Os08g0286500
		Os01g0823300
		Os09g0502600
		Os08g0476400
		Os07g0580900
		Os02g0199300
		Os02g0209400
		Os04g0609600
		Os01g0185900
		Os03g0695400
		Os05g0501200
		Os02g0747500
		Os02g0671200
		Os02g0464400
		Os01g0749100
		Os08g0199100
		Os10g0317900
		Os05g0506500
		Os01g0195500
		Os09g0252700
		Os02g0199800
		Os05g0421600
		Os02g0255500
		Os01g0755700
		Os02g0258800
		Os02g0215200
		Os08g0474000
		Os01g0197500
		Os01g0326100
		Os03g0639200
		Os08g0532900
		Os11g0490900
		Os06g0602900
		Os06g0543400
		Os09g0517000
		Os06g0114600
		Os05g0447500
		Os05g0466900
		Os07g0283125
		Os01g0844700
		Os05g0418000
		Os08g0233900
		Os02g0327700
		Os11g0186400
		Os02g0692700
		Os05g0577500
		Os11g0539700
		Os10g0533100
		Os06g0523300
		Os01g0870100
		Os01g0726400
		Os11g0516400
		Os01g0857200
		Os08g0104700
		Os01g0205500
		Os01g0664500
		Os09g0536000
		Os01g0198900
		Os03g0379400
		Os12g0577800
		Os05g0488100
		Os11g0152500
		Os02g0714300
		Os01g0205700
		Os11g0262600
		Os02g0724300
		Os09g0504400
		Os01g0209200
		Os06g0506200
		Os05g0438500
		Os01g0767600
		Os02g0754600
		Os01g0830500
		Os08g0436100
		Os06g0129800
		Os02g0271900
		Os05g0555700
		Os02g0633200
		Os01g0611900
		Os06g0270900
		Os02g0677300
		Os02g0635700
		Os09g0499000
		Os02g0639900
		Os01g0734800
		Os08g0428200
		Os04g0436800
		Os01g0327000
		Os07g0580800
		Os08g0449901
		Os09g0293400
		Os02g0266000
		Os05g0499600
		Os02g0314300
		Os02g0216500
		Os01g0856900
		Os10g0524700
		Os01g0878900
		Os02g0517900
		Os02g0709100
		Os07g0192000
		Os02g0728100
		Os01g0881800
		Os07g0496200
		Os05g0502500
		Os05g0515700
		Os08g0529300
		Os01g0827800
		Os03g0674700
		Os12g0518200
		Os09g0520600
		Os07g0603900
		Os01g0225200
		Os10g0368100
		Os01g0886200
		Os06g0273800
		Os01g0206700
		Os09g0489200
		Os07g0484800
		Os08g0299400
		Os01g0744000
		Os05g0433600
		Os08g0359900
		Os05g0437300
		Os07g0184500
		Os02g0498300
		Os11g0506800
		Os11g0155600
		Os02g0758000
		Os08g0110100
		Os03g0133400
		Os07g0189800
		Os08g0508800
		Os03g0388800
		Os06g0666600
		Os03g0312600
		Os09g0508200
		Os02g0740400
		Os09g0249900
		Os01g0846900
		Os11g0595200
		Os06g0507900
		Os02g0671800
		Os07g0565500
		Os06g0124300
		Os08g0515800
		Os06g0683100
		Os08g0386800
		Os12g0420400
		Os06g0114400
		Os01g0768600
		Os09g0485900
		Os06g0332400
		Os07g0249100
		Os09g0425900
		Os09g0412900
		Os03g0129800
		Os05g0559800
		Os02g0651500
		Os01g0283500
		Os02g0480900
		Os05g0420600
		Os02g0753300
		Os04g0432400
		Os01g0205200
		Os02g0684600
		Os05g0576300
		Os10g0366400
		Os06g0339500
		Os05g0510100
		Os06g0308200
		Os08g0214900
		Os02g0708200
		Os08g0125200
		Os02g0318100
		Os01g0767100
		Os01g0200500
		Os01g0299300
		Os07g0424400
		Os05g0165900
		Os07g0592200
		Os05g0456300
		Os08g0494000
		Os01g0819700
		Os01g0195100
		Os07g0538400
		Os03g0132000
		Os06g0632200
		Os11g0441500
		Os03g0323900
		Os07g0601600
		Os02g0750100
		Os06g0198800
		Os11g0610700
		Os06g0162600
		Os02g0726700
		Os04g0607100
		Os10g0406300
		Os02g0711200
		Os07g0184900
		Os05g0581700
		Os01g0211600
		Os08g0374600
		Os05g0365600
		Os06g0274200
		Os02g0638000
		Os10g0204100
		Os04g0585200
		Os01g0757900
		Os11g0256400
		Os06g0120732
		Os01g0857900
		Os03g0296200
		Os11g0525600
		Os05g0116500
		Os06g0125500
		Os11g0186800
		Os03g0298600
		Os04g0593800
		Os03g0154100
		Os07g0569100
		Os08g0525100
		Os03g0381300
		Os03g0285300
		Os01g0868900
		Os08g0480800
		Os06g0484600
		Os06g0360300
		Os10g0528300
		Os08g0517800
		Os06g0607700
		Os05g0508400
		Os05g0490900
		Os08g0180400
		Os03g0666200
		Os01g0314300
		Os10g0415800
		Os03g0115100
		Os04g0545100
		Os09g0271100
		Os05g0115600
		Os06g0551400
		Os08g0327700
		Os03g0125700
		Os05g0273500
		Os01g0764300
		Os02g0479700
		Os08g0486700
		Os10g0329300
		Os02g0204201
		Os10g0195600
		Os01g0867700
		Os05g0563900
		Os06g0498400
		Os03g0351800
		Os07g0207700
		Os06g0179500
		Os02g0702700
		Os07g0537500
		Os04g0403200
		Os01g0839500
		Os04g0540200
		Os05g0397800
		Os08g0202400
		Os05g0519700
		Os04g0637500
		Os02g0520100
		Os03g0351700
		Os02g0234400
		Os05g0168800
		Os01g0652800
		Os04g0402200
		Os01g0842200
		Os06g0523400
		Os01g0297700
		Os01g0662300
		Os05g0565200
		Os06g0367500
		Os08g0512200
		Os11g0155000
		Os07g0615400
		Os01g0759900
		Os05g0429000
		Os05g0554100
		Os06g0535900
		Os08g0169800
		Os01g0651100
		Os09g0297800
		Os09g0526000
		Os01g0225100
		Os05g0407200
		Os09g0532500
		Os03g0279000
		Os06g0674800
		Os10g0327000
		Os03g0610900
		Os03g0385900
		Os02g0510400
		Os05g0518200
		Os01g0738600
		Os04g0437300
		Os01g0823900
		Os02g0327500
		Os02g0489550
		Os10g0532800
		Os12g0433200
		Os05g0110100
		Os08g0195400
		Os01g0869900
		Os08g0129800
		Os01g0856500
		Os08g0525600
		Os08g0327400
		Os04g0458200
		Os07g0563400
		Os05g0431700
		Os09g0347300
		Os10g0392400
		Os01g0866600
		Os06g0498900
[truncated: 33,437 more rows]
