# Supplementary material for: Uncovering the Genomic Regions Associated with Yield Maintenance in Rice Under Drought Stress Using an Integrated Meta-Analysis Approach
Source: Rice (N Y). 2024 Jan 16;17:7. doi: 10.1186/s12284-024-00684-1 (PMC10792158; doi:10.1186/s12284-024-00684-1)
Supplement: Supplementary file 16 — Additional file 16: Supplementary Table S13. Common genes among the DEGs (based on the related RNA-seq and microarray experiments), the genes located in the MQTL regions detected by inclusive MQTL analysis (96 MQTL), the genes placed within the MQTL areas identified for the distinct traits (213 MQTLs) and the genes located in significant SNPs based on GWAS studies. [file 12284_2024_684_MOESM16_ESM.xlsx]

## Sheet: Sheet1
Supplementary Table S13. Common genes among the DEGs (based on the related RNA-seq and microarray experiments), the genes located in the MQTL regions detected by inclusive MQTL analysis (96 MQTL), the genes placed within the MQTL areas identified for the distinct traits (213 MQTLs) and the genes located in significant SNPs based on GWAS studies.
[96 MQTL] and [213 MQTL] and [RNA-seq] and [Microarray ] and [GWAS]:
Os01g0221300
Os01g0221400
Os01g0221600
Os01g0824000
Os01g0824600
Os01g0824700
Os01g0881800
Os01g0882000
Os01g0882300
Os01g0882400
Os01g0884300
Os01g0884700
Os01g0884850
Os01g0885000
Os01g0885600
Os02g0212300
Os02g0212500
Os02g0517900
Os02g0537400
Os02g0662700
Os02g0663100
Os02g0700300
Os02g0700400
Os02g0700600
Os02g0700700
Os02g0709300
Os02g0715300
Os02g0715400
Os02g0751600
Os02g0751800
Os02g0751900
Os02g0752000
Os02g0775050
Os02g0775100
Os02g0775300
Os02g0776600
Os03g0120900
Os03g0197000
Os03g0197100
Os03g0197300
Os03g0304800
Os04g0310800
Os04g0311400
Os04g0377932
Os04g0378575
Os04g0379300
Os04g0380000
Os04g0380200
Os04g0380300
Os04g0393500
Os04g0394100
Os04g0394200
Os04g0398000
Os04g0398700
Os04g0431000
Os04g0431200
Os04g0431300
Os04g0553800
Os04g0614000
Os04g0614500
Os04g0614600
Os05g0394900
Os05g0395000
Os05g0395300
Os07g0267300
Os07g0501700
Os07g0501800
Os07g0509200
Os07g0509700
Os07g0509800
Os08g0262500
Os08g0263400
Os08g0323400
Os10g0339600
Os10g0340301
Os10g0341101
Os10g0343000
Os10g0343100
Os10g0343400
Os10g0343900
Os10g0344000
Os10g0345100
[96 MQTL] and [213 MQTL] and [RNA-seq] and [GWAS]:
Os01g0221900
Os01g0823951
Os01g0881950
Os01g0882100
Os01g0882250
Os01g0884350
Os01g0884400
Os01g0884900
Os01g0885700
Os02g0517700
Os02g0537450
Os02g0537500
Os02g0700350
Os02g0700650
Os02g0775200
Os03g0197050
Os03g0197175
Os03g0197800
Os04g0380400
Os04g0394500
Os04g0430800
Os04g0430950
Os04g0431700
Os04g0554200
Os05g0395025
Os06g0278150
Os07g0267200
Os07g0494700
Os07g0509600
Os08g0170200
Os10g0341401
Os10g0343050
Os10g0343500
Os10g0344500
Os11g0546900
Os11g0547800
[96 MQTL] and [213 MQTL] and [RNA-seq] and [Microarray ]:
Os01g0113800
Os01g0114100
Os01g0114300
Os01g0115600
Os01g0116200
Os01g0116300
Os01g0117500
Os01g0118000
Os01g0119050
Os01g0120500
Os01g0120600
Os01g0213300
Os01g0213400
Os01g0214200
Os01g0214400
Os01g0214600
Os01g0215500
Os01g0215700
Os01g0217800
Os01g0218800
Os01g0218900
Os01g0219100
Os01g0219200
Os01g0220100
Os01g0220200
Os01g0220700
Os01g0220900
Os01g0222300
Os01g0222700
Os01g0223200
Os01g0223700
Os01g0224000
Os01g0224200
Os01g0224400
Os01g0224700
Os01g0225000
Os01g0225100
Os01g0225300
Os01g0225400
Os01g0225600
Os01g0226300
Os01g0226400
Os01g0226500
Os01g0226700
Os01g0227100
Os01g0227200
Os01g0227300
Os01g0227700
Os01g0227800
Os01g0228400
Os01g0228500
Os01g0228600
Os01g0229000
Os01g0229300
Os01g0229400
Os01g0229500
Os01g0229600
Os01g0625200
Os01g0625900
Os01g0626100
Os01g0627400
Os01g0627500
Os01g0627900
Os01g0628900
Os01g0629400
Os01g0629600
Os01g0629900
Os01g0630300
Os01g0631100
Os01g0631200
Os01g0631400
Os01g0631800
Os01g0632700
Os01g0633100
Os01g0633400
Os01g0635200
Os01g0635400
Os01g0636600
Os01g0637800
Os01g0639200
Os01g0639600
Os01g0640600
Os01g0641000
Os01g0641700
Os01g0641800
Os01g0642000
Os01g0643300
Os01g0644000
Os01g0644200
Os01g0644500
Os01g0645000
Os01g0645200
Os01g0646800
Os01g0649900
Os01g0650000
Os01g0651100
Os01g0651800
Os01g0651932
Os01g0652100
Os01g0652800
Os01g0654400
Os01g0654500
Os01g0656200
Os01g0656400
Os01g0658500
Os01g0658900
Os01g0659200
Os01g0660200
Os01g0660300
Os01g0660500
Os01g0660700
Os01g0660900
Os01g0661000
Os01g0662300
Os01g0662700
Os01g0663051
Os01g0663300
Os01g0745300
Os01g0746200
Os01g0746700
Os01g0747300
Os01g0747400
Os01g0747500
Os01g0747600
Os01g0747800
Os01g0748200
Os01g0748500
Os01g0748600
Os01g0748800
Os01g0748900
Os01g0749100
Os01g0788900
Os01g0789100
Os01g0789200
Os01g0793300
Os01g0793800
Os01g0794100
Os01g0794500
Os01g0794800
Os01g0795100
Os01g0795300
Os01g0795400
Os01g0795600
Os01g0796400
Os01g0797600
Os01g0797800
Os01g0798200
Os01g0798500
Os01g0798800
Os01g0799500
Os01g0800300
Os01g0800400
Os01g0800500
Os01g0801000
Os01g0801100
Os01g0801200
Os01g0801600
Os01g0802000
Os01g0802200
Os01g0802600
Os01g0802700
Os01g0803200
Os01g0803300
Os01g0804400
Os01g0804900
Os01g0805000
Os01g0805100
Os01g0805300
Os01g0805400
Os01g0805500
Os01g0816100
Os01g0817650
Os01g0817800
Os01g0818000
Os01g0818300
Os01g0818600
Os01g0819000
Os01g0819700
Os01g0820000
Os01g0822200
Os01g0822800
Os01g0823100
Os01g0823200
Os01g0823300
Os01g0823600
Os01g0823700
Os01g0823900
Os01g0824800
Os01g0825000
Os01g0825800
Os01g0825900
Os01g0826000
Os01g0826400
Os01g0826900
Os01g0827200
Os01g0827500
Os01g0828100
Os01g0829100
Os01g0829400
Os01g0829800
Os01g0830000
Os01g0830100
Os01g0830200
Os01g0830500
Os01g0830700
Os01g0831300
Os01g0831900
Os01g0832000
Os01g0832100
Os01g0832300
Os01g0881300
Os01g0883800
Os01g0921300
Os01g0921500
Os01g0921600
Os01g0922800
Os02g0203700
Os02g0204201
Os02g0204400
Os02g0204500
Os02g0206100
Os02g0206700
Os02g0207400
Os02g0207500
Os02g0208300
Os02g0209300
Os02g0209400
Os02g0210700
Os02g0211200
Os02g0211500
Os02g0213100
Os02g0214900
Os02g0215200
Os02g0215700
Os02g0215900
Os02g0216500
Os02g0217400
Os02g0217500
Os02g0217600
Os02g0281000
Os02g0281200
Os02g0282000
Os02g0282100
Os02g0284500
Os02g0284800
Os02g0285700
Os02g0285800
Os02g0288000
Os02g0290500
Os02g0294100
Os02g0294700
Os02g0297200
Os02g0298200
Os02g0298900
Os02g0299200
Os02g0299300
Os02g0300700
Os02g0301500
Os02g0302200
Os02g0303500
Os02g0304900
Os02g0305600
Os02g0306900
Os02g0307800
Os02g0308800
Os02g0312700
Os02g0313400
Os02g0313450
Os02g0313500
Os02g0314300
Os02g0314400
Os02g0314600
Os02g0315600
Os02g0317500
Os02g0317700
Os02g0318100
Os02g0318200
Os02g0319100
Os02g0320300
Os02g0321000
Os02g0321600
Os02g0322400
Os02g0323000
Os02g0325600
Os02g0326000
Os02g0326500
Os02g0513100
Os02g0514500
Os02g0515200
Os02g0515600
Os02g0516400
Os02g0517333
Os02g0518000
Os02g0518100
Os02g0519300
Os02g0520100
Os02g0520750
Os02g0521300
Os02g0521800
Os02g0522100
Os02g0522700
Os02g0523100
Os02g0523500
Os02g0523800
Os02g0524550
Os02g0524600
Os02g0525100
Os02g0525900
Os02g0526000
Os02g0526400
Os02g0526500
Os02g0527200
Os02g0527500
Os02g0528100
Os02g0528900
Os02g0529600
Os02g0530500
Os02g0530600
Os02g0531200
Os02g0532500
Os02g0532900
Os02g0533000
Os02g0533200
Os02g0534000
Os02g0534400
Os02g0535400
Os02g0535700
Os02g0535901
Os02g0536400
Os02g0536500
Os02g0537000
Os02g0537200
Os02g0655100
Os02g0655200
Os02g0655500
Os02g0656100
Os02g0656200
Os02g0656600
Os02g0657000
Os02g0657700
Os02g0658000
Os02g0658100
Os02g0658200
Os02g0658500
Os02g0658800
Os02g0661300
Os02g0661500
Os02g0663300
Os02g0664300
Os02g0692700
Os02g0693000
Os02g0693200
Os02g0693500
Os02g0693700
Os02g0695600
Os02g0695900
Os02g0696500
Os02g0697400
Os02g0697500
Os02g0697600
Os02g0697900
Os02g0698000
Os02g0699300
Os02g0699700
Os02g0702000
Os02g0702700
Os02g0703600
Os02g0704300
Os02g0704500
Os02g0704600
Os02g0704800
Os02g0704900
Os02g0705100
Os02g0705400
Os02g0706400
Os02g0707100
Os02g0707900
Os02g0708000
Os02g0708100
Os02g0708200
Os02g0708400
Os02g0709000
Os02g0709100
Os02g0710700
Os02g0710900
Os02g0711000
Os02g0711200
Os02g0711300
Os02g0711400
Os02g0711900
Os02g0712400
Os02g0712500
Os02g0712600
Os02g0712700
Os02g0713500
Os02g0713700
Os02g0713900
Os02g0714000
Os02g0714100
Os02g0714200
Os02g0714300
Os02g0714500
Os02g0714600
Os02g0716600
Os02g0717200
Os02g0717300
Os02g0717500
Os02g0718600
Os02g0718900
Os02g0719100
Os02g0719600
Os02g0719800
Os02g0720100
Os02g0720200
Os02g0720500
Os02g0720600
Os02g0720700
Os02g0720900
Os02g0721700
Os02g0722300
Os02g0724100
Os02g0724300
Os02g0724500
Os02g0725000
Os02g0725100
Os02g0725200
Os02g0725300
Os02g0725600
Os02g0726300
Os02g0726400
Os02g0726500
Os02g0726700
Os02g0727100
Os02g0727700
Os02g0728100
Os02g0728300
Os02g0728700
Os02g0729300
Os02g0729400
Os02g0729500
Os02g0730000
Os02g0730300
Os02g0730600
Os02g0730800
Os02g0731500
Os02g0732600
Os02g0732900
Os02g0733500
Os02g0734300
Os02g0734800
Os02g0734900
Os02g0735100
Os02g0736100
Os02g0736200
Os02g0738100
Os02g0738200
Os02g0738300
Os02g0738600
Os02g0738900
Os02g0739000
Os02g0739100
Os02g0739400
Os02g0745800
Os02g0746000
Os02g0747500
Os02g0747600
Os02g0747900
Os02g0748100
Os02g0748300
Os02g0748800
Os02g0749000
Os02g0749300
Os02g0749500
Os02g0750100
Os02g0750400
Os02g0750500
Os02g0750600
Os02g0753000
Os02g0753300
Os02g0753500
Os02g0753700
Os02g0753800
Os02g0754100
Os02g0754600
Os02g0754900
Os02g0755400
Os02g0755500
Os02g0756200
Os02g0756800
Os02g0757400
Os02g0758000
Os02g0758200
Os02g0758800
Os02g0759000
Os02g0759500
Os02g0759900
Os02g0760000
Os02g0760200
Os02g0761100
Os02g0761400
Os02g0762300
Os02g0762600
Os02g0762800
Os02g0763000
Os02g0763200
Os02g0763501
Os02g0763800
Os02g0764400
Os02g0764500
Os02g0765900
Os02g0766000
Os02g0767000
Os02g0767150
Os02g0767500
Os02g0768200
Os02g0768600
Os02g0769800
Os02g0769900
Os02g0770700
Os02g0770800
Os02g0771100
Os02g0771400
Os02g0771700
Os02g0772000
Os02g0773200
Os02g0773600
Os02g0774200
Os02g0774300
Os02g0777800
Os02g0778200
Os02g0778400
Os02g0778500
Os02g0779200
Os02g0779300
Os02g0780500
Os02g0780700
Os02g0780800
Os02g0781400
Os02g0781700
Os02g0781800
Os02g0781900
Os02g0782100
Os02g0782300
Os02g0782500
Os02g0782600
Os02g0783100
Os02g0783625
Os02g0784400
Os02g0784900
Os02g0787200
Os02g0787500
Os02g0787600
Os02g0787800
Os02g0788500
Os02g0789400
Os02g0789600
Os02g0789700
Os02g0790500
Os02g0791300
Os02g0791500
Os02g0791700
Os02g0792800
Os02g0793000
Os02g0793200
Os02g0793300
Os02g0793500
Os02g0793800
Os02g0794500
Os02g0794600
Os02g0794700
Os02g0794900
Os02g0795000
Os02g0795300
Os02g0810500
Os02g0813000
Os02g0813350
Os02g0813500
Os02g0813800
Os02g0814000
Os02g0814100
Os02g0814200
Os02g0814300
Os02g0815200
Os02g0815300
Os02g0815400
Os02g0815600
Os02g0815700
Os02g0815900
Os02g0816000
Os02g0816100
Os02g0816500
Os02g0816600
Os02g0816700
Os02g0817500
Os02g0817700
Os02g0817800
Os02g0817900
Os02g0818000
Os02g0818800
Os02g0818900
Os03g0118800
Os03g0118900
Os03g0119700
Os03g0119966
Os03g0120100
Os03g0122000
Os03g0122200
Os03g0122300
Os03g0147400
Os03g0147700
Os03g0148000
Os03g0148700
Os03g0148800
Os03g0149000
Os03g0149400
Os03g0150600
Os03g0150800
Os03g0151300
Os03g0151400
Os03g0151600
Os03g0151700
Os03g0152000
Os03g0152100
Os03g0152400
Os03g0152600
Os03g0152700
Os03g0152800
Os03g0152900
Os03g0153400
Os03g0153900
Os03g0154000
Os03g0154100
Os03g0155000
Os03g0155500
Os03g0156600
Os03g0156700
Os03g0157300
Os03g0157500
Os03g0157900
Os03g0158200
Os03g0158600
Os03g0158700
Os03g0159600
Os03g0159800
Os03g0159900
Os03g0160000
Os03g0160100
Os03g0160600
Os03g0160900
Os03g0161200
Os03g0161400
Os03g0161500
Os03g0161600
Os03g0161900
Os03g0162400
Os03g0162900
Os03g0163000
Os03g0163400
Os03g0182900
Os03g0183000
Os03g0183100
Os03g0183800
Os03g0184300
Os03g0184600
Os03g0195300
Os03g0195450
Os03g0195500
Os03g0196400
Os03g0196600
Os03g0196800
Os03g0197900
Os03g0198300
Os03g0198500
Os03g0198600
Os03g0198900
Os03g0199000
Os03g0199300
Os03g0200200
Os03g0200500
Os03g0201000
Os03g0201400
Os03g0201600
Os03g0201700
Os03g0201800
Os03g0202001
Os03g0202300
Os03g0203000
Os03g0203100
Os03g0203200
Os03g0203700
Os03g0203800
Os03g0205700
Os03g0205800
Os03g0206400
Os03g0206800
Os03g0207200
Os03g0207250
Os03g0207400
Os03g0209500
Os03g0209600
Os03g0209800
Os03g0210400
Os03g0210700
Os03g0210900
Os03g0211600
Os03g0211700
Os03g0212200
Os03g0212400
Os03g0212800
Os03g0213100
Os03g0213600
Os03g0178100
Os03g0178200
Os03g0178400
Os03g0178500
Os03g0179700
Os03g0180300
Os03g0180900
Os03g0291800
Os03g0292100
Os03g0292200
Os03g0292700
Os03g0294100
Os03g0294200
Os03g0294600
Os03g0294700
Os03g0294900
Os03g0296200
Os03g0296600
Os03g0296800
Os03g0298300
Os03g0298600
Os03g0299200
Os03g0299700
Os03g0299900
Os03g0300000
Os03g0300200
Os03g0300600
Os03g0300700
Os03g0300900
Os03g0301200
Os03g0301400
Os03g0301700
Os03g0302000
Os03g0302200
Os03g0302500
Os03g0302700
Os03g0302800
Os03g0303100
Os03g0304400
Os03g0304500
Os03g0338600
Os03g0339700
Os03g0340500
Os03g0341000
Os03g0341200
Os03g0341600
Os03g0342100
Os03g0342900
Os03g0343300
Os03g0343400
Os03g0343700
Os03g0344100
Os03g0347800
Os03g0347900
Os03g0348200
Os03g0349000
Os03g0349200
Os03g0351300
Os03g0351500
Os03g0351700
Os03g0351800
Os03g0352400
Os03g0352450
Os03g0353900
Os03g0355100
Os03g0355700
Os03g0355800
Os03g0355900
Os03g0356414
Os03g0356498
Os03g0356582
Os03g0356638
Os03g0356700
Os03g0358100
Os03g0359100
Os03g0359700
Os03g0360600
Os03g0362200
Os03g0383800
Os03g0385301
Os03g0386000
Os03g0386500
Os03g0386800
Os03g0387800
Os03g0387900
Os03g0610800
Os03g0610900
Os03g0640000
Os03g0640800
Os03g0643300
Os03g0644000
Os03g0644400
Os03g0645100
Os03g0645900
Os03g0646100
Os03g0647400
Os03g0647600
Os03g0648300
Os04g0306400
Os04g0307200
Os04g0307500
Os04g0308000
Os04g0310400
Os04g0311500
Os04g0312100
Os04g0316200
Os04g0317300
Os04g0379400
Os04g0379600
Os04g0379700
Os04g0379900
Os04g0388500
Os04g0388601
Os04g0388700
Os04g0388800
Os04g0389600
Os04g0389800
Os04g0390500
Os04g0390600
Os04g0390700
Os04g0390800
Os04g0391900
Os04g0392300
Os04g0396800
Os04g0397500
Os04g0397601
Os04g0429050
Os04g0429500
Os04g0429600
Os04g0429800
Os04g0429900
Os04g0430200
Os04g0430600
Os04g0432100
Os04g0432200
Os04g0432400
Os04g0434300
Os04g0434400
Os04g0434600
Os04g0434800
Os04g0435000
Os04g0436800
Os04g0455600
Os04g0457000
Os04g0457200
Os04g0457500
Os04g0457800
Os04g0458200
Os04g0458300
Os04g0458600
Os04g0545100
Os04g0545300
Os04g0545600
Os04g0546300
Os04g0546400
Os04g0546500
Os04g0546800
Os04g0547900
Os04g0548100
Os04g0548300
Os04g0548700
Os04g0549600
Os04g0549700
Os04g0549800
Os04g0550200
Os04g0550600
Os04g0550700
Os04g0553300
Os04g0555500
Os04g0556500
Os04g0576800
Os04g0577000
Os04g0577300
Os04g0577600
Os04g0577800
Os04g0578000
Os04g0578200
Os04g0578300
Os04g0578400
Os04g0578600
Os04g0578800
Os04g0579200
Os04g0579700
Os04g0580300
Os04g0580400
Os04g0609600
Os04g0610400
Os04g0610600
Os04g0611000
Os04g0611300
Os04g0611400
Os04g0612000
Os04g0612500
Os04g0612600
Os04g0612800
Os04g0613400
Os04g0613700
Os04g0615000
Os04g0615100
Os04g0615200
Os04g0615500
Os04g0615800
Os04g0615900
Os04g0616600
Os04g0616700
Os04g0616900
Os04g0617050
Os04g0617600
Os04g0618200
Os04g0618400
Os04g0618700
Os05g0108300
Os05g0108800
Os05g0110000
Os05g0110100
Os05g0110300
Os05g0110800
Os05g0111100
Os05g0112000
Os05g0112800
Os05g0161200
Os05g0161400
Os05g0161500
Os05g0161700
Os05g0162500
Os05g0163300
Os05g0163400
Os05g0163700
Os05g0164100
Os05g0165900
Os05g0168300
Os05g0168500
Os05g0168800
Os05g0169000
Os05g0170000
Os05g0170300
Os05g0170800
Os05g0170950
Os05g0171000
Os05g0171200
Os05g0223000
Os05g0223200
Os05g0224700
Os05g0225800
Os05g0226000
Os05g0227800
Os05g0228000
Os05g0228400
Os05g0241000
Os05g0241400
Os05g0244500
Os05g0244600
Os05g0247800
Os05g0249100
Os05g0252100
Os05g0253200
Os05g0255800
Os05g0256000
Os05g0358200
Os05g0358400
Os05g0358500
Os05g0358700
Os05g0361200
Os05g0361500
Os05g0361700
Os05g0361900
Os05g0362300
Os05g0362500
Os05g0363100
Os05g0363200
Os05g0363500
Os05g0363600
Os05g0365200
Os05g0365500
Os05g0365600
Os05g0365700
Os05g0366600
Os05g0367000
Os05g0367400
Os05g0368000
Os05g0369300
Os05g0387700
Os05g0388400
Os05g0388600
Os05g0389300
Os05g0389400
Os05g0389500
Os05g0389800
Os05g0390100
Os05g0390600
Os05g0390932
Os05g0392100
Os05g0392400
Os05g0392700
Os05g0393100
Os05g0393400
Os05g0393700
Os05g0397800
Os05g0398000
Os05g0398800
Os05g0399200
Os05g0399800
Os05g0400100
Os05g0400600
Os05g0401000
Os05g0401100
Os05g0401200
Os05g0401300
Os05g0423500
Os05g0424800
Os05g0425700
Os05g0426100
Os05g0426900
Os05g0427100
Os05g0428100
Os05g0428700
Os05g0429000
Os05g0429100
Os05g0430400
Os05g0527700
Os05g0527800
Os05g0527900
Os05g0528000
Os05g0529000
Os05g0529200
Os05g0529400
Os05g0529900
Os05g0530300
Os05g0530400
Os05g0531100
Os05g0531200
Os05g0531500
Os05g0533500
Os05g0533700
Os05g0534000
Os05g0534400
Os05g0534800
Os05g0535500
Os05g0535900
Os05g0536000
Os05g0536900
Os05g0537100
Os05g0537400
Os05g0537700
Os05g0539400
Os05g0539500
Os05g0539900
Os05g0540200
Os06g0130200
Os06g0130500
Os06g0130600
Os06g0130800
Os06g0131300
Os06g0163000
Os06g0163300
Os06g0163500
Os06g0163600
Os06g0164000
Os06g0164400
Os06g0165300
Os06g0165800
Os06g0166000
Os06g0166400
Os06g0166900
Os06g0167000
Os06g0167200
Os06g0167400
Os06g0168700
Os06g0170500
Os06g0171800
Os06g0171900
Os06g0172000
Os06g0172200
Os06g0174300
Os06g0175400
Os06g0175500
Os06g0175800
Os06g0178900
Os06g0179500
Os06g0179700
Os06g0179800
Os06g0179900
Os06g0180100
Os06g0181100
Os06g0184400
Os06g0184700
Os06g0185100
Os06g0185400
Os06g0185900
Os06g0186300
Os06g0186500
Os06g0186600
Os06g0188000
Os06g0188400
Os06g0188600
Os06g0189600
Os06g0190500
Os06g0190800
Os06g0191200
Os06g0191300
Os06g0191800
Os06g0192800
Os06g0192900
Os06g0193400
Os06g0194400
Os06g0194900
Os06g0274500
Os06g0275000
Os06g0275900
Os06g0281400
Os06g0514700
Os06g0517700
Os06g0521500
Os06g0522300
Os06g0523100
Os06g0524300
Os06g0527100
Os06g0527300
Os06g0528600
Os06g0529800
Os06g0529900
Os06g0530600
Os06g0530700
Os06g0531200
Os06g0531900
Os06g0535400
Os06g0537700
Os06g0538400
Os06g0538900
Os06g0542000
Os06g0542100
Os06g0542200
Os06g0542300
Os06g0543400
Os06g0544100
Os06g0545900
Os06g0547400
Os06g0547900
Os06g0548200
Os06g0549900
Os06g0551500
Os06g0551800
Os06g0552300
Os06g0552900
Os06g0553100
Os06g0553200
Os06g0553800
Os06g0554300
Os06g0554700
Os06g0554800
Os06g0556000
Os06g0556300
Os06g0557100
Os06g0558700
Os06g0561000
Os06g0564500
Os06g0564700
Os06g0566300
Os06g0566500
Os06g0567200
Os06g0567900
Os06g0567950
Os06g0569900
Os06g0571800
Os06g0574100
Os06g0574200
Os06g0574400
Os06g0574500
Os06g0574900
Os06g0581000
Os06g0581300
Os06g0585900
Os06g0586000
Os06g0586300
Os06g0587100
Os06g0587900
Os06g0589500
Os06g0589600
Os06g0590301
Os06g0590500
Os06g0591400
Os06g0591600
Os06g0592400
Os06g0593100
Os06g0593800
Os06g0594400
Os06g0594600
Os06g0595800
Os06g0595900
Os06g0597000
Os06g0597600
Os06g0597900
Os06g0599200
Os06g0600100
Os06g0601500
Os06g0602400
Os06g0602500
Os06g0602800
Os06g0603000
Os06g0603400
Os06g0603600
Os06g0604000
Os06g0604300
Os06g0604400
Os06g0604500
Os06g0607200
Os06g0607700
Os06g0609450
Os06g0609800
Os06g0610300
Os06g0611050
Os06g0611900
Os06g0613500
Os06g0663800
Os06g0664100
Os06g0666100
Os06g0666400
Os06g0666600
Os06g0667000
Os06g0667200
Os06g0667500
Os06g0669100
Os06g0669275
Os06g0669400
Os06g0670300
Os06g0671300
Os06g0671600
Os06g0672400
Os06g0673700
Os06g0674800
Os06g0675200
Os06g0675600
Os06g0676000
Os06g0677300
Os06g0677400
Os06g0678200
Os06g0678500
Os06g0679700
Os06g0680500
Os06g0680700
Os06g0681000
Os06g0681400
Os06g0681600
Os07g0249900
Os07g0250300
Os07g0252400
Os07g0253000
Os07g0256200
Os07g0256700
Os07g0258400
Os07g0258800
Os07g0259100
Os07g0262600
Os07g0271000
Os07g0274100
Os07g0274700
Os07g0275300
Os07g0277200
Os07g0277600
Os07g0281700
Os07g0282500
Os07g0283050
Os07g0283125
Os07g0285900
Os07g0290500
Os07g0293000
Os07g0294600
Os07g0294800
Os07g0295000
Os07g0296000
Os07g0296800
Os07g0298900
Os07g0299800
Os07g0301200
Os07g0403800
Os07g0405100
Os07g0406300
Os07g0408100
Os07g0409100
Os07g0409400
Os07g0484800
Os07g0484900
Os07g0485100
Os07g0485400
Os07g0486000
Os07g0488400
Os07g0489000
Os07g0489200
Os07g0490500
Os07g0491800
Os07g0491900
Os07g0493800
Os07g0495900
Os07g0496200
Os07g0496250
Os07g0496300
Os07g0498800
Os07g0500300
Os07g0507500
Os07g0508300
Os07g0510500
Os07g0511100
Os07g0511400
Os07g0511500
Os07g0512100
Os07g0513000
Os07g0515100
Os07g0516000
Os07g0516050
Os07g0516200
Os07g0516300
Os07g0516400
Os07g0516600
Os07g0518100
Os07g0518500
Os07g0520600
Os07g0521300
Os07g0521400
Os07g0522900
Os07g0523400
Os07g0523600
Os07g0523700
Os07g0527800
Os07g0528900
Os07g0529000
Os07g0530600
Os07g0607700
Os07g0606900
Os07g0606800
Os07g0606600
Os07g0607400
Os07g0608100
Os07g0607800
Os08g0112900
Os08g0113100
Os08g0113200
Os08g0114100
Os08g0114200
Os08g0117000
Os08g0117100
Os08g0117200
Os08g0117300
Os08g0117800
Os08g0117900
Os08g0118900
Os08g0120000
Os08g0121900
Os08g0123101
Os08g0124000
Os08g0124100
Os08g0125200
Os08g0126000
Os08g0126300
Os08g0167400
Os08g0167500
Os08g0168000
Os08g0169700
Os08g0169800
Os08g0171000
Os08g0171100
Os08g0173600
Os08g0174300
Os08g0174700
Os08g0174900
Os08g0175200
Os08g0176200
Os08g0176800
Os08g0178200
Os08g0178300
Os08g0178800
Os08g0179000
Os08g0180100
Os08g0180400
Os08g0184300
Os08g0184600
Os08g0224100
Os08g0224800
Os08g0225000
Os08g0225100
Os08g0227100
Os08g0229601
Os08g0230200
Os08g0230300
Os08g0231100
Os08g0232100
Os08g0233400
Os08g0235400
Os08g0236400
Os08g0236700
Os08g0237000
Os08g0237200
Os08g0256000
Os08g0260000
Os08g0260400
Os08g0260600
Os08g0260800
Os08g0266200
Os08g0266300
Os08g0266700
Os08g0268000
Os08g0269000
Os08g0300300
Os08g0300700
Os08g0301500
Os08g0301600
Os08g0305300
Os08g0309300
Os08g0310100
Os08g0315200
Os08g0319900
Os08g0320200
Os08g0320500
Os08g0320900
Os08g0322600
Os08g0327400
Os08g0327700
Os08g0328600
Os08g0331000
Os08g0332800
Os08g0334300
Os08g0335200
Os08g0336500
Os08g0337300
Os08g0338200
Os08g0338600
Os08g0338900
Os08g0343000
Os08g0345400
Os08g0345800
Os08g0396200
Os08g0396500
Os08g0397900
Os08g0398000
Os08g0398700
Os08g0398800
Os08g0399300
Os08g0399600
Os08g0402500
Os08g0402700
Os08g0403300
Os08g0404200
Os08g0404300
Os08g0404500
Os08g0425000
Os08g0422300
Os08g0425100
Os08g0420700
Os08g0422000
Os08g0423500
Os08g0422600
Os08g0416900
Os08g0425800
Os08g0434100
Os08g0439150
Os08g0438400
Os08g0433300
Os08g0436100
Os08g0431300
Os08g0433200
Os08g0436600
Os08g0431100
Os08g0440900
Os08g0437300
Os08g0434300
Os08g0435900
Os08g0434500
Os08g0436800
Os08g0435800
Os08g0442000
Os08g0439600
Os08g0431200
Os08g0440300
Os08g0438600
Os08g0441100
Os08g0436700
Os08g0442900
Os08g0442400
Os08g0432500
Os08g0440500
Os08g0430800
Os08g0486200
Os08g0480200
Os08g0478500
Os08g0482700
Os08g0487000
Os08g0485000
Os08g0485900
Os08g0486100
Os08g0482600
Os08g0488700
Os08g0480800
Os08g0482100
Os08g0487800
Os08g0479300
Os08g0482300
Os08g0485400
Os08g0480000
Os08g0485600
Os08g0483100
Os08g0481000
Os08g0483800
Os08g0478700
Os08g0480100
Os08g0481100
Os08g0484100
Os09g0280600
Os09g0283600
Os09g0284300
Os09g0284400
Os09g0286400
Os09g0407300
Os09g0407600
Os09g0407700
Os09g0407800
Os09g0411650
Os09g0412300
Os09g0412900
Os09g0413300
Os09g0394500
Os09g0394700
Os09g0394900
Os09g0396900
Os09g0397200
Os09g0397400
Os09g0400000
Os09g0400300
Os09g0400700
Os09g0401100
Os09g0401200
Os09g0401300
Os09g0403000
Os09g0403967
Os09g0407200
Os10g0345600
Os10g0351200
Os10g0351500
Os10g0357800
Os10g0360900
Os10g0361876
Os10g0362300
Os10g0363500
Os10g0363600
Os10g0363650
Os10g0364700
Os10g0366400
Os10g0368400
Os10g0427600
Os10g0427900
Os10g0430200
Os10g0430600
Os10g0430800
Os10g0432200
Os10g0432300
Os10g0432400
Os10g0427300
Os11g0207200
Os11g0207300
Os11g0207400
Os11g0208800
Os11g0287100
Os11g0290600
Os11g0292050
Os11g0293300
Os11g0293900
Os11g0294400
Os11g0297300
Os11g0297900
Os11g0300600
Os11g0300700
Os11g0302800
Os11g0303600
Os11g0303800
Os11g0307550
Os11g0307600
Os11g0308100
Os11g0311300
Os11g0417400
Os11g0417800
Os11g0514100
Os11g0514400
Os11g0516400
Os11g0518600
Os11g0518900
Os11g0521900
Os11g0521500
Os11g0520500
Os11g0525600
Os11g0539000
Os11g0539500
Os11g0539600
Os11g0539700
Os11g0542100
Os11g0543100
Os11g0543500
Os11g0544800
Os11g0545800
Os11g0546100
Os11g0546300
Os11g0549300
Os11g0614400
Os11g0614500
Os11g0615100
Os11g0615800
Os11g0615900
Os11g0618700
Os11g0620500
Os11g0621000
Os11g0621400
Os11g0622200
Os11g0629300
Os11g0630300
Os11g0631900
Os11g0632200
Os12g0479400
Os12g0480200
Os12g0481100
Os12g0482500
Os12g0482700
Os12g0483700
Os12g0484600
Os12g0484700
Os12g0485000
Os12g0485400
Os12g0485600
Os12g0486600
Os12g0489400
Os12g0489800
Os12g0491800
Os12g0493900
Os12g0495600
Os12g0496900
Os12g0498400
Os12g0498900
Os12g0507500
Os12g0510200
Os12g0510900
Os12g0511000
Os12g0511300
Os12g0511900
Os12g0512000
Os12g0512100
Os12g0512700
Os12g0512800
Os12g0514500
Os12g0515400
Os12g0515600
Os12g0516300
Os12g0516700
Os12g0516800
Os12g0516900
Os12g0517100
Os12g0518000
Os12g0518200
Os12g0527500
Os12g0527900
Os12g0528000
Os12g0529400
Os12g0529900
Os12g0530100
Os12g0530300
Os12g0532600
Os12g0533500
Os12g0533700
Os12g0533800
Os12g0534000
Os12g0534200
Os12g0535900
Os12g0536000
Os12g0538600
Os12g0538700
Os12g0538800
Os12g0539700
Os12g0540000
Os12g0541600
Os12g0541700
Os12g0562500
Os12g0562900
Os12g0563000
Os12g0563200
Os12g0563600
Os12g0564100
Os12g0564400
Os12g0565800
Os12g0566000
Os12g0566200
Os12g0567000
Os12g0567300
Os12g0567700
Os12g0568700
Os12g0569300
Os12g0569500
Os12g0571200
Os12g0572500
[213 MQTL] and [RNA-seq] and [Microarray ] and [GWAS]:
Os01g0730200
Os01g0730500
Os01g0730700
Os01g0730800
Os01g0730900
Os01g0731100
Os01g0731800
Os01g0732700
Os01g0733001
Os01g0733200
Os01g0733500
Os01g0734200
Os01g0734600
Os01g0734800
Os11g0457700
Os11g0458100
Os11g0502700
Os02g0264800
Os02g0280000
Os02g0280400
Os02g0332800
Os02g0804100
Os03g0232600
Os06g0196200
Os06g0286500
Os06g0286700
Os09g0333500
Os03g0129200
Os03g0129300
Os03g0129400
Os03g0129800
Os03g0130100
Os10g0408700
Os03g0288700
Os03g0288800
Os03g0289100
Os03g0289200
Os04g0403300
Os04g0403500
Os04g0403600
Os04g0403701
Os01g0612500
Os01g0612700
Os03g0276500
Os03g0276700
Os03g0276900
Os03g0277100
Os03g0277500
Os03g0277600
Os03g0278200
Os03g0278300
Os03g0305000
Os03g0305100
Os03g0305200
Os03g0305500
Os11g0526200
Os11g0526900
Os11g0551900
Os11g0552000
Os11g0569800
Os11g0601600
Os11g0601650
Os03g0274000
Os03g0274300
Os04g0628000
Os04g0637500
Os04g0654400
Os04g0654500
Os06g0196300
Os07g0184300
Os07g0184500
Os07g0184900
Os07g0413300
Os07g0413700
Os07g0413800
Os08g0128200
Os05g0419000
Os05g0419200
Os05g0419500
Os01g0890300
Os10g0338500
Os10g0339182
Os08g0514000
Os08g0514100
Os08g0518100
Os06g0111500
Os06g0111700
Os06g0112100
Os07g0542400
Os07g0578600
Os07g0578800
Os07g0596900
Os07g0597000
Os07g0597100
Os07g0597200
Os05g0467600
Os05g0468600
[96 MQTL] and [213 MQTL] and [Microarray ] and [GWAS]:
Os01g0221500
Os01g0221700
Os01g0824500
Os01g0881500
Os01g0881900
Os01g0882200
Os01g0882500
Os01g0882800
Os01g0884500
Os01g0884800
Os01g0885200
Os01g0885300
Os01g0885500
Os02g0212100
Os02g0212400
Os02g0662200
Os02g0662300
Os02g0700500
Os02g0709400
Os02g0709600
Os02g0709800
Os02g0752200
Os02g0752300
Os02g0775600
Os02g0776400
Os02g0776800
Os02g0776900
Os02g0777100
Os03g0121200
Os03g0121300
Os03g0197200
Os03g0197400
Os04g0310500
Os04g0311100
Os04g0377600
Os04g0378200
Os04g0380500
Os04g0380800
Os04g0393200
Os04g0393300
Os04g0393900
Os04g0394300
Os04g0394700
Os04g0398300
Os04g0398500
Os04g0430700
Os04g0431100
Os04g0431800
Os04g0554500
Os04g0554800
Os04g0555000
Os04g0613900
Os04g0614100
Os05g0395116
Os06g0164300
Os06g0278000
Os07g0265600
Os07g0267400
Os07g0494800
Os07g0495000
Os07g0495100
Os07g0496900
Os07g0497400
Os07g0501400
Os08g0170100
Os08g0170700
Os08g0263300
Os08g0263600
Os10g0340100
Os10g0341700
Os10g0343200
Os10g0344900
Os11g0523500
Os11g0523700
Os11g0545000
[truncated: 44,134 more rows]
